# Supplementary material for: CD63+ and MHC Class I+ Subsets of Extracellular Vesicles Produced by Wild-Type and CD47-Deficient Jurkat T Cells Have Divergent Functional Effects on Endothelial Cell Gene Expression
Source: Biomedicines. 2021 Nov 17;9(11):1705. doi: 10.3390/biomedicines9111705 (PMC8615535; doi:10.3390/biomedicines9111705)
Supplement: Supplementary file 1 [file biomedicines-09-01705-s001.zip]

Archive with 12 entries (12 files):
- Biomedicine_Supplementary Figures.pdf
- gsea_report_for_Huvec_JINB8_CD63-Exo_1539178329650.html
- gsea_report_for_Huvec_JINB8_MHC-Exo_1539178433246.html
- gsea_report_for_Huvec_JK_CD63-Exo_1539178329650.html
- gsea_report_for_Huvec_JK_MHC-Exo_1539178433246.html
- HuVec CD63 JK_vs_Jinb8 1.5FC_100521_Data s3A.xlsx
- JinB8-MHC vs JK-MHC ANOVA_100521_Supplemental Data s3B.xlsx
- Scatter graph cd63 pval05_Data_s1.xlsx
- Scatter graph MHC1.xlsx
- Untreated vs Beads_corrected_100521_ Data_s2C.xlsx
- Untreated vs JK-CD63_corrected_100521_Data_s2A.xlsx
- Untreated vs JK-MHC_corrected_1.5_ Data_s2B.xlsx
