# Supplementary material for: CD63+ and MHC Class I+ Subsets of Extracellular Vesicles Produced by Wild-Type and CD47-Deficient Jurkat T Cells Have Divergent Functional Effects on Endothelial Cell Gene Expression
Source: Biomedicines. 2021 Nov 17;9(11):1705. doi: 10.3390/biomedicines9111705 (PMC8615535; doi:10.3390/biomedicines9111705)
Supplement: Supplementary file 1 [file biomedicines-09-01705-s001.zip › HuVec CD63 JK_vs_Jinb8 1.5FC_100521_Data s3A.xlsx]

## Sheet: HuVec CD63 JK_vs_Jinb8 1
Column #	Transcript ID	gene_assignment	Gene Symbol	RefSeq	p-value(HuVEC_CD63Jinb8-EVs vs. HuVEC_CD63JK-EVs)	Ratio(HuVEC_CD63Jinb8-EVs vs. HuVEC_CD63JK-EVs)	Fold-Change(HuVEC_CD63Jinb8-EVs vs. HuVEC_CD63JK-EVs)	Fold-Change(HuVEC_CD63Jinb8-EVs vs. HuVEC_CD63JK-EVs) (Description)
4190	7896712	---		---	0.0188396	0.297794	-3.35802	HuVEC_CD63Jinb8-EVs down vs HuVEC_CD63JK-EVs
3436	7895952	---		---	0.0354599	0.305916	-3.26887	HuVEC_CD63Jinb8-EVs down vs HuVEC_CD63JK-EVs
511	7893007	---		---	0.021673	0.351854	-2.84209	HuVEC_CD63Jinb8-EVs down vs HuVEC_CD63JK-EVs
1792	7894296	---		---	0.0482938	0.36814	-2.71636	HuVEC_CD63Jinb8-EVs down vs HuVEC_CD63JK-EVs
2395	7894906	---		---	0.0269556	0.377318	-2.65029	HuVEC_CD63Jinb8-EVs down vs HuVEC_CD63JK-EVs
4147	7896669	---		---	0.0444222	0.380325	-2.62933	HuVEC_CD63Jinb8-EVs down vs HuVEC_CD63JK-EVs
2341	7894852	---		---	0.0457282	0.389107	-2.56999	HuVEC_CD63Jinb8-EVs down vs HuVEC_CD63JK-EVs
2780	7895292	---		---	0.0207859	0.390805	-2.55882	HuVEC_CD63Jinb8-EVs down vs HuVEC_CD63JK-EVs
1030	7893528	---		---	0.0348125	0.397337	-2.51675	HuVEC_CD63Jinb8-EVs down vs HuVEC_CD63JK-EVs
1238	7893737	---		---	0.0106676	0.411054	-2.43277	HuVEC_CD63Jinb8-EVs down vs HuVEC_CD63JK-EVs
3017	7895530	---		---	0.0102448	0.446081	-2.24175	HuVEC_CD63Jinb8-EVs down vs HuVEC_CD63JK-EVs
2563	7895074	---		---	0.0453588	0.459421	-2.17665	HuVEC_CD63Jinb8-EVs down vs HuVEC_CD63JK-EVs
2255	7894765	---		---	0.000303277	0.461826	-2.16532	HuVEC_CD63Jinb8-EVs down vs HuVEC_CD63JK-EVs
33141	8180255	---		---	0.00911214	0.465172	-2.14974	HuVEC_CD63Jinb8-EVs down vs HuVEC_CD63JK-EVs
33207	8180321	---		---	0.00911214	0.465172	-2.14974	HuVEC_CD63Jinb8-EVs down vs HuVEC_CD63JK-EVs
1154	7893652	---		---	0.019933	0.466914	-2.14172	HuVEC_CD63Jinb8-EVs down vs HuVEC_CD63JK-EVs
1159	7893657	---		---	0.0309918	0.471051	-2.12291	HuVEC_CD63Jinb8-EVs down vs HuVEC_CD63JK-EVs
6499	7919854	---		---	0.0107111	0.473608	-2.11145	HuVEC_CD63Jinb8-EVs down vs HuVEC_CD63JK-EVs
1677	7894180	---		---	0.020553	0.474892	-2.10574	HuVEC_CD63Jinb8-EVs down vs HuVEC_CD63JK-EVs
29767	8149953	---		---	0.0174422	0.478841	-2.08838	HuVEC_CD63Jinb8-EVs down vs HuVEC_CD63JK-EVs
1336	7893835	---		---	0.00584135	0.484633	-2.06342	HuVEC_CD63Jinb8-EVs down vs HuVEC_CD63JK-EVs
600	7893098	---		---	0.00666519	0.507925	-1.96879	HuVEC_CD63Jinb8-EVs down vs HuVEC_CD63JK-EVs
1368	7893868	---		---	0.00935854	0.51128	-1.95588	HuVEC_CD63Jinb8-EVs down vs HuVEC_CD63JK-EVs
1596	7894097	---		---	0.016144	0.511846	-1.95371	HuVEC_CD63Jinb8-EVs down vs HuVEC_CD63JK-EVs
352	7892848	---		---	0.0125302	0.51579	-1.93877	HuVEC_CD63Jinb8-EVs down vs HuVEC_CD63JK-EVs
3360	7895874	---		---	0.0290402	0.518705	-1.92788	HuVEC_CD63Jinb8-EVs down vs HuVEC_CD63JK-EVs
3430	7895946	---		---	0.0154789	0.528291	-1.8929	HuVEC_CD63Jinb8-EVs down vs HuVEC_CD63JK-EVs
3460	7895976	---		---	0.0423583	0.529224	-1.88956	HuVEC_CD63Jinb8-EVs down vs HuVEC_CD63JK-EVs
10647	7960828	NM_020634 // GDF3 // growth differentiation factor 3 // 12p13.1 // 9573 /// ENST0000032	GDF3	NM_020634	0.0329409	0.531696	-1.88077	HuVEC_CD63Jinb8-EVs down vs HuVEC_CD63JK-EVs
1757	7894260	---		---	0.0296306	0.540316	-1.85077	HuVEC_CD63Jinb8-EVs down vs HuVEC_CD63JK-EVs
20250	8057677	NM_014585 // SLC40A1 // solute carrier family 40 (iron-regulated transporter), member 1	SLC40A1	NM_014585	0.0213345	0.540531	-1.85003	HuVEC_CD63Jinb8-EVs down vs HuVEC_CD63JK-EVs
6935	7924388	NM_001286149 // BPNT1 // 3(2), 5-bisphosphate nucleotidase 1 // 1q41 // 10380 /// NM_00	BPNT1	NM_001286149	0.0130384	0.559355	-1.78777	HuVEC_CD63Jinb8-EVs down vs HuVEC_CD63JK-EVs
15326	8008038	---		---	0.0333027	0.559454	-1.78746	HuVEC_CD63Jinb8-EVs down vs HuVEC_CD63JK-EVs
1842	7894346	---		---	0.038635	0.560105	-1.78538	HuVEC_CD63Jinb8-EVs down vs HuVEC_CD63JK-EVs
1070	7893568	---		---	0.0162332	0.566535	-1.76511	HuVEC_CD63Jinb8-EVs down vs HuVEC_CD63JK-EVs
943	7893441	---		---	0.0278128	0.567902	-1.76087	HuVEC_CD63Jinb8-EVs down vs HuVEC_CD63JK-EVs
674	7893172	---		---	0.0233508	0.568522	-1.75895	HuVEC_CD63Jinb8-EVs down vs HuVEC_CD63JK-EVs
15837	8013671	NM_006461 // SPAG5 // sperm associated antigen 5 // 17q11.2 // 10615 /// ENST0000032176	SPAG5	NM_006461	0.00194574	0.571982	-1.74831	HuVEC_CD63Jinb8-EVs down vs HuVEC_CD63JK-EVs
113	7892609	---		---	0.0471775	0.573379	-1.74405	HuVEC_CD63Jinb8-EVs down vs HuVEC_CD63JK-EVs
31688	8168146	NM_012310 // KIF4A // kinesin family member 4A // Xq13.1 // 24137 /// XM_011530893 // K	KIF4A	NM_012310	0.0231689	0.576898	-1.73341	HuVEC_CD63Jinb8-EVs down vs HuVEC_CD63JK-EVs
5988	7914878	NM_001190481 // CLSPN // claspin // 1p34.2 // 63967 /// NM_022111 // CLSPN // claspin /	CLSPN	NM_001190481	0.0465084	0.577037	-1.73299	HuVEC_CD63Jinb8-EVs down vs HuVEC_CD63JK-EVs
5473	7909568	NM_001286229 // DTL // denticleless E3 ubiquitin protein ligase homolog (Drosophila) //	DTL	NM_001286229	0.0287735	0.5779	-1.7304	HuVEC_CD63Jinb8-EVs down vs HuVEC_CD63JK-EVs
2386	7894897	---		---	0.030674	0.579792	-1.72476	HuVEC_CD63Jinb8-EVs down vs HuVEC_CD63JK-EVs
1169	7893667	---		---	0.0286795	0.584656	-1.71041	HuVEC_CD63Jinb8-EVs down vs HuVEC_CD63JK-EVs
1402	7893902	---		---	0.00985697	0.586205	-1.70589	HuVEC_CD63Jinb8-EVs down vs HuVEC_CD63JK-EVs
6237	7917468	---		---	0.00730519	0.591616	-1.69029	HuVEC_CD63Jinb8-EVs down vs HuVEC_CD63JK-EVs
4011	7896530	---		---	0.045757	0.594155	-1.68306	HuVEC_CD63Jinb8-EVs down vs HuVEC_CD63JK-EVs
2591	7895103	---		---	0.0404742	0.59595	-1.67799	HuVEC_CD63Jinb8-EVs down vs HuVEC_CD63JK-EVs
2691	7895203	---		---	0.0380622	0.595981	-1.67791	HuVEC_CD63Jinb8-EVs down vs HuVEC_CD63JK-EVs
1768	7894272	---		---	0.0299842	0.59828	-1.67146	HuVEC_CD63Jinb8-EVs down vs HuVEC_CD63JK-EVs
2229	7894739	---		---	0.0159804	0.601804	-1.66167	HuVEC_CD63Jinb8-EVs down vs HuVEC_CD63JK-EVs
25344	8108301	NM_005733 // KIF20A // kinesin family member 20A // 5q31 // 10112 /// XR_948224 // KIF2	KIF20A	NM_005733	0.0291007	0.602099	-1.66086	HuVEC_CD63Jinb8-EVs down vs HuVEC_CD63JK-EVs
12486	7979307	NM_001146015 // DLGAP5 // discs, large (Drosophila) homolog-associated protein 5 // 14q	DLGAP5	NM_001146015	0.0230057	0.603653	-1.65658	HuVEC_CD63Jinb8-EVs down vs HuVEC_CD63JK-EVs
3327	7895841	---		---	0.0317776	0.603832	-1.65609	HuVEC_CD63Jinb8-EVs down vs HuVEC_CD63JK-EVs
3847	7896365	---		---	0.0130766	0.604005	-1.65561	HuVEC_CD63Jinb8-EVs down vs HuVEC_CD63JK-EVs
3860	7896378	---		---	0.0422132	0.610008	-1.63932	HuVEC_CD63Jinb8-EVs down vs HuVEC_CD63JK-EVs
24974	8104580	NM_138348 // OTULIN // OTU deubiquitinase with linear linkage specificity // 5p15.2 //	OTULIN	NM_138348	0.034666	0.613466	-1.63008	HuVEC_CD63Jinb8-EVs down vs HuVEC_CD63JK-EVs
9930	7953218	NM_001130862 // RAD51AP1 // RAD51 associated protein 1 // 12p13.2-p13.1 // 10635 /// NM	RAD51AP1	NM_001130862	0.00332802	0.615343	-1.62511	HuVEC_CD63Jinb8-EVs down vs HuVEC_CD63JK-EVs
3696	7896214	---		---	0.042347	0.615662	-1.62427	HuVEC_CD63Jinb8-EVs down vs HuVEC_CD63JK-EVs
2905	7895417	---		---	0.044005	0.615953	-1.6235	HuVEC_CD63Jinb8-EVs down vs HuVEC_CD63JK-EVs
18041	8035847	NM_138330 // ZNF675 // zinc finger protein 675 // 19p12 // 171392 /// XM_005259800 // Z	ZNF675	NM_138330	0.0333253	0.617322	-1.6199	HuVEC_CD63Jinb8-EVs down vs HuVEC_CD63JK-EVs
31497	8166509	NM_001136234 // SUPT20HL1 // SPT20 homolog, SAGA complex component-like 1 // Xp22.11 //	SUPT20HL1	NM_001136234	0.0302245	0.617743	-1.6188	HuVEC_CD63Jinb8-EVs down vs HuVEC_CD63JK-EVs
32126	8171844	NM_001136234 // SUPT20HL1 // SPT20 homolog, SAGA complex component-like 1 // Xp22.11 //	SUPT20HL1	NM_001136234	0.0302245	0.617743	-1.6188	HuVEC_CD63Jinb8-EVs down vs HuVEC_CD63JK-EVs
1872	7894377	---		---	0.040838	0.624056	-1.60242	HuVEC_CD63Jinb8-EVs down vs HuVEC_CD63JK-EVs
173	7892669	---		---	0.0485686	0.624713	-1.60074	HuVEC_CD63Jinb8-EVs down vs HuVEC_CD63JK-EVs
19973	8054517	NR_046110 // LINC01123 // long intergenic non-protein coding RNA 1123 // 2q13 // 440894	LINC01123	NR_046110	0.0368847	0.625774	-1.59802	HuVEC_CD63Jinb8-EVs down vs HuVEC_CD63JK-EVs
3985	7896504	---		---	0.0405452	0.626194	-1.59695	HuVEC_CD63Jinb8-EVs down vs HuVEC_CD63JK-EVs
2650	7895162	---		---	0.0284403	0.626798	-1.59541	HuVEC_CD63Jinb8-EVs down vs HuVEC_CD63JK-EVs
5485	7909708	NM_016343 // CENPF // centromere protein F // 1q41 // 1063 /// XM_011509082 // CENPF //	CENPF	NM_016343	0.0138924	0.630079	-1.5871	HuVEC_CD63Jinb8-EVs down vs HuVEC_CD63JK-EVs
24695	8102076	NM_001286734 // CENPE // centromere protein E // 4q24-q25 // 1062 /// NM_001813 // CENP	CENPE	NM_001286734	0.0220096	0.631621	-1.58323	HuVEC_CD63Jinb8-EVs down vs HuVEC_CD63JK-EVs
23119	8086482	NM_181489 // ZNF445 // zinc finger protein 445 // 3p21.32 // 353274 /// XM_005265102 //	ZNF445	NM_181489	0.0115299	0.632362	-1.58137	HuVEC_CD63Jinb8-EVs down vs HuVEC_CD63JK-EVs
24626	8101357	BC052613 // RPS6P6 // ribosomal protein S6 pseudogene // 4q21.22 // 728131	RPS6P6	BC052613	0.000113296	0.632937	-1.57994	HuVEC_CD63Jinb8-EVs down vs HuVEC_CD63JK-EVs
32983	8179228	NM_001077511 // TCF19 // transcription factor 19 // 6p21.3 // 6941 /// NM_007109 // TCF	TCF19	NM_001077511	0.00467042	0.637228	-1.5693	HuVEC_CD63Jinb8-EVs down vs HuVEC_CD63JK-EVs
2399	7894910	---		---	0.00642554	0.638601	-1.56592	HuVEC_CD63Jinb8-EVs down vs HuVEC_CD63JK-EVs
20026	8055096	NM_001199140 // AMMECR1L // AMMECR1 like // 2q21 // 83607 /// NM_031445 // AMMECR1L //	AMMECR1L	NM_001199140	0.0335376	0.639101	-1.5647	HuVEC_CD63Jinb8-EVs down vs HuVEC_CD63JK-EVs
2767	7895279	---		---	0.0380569	0.639601	-1.56348	HuVEC_CD63Jinb8-EVs down vs HuVEC_CD63JK-EVs
26235	8116760	NM_031480 // RIOK1 // RIO kinase 1 // 6p24.3 // 83732 /// NM_153005 // RIOK1 // RIO kin	RIOK1	NM_031480	0.0346617	0.639659	-1.56333	HuVEC_CD63Jinb8-EVs down vs HuVEC_CD63JK-EVs
7451	7929438	NM_001289067 // HELLS // helicase, lymphoid-specific // 10q24.2 // 3070 /// NM_00128906	HELLS	NM_001289067	0.028012	0.643449	-1.55413	HuVEC_CD63Jinb8-EVs down vs HuVEC_CD63JK-EVs
3679	7896197	---		---	0.0177742	0.646947	-1.54572	HuVEC_CD63Jinb8-EVs down vs HuVEC_CD63JK-EVs
3322	7895836	---		---	0.0483718	0.647478	-1.54445	HuVEC_CD63Jinb8-EVs down vs HuVEC_CD63JK-EVs
3959	7896478	---		---	0.0355383	0.64819	-1.54276	HuVEC_CD63Jinb8-EVs down vs HuVEC_CD63JK-EVs
15905	8014349	NM_032962 // CCL14 // chemokine (C-C motif) ligand 14 // 17q12 // 6358 /// NM_032963 //	CCL14	NM_032962	0.0215588	0.648786	-1.54134	HuVEC_CD63Jinb8-EVs down vs HuVEC_CD63JK-EVs
25106	8105828	NM_031966 // CCNB1 // cyclin B1 // 5q12 // 891 /// ENST00000256442 // CCNB1 // cyclin B	CCNB1	NM_031966	0.042623	0.649297	-1.54013	HuVEC_CD63Jinb8-EVs down vs HuVEC_CD63JK-EVs
26414	8118086	NM_001077511 // TCF19 // transcription factor 19 // 6p21.3 // 6941 /// NM_007109 // TCF	TCF19	NM_001077511	0.00391826	0.650863	-1.53642	HuVEC_CD63Jinb8-EVs down vs HuVEC_CD63JK-EVs
32847	8177947	NM_001077511 // TCF19 // transcription factor 19 // 6p21.3 // 6941 /// NM_007109 // TCF	TCF19	NM_001077511	0.00391826	0.650863	-1.53642	HuVEC_CD63Jinb8-EVs down vs HuVEC_CD63JK-EVs
31813	8169073	NM_194324 // TMSB15B // thymosin beta 15B // Xq22.2 // 286527 /// ENST00000419165 // TM	TMSB15B	NM_194324	0.00634183	0.656079	-1.52421	HuVEC_CD63Jinb8-EVs down vs HuVEC_CD63JK-EVs
26123	8115732	AY358216 // LOC100133106 // VCEW9374 // 5q35.1 // 100133106	LOC100133106	AY358216	0.014791	0.657822	-1.52017	HuVEC_CD63Jinb8-EVs down vs HuVEC_CD63JK-EVs
136	7892632	---		---	0.0140926	0.657907	-1.51997	HuVEC_CD63Jinb8-EVs down vs HuVEC_CD63JK-EVs
9216	7946579	NM_006691 // LYVE1 // lymphatic vessel endothelial hyaluronan receptor 1 // 11p15 // 10	LYVE1	NM_006691	0.0499371	0.660199	-1.5147	HuVEC_CD63Jinb8-EVs down vs HuVEC_CD63JK-EVs
15891	8014230	NM_152462 // SLC35G3 // solute carrier family 35, member G3 // 17q12 // 146861 /// ENST	SLC35G3	NM_152462	0.0431809	0.661856	-1.5109	HuVEC_CD63Jinb8-EVs down vs HuVEC_CD63JK-EVs
24423	8099524	NM_001130834 // LDB2 // LIM domain binding 2 // 4p16 // 9079 /// NM_001290 // LDB2 // L	LDB2	NM_001130834	0.0138161	0.66319	-1.50786	HuVEC_CD63Jinb8-EVs down vs HuVEC_CD63JK-EVs
28805	8141169	OTTHUMT00000334303 // OR7E38P // olfactory receptor, family 7, subfamily E, member 38 p	OR7E38P	OTTHUMT00000334303	0.00796705	0.664736	-1.50436	HuVEC_CD63Jinb8-EVs down vs HuVEC_CD63JK-EVs
24403	8099304	NM_001101667 // ACOX3 // acyl-CoA oxidase 3, pristanoyl // 4p15.3 // 8310 /// NM_003501	ACOX3	NM_001101667	0.0338344	0.666369	-1.50067	HuVEC_CD63Jinb8-EVs down vs HuVEC_CD63JK-EVs
489	7892985	---		---	0.0273559	1.50614	1.50614	HuVEC_CD63Jinb8-EVs up vs HuVEC_CD63JK-EVs
5062	7905233	NM_001288607 // ADAMTSL4 // ADAMTS like 4 // 1q21.3 // 54507 /// NM_001288608 // ADAMTS	ADAMTSL4	NM_001288607	0.0221367	1.51453	1.51453	HuVEC_CD63Jinb8-EVs up vs HuVEC_CD63JK-EVs
31538	8166817	NM_001195522 // MPC1L // mitochondrial pyruvate carrier 1-like // Xp11.4 // 347411 ///	MPC1L	NM_001195522	0.0364635	1.51804	1.51804	HuVEC_CD63Jinb8-EVs up vs HuVEC_CD63JK-EVs
28557	8139031	---		---	6.64153e-05	1.51993	1.51993	HuVEC_CD63Jinb8-EVs up vs HuVEC_CD63JK-EVs
10900	7963421	NM_005554 // KRT6A // keratin 6A, type II // 12q13.13 // 3853 /// ENST00000330722 // KR	KRT6A	NM_005554	0.0347277	1.52296	1.52296	HuVEC_CD63Jinb8-EVs up vs HuVEC_CD63JK-EVs
29150	8144488	---		---	0.0334664	1.52376	1.52376	HuVEC_CD63Jinb8-EVs up vs HuVEC_CD63JK-EVs
24430	8099589	---		---	0.0204177	1.52413	1.52413	HuVEC_CD63Jinb8-EVs up vs HuVEC_CD63JK-EVs
29136	8144420	---		---	0.00591876	1.52486	1.52486	HuVEC_CD63Jinb8-EVs up vs HuVEC_CD63JK-EVs
29153	8144494	---		---	0.00591876	1.52486	1.52486	HuVEC_CD63Jinb8-EVs up vs HuVEC_CD63JK-EVs
13895	7993265	---		---	0.00704931	1.53544	1.53544	HuVEC_CD63Jinb8-EVs up vs HuVEC_CD63JK-EVs
19423	8048761	---		---	0.000267687	1.53565	1.53565	HuVEC_CD63Jinb8-EVs up vs HuVEC_CD63JK-EVs
29553	8148315	NM_001159542 // POU5F1B // POU class 5 homeobox 1B // 8q24.21 // 5462 /// ENST000004653	POU5F1B	NM_001159542	0.044699	1.5412	1.5412	HuVEC_CD63Jinb8-EVs up vs HuVEC_CD63JK-EVs
2088	7894595	---		---	0.0461825	1.54843	1.54843	HuVEC_CD63Jinb8-EVs up vs HuVEC_CD63JK-EVs
12697	7981326	NR_031649 // MIR1247 // microRNA 1247 // --- // 100302145 /// ENST00000408206 // MIR124	MIR1247	NR_031649	0.00742121	1.55094	1.55094	HuVEC_CD63Jinb8-EVs up vs HuVEC_CD63JK-EVs
11294	7967707	---		---	0.0304369	1.55265	1.55265	HuVEC_CD63Jinb8-EVs up vs HuVEC_CD63JK-EVs
31636	8167772	---		---	0.0437498	1.56293	1.56293	HuVEC_CD63Jinb8-EVs up vs HuVEC_CD63JK-EVs
5087	7905490	NM_178434 // LCE3C // late cornified envelope 3C // 1q21.3 // 353144 /// ENST0000033388	LCE3C	NM_178434	0.00607489	1.56589	1.56589	HuVEC_CD63Jinb8-EVs up vs HuVEC_CD63JK-EVs
23627	8091998	---		---	0.0330557	1.56654	1.56654	HuVEC_CD63Jinb8-EVs up vs HuVEC_CD63JK-EVs
19296	8047441	---		---	0.0416481	1.5743	1.5743	HuVEC_CD63Jinb8-EVs up vs HuVEC_CD63JK-EVs
1080	7893578	---		---	0.0188653	1.57541	1.57541	HuVEC_CD63Jinb8-EVs up vs HuVEC_CD63JK-EVs
18970	8044415	---		---	0.0341418	1.57806	1.57806	HuVEC_CD63Jinb8-EVs up vs HuVEC_CD63JK-EVs
29481	8147683	XM_011517243 // SPAG1 // sperm associated antigen 1 // 8q22.2 // 6674	SPAG1	XM_011517243	0.026695	1.57943	1.57943	HuVEC_CD63Jinb8-EVs up vs HuVEC_CD63JK-EVs
58	7892553	---		---	0.00536477	1.5922	1.5922	HuVEC_CD63Jinb8-EVs up vs HuVEC_CD63JK-EVs
25452	8109436	---		---	0.0078516	1.59706	1.59706	HuVEC_CD63Jinb8-EVs up vs HuVEC_CD63JK-EVs
8721	7942118	NM_001293291 // MYEOV // myeloma overexpressed // 11q13 // 26579 /// NM_001293294 // MY	MYEOV	NM_001293291	0.0201761	1.59989	1.59989	HuVEC_CD63Jinb8-EVs up vs HuVEC_CD63JK-EVs
1829	7894333	---		---	0.00783674	1.60264	1.60264	HuVEC_CD63Jinb8-EVs up vs HuVEC_CD63JK-EVs
3132	7895645	---		---	0.039541	1.6111	1.6111	HuVEC_CD63Jinb8-EVs up vs HuVEC_CD63JK-EVs
23091	8086216	ENST00000469559 // ACAA1 // acetyl-CoA acyltransferase 1 // 3p22.2 // 30 /// AK127051 /	ACAA1	ENST00000469559	0.0245331	1.61242	1.61242	HuVEC_CD63Jinb8-EVs up vs HuVEC_CD63JK-EVs
128	7892624	---		---	0.0321585	1.61292	1.61292	HuVEC_CD63Jinb8-EVs up vs HuVEC_CD63JK-EVs
22056	8075477	BC069286 // RNF185-AS1 // RNF185 antisense RNA 1 // 22q12.2 // 100852405	RNF185-AS1	BC069286	0.0372535	1.61408	1.61408	HuVEC_CD63Jinb8-EVs up vs HuVEC_CD63JK-EVs
195	7892691	---		---	0.0102021	1.61704	1.61704	HuVEC_CD63Jinb8-EVs up vs HuVEC_CD63JK-EVs
1724	7894227	---		---	0.0322399	1.62142	1.62142	HuVEC_CD63Jinb8-EVs up vs HuVEC_CD63JK-EVs
1475	7893976	---		---	0.0486829	1.62697	1.62697	HuVEC_CD63Jinb8-EVs up vs HuVEC_CD63JK-EVs
19560	8050253	NR_028374 // SNORA80B // small nucleolar RNA, H/ACA box 80B // 2p25.1 // 100302743 ///	SNORA80B	NR_028374	0.0487492	1.62769	1.62769	HuVEC_CD63Jinb8-EVs up vs HuVEC_CD63JK-EVs
16613	8021484	NM_031891 // CDH20 // cadherin 20, type 2 // 18q21.33 // 28316 /// XM_005266682 // CDH2	CDH20	NM_031891	0.038849	1.62921	1.62921	HuVEC_CD63Jinb8-EVs up vs HuVEC_CD63JK-EVs
3921	7896440	---		---	0.0116873	1.63101	1.63101	HuVEC_CD63Jinb8-EVs up vs HuVEC_CD63JK-EVs
2184	7894692	---		---	0.0114173	1.63378	1.63378	HuVEC_CD63Jinb8-EVs up vs HuVEC_CD63JK-EVs
3289	7895803	---		---	0.0078341	1.63826	1.63826	HuVEC_CD63Jinb8-EVs up vs HuVEC_CD63JK-EVs
13433	7988346	---		---	0.0403338	1.63991	1.63991	HuVEC_CD63Jinb8-EVs up vs HuVEC_CD63JK-EVs
2482	7894993	---		---	0.0250143	1.65377	1.65377	HuVEC_CD63Jinb8-EVs up vs HuVEC_CD63JK-EVs
16604	8021440	---		---	0.0422058	1.67045	1.67045	HuVEC_CD63Jinb8-EVs up vs HuVEC_CD63JK-EVs
30806	8159965	---		---	0.0470473	1.67821	1.67821	HuVEC_CD63Jinb8-EVs up vs HuVEC_CD63JK-EVs
3084	7895597	---		---	0.0314989	1.67894	1.67894	HuVEC_CD63Jinb8-EVs up vs HuVEC_CD63JK-EVs
3137	7895650	---		---	0.0289336	1.68474	1.68474	HuVEC_CD63Jinb8-EVs up vs HuVEC_CD63JK-EVs
27820	8132248	---		---	0.0138589	1.68745	1.68745	HuVEC_CD63Jinb8-EVs up vs HuVEC_CD63JK-EVs
21015	8065541	NR_003678 // NCOR1P1 // nuclear receptor corepressor 1 pseudogene 1 // 20p11.1 // 14993	NCOR1P1	NR_003678	0.00809213	1.69054	1.69054	HuVEC_CD63Jinb8-EVs up vs HuVEC_CD63JK-EVs
2164	7894671	---		---	0.0167858	1.69117	1.69117	HuVEC_CD63Jinb8-EVs up vs HuVEC_CD63JK-EVs
23329	8088996	---		---	0.034055	1.69523	1.69523	HuVEC_CD63Jinb8-EVs up vs HuVEC_CD63JK-EVs
945	7893443	---		---	0.0470284	1.70241	1.70241	HuVEC_CD63Jinb8-EVs up vs HuVEC_CD63JK-EVs
3231	7895744	---		---	0.00173535	1.7068	1.7068	HuVEC_CD63Jinb8-EVs up vs HuVEC_CD63JK-EVs
30158	8153424	NM_001100878 // MROH6 // maestro heat-like repeat family member 6 // 8q24.3 // 642475 /	MROH6	NM_001100878	0.0376661	1.71696	1.71696	HuVEC_CD63Jinb8-EVs up vs HuVEC_CD63JK-EVs
3878	7896396	---		---	0.00505814	1.73169	1.73169	HuVEC_CD63Jinb8-EVs up vs HuVEC_CD63JK-EVs
10439	7958423	---		---	0.037579	1.73573	1.73573	HuVEC_CD63Jinb8-EVs up vs HuVEC_CD63JK-EVs
29836	8150580	---		---	0.00470744	1.74174	1.74174	HuVEC_CD63Jinb8-EVs up vs HuVEC_CD63JK-EVs
543	7893040	---		---	0.0496926	1.74322	1.74322	HuVEC_CD63Jinb8-EVs up vs HuVEC_CD63JK-EVs
3345	7895859	---		---	0.00915503	1.7434	1.7434	HuVEC_CD63Jinb8-EVs up vs HuVEC_CD63JK-EVs
1012	7893510	---		---	0.0272332	1.74377	1.74377	HuVEC_CD63Jinb8-EVs up vs HuVEC_CD63JK-EVs
1348	7893847	---		---	0.0475863	1.74585	1.74585	HuVEC_CD63Jinb8-EVs up vs HuVEC_CD63JK-EVs
31747	8168602	---		---	0.0485692	1.75015	1.75015	HuVEC_CD63Jinb8-EVs up vs HuVEC_CD63JK-EVs
3027	7895540	---		---	0.0249037	1.75501	1.75501	HuVEC_CD63Jinb8-EVs up vs HuVEC_CD63JK-EVs
9425	7948397	---		---	0.0394128	1.75723	1.75723	HuVEC_CD63Jinb8-EVs up vs HuVEC_CD63JK-EVs
4106	7896628	---		---	0.00362677	1.76259	1.76259	HuVEC_CD63Jinb8-EVs up vs HuVEC_CD63JK-EVs
23051	8085768	---		---	0.0314241	1.77281	1.77281	HuVEC_CD63Jinb8-EVs up vs HuVEC_CD63JK-EVs
30933	8161171	OTTHUMT00000052401 // OR13C6P // olfactory receptor, family 13, subfamily C, member 6 p	OR13C6P	OTTHUMT00000052401	0.0212412	1.80009	1.80009	HuVEC_CD63Jinb8-EVs up vs HuVEC_CD63JK-EVs
1839	7894343	---		---	0.00475874	1.8023	1.8023	HuVEC_CD63Jinb8-EVs up vs HuVEC_CD63JK-EVs
669	7893167	---		---	0.0280657	1.80329	1.80329	HuVEC_CD63Jinb8-EVs up vs HuVEC_CD63JK-EVs
16508	8020453	XR_935278 // LOC102724208 // uncharacterized LOC102724208 // --- // 102724208	LOC102724208	XR_935278	0.0350125	1.80489	1.80489	HuVEC_CD63Jinb8-EVs up vs HuVEC_CD63JK-EVs
1319	7893818	---		---	0.0140056	1.80753	1.80753	HuVEC_CD63Jinb8-EVs up vs HuVEC_CD63JK-EVs
4066	7896588	---		---	0.00813864	1.83164	1.83164	HuVEC_CD63Jinb8-EVs up vs HuVEC_CD63JK-EVs
1721	7894224	---		---	0.0195393	1.83664	1.83664	HuVEC_CD63Jinb8-EVs up vs HuVEC_CD63JK-EVs
220	7892716	---		---	0.00416659	1.84068	1.84068	HuVEC_CD63Jinb8-EVs up vs HuVEC_CD63JK-EVs
1016	7893514	---		---	7.39326e-05	1.84373	1.84373	HuVEC_CD63Jinb8-EVs up vs HuVEC_CD63JK-EVs
2857	7895369	---		---	0.0131823	1.84906	1.84906	HuVEC_CD63Jinb8-EVs up vs HuVEC_CD63JK-EVs
912	7893410	---		---	0.0119361	1.8568	1.8568	HuVEC_CD63Jinb8-EVs up vs HuVEC_CD63JK-EVs
27848	8132501	---		---	0.00871392	1.87692	1.87692	HuVEC_CD63Jinb8-EVs up vs HuVEC_CD63JK-EVs
25318	8108013	---		---	0.0445175	1.87696	1.87696	HuVEC_CD63Jinb8-EVs up vs HuVEC_CD63JK-EVs
7619	7931346	---		---	0.0010407	1.90891	1.90891	HuVEC_CD63Jinb8-EVs up vs HuVEC_CD63JK-EVs
3882	7896400	---		---	0.0333365	1.93605	1.93605	HuVEC_CD63Jinb8-EVs up vs HuVEC_CD63JK-EVs
3321	7895835	---		---	0.0326914	1.94085	1.94085	HuVEC_CD63Jinb8-EVs up vs HuVEC_CD63JK-EVs
488	7892984	---		---	0.018678	1.94658	1.94658	HuVEC_CD63Jinb8-EVs up vs HuVEC_CD63JK-EVs
3225	7895738	---		---	0.0182866	1.97841	1.97841	HuVEC_CD63Jinb8-EVs up vs HuVEC_CD63JK-EVs
9700	7951089	---		---	0.0173649	1.97856	1.97856	HuVEC_CD63Jinb8-EVs up vs HuVEC_CD63JK-EVs
9192	7946328	---		---	0.0329982	1.9793	1.9793	HuVEC_CD63Jinb8-EVs up vs HuVEC_CD63JK-EVs
1435	7893936	---		---	0.014055	1.98199	1.98199	HuVEC_CD63Jinb8-EVs up vs HuVEC_CD63JK-EVs
4277	7897422	---		---	0.0207488	1.98564	1.98564	HuVEC_CD63Jinb8-EVs up vs HuVEC_CD63JK-EVs
3368	7895882	---		---	0.0465613	2.04135	2.04135	HuVEC_CD63Jinb8-EVs up vs HuVEC_CD63JK-EVs
31662	8167947	---		---	0.0488199	2.04589	2.04589	HuVEC_CD63Jinb8-EVs up vs HuVEC_CD63JK-EVs
2008	7894514	---		---	0.0188187	2.04962	2.04962	HuVEC_CD63Jinb8-EVs up vs HuVEC_CD63JK-EVs
546	7893043	---		---	0.0255445	2.05226	2.05226	HuVEC_CD63Jinb8-EVs up vs HuVEC_CD63JK-EVs
4031	7896552	---		---	0.0489339	2.06207	2.06207	HuVEC_CD63Jinb8-EVs up vs HuVEC_CD63JK-EVs
2640	7895152	---		---	0.00269802	2.10147	2.10147	HuVEC_CD63Jinb8-EVs up vs HuVEC_CD63JK-EVs
15879	8014140	---		---	0.0280849	2.10174	2.10174	HuVEC_CD63Jinb8-EVs up vs HuVEC_CD63JK-EVs
28578	8139201	ENST00000306984 // MPLKIP // M-phase specific PLK1 interacting protein // 7p14.1 // 136	MPLKIP	ENST00000306984	0.0407526	2.15489	2.15489	HuVEC_CD63Jinb8-EVs up vs HuVEC_CD63JK-EVs
2197	7894706	---		---	0.0196418	2.21258	2.21258	HuVEC_CD63Jinb8-EVs up vs HuVEC_CD63JK-EVs
886	7893384	---		---	0.0248924	2.22449	2.22449	HuVEC_CD63Jinb8-EVs up vs HuVEC_CD63JK-EVs
2285	7894795	---		---	0.047276	2.2385	2.2385	HuVEC_CD63Jinb8-EVs up vs HuVEC_CD63JK-EVs
169	7892665	---		---	0.0397886	2.27083	2.27083	HuVEC_CD63Jinb8-EVs up vs HuVEC_CD63JK-EVs
30368	8155453	---		---	0.00149342	2.31843	2.31843	HuVEC_CD63Jinb8-EVs up vs HuVEC_CD63JK-EVs
30958	8161375	---		---	0.00149342	2.31843	2.31843	HuVEC_CD63Jinb8-EVs up vs HuVEC_CD63JK-EVs
14812	8003066	---		---	0.027629	2.32705	2.32705	HuVEC_CD63Jinb8-EVs up vs HuVEC_CD63JK-EVs
1251	7893750	---		---	0.0496203	2.35204	2.35204	HuVEC_CD63Jinb8-EVs up vs HuVEC_CD63JK-EVs
3361	7895875	---		---	0.00864382	2.36439	2.36439	HuVEC_CD63Jinb8-EVs up vs HuVEC_CD63JK-EVs
1249	7893748	---		---	0.0281777	2.37815	2.37815	HuVEC_CD63Jinb8-EVs up vs HuVEC_CD63JK-EVs
21824	8073309	---		---	0.00186765	2.40052	2.40052	HuVEC_CD63Jinb8-EVs up vs HuVEC_CD63JK-EVs
33271	8180385	---		---	0.00186765	2.40052	2.40052	HuVEC_CD63Jinb8-EVs up vs HuVEC_CD63JK-EVs
1788	7894292	---		---	0.0114137	2.45337	2.45337	HuVEC_CD63Jinb8-EVs up vs HuVEC_CD63JK-EVs
24505	8100308	---		---	0.012579	2.48654	2.48654	HuVEC_CD63Jinb8-EVs up vs HuVEC_CD63JK-EVs
1865	7894370	---		---	0.00532461	2.54129	2.54129	HuVEC_CD63Jinb8-EVs up vs HuVEC_CD63JK-EVs
2447	7894958	---		---	0.00329451	2.63662	2.63662	HuVEC_CD63Jinb8-EVs up vs HuVEC_CD63JK-EVs
3379	7895894	---		---	0.0113502	2.70228	2.70228	HuVEC_CD63Jinb8-EVs up vs HuVEC_CD63JK-EVs
3627	7896145	---		---	0.015937	3.25305	3.25305	HuVEC_CD63Jinb8-EVs up vs HuVEC_CD63JK-EVs
2083	7894590	---		---	0.0207435	4.46313	4.46313	HuVEC_CD63Jinb8-EVs up vs HuVEC_CD63JK-EVs

## Sheet: unique
Column #	Transcript ID	gene_assignment	Gene Symbol	RefSeq	p-value(HuVEC_CD63Jinb8-EVs vs. HuVEC_CD63JK-EVs)	Ratio(HuVEC_CD63Jinb8-EVs vs. HuVEC_CD63JK-EVs)	Fold-Change(HuVEC_CD63Jinb8-EVs vs. HuVEC_CD63JK-EVs)	Fold-Change(HuVEC_CD63Jinb8-EVs vs. HuVEC_CD63JK-EVs) (Description)
23091	8086216	ENST00000469559 // ACAA1 // acetyl-CoA acyltransferase 1 // 3p22.2 // 30 /// AK127051 /	ACAA1	ENST00000469559	0.0245331	1.61242	1.61242	HuVEC_CD63Jinb8-EVs up vs HuVEC_CD63JK-EVs
24403	8099304	NM_001101667 // ACOX3 // acyl-CoA oxidase 3, pristanoyl // 4p15.3 // 8310 /// NM_003501	ACOX3	NM_001101667	0.0338344	0.666369	-1.50067	HuVEC_CD63Jinb8-EVs down vs HuVEC_CD63JK-EVs
5062	7905233	NM_001288607 // ADAMTSL4 // ADAMTS like 4 // 1q21.3 // 54507 /// NM_001288608 // ADAMTS	ADAMTSL4	NM_001288607	0.0221367	1.51453	1.51453	HuVEC_CD63Jinb8-EVs up vs HuVEC_CD63JK-EVs
20026	8055096	NM_001199140 // AMMECR1L // AMMECR1 like // 2q21 // 83607 /// NM_031445 // AMMECR1L //	AMMECR1L	NM_001199140	0.0335376	0.639101	-1.5647	HuVEC_CD63Jinb8-EVs down vs HuVEC_CD63JK-EVs
6935	7924388	NM_001286149 // BPNT1 // 3(2), 5-bisphosphate nucleotidase 1 // 1q41 // 10380 /// NM_00	BPNT1	NM_001286149	0.0130384	0.559355	-1.78777	HuVEC_CD63Jinb8-EVs down vs HuVEC_CD63JK-EVs
15905	8014349	NM_032962 // CCL14 // chemokine (C-C motif) ligand 14 // 17q12 // 6358 /// NM_032963 //	CCL14	NM_032962	0.0215588	0.648786	-1.54134	HuVEC_CD63Jinb8-EVs down vs HuVEC_CD63JK-EVs
25106	8105828	NM_031966 // CCNB1 // cyclin B1 // 5q12 // 891 /// ENST00000256442 // CCNB1 // cyclin B	CCNB1	NM_031966	0.042623	0.649297	-1.54013	HuVEC_CD63Jinb8-EVs down vs HuVEC_CD63JK-EVs
16613	8021484	NM_031891 // CDH20 // cadherin 20, type 2 // 18q21.33 // 28316 /// XM_005266682 // CDH2	CDH20	NM_031891	0.038849	1.62921	1.62921	HuVEC_CD63Jinb8-EVs up vs HuVEC_CD63JK-EVs
24695	8102076	NM_001286734 // CENPE // centromere protein E // 4q24-q25 // 1062 /// NM_001813 // CENP	CENPE	NM_001286734	0.0220096	0.631621	-1.58323	HuVEC_CD63Jinb8-EVs down vs HuVEC_CD63JK-EVs
5485	7909708	NM_016343 // CENPF // centromere protein F // 1q41 // 1063 /// XM_011509082 // CENPF //	CENPF	NM_016343	0.0138924	0.630079	-1.5871	HuVEC_CD63Jinb8-EVs down vs HuVEC_CD63JK-EVs
5988	7914878	NM_001190481 // CLSPN // claspin // 1p34.2 // 63967 /// NM_022111 // CLSPN // claspin /	CLSPN	NM_001190481	0.0465084	0.577037	-1.73299	HuVEC_CD63Jinb8-EVs down vs HuVEC_CD63JK-EVs
12486	7979307	NM_001146015 // DLGAP5 // discs, large (Drosophila) homolog-associated protein 5 // 14q	DLGAP5	NM_001146015	0.0230057	0.603653	-1.65658	HuVEC_CD63Jinb8-EVs down vs HuVEC_CD63JK-EVs
5473	7909568	NM_001286229 // DTL // denticleless E3 ubiquitin protein ligase homolog (Drosophila) //	DTL	NM_001286229	0.0287735	0.5779	-1.7304	HuVEC_CD63Jinb8-EVs down vs HuVEC_CD63JK-EVs
10647	7960828	NM_020634 // GDF3 // growth differentiation factor 3 // 12p13.1 // 9573 /// ENST0000032	GDF3	NM_020634	0.0329409	0.531696	-1.88077	HuVEC_CD63Jinb8-EVs down vs HuVEC_CD63JK-EVs
7451	7929438	NM_001289067 // HELLS // helicase, lymphoid-specific // 10q24.2 // 3070 /// NM_00128906	HELLS	NM_001289067	0.028012	0.643449	-1.55413	HuVEC_CD63Jinb8-EVs down vs HuVEC_CD63JK-EVs
25344	8108301	NM_005733 // KIF20A // kinesin family member 20A // 5q31 // 10112 /// XR_948224 // KIF2	KIF20A	NM_005733	0.0291007	0.602099	-1.66086	HuVEC_CD63Jinb8-EVs down vs HuVEC_CD63JK-EVs
31688	8168146	NM_012310 // KIF4A // kinesin family member 4A // Xq13.1 // 24137 /// XM_011530893 // K	KIF4A	NM_012310	0.0231689	0.576898	-1.73341	HuVEC_CD63Jinb8-EVs down vs HuVEC_CD63JK-EVs
10900	7963421	NM_005554 // KRT6A // keratin 6A, type II // 12q13.13 // 3853 /// ENST00000330722 // KR	KRT6A	NM_005554	0.0347277	1.52296	1.52296	HuVEC_CD63Jinb8-EVs up vs HuVEC_CD63JK-EVs
5087	7905490	NM_178434 // LCE3C // late cornified envelope 3C // 1q21.3 // 353144 /// ENST0000033388	LCE3C	NM_178434	0.00607489	1.56589	1.56589	HuVEC_CD63Jinb8-EVs up vs HuVEC_CD63JK-EVs
24423	8099524	NM_001130834 // LDB2 // LIM domain binding 2 // 4p16 // 9079 /// NM_001290 // LDB2 // L	LDB2	NM_001130834	0.0138161	0.66319	-1.50786	HuVEC_CD63Jinb8-EVs down vs HuVEC_CD63JK-EVs
19973	8054517	NR_046110 // LINC01123 // long intergenic non-protein coding RNA 1123 // 2q13 // 440894	LINC01123	NR_046110	0.0368847	0.625774	-1.59802	HuVEC_CD63Jinb8-EVs down vs HuVEC_CD63JK-EVs
26123	8115732	AY358216 // LOC100133106 // VCEW9374 // 5q35.1 // 100133106	LOC100133106	AY358216	0.014791	0.657822	-1.52017	HuVEC_CD63Jinb8-EVs down vs HuVEC_CD63JK-EVs
16508	8020453	XR_935278 // LOC102724208 // uncharacterized LOC102724208 // --- // 102724208	LOC102724208	XR_935278	0.0350125	1.80489	1.80489	HuVEC_CD63Jinb8-EVs up vs HuVEC_CD63JK-EVs
9216	7946579	NM_006691 // LYVE1 // lymphatic vessel endothelial hyaluronan receptor 1 // 11p15 // 10	LYVE1	NM_006691	0.0499371	0.660199	-1.5147	HuVEC_CD63Jinb8-EVs down vs HuVEC_CD63JK-EVs
12697	7981326	NR_031649 // MIR1247 // microRNA 1247 // --- // 100302145 /// ENST00000408206 // MIR124	MIR1247	NR_031649	0.00742121	1.55094	1.55094	HuVEC_CD63Jinb8-EVs up vs HuVEC_CD63JK-EVs
31538	8166817	NM_001195522 // MPC1L // mitochondrial pyruvate carrier 1-like // Xp11.4 // 347411 ///	MPC1L	NM_001195522	0.0364635	1.51804	1.51804	HuVEC_CD63Jinb8-EVs up vs HuVEC_CD63JK-EVs
28578	8139201	ENST00000306984 // MPLKIP // M-phase specific PLK1 interacting protein // 7p14.1 // 136	MPLKIP	ENST00000306984	0.0407526	2.15489	2.15489	HuVEC_CD63Jinb8-EVs up vs HuVEC_CD63JK-EVs
30158	8153424	NM_001100878 // MROH6 // maestro heat-like repeat family member 6 // 8q24.3 // 642475 /	MROH6	NM_001100878	0.0376661	1.71696	1.71696	HuVEC_CD63Jinb8-EVs up vs HuVEC_CD63JK-EVs
8721	7942118	NM_001293291 // MYEOV // myeloma overexpressed // 11q13 // 26579 /// NM_001293294 // MY	MYEOV	NM_001293291	0.0201761	1.59989	1.59989	HuVEC_CD63Jinb8-EVs up vs HuVEC_CD63JK-EVs
21015	8065541	NR_003678 // NCOR1P1 // nuclear receptor corepressor 1 pseudogene 1 // 20p11.1 // 14993	NCOR1P1	NR_003678	0.00809213	1.69054	1.69054	HuVEC_CD63Jinb8-EVs up vs HuVEC_CD63JK-EVs
30933	8161171	OTTHUMT00000052401 // OR13C6P // olfactory receptor, family 13, subfamily C, member 6 p	OR13C6P	OTTHUMT00000052401	0.0212412	1.80009	1.80009	HuVEC_CD63Jinb8-EVs up vs HuVEC_CD63JK-EVs
28805	8141169	OTTHUMT00000334303 // OR7E38P // olfactory receptor, family 7, subfamily E, member 38 p	OR7E38P	OTTHUMT00000334303	0.00796705	0.664736	-1.50436	HuVEC_CD63Jinb8-EVs down vs HuVEC_CD63JK-EVs
24974	8104580	NM_138348 // OTULIN // OTU deubiquitinase with linear linkage specificity // 5p15.2 //	OTULIN	NM_138348	0.034666	0.613466	-1.63008	HuVEC_CD63Jinb8-EVs down vs HuVEC_CD63JK-EVs
29553	8148315	NM_001159542 // POU5F1B // POU class 5 homeobox 1B // 8q24.21 // 5462 /// ENST000004653	POU5F1B	NM_001159542	0.044699	1.5412	1.5412	HuVEC_CD63Jinb8-EVs up vs HuVEC_CD63JK-EVs
9930	7953218	NM_001130862 // RAD51AP1 // RAD51 associated protein 1 // 12p13.2-p13.1 // 10635 /// NM	RAD51AP1	NM_001130862	0.00332802	0.615343	-1.62511	HuVEC_CD63Jinb8-EVs down vs HuVEC_CD63JK-EVs
26235	8116760	NM_031480 // RIOK1 // RIO kinase 1 // 6p24.3 // 83732 /// NM_153005 // RIOK1 // RIO kin	RIOK1	NM_031480	0.0346617	0.639659	-1.56333	HuVEC_CD63Jinb8-EVs down vs HuVEC_CD63JK-EVs
22056	8075477	BC069286 // RNF185-AS1 // RNF185 antisense RNA 1 // 22q12.2 // 100852405	RNF185-AS1	BC069286	0.0372535	1.61408	1.61408	HuVEC_CD63Jinb8-EVs up vs HuVEC_CD63JK-EVs
24626	8101357	BC052613 // RPS6P6 // ribosomal protein S6 pseudogene // 4q21.22 // 728131	RPS6P6	BC052613	0.000113296	0.632937	-1.57994	HuVEC_CD63Jinb8-EVs down vs HuVEC_CD63JK-EVs
15891	8014230	NM_152462 // SLC35G3 // solute carrier family 35, member G3 // 17q12 // 146861 /// ENST	SLC35G3	NM_152462	0.0431809	0.661856	-1.5109	HuVEC_CD63Jinb8-EVs down vs HuVEC_CD63JK-EVs
20250	8057677	NM_014585 // SLC40A1 // solute carrier family 40 (iron-regulated transporter), member 1	SLC40A1	NM_014585	0.0213345	0.540531	-1.85003	HuVEC_CD63Jinb8-EVs down vs HuVEC_CD63JK-EVs
19560	8050253	NR_028374 // SNORA80B // small nucleolar RNA, H/ACA box 80B // 2p25.1 // 100302743 ///	SNORA80B	NR_028374	0.0487492	1.62769	1.62769	HuVEC_CD63Jinb8-EVs up vs HuVEC_CD63JK-EVs
29481	8147683	XM_011517243 // SPAG1 // sperm associated antigen 1 // 8q22.2 // 6674	SPAG1	XM_011517243	0.026695	1.57943	1.57943	HuVEC_CD63Jinb8-EVs up vs HuVEC_CD63JK-EVs
15837	8013671	NM_006461 // SPAG5 // sperm associated antigen 5 // 17q11.2 // 10615 /// ENST0000032176	SPAG5	NM_006461	0.00194574	0.571982	-1.74831	HuVEC_CD63Jinb8-EVs down vs HuVEC_CD63JK-EVs
31497	8166509	NM_001136234 // SUPT20HL1 // SPT20 homolog, SAGA complex component-like 1 // Xp22.11 //	SUPT20HL1	NM_001136234	0.0302245	0.617743	-1.6188	HuVEC_CD63Jinb8-EVs down vs HuVEC_CD63JK-EVs
26414	8118086	NM_001077511 // TCF19 // transcription factor 19 // 6p21.3 // 6941 /// NM_007109 // TCF	TCF19	NM_001077511	0.00391826	0.650863	-1.53642	HuVEC_CD63Jinb8-EVs down vs HuVEC_CD63JK-EVs
31813	8169073	NM_194324 // TMSB15B // thymosin beta 15B // Xq22.2 // 286527 /// ENST00000419165 // TM	TMSB15B	NM_194324	0.00634183	0.656079	-1.52421	HuVEC_CD63Jinb8-EVs down vs HuVEC_CD63JK-EVs
23119	8086482	NM_181489 // ZNF445 // zinc finger protein 445 // 3p21.32 // 353274 /// XM_005265102 //	ZNF445	NM_181489	0.0115299	0.632362	-1.58137	HuVEC_CD63Jinb8-EVs down vs HuVEC_CD63JK-EVs
18041	8035847	NM_138330 // ZNF675 // zinc finger protein 675 // 19p12 // 171392 /// XM_005259800 // Z	ZNF675	NM_138330	0.0333253	0.617322	-1.6199	HuVEC_CD63Jinb8-EVs down vs HuVEC_CD63JK-EVs
