# Supplementary material for: CD63+ and MHC Class I+ Subsets of Extracellular Vesicles Produced by Wild-Type and CD47-Deficient Jurkat T Cells Have Divergent Functional Effects on Endothelial Cell Gene Expression
Source: Biomedicines. 2021 Nov 17;9(11):1705. doi: 10.3390/biomedicines9111705 (PMC8615535; doi:10.3390/biomedicines9111705)
Supplement: Supplementary file 1 [file biomedicines-09-01705-s001.zip › JinB8-MHC vs JK-MHC ANOVA_100521_Supplemental Data s3B.xlsx]

## Sheet: JinB8-MHC vs JK-MHC ANOVA
Column #	Transcript ID	gene_assignment	Gene Symbol	RefSeq	p-value(JINB8_MHC vs. JK_MHC)	Fold-Change(JINB8_MHC vs. JK_MHC)	Fold-Change(JINB8_MHC vs. JK_MHC) (Description)
15448	8009380	NR_003706 // SNORA38B // small nucleolar RNA, H/ACA box 38B // 17q24.2 // 100124536 ///	SNORA38B	NR_003706	4.12179e-10	4.34328	JINB8_MHC up vs JK_MHC
15107	8005955	NR_000014 // SNORD42A // small nucleolar RNA, C/D box 42A // 17q11 // 26809 /// ENST000	SNORD42A	NR_000014	2.15201e-09	2.46414	JINB8_MHC up vs JK_MHC
16815	8023392	NR_002970 // SNORA37 // small nucleolar RNA, H/ACA box 37 // 18q21.2 // 677819 /// ENST	SNORA37	NR_002970	6.17968e-09	3.06003	JINB8_MHC up vs JK_MHC
15431	8009241	NR_004380 // SNORD104 // small nucleolar RNA, C/D box 104 // 17q23.3 // 692227 /// uc01	SNORD104	NR_004380	3.21756e-07	2.74716	JINB8_MHC up vs JK_MHC
11338	7968234	NR_002575 // SNORA27 // small nucleolar RNA, H/ACA box 27 // 13q12.2 // 619499 /// ENST	SNORA27	NR_002575	3.33209e-07	2.53296	JINB8_MHC up vs JK_MHC
4629	7901052	NR_001457 // SNORD38B // small nucleolar RNA, C/D box 38B // 1p34.1 // 94163 /// ENST00	SNORD38B	NR_001457	3.63883e-07	5.37547	JINB8_MHC up vs JK_MHC
14687	8001748	NR_002980 // SNORA50A // small nucleolar RNA, H/ACA box 50A // 16q21 // 677830 /// ENST	SNORA50A	NR_002980	3.98626e-07	4.77599	JINB8_MHC up vs JK_MHC
15105	8005951	NR_000013 // SNORD42B // small nucleolar RNA, C/D box 42B // 17q11 // 26808 /// ENST000	SNORD42B	NR_000013	4.82723e-07	2.93731	JINB8_MHC up vs JK_MHC
31261	8164215	NR_002449 // SNORA65 // small nucleolar RNA, H/ACA box 65 // 9q34 // 26783 /// ENST0000	SNORA65	NR_002449	8.21444e-07	4.65214	JINB8_MHC up vs JK_MHC
17155	8026875	NR_000012 // SNORA68 // small nucleolar RNA, H/ACA box 68 // 19p13 // 26780 /// ENST000	SNORA68	NR_000012	9.1718e-07	2.39999	JINB8_MHC up vs JK_MHC
28601	8139456	NR_002952 // SNORA9 // small nucleolar RNA, H/ACA box 9 // 7p13 // 677798 /// ENST00000	SNORA9	NR_002952	1.23164e-06	3.20124	JINB8_MHC up vs JK_MHC
11660	7971386	NM_001286272 // TPT1 // tumor protein, translationally-controlled 1 // 13q14 // 7178 //	TPT1	NM_001286272	1.31127e-06	3.81562	JINB8_MHC up vs JK_MHC
9964	7953620	---		---	1.8868e-06	-2.39272	JINB8_MHC down vs JK_MHC
11658	7971373	NM_001286272 // TPT1 // tumor protein, translationally-controlled 1 // 13q14 // 7178 //	TPT1	NM_001286272	2.21325e-06	3.34335	JINB8_MHC up vs JK_MHC
15511	8010080	NR_004396 // SNORD1B // small nucleolar RNA, C/D box 1B // 17q25.1 // 677849 /// ENST00	SNORD1B	NR_004396	2.30274e-06	2.08743	JINB8_MHC up vs JK_MHC
8320	7938329	NR_002962 // SNORA23 // small nucleolar RNA, H/ACA box 23 // 11p15.4 // 677808 /// ENST	SNORA23	NR_002962	2.30482e-06	3.28031	JINB8_MHC up vs JK_MHC
11337	7968232	NR_002574 // SNORD102 // small nucleolar RNA, C/D box 102 // 13q12.2 // 26771 /// ENST0	SNORD102	NR_002574	2.30809e-06	1.89646	JINB8_MHC up vs JK_MHC
22464	8079896	NM_004186 // SEMA3F // sema domain, immunoglobulin domain (Ig), short basic domain, sec	SEMA3F	NM_004186	2.5088e-06	-1.40576	JINB8_MHC down vs JK_MHC
4628	7901050	NR_001456 // SNORD38A // small nucleolar RNA, C/D box 38A // 1p34.1 // 94162 /// ENST00	SNORD38A	NR_001456	2.68997e-06	2.46647	JINB8_MHC up vs JK_MHC
21083	8066258	NR_002911 // SNORA71A // small nucleolar RNA, H/ACA box 71A // 20q11.23 // 26777 /// EN	SNORA71A	NR_002911	4.52884e-06	2.16776	JINB8_MHC up vs JK_MHC
4804	7902810	NM_006769 // LMO4 // LIM domain only 4 // 1p22.3 // 8543 /// XM_005271291 // LMO4 // LI	LMO4	NM_006769	5.46422e-06	1.49275	JINB8_MHC up vs JK_MHC
17762	8032749	NR_002602 // SNORD37 // small nucleolar RNA, C/D box 37 // 19p13.3 // 26812 /// ENST000	SNORD37	NR_002602	5.91709e-06	2.3049	JINB8_MHC up vs JK_MHC
11946	7973896	NR_004400 // RNVU1-18 // RNA, variant U1 small nuclear 18 // 1q21.2 // 26863 /// NR_004	RNVU1-18	NR_004400	5.9859e-06	1.44437	JINB8_MHC up vs JK_MHC
12416	7978568	NR_004400 // RNVU1-18 // RNA, variant U1 small nuclear 18 // 1q21.2 // 26863 /// NR_004	RNVU1-18	NR_004400	5.9859e-06	1.44437	JINB8_MHC up vs JK_MHC
9690	7951034	NR_002920 // SNORA8 // small nucleolar RNA, H/ACA box 8 // 11q21 // 654320 /// ENST0000	SNORA8	NR_002920	6.70021e-06	2.63577	JINB8_MHC up vs JK_MHC
27623	8130403	---		---	6.77835e-06	1.58883	JINB8_MHC up vs JK_MHC
31266	8164269	NM_000118 // ENG // endoglin // 9q34.11 // 2022 /// NM_001114753 // ENG // endoglin //	ENG	NM_000118	7.2163e-06	-1.35486	JINB8_MHC down vs JK_MHC
6596	7920875	NR_003005 // SCARNA4 // small Cajal body-specific RNA 4 // 1q22 // 677771 /// ENST00000	SCARNA4	NR_003005	8.85761e-06	3.44499	JINB8_MHC up vs JK_MHC
9473	7948904	NR_002562 // SNORD28 // small nucleolar RNA, C/D box 28 // 11q13 // 9300 /// ENST000003	SNORD28	NR_002562	9.24677e-06	2.7827	JINB8_MHC up vs JK_MHC
8313	7938291	NR_002580 // SNORA3A // small nucleolar RNA, H/ACA box 3A // 11p15 // 619562 /// ENST00	SNORA3A	NR_002580	9.55385e-06	3.94125	JINB8_MHC up vs JK_MHC
32181	8172358	NM_004182 // UXT // ubiquitously expressed prefoldin like chaperone // Xp11.23-p11.22 /	UXT	NM_004182	9.94188e-06	1.84043	JINB8_MHC up vs JK_MHC
10966	7964248	NR_002737 // SNORD59A // small nucleolar RNA, C/D box 59A // 12p13.3 // 26789 /// ENST0	SNORD59A	NR_002737	1.12387e-05	2.41797	JINB8_MHC up vs JK_MHC
25372	8108629	NR_026704 // VTRNA1-2 // vault RNA 1-2 // 5q31.3 // 56663 /// uc011czw.1 // VTRNA1-2 //	VTRNA1-2	NR_026704	1.17845e-05	2.49898	JINB8_MHC up vs JK_MHC
4311	7897953	NR_003022 // SNORA59B // small nucleolar RNA, H/ACA box 59B // 17p11.2 // 677882 /// NR	SNORA59B	NR_003022	1.3309e-05	1.79857	JINB8_MHC up vs JK_MHC
15053	8005626	NR_003022 // SNORA59B // small nucleolar RNA, H/ACA box 59B // 17p11.2 // 677882 /// NR	SNORA59B	NR_003022	1.3309e-05	1.79857	JINB8_MHC up vs JK_MHC
5933	7914216	NR_003035 // SNORA16A // small nucleolar RNA, H/ACA box 16A // 1p35.3 // 692073 /// ENS	SNORA16A	NR_003035	1.42042e-05	2.96851	JINB8_MHC up vs JK_MHC
9471	7948900	NR_002561 // SNORD30 // small nucleolar RNA, C/D box 30 // 11q13 // 9299 /// ENST000003	SNORD30	NR_002561	1.67229e-05	3.10829	JINB8_MHC up vs JK_MHC
19030	8044961	NR_023343 // RNU4ATAC // RNA, U4atac small nuclear (U12-dependent splicing) // 2q14.2 /	RNU4ATAC	NR_023343	1.68665e-05	2.20123	JINB8_MHC up vs JK_MHC
1542	7894046	---		---	2.01824e-05	-1.942	JINB8_MHC down vs JK_MHC
24146	8097056	NR_002963 // SNORA24 // small nucleolar RNA, H/ACA box 24 // 4q26 // 677809 /// ENST000	SNORA24	NR_002963	2.13445e-05	2.83672	JINB8_MHC up vs JK_MHC
26424	8118174	NM_004638 // PRRC2A // proline-rich coiled-coil 2A // 6p21.3 // 7916 /// NM_080686 // P	PRRC2A	NM_004638	2.17605e-05	-1.36467	JINB8_MHC down vs JK_MHC
22894	8084213	---		---	2.19842e-05	2.10164	JINB8_MHC up vs JK_MHC
32533	8175432	NR_002735 // SNORD61 // small nucleolar RNA, C/D box 61 // Xq26.3 // 26787 /// ENST0000	SNORD61	NR_002735	2.37652e-05	5.13296	JINB8_MHC up vs JK_MHC
14952	8004506	NR_002918 // SNORA48 // small nucleolar RNA, H/ACA box 48 // 17p13.1 // 652965 /// ENST	SNORA48	NR_002918	2.40376e-05	1.60405	JINB8_MHC up vs JK_MHC
4364	7898375	NR_004400 // RNVU1-18 // RNA, variant U1 small nuclear 18 // 1q21.2 // 26863 /// NR_004	RNVU1-18	NR_004400	2.5226e-05	1.4314	JINB8_MHC up vs JK_MHC
4368	7898411	NR_004400 // RNVU1-18 // RNA, variant U1 small nuclear 18 // 1q21.2 // 26863 /// NR_004	RNVU1-18	NR_004400	2.5226e-05	1.4314	JINB8_MHC up vs JK_MHC
5814	7912800	NR_004400 // RNVU1-18 // RNA, variant U1 small nuclear 18 // 1q21.2 // 26863 /// NR_004	RNVU1-18	NR_004400	2.5226e-05	1.4314	JINB8_MHC up vs JK_MHC
5820	7912850	NR_004400 // RNVU1-18 // RNA, variant U1 small nuclear 18 // 1q21.2 // 26863 /// NR_004	RNVU1-18	NR_004400	2.5226e-05	1.4314	JINB8_MHC up vs JK_MHC
6455	7919576	NR_004400 // RNVU1-18 // RNA, variant U1 small nuclear 18 // 1q21.2 // 26863 /// NR_004	RNVU1-18	NR_004400	2.5226e-05	1.4314	JINB8_MHC up vs JK_MHC
770	7893271	---		---	2.56312e-05	-1.54668	JINB8_MHC down vs JK_MHC
6742	7922406	ENST00000416952 // GAS5 // growth arrest-specific 5 (non-protein coding) // 1q25.1 // 6	GAS5	ENST00000416952	2.56433e-05	2.20975	JINB8_MHC up vs JK_MHC
6064	7915592	NR_002755 // RNU5D-1 // RNA, U5D small nuclear 1 // 1p34.1 // 26830 /// M77838 // RNU5D	RNU5D-1	NR_002755	2.63078e-05	1.39995	JINB8_MHC up vs JK_MHC
22880	8084064	---		---	2.63672e-05	1.55455	JINB8_MHC up vs JK_MHC
28003	8133688	NR_002955 // SNORA14A // small nucleolar RNA, H/ACA box 14A // 7q11.23 // 677801 /// EN	SNORA14A	NR_002955	2.77198e-05	2.75328	JINB8_MHC up vs JK_MHC
3515	7896034	---		---	2.80276e-05	-1.87172	JINB8_MHC down vs JK_MHC
30919	8161024	NR_003051 // RMRP // RNA component of mitochondrial RNA processing endoribonuclease //	RMRP	NR_003051	2.83589e-05	1.71324	JINB8_MHC up vs JK_MHC
14381	7998666	NR_002326 // SNORA64 // small nucleolar RNA, H/ACA box 64 // 16p13.3 // 26784 /// ENST0	SNORA64	NR_002326	2.84532e-05	2.25967	JINB8_MHC up vs JK_MHC
17499	8030366	NR_000018 // SNORD35A // small nucleolar RNA, C/D box 35A // 19q13.3 // 26816 /// ENST0	SNORD35A	NR_000018	3.12781e-05	2.45231	JINB8_MHC up vs JK_MHC
21858	8073680	---		---	3.16461e-05	9.0762	JINB8_MHC up vs JK_MHC
24230	8097792	NM_001267699 // RPS3A // ribosomal protein S3A // 4q31.2-q31.3 // 6189 /// NR_000007 //	RPS3A	NM_001267699	3.35157e-05	3.25341	JINB8_MHC up vs JK_MHC
30723	8159006	NR_000017 // SNORD36B // small nucleolar RNA, C/D box 36B // 9q34 // 26814 /// ENST0000	SNORD36B	NR_000017	3.43854e-05	3.54248	JINB8_MHC up vs JK_MHC
19317	8047635	XM_011511663 // NBEAL1 // neurobeachin like 1 // 2q33.2 // 65065 /// ENST00000460355 //	NBEAL1	XM_011511663	3.47665e-05	1.33314	JINB8_MHC up vs JK_MHC
19682	8051777	NM_004718 // COX7A2L // cytochrome c oxidase subunit VIIa polypeptide 2 like // 2p21 //	COX7A2L	NM_004718	3.68873e-05	1.43708	JINB8_MHC up vs JK_MHC
10017	7954061	---		---	4.04504e-05	1.39562	JINB8_MHC up vs JK_MHC
7334	7928300	NM_001242546 // ANAPC16 // anaphase promoting complex subunit 16 // 10q22.1 // 119504 /	ANAPC16	NM_001242546	4.20707e-05	1.98951	JINB8_MHC up vs JK_MHC
30835	8160295	NR_003009 // SCARNA8 // small Cajal body-specific RNA 8 // 9p22.1 // 677776 /// ENST000	SCARNA8	NR_003009	4.26281e-05	2.29912	JINB8_MHC up vs JK_MHC
14686	8001746	NR_002978 // SNORA46 // small nucleolar RNA, H/ACA box 46 // 16q21 // 677827 /// ENST00	SNORA46	NR_002978	4.27363e-05	2.95776	JINB8_MHC up vs JK_MHC
25371	8108627	NR_026703 // VTRNA1-1 // vault RNA 1-1 // 5q31.3 // 56664 /// uc011czv.1 // VTRNA1-1 //	VTRNA1-1	NR_026703	4.39413e-05	4.66748	JINB8_MHC up vs JK_MHC
33044	8179827	NM_001287593 // CLIC1 // chloride intracellular channel 1 // 6p21.3 // 1192 /// NM_0012	CLIC1	NM_001287593	4.40709e-05	1.61328	JINB8_MHC up vs JK_MHC
2827	7895342	---		---	4.40913e-05	-1.64511	JINB8_MHC down vs JK_MHC
28605	8139482	NR_002919 // SNORA5A // small nucleolar RNA, H/ACA box 5A // 7p13 // 654319 /// ENST000	SNORA5A	NR_002919	4.52068e-05	2.60872	JINB8_MHC up vs JK_MHC
32853	8178011	NM_004638 // PRRC2A // proline-rich coiled-coil 2A // 6p21.3 // 7916 /// NM_080686 // P	PRRC2A	NM_004638	4.52961e-05	-1.34256	JINB8_MHC down vs JK_MHC
18674	8041781	NM_001430 // EPAS1 // endothelial PAS domain protein 1 // 2p21-p16 // 2034 /// XM_01153	EPAS1	NM_001430	4.59525e-05	-1.1865	JINB8_MHC down vs JK_MHC
19526	8049959	AK123321 // FLJ41327 // FLJ41327 protein // 2q37.3 // 401045	FLJ41327	AK123321	4.70479e-05	-1.71113	JINB8_MHC down vs JK_MHC
19468	8049299	NR_003006 // SCARNA6 // small Cajal body-specific RNA 6 // 2q37.1 // 677772 /// ENST000	SCARNA6	NR_003006	4.82029e-05	2.42311	JINB8_MHC up vs JK_MHC
32000	8170648	NM_001711 // BGN // biglycan // Xq28 // 633 /// ENST00000331595 // BGN // biglycan // X	BGN	NM_001711	5.10123e-05	-1.51906	JINB8_MHC down vs JK_MHC
25992	8114468	NR_002913 // SNORD63 // small nucleolar RNA, C/D box 63 // 5q31.2 // 26785 /// ENST0000	SNORD63	NR_002913	5.16405e-05	2.74485	JINB8_MHC up vs JK_MHC
19332	8047778	NR_002589 // SNORD51 // small nucleolar RNA, C/D box 51 // 2q33 // 26798 /// uc002vbi.1	SNORD51	NR_002589	5.33044e-05	1.84232	JINB8_MHC up vs JK_MHC
15043	8005547	NR_003271 // SNORD3B-1 // small nucleolar RNA, C/D box 3B-1 // 17p11.2 // 26851 /// NR_	SNORD3B-1	NR_003271	5.48761e-05	3.85528	JINB8_MHC up vs JK_MHC
15045	8005553	NR_003271 // SNORD3B-1 // small nucleolar RNA, C/D box 3B-1 // 17p11.2 // 26851 /// NR_	SNORD3B-1	NR_003271	5.48761e-05	3.85528	JINB8_MHC up vs JK_MHC
15784	8013323	NR_003271 // SNORD3B-1 // small nucleolar RNA, C/D box 3B-1 // 17p11.2 // 26851 /// NR_	SNORD3B-1	NR_003271	5.48761e-05	3.85528	JINB8_MHC up vs JK_MHC
15785	8013325	NR_003271 // SNORD3B-1 // small nucleolar RNA, C/D box 3B-1 // 17p11.2 // 26851 /// NR_	SNORD3B-1	NR_003271	5.48761e-05	3.85528	JINB8_MHC up vs JK_MHC
15787	8013329	NR_003271 // SNORD3B-1 // small nucleolar RNA, C/D box 3B-1 // 17p11.2 // 26851 /// NR_	SNORD3B-1	NR_003271	5.48761e-05	3.85528	JINB8_MHC up vs JK_MHC
1765	7894272	---		---	5.48957e-05	2.9735	JINB8_MHC up vs JK_MHC
12193	7976443	NM_001130080 // IFI27 // interferon, alpha-inducible protein 27 // 14q32 // 3429 /// NM	IFI27	NM_001130080	5.50328e-05	1.46439	JINB8_MHC up vs JK_MHC
32919	8178598	NM_001287593 // CLIC1 // chloride intracellular channel 1 // 6p21.3 // 1192 /// NM_0012	CLIC1	NM_001287593	5.51542e-05	1.61032	JINB8_MHC up vs JK_MHC
28379	8137464	---		---	5.59743e-05	2.06554	JINB8_MHC up vs JK_MHC
385	7892884	---		---	5.8543e-05	-1.28205	JINB8_MHC down vs JK_MHC
10631	7960716	NM_001144831 // PHB2 // prohibitin 2 // 12p13 // 11331 /// NM_001267700 // PHB2 // proh	PHB2	NM_001144831	5.89229e-05	1.38334	JINB8_MHC up vs JK_MHC
32200	8172520	NM_001282142 // TFE3 // transcription factor binding to IGHM enhancer 3 // Xp11.22 // 7	TFE3	NM_001282142	6.05548e-05	-1.23203	JINB8_MHC down vs JK_MHC
27835	8132404	NM_001282446 // YAE1D1 // Yae1 domain containing 1 // 7p14.1 // 57002 /// ENST000004320	YAE1D1	NM_001282446	6.06823e-05	1.60371	JINB8_MHC up vs JK_MHC
31170	8163185	NM_001244938 // TXN // thioredoxin // 9q31 // 7295 /// NM_003329 // TXN // thioredoxin	TXN	NM_001244938	6.11312e-05	2.93023	JINB8_MHC up vs JK_MHC
13540	7989768	---		---	6.70178e-05	1.43461	JINB8_MHC up vs JK_MHC
13823	7992692	NM_016333 // SRRM2 // serine/arginine repetitive matrix 2 // 16p13.3 // 23524 /// XM_00	SRRM2	NM_016333	6.95148e-05	-1.41138	JINB8_MHC down vs JK_MHC
12266	7977075	NR_002964 // SNORA28 // small nucleolar RNA, H/ACA box 28 // 14q32.32 // 677811 /// ENS	SNORA28	NR_002964	7.23278e-05	2.0168	JINB8_MHC up vs JK_MHC
9691	7951036	NR_003033 // SNORD5 // small nucleolar RNA, C/D box 5 // 11q21 // 692072 /// ENST000004	SNORD5	NR_003033	7.2568e-05	4.23329	JINB8_MHC up vs JK_MHC
10965	7964246	NR_003046 // SNORD59B // small nucleolar RNA, C/D box 59B // 12q13.3 // 692090 /// uc00	SNORD59B	NR_003046	7.30299e-05	2.39042	JINB8_MHC up vs JK_MHC
18079	8036170	---		---	7.34943e-05	-1.40176	JINB8_MHC down vs JK_MHC
27711	8131179	NM_025250 // TTYH3 // tweety family member 3 // 7p22 // 80727 /// XM_011515535 // TTYH3	TTYH3	NM_025250	7.43865e-05	-1.21221	JINB8_MHC down vs JK_MHC
30721	8158998	NM_000972 // RPL7A // ribosomal protein L7a // 9q34 // 6130 /// NR_000016 // SNORD36C /	RPL7A	NM_000972	7.49143e-05	2.34732	JINB8_MHC up vs JK_MHC
10218	7956013	NM_001487 // BLOC1S1 // biogenesis of lysosomal organelles complex-1, subunit 1 // 12q1	BLOC1S1	NM_001487	7.59548e-05	1.36051	JINB8_MHC up vs JK_MHC
15929	8014706	NM_007144 // PCGF2 // polycomb group ring finger 2 // 17q12 // 7703 /// XM_005257640 //	PCGF2	NM_007144	8.04555e-05	-1.35734	JINB8_MHC down vs JK_MHC
9937	7953321	NM_001270987 // LTBR // lymphotoxin beta receptor (TNFR superfamily, member 3) // 12p13	LTBR	NM_001270987	8.13563e-05	-1.2922	JINB8_MHC down vs JK_MHC
19426	8048864	NM_001130046 // CCL20 // chemokine (C-C motif) ligand 20 // 2q36.3 // 6364 /// NM_00459	CCL20	NM_001130046	8.29799e-05	3.45694	JINB8_MHC up vs JK_MHC
4476	7899392	NR_002997 // SCARNA1 // small Cajal body-specific RNA 1 // 1p35.3 // 677774 /// ENST000	SCARNA1	NR_002997	8.34645e-05	1.82362	JINB8_MHC up vs JK_MHC
21791	8072962	NM_033386 // MICALL1 // MICAL-like 1 // 22q13.1 // 85377 /// XM_005261791 // MICALL1 //	MICALL1	NM_033386	8.43327e-05	-1.31942	JINB8_MHC down vs JK_MHC
16275	8018288	NM_001003785 // ATP5H // ATP synthase, H+ transporting, mitochondrial Fo complex subuni	ATP5H	NM_001003785	8.51292e-05	1.6565	JINB8_MHC up vs JK_MHC
22132	8076223	NR_002439 // SNORD43 // small nucleolar RNA, C/D box 43 // 22q13 // 26807 /// ENST00000	SNORD43	NR_002439	8.5697e-05	1.27595	JINB8_MHC up vs JK_MHC
30208	8154132	NR_026663 // GLIS3-AS1 // GLIS3 antisense RNA 1 // 9p24.2 // 84850 /// ENST00000451340	GLIS3-AS1	NR_026663	8.64542e-05	-1.43666	JINB8_MHC down vs JK_MHC
15210	8007008	NM_001190918 // THRA // thyroid hormone receptor, alpha // 17q11.2 // 7067 /// NM_00119	THRA	NM_001190918	8.68362e-05	-1.29522	JINB8_MHC down vs JK_MHC
22377	8078962	NM_005875 // EIF1B // eukaryotic translation initiation factor 1B // 3p22.1 // 10289 //	EIF1B	NM_005875	8.74663e-05	1.83322	JINB8_MHC up vs JK_MHC
27144	8125059	NM_001287593 // CLIC1 // chloride intracellular channel 1 // 6p21.3 // 1192 /// NM_0012	CLIC1	NM_001287593	8.82147e-05	1.53082	JINB8_MHC up vs JK_MHC
20797	8063473	OTTHUMT00000079780 // RPL12P4 // ribosomal protein L12 pseudogene 4 // 20q13.2 // 11614	RPL12P4	OTTHUMT00000079780	9.06713e-05	1.33495	JINB8_MHC up vs JK_MHC
6446	7919556	NR_004400 // RNVU1-18 // RNA, variant U1 small nuclear 18 // 1q21.2 // 26863 /// NR_004	RNVU1-18	NR_004400	9.69601e-05	1.72737	JINB8_MHC up vs JK_MHC
21082	8066256	NR_002910 // SNORA71B // small nucleolar RNA, H/ACA box 71B // 20q11.23 // 26776 /// BX	SNORA71B	NR_002910	9.78197e-05	2.20161	JINB8_MHC up vs JK_MHC
25512	8109999	NM_001031711 // ERGIC1 // endoplasmic reticulum-golgi intermediate compartment 1 // 5q3	ERGIC1	NM_001031711	9.94314e-05	-1.23648	JINB8_MHC down vs JK_MHC
10383	7957746	NM_002635 // SLC25A3 // solute carrier family 25 (mitochondrial carrier; phosphate carr	SLC25A3	NM_002635	0.000102676	1.60847	JINB8_MHC up vs JK_MHC
26242	8116859	NM_001165258 // TMEM14C // transmembrane protein 14C // 6p24.2 // 51522 /// NM_016462 /	TMEM14C	NM_001165258	0.000102736	2.42933	JINB8_MHC up vs JK_MHC
19465	8049246	NM_001017915 // INPP5D // inositol polyphosphate-5-phosphatase D // 2q37.1 // 3635 ///	INPP5D	NM_001017915	0.000103375	-1.24393	JINB8_MHC down vs JK_MHC
19012	8044804	NM_001079862 // DBI // diazepam binding inhibitor (GABA receptor modulator, acyl-CoA bi	DBI	NM_001079862	0.000105232	2.03138	JINB8_MHC up vs JK_MHC
32602	8175947	NM_005334 // HCFC1 // host cell factor C1 // Xq28 // 3054 /// XM_006724815 // HCFC1 //	HCFC1	NM_005334	0.000105538	-1.47394	JINB8_MHC down vs JK_MHC
1187	7893689	---		---	0.000106136	-1.59873	JINB8_MHC down vs JK_MHC
5741	7912166	NM_001042681 // RERE // arginine-glutamic acid dipeptide (RE) repeats // 1p36.23 // 473	RERE	NM_001042681	0.000110243	-1.37665	JINB8_MHC down vs JK_MHC
23672	8092409	NM_001037639 // PARL // presenilin associated, rhomboid-like // 3q27.1 // 55486 /// NM_	PARL	NM_001037639	0.000111389	1.65725	JINB8_MHC up vs JK_MHC
2597	7895112	---		---	0.000112872	1.40842	JINB8_MHC up vs JK_MHC
29918	8151296	NM_016027 // LACTB2 // lactamase, beta 2 // 8q13.3 // 51110 /// ENST00000276590 // LACT	LACTB2	NM_016027	0.000112927	1.71391	JINB8_MHC up vs JK_MHC
25247	8107326	NR_002922 // SNORA13 // small nucleolar RNA, H/ACA box 13 // 5q22.2 // 654322 /// ENST0	SNORA13	NR_002922	0.000113073	2.36607	JINB8_MHC up vs JK_MHC
14024	7994889	NM_001256829 // TMEM265 // transmembrane protein 265 // 16p // 100862671 /// NM_006662	TMEM265	NM_001256829	0.000116201	-1.40171	JINB8_MHC down vs JK_MHC
7012	7925182	NR_002956 // SNORA14B // small nucleolar RNA, H/ACA box 14B // 1q42.3 // 677802 /// ENS	SNORA14B	NR_002956	0.000117219	4.08043	JINB8_MHC up vs JK_MHC
32112	8171758	NR_023358 // SCARNA9L // small Cajal body-specific RNA 9-like // Xp22.12 // 100158262 /	SCARNA9L	NR_023358	0.000117245	2.47901	JINB8_MHC up vs JK_MHC
16718	8022502	---		---	0.000119179	-1.89022	JINB8_MHC down vs JK_MHC
20632	8061742	NR_034152 // LOC149950 // uncharacterized LOC149950 // 20q11.21 // 149950 /// ENST00000	LOC149950	NR_034152	0.00011995	-1.37762	JINB8_MHC down vs JK_MHC
1743	7894249	---		---	0.00012103	-1.91559	JINB8_MHC down vs JK_MHC
16157	8016847	NM_005082 // TRIM25 // tripartite motif containing 25 // 17q23.2 // 7706 /// NR_037408	TRIM25	NM_005082	0.000121547	-1.31299	JINB8_MHC down vs JK_MHC
14010	7994692	NM_001252043 // TAOK2 // TAO kinase 2 // 16p11.2 // 9344 /// NM_004783 // TAOK2 // TAO	TAOK2	NM_001252043	0.000122377	-1.28704	JINB8_MHC down vs JK_MHC
31275	8164373	NM_001131015 // CIZ1 // CDKN1A interacting zinc finger protein 1 // 9q34.1 // 25792 ///	CIZ1	NM_001131015	0.00012415	-1.38599	JINB8_MHC down vs JK_MHC
14953	8004508	NR_002912 // SNORA67 // small nucleolar RNA, H/ACA box 67 // 17p13.1 // 26781 /// ENST0	SNORA67	NR_002912	0.000125668	2.10552	JINB8_MHC up vs JK_MHC
5519	7910099	NM_001130440 // SRP9 // signal recognition particle 9kDa // 1q42.12 // 6726 /// ENST000	SRP9	NM_001130440	0.00012604	2.15903	JINB8_MHC up vs JK_MHC
27727	8131339	NM_003088 // FSCN1 // fascin actin-bundling protein 1 // 7p22 // 6624 /// ENST000003823	FSCN1	NM_003088	0.000127022	-1.30066	JINB8_MHC down vs JK_MHC
8978	7944716	---		---	0.000127169	6.35097	JINB8_MHC up vs JK_MHC
13129	7985044	NM_001145335 // UBE2Q2 // ubiquitin-conjugating enzyme E2Q family member 2 // 15q24.2 /	UBE2Q2	NM_001145335	0.000128676	1.55779	JINB8_MHC up vs JK_MHC
20957	8065136	NM_001042576 // RRBP1 // ribosome binding protein 1 // 20p12 // 6238 /// NM_004587 // R	RRBP1	NM_001042576	0.000129188	-1.3651	JINB8_MHC down vs JK_MHC
26813	8122144	NR_002436 // SNORA33 // small nucleolar RNA, H/ACA box 33 // 6q23.2 // 594839 /// ENST0	SNORA33	NR_002436	0.000129777	3.26118	JINB8_MHC up vs JK_MHC
6743	7922408	NR_003944 // SNORD78 // small nucleolar RNA, C/D box 78 // 1q25.1 // 692198 /// uc009ww	SNORD78	NR_003944	0.000132734	4.34489	JINB8_MHC up vs JK_MHC
21813	8073192	---		---	0.000133032	2.23629	JINB8_MHC up vs JK_MHC
4338	7898124	NM_052929 // FHAD1 // forkhead-associated (FHA) phosphopeptide binding domain 1 // 1p36	FHAD1	NM_052929	0.000133544	-1.35063	JINB8_MHC down vs JK_MHC
6327	7918437	NM_006402 // LAMTOR5 // late endosomal/lysosomal adaptor, MAPK and MTOR activator 5 //	LAMTOR5	NM_006402	0.00013459	1.56732	JINB8_MHC up vs JK_MHC
7351	7928411	NM_001242487 // ZSWIM8 // zinc finger, SWIM-type containing 8 // 10q22.2 // 23053 /// N	ZSWIM8	NM_001242487	0.000134682	-1.39606	JINB8_MHC down vs JK_MHC
25250	8107348	---		---	0.000134719	-1.38342	JINB8_MHC down vs JK_MHC
16090	8016266	NM_001193465 // KANSL1 // KAT8 regulatory NSL complex subunit 1 // 17q21.31 // 284058 /	KANSL1	NM_001193465	0.000135739	-1.20363	JINB8_MHC down vs JK_MHC
33245	8180362	---		---	0.000135918	-1.16439	JINB8_MHC down vs JK_MHC
11447	7969341	NM_001146070 // TDRD3 // tudor domain containing 3 // 13q21.2 // 81550 /// NM_001146071	TDRD3	NM_001146070	0.000136102	1.54142	JINB8_MHC up vs JK_MHC
20502	8060484	NM_006392 // NOP56 // NOP56 ribonucleoprotein // 20p13 // 10528 /// NR_002739 // SNORD5	NOP56	NM_006392	0.000136971	1.40953	JINB8_MHC up vs JK_MHC
24117	8096765	NM_000995 // RPL34 // ribosomal protein L34 // 4q25 // 6164 /// NM_033625 // RPL34 // r	RPL34	NM_000995	0.000138823	2.03006	JINB8_MHC up vs JK_MHC
26238	8116831	NR_033910 // TFAP2A-AS1 // TFAP2A antisense RNA 1 // 6p24.3 // 100130275 /// AK092393 /	TFAP2A-AS1	NR_033910	0.00014392	-1.52682	JINB8_MHC down vs JK_MHC
15933	8014755	NR_002576 // SNORA21 // small nucleolar RNA, H/ACA box 21 // 17q12 // 619505 /// ENST00	SNORA21	NR_002576	0.000146681	2.44927	JINB8_MHC up vs JK_MHC
17781	8032972	OTTHUMT00000473940 // SNRPEP4 // small nuclear ribonucleoprotein polypeptide E pseudoge	SNRPEP4	OTTHUMT00000473940	0.00014989	1.7421	JINB8_MHC up vs JK_MHC
32113	8171760	NR_023358 // SCARNA9L // small Cajal body-specific RNA 9-like // Xp22.12 // 100158262 /	SCARNA9L	NR_023358	0.000150922	1.75727	JINB8_MHC up vs JK_MHC
9519	7949412	NM_001130144 // LTBP3 // latent transforming growth factor beta binding protein 3 // 11	LTBP3	NM_001130144	0.000152014	-1.38942	JINB8_MHC down vs JK_MHC
11521	7970033	NM_001846 // COL4A2 // collagen, type IV, alpha 2 // 13q34 // 1284 /// ENST00000360467	COL4A2	NM_001846	0.000154593	-1.33643	JINB8_MHC down vs JK_MHC
12583	7980152	NM_000428 // LTBP2 // latent transforming growth factor beta binding protein 2 // 14q24	LTBP2	NM_000428	0.000154877	-1.30733	JINB8_MHC down vs JK_MHC
30703	8158862	NR_002914 // SNORD62A // small nucleolar RNA, C/D box 62A // 9q34.13 // 26786 /// NR_00	SNORD62A	NR_002914	0.000155132	2.22537	JINB8_MHC up vs JK_MHC
30704	8158864	NR_002914 // SNORD62A // small nucleolar RNA, C/D box 62A // 9q34.13 // 26786 /// NR_00	SNORD62A	NR_002914	0.000155132	2.22537	JINB8_MHC up vs JK_MHC
33246	8180363	---		---	0.000157016	-1.13693	JINB8_MHC down vs JK_MHC
25721	8112176	---		---	0.000160212	2.12698	JINB8_MHC up vs JK_MHC
27603	8130102	NM_001204076 // KATNA1 // katanin p60 (ATPase containing) subunit A 1 // 6q25.1 // 1110	KATNA1	NM_001204076	0.000161227	1.55571	JINB8_MHC up vs JK_MHC
25411	8109001	NM_001127698 // SPINK5 // serine peptidase inhibitor, Kazal type 5 // 5q32 // 11005 ///	SPINK5	NM_001127698	0.00016147	-1.27616	JINB8_MHC down vs JK_MHC
11279	7967624	NM_145648 // SLC15A4 // solute carrier family 15 (oligopeptide transporter), member 4 /	SLC15A4	NM_145648	0.000161979	1.69779	JINB8_MHC up vs JK_MHC
4435	7899016	---		---	0.000162085	2.21984	JINB8_MHC up vs JK_MHC
3475	7895994	---		---	0.000163966	2.92363	JINB8_MHC up vs JK_MHC
4659	7901336	---		---	0.000164732	1.95405	JINB8_MHC up vs JK_MHC
24716	8102362	NM_052864 // TIFA // TRAF-interacting protein with forkhead-associated domain // 4q25 /	TIFA	NM_052864	0.000165131	1.54064	JINB8_MHC up vs JK_MHC
20582	8061262	NM_016100 // NAA20 // N(alpha)-acetyltransferase 20, NatB catalytic subunit // 20p11.23	NAA20	NM_016100	0.000169136	1.77758	JINB8_MHC up vs JK_MHC
26306	8117368	NM_003542 // HIST1H4C // histone cluster 1, H4c // 6p22.1 // 8364 /// ENST00000377803 /	HIST1H4C	NM_003542	0.00016976	1.72156	JINB8_MHC up vs JK_MHC
4824	7903022	NR_000006 // SNORD21 // small nucleolar RNA, C/D box 21 // 1p22.1 // 6083 /// ENST00000	SNORD21	NR_000006	0.000170356	2.31288	JINB8_MHC up vs JK_MHC
20446	8059878	NM_001270584 // IQCA1 // IQ motif containing with AAA domain 1 // 2q37.3 // 79781 /// N	IQCA1	NM_001270584	0.000170916	-1.38119	JINB8_MHC down vs JK_MHC
15760	8013094	NM_001199125 // COPS3 // COP9 signalosome subunit 3 // 17p11.2 // 8533 /// NM_001316354	COPS3	NM_001199125	0.00017138	1.68915	JINB8_MHC up vs JK_MHC
10535	7959597	NM_006815 // TMED2 // transmembrane p24 trafficking protein 2 // 12q24.31 // 10959 ///	TMED2	NM_006815	0.000176452	1.57979	JINB8_MHC up vs JK_MHC
21620	8071339	NM_001185024 // ZDHHC8 // zinc finger, DHHC-type containing 8 // 22q11.21 // 29801 ///	ZDHHC8	NM_001185024	0.00017892	-1.36136	JINB8_MHC down vs JK_MHC
27938	8133106	NR_002961 // SNORA22 // small nucleolar RNA, H/ACA box 22 // 7q11.21 // 677807 /// ENST	SNORA22	NR_002961	0.000179052	3.13749	JINB8_MHC up vs JK_MHC
27841	8132458	NM_031903 // MRPL32 // mitochondrial ribosomal protein L32 // 7p14 // 64983 /// XR_2420	MRPL32	NM_031903	0.00018066	1.50038	JINB8_MHC up vs JK_MHC
28211	8135943	---		---	0.000181481	2.43907	JINB8_MHC up vs JK_MHC
23466	8090469	NM_001145661 // GATA2 // GATA binding protein 2 // 3q21.3 // 2624 /// NM_001145662 // G	GATA2	NM_001145661	0.00018189	-1.32886	JINB8_MHC down vs JK_MHC
1727	7894233	---		---	0.000182832	-1.91686	JINB8_MHC down vs JK_MHC
3174	7895690	---		---	0.000182873	1.34506	JINB8_MHC up vs JK_MHC
20468	8060101	NR_024014 // PP14571 // uncharacterized LOC100130449 // 2q37.3 // 100130449 /// ENST000	PP14571	NR_024014	0.000184703	-1.44349	JINB8_MHC down vs JK_MHC
11340	7968242	NM_002097 // GTF3A // general transcription factor IIIA // 13q12.3-q13.1 // 2971 /// EN	GTF3A	NM_002097	0.000186868	1.76305	JINB8_MHC up vs JK_MHC
14545	8000413	NM_145080 // NSMCE1 // NSE1 homolog, SMC5-SMC6 complex component // 16p12.1 // 197370 /	NSMCE1	NM_145080	0.000187286	2.16248	JINB8_MHC up vs JK_MHC
22774	8083144	---		---	0.000187415	-1.30344	JINB8_MHC down vs JK_MHC
23560	8091452	NM_001079809 // TMEM183B // transmembrane protein 183B // 3q25.1 // 653659 /// NM_13839	TMEM183B	NM_001079809	0.000192024	1.26699	JINB8_MHC up vs JK_MHC
21963	8074748	NR_003563 // PI4KAP1 // phosphatidylinositol 4-kinase, catalytic, alpha pseudogene 1 //	PI4KAP1	NR_003563	0.000194453	-1.21207	JINB8_MHC down vs JK_MHC
15100	8005877	AB055774 // RPS7P1 // ribosomal protein S7 pseudogene 1 // 17q11.2 // 388363 /// OTTHUM	RPS7P1	AB055774	0.000196333	1.44927	JINB8_MHC up vs JK_MHC
26837	8122336	NM_021243 // ABRACL // ABRA C-terminal like // 6q24.1 // 58527 /// ENST00000367660 // A	ABRACL	NM_021243	0.000196367	1.81308	JINB8_MHC up vs JK_MHC
12498	7979426	NM_022571 // GPR135 // G protein-coupled receptor 135 // 14q23.1 // 64582 /// XM_011537	GPR135	NM_022571	0.000196747	-1.33875	JINB8_MHC down vs JK_MHC
12582	7980146	NM_006432 // NPC2 // Niemann-Pick disease, type C2 // 14q24.3 // 10577 /// NR_039858 //	NPC2	NM_006432	0.000199001	1.61974	JINB8_MHC up vs JK_MHC
29312	8146122	NM_001002296 // GOLGA7 // golgin A7 // 8p11.21 // 51125 /// NM_001174124 // GOLGA7 // g	GOLGA7	NM_001002296	0.000199672	1.56273	JINB8_MHC up vs JK_MHC
8308	7938258	OTTHUMT00000471836 // OR10AB1P // olfactory receptor, family 10, subfamily AB, member 1	OR10AB1P	OTTHUMT00000471836	0.000200584	-1.20062	JINB8_MHC down vs JK_MHC
357	7892856	---		---	0.000201065	3.59689	JINB8_MHC up vs JK_MHC
26851	8122554	NM_006834 // RAB32 // RAB32, member RAS oncogene family // 6q24.3 // 10981 /// ENST0000	RAB32	NM_006834	0.000203565	1.40996	JINB8_MHC up vs JK_MHC
20775	8063345	NR_002433 // SNORD12C // small nucleolar RNA, C/D box 12C // 20q13.13 // 26765 /// uc01	SNORD12C	NR_002433	0.000203753	2.71506	JINB8_MHC up vs JK_MHC
7929	7934367	NM_001156 // ANXA7 // annexin A7 // 10q22.2 // 310 /// NM_004034 // ANXA7 // annexin A7	ANXA7	NM_001156	0.000204053	1.5643	JINB8_MHC up vs JK_MHC
32126	8171865	---		---	0.000207048	1.5092	JINB8_MHC up vs JK_MHC
15510	8010078	NR_004397 // SNORD1C // small nucleolar RNA, C/D box 1C // 17q25.1 // 677850 /// ENST00	SNORD1C	NR_004397	0.00020921	1.95294	JINB8_MHC up vs JK_MHC
5858	7913357	NM_001113347 // ECE1 // endothelin converting enzyme 1 // 1p36.1 // 1889 /// NM_0011133	ECE1	NM_001113347	0.000209247	-1.1414	JINB8_MHC down vs JK_MHC
14386	7998722	NR_002736 // SNORD60 // small nucleolar RNA, C/D box 60 // 16p13.3 // 26788 /// ENST000	SNORD60	NR_002736	0.000209328	2.9582	JINB8_MHC up vs JK_MHC
24608	8101210	---		---	0.000211257	1.73937	JINB8_MHC up vs JK_MHC
19714	8052087	---		---	0.000211782	-1.67655	JINB8_MHC down vs JK_MHC
8763	7942592	NR_000005 // SNORD15A // small nucleolar RNA, C/D box 15A // 11q13.4 // 6079 /// ENST00	SNORD15A	NR_000005	0.000212785	2.45868	JINB8_MHC up vs JK_MHC
6447	7919560	NR_104076 // RNVU1-15 // RNA, variant U1 small nuclear 15 // 1q21.2 // 101954267 /// EN	RNVU1-15	NR_104076	0.000214594	1.70564	JINB8_MHC up vs JK_MHC
20142	8056045	---		---	0.000214852	1.9394	JINB8_MHC up vs JK_MHC
31346	8165217	NM_017617 // NOTCH1 // notch 1 // 9q34.3 // 4851 /// XM_011518717 // NOTCH1 // notch 1	NOTCH1	NM_017617	0.000215248	-1.4551	JINB8_MHC down vs JK_MHC
6234	7917468	---		---	0.000217178	1.95327	JINB8_MHC up vs JK_MHC
25852	8113214	NM_001118890 // GLRX // glutaredoxin // 5q14 // 2745 /// NM_001243658 // GLRX // glutar	GLRX	NM_001118890	0.000217307	2.30515	JINB8_MHC up vs JK_MHC
9941	7953383	NR_004387 // SCARNA10 // small Cajal body-specific RNA 10 // 12p13.31 // 692148 /// ENS	SCARNA10	NR_004387	0.000219444	2.05688	JINB8_MHC up vs JK_MHC
26746	8121547	NM_001033564 // FAM229B // family with sequence similarity 229, member B // 6q21 // 619	FAM229B	NM_001033564	0.000219554	1.78468	JINB8_MHC up vs JK_MHC
10838	7962827	NR_002950 // SNORA2A // small nucleolar RNA, H/ACA box 2A // 12q13.11 // 677793 /// ENS	SNORA2A	NR_002950	0.000225454	2.8084	JINB8_MHC up vs JK_MHC
32121	8171834	ENST00000503040 // RPL9 // ribosomal protein L9 // 4p13 // 6133 /// ENST00000506581 //	RPL9	ENST00000503040	0.000226039	3.04413	JINB8_MHC up vs JK_MHC
22116	8076056	NM_001894 // CSNK1E // casein kinase 1, epsilon // 22q13.1 // 1454 /// NM_152221 // CSN	CSNK1E	NM_001894	0.000227446	-1.15436	JINB8_MHC down vs JK_MHC
6748	7922418	ENST00000454068 // GAS5 // growth arrest-specific 5 (non-protein coding) // 1q25.1 // 6	GAS5	ENST00000454068	0.000228083	3.20059	JINB8_MHC up vs JK_MHC
28429	8137942	NM_001080495 // TNRC18 // trinucleotide repeat containing 18 // 7p22.1 // 84629 /// XM_	TNRC18	NM_001080495	0.00022822	-1.59727	JINB8_MHC down vs JK_MHC
14151	7996219	NM_001130487 // NDRG4 // NDRG family member 4 // 16q21 // 65009 /// NM_001242833 // NDR	NDRG4	NM_001130487	0.00023224	-1.2863	JINB8_MHC down vs JK_MHC
15562	8010768	---		---	0.000232818	-1.77103	JINB8_MHC down vs JK_MHC
9928	7953229	NM_001282285 // DYRK4 // dual specificity tyrosine-(Y)-phosphorylation regulated kinase	DYRK4	NM_001282285	0.000233797	1.55217	JINB8_MHC up vs JK_MHC
10945	7963911	NM_001257389 // CD63 // CD63 molecule // 12q12-q13 // 967 /// NM_001257390 // CD63 // C	CD63	NM_001257389	0.000236368	1.46862	JINB8_MHC up vs JK_MHC
9475	7948908	NR_002564 // SNORD26 // small nucleolar RNA, C/D box 26 // 11q13 // 9302 /// ENST000003	SNORD26	NR_002564	0.000237217	3.2527	JINB8_MHC up vs JK_MHC
4769	7902448	ENST00000581373 // RPL17 // ribosomal protein L17 // 18q21 // 6139 /// AK304659 // RPL1	RPL17	ENST00000581373	0.000238562	1.61539	JINB8_MHC up vs JK_MHC
29724	8149590	---		---	0.000240203	-1.37068	JINB8_MHC down vs JK_MHC
23652	8092224	---		---	0.000242272	1.56668	JINB8_MHC up vs JK_MHC
13596	7990452	OTTHUMT00000419799 // DNM1P34 // dynamin 1 pseudogene 34 // 15q24.2 // 729809 /// OTTHU	DNM1P34	OTTHUMT00000419799	0.000245911	-1.53905	JINB8_MHC down vs JK_MHC
22158	8076417	NM_002490 // NDUFA6 // NADH dehydrogenase (ubiquinone) 1 alpha subcomplex, 6, 14kDa //	NDUFA6	NM_002490	0.000246485	1.60655	JINB8_MHC up vs JK_MHC
29865	8150877	NR_002437 // SNORD54 // small nucleolar RNA, C/D box 54 // 8q12 // 26795 /// ENST000004	SNORD54	NR_002437	0.000246535	2.33426	JINB8_MHC up vs JK_MHC
23483	8090591	NM_015103 // PLXND1 // plexin D1 // 3q22.1 // 23129 /// XM_011512588 // PLXND1 // plexi	PLXND1	NM_015103	0.000247318	-1.30216	JINB8_MHC down vs JK_MHC
5943	7914322	NR_004054 // SNORD103A // small nucleolar RNA, C/D box 103A // 1p35.2 // 692234 /// NR_	SNORD103A	NR_004054	0.000249561	1.62006	JINB8_MHC up vs JK_MHC
5944	7914324	NR_004054 // SNORD103A // small nucleolar RNA, C/D box 103A // 1p35.2 // 692234 /// NR_	SNORD103A	NR_004054	0.000249561	1.62006	JINB8_MHC up vs JK_MHC
5422	7908988	NM_001304464 // SNRPE // small nuclear ribonucleoprotein polypeptide E // 1q32 // 6635	SNRPE	NM_001304464	0.000253179	1.765	JINB8_MHC up vs JK_MHC
12594	7980309	NM_007176 // C14orf1 // chromosome 14 open reading frame 1 // 14q24.3 // 11161 /// ENST	C14orf1	NM_007176	0.000253433	1.626	JINB8_MHC up vs JK_MHC
20680	8062326	NM_001199534 // C20orf24 // chromosome 20 open reading frame 24 // 20q11.23 // 55969 //	C20orf24	NM_001199534	0.000254487	1.59902	JINB8_MHC up vs JK_MHC
19783	8052784	NM_001002755 // NFU1 // NFU1 iron-sulfur cluster scaffold // 2p15-p13 // 27247 /// NM_0	NFU1	NM_001002755	0.000259045	2.02054	JINB8_MHC up vs JK_MHC
6746	7922414	NR_003942 // SNORD76 // small nucleolar RNA, C/D box 76 // 1q25.1 // 692196 /// ENST000	SNORD76	NR_003942	0.0002601	2.02608	JINB8_MHC up vs JK_MHC
27646	8130578	NR_002960 // SNORA20 // small nucleolar RNA, H/ACA box 20 // 6q25.3 // 677806 /// ENST0	SNORA20	NR_002960	0.000260294	3.27904	JINB8_MHC up vs JK_MHC
26425	8118207	NR_002971 // SNORA38 // small nucleolar RNA, H/ACA box 38 // 6p21.33 // 677820 /// ENST	SNORA38	NR_002971	0.00026172	1.97602	JINB8_MHC up vs JK_MHC
13641	7990898	ENST00000503040 // RPL9 // ribosomal protein L9 // 4p13 // 6133 /// ENST00000506581 //	RPL9	ENST00000503040	0.000261931	2.99955	JINB8_MHC up vs JK_MHC
16010	8015412	NM_002230 // JUP // junction plakoglobin // 17q21 // 3728 /// NM_021991 // JUP // junct	JUP	NM_002230	0.000262839	-1.30533	JINB8_MHC down vs JK_MHC
24460	8099887	NM_000661 // RPL9 // ribosomal protein L9 // 4p13 // 6133 /// NM_001024921 // RPL9 // r	RPL9	NM_000661	0.000262917	2.95088	JINB8_MHC up vs JK_MHC
13649	7990949	ENST00000503040 // RPL9 // ribosomal protein L9 // 4p13 // 6133 /// ENST00000506581 //	RPL9	ENST00000503040	0.000269198	3.03578	JINB8_MHC up vs JK_MHC
25313	8107998	NM_014402 // UQCRQ // ubiquinol-cytochrome c reductase complex III subunit VII // 5q31.	UQCRQ	NM_014402	0.000271092	1.60356	JINB8_MHC up vs JK_MHC
3402	7895920	---		---	0.000274364	-1.30574	JINB8_MHC down vs JK_MHC
32889	8178322	NM_001005849 // SUMO2 // small ubiquitin-like modifier 2 // 17q25.1 // 6613 /// NM_0069	SUMO2	NM_001005849	0.000275506	2.20812	JINB8_MHC up vs JK_MHC
7312	7927964	NM_002727 // SRGN // serglycin // 10q22.1 // 5552 /// NR_036430 // SRGN // serglycin //	SRGN	NM_002727	0.000276415	1.84027	JINB8_MHC up vs JK_MHC
164	7892663	---		---	0.000276718	1.66689	JINB8_MHC up vs JK_MHC
22847	8083792	---		---	0.000276809	1.74271	JINB8_MHC up vs JK_MHC
17856	8033912	NM_001130823 // DNMT1 // DNA (cytosine-5-)-methyltransferase 1 // 19p13.2 // 1786 /// N	DNMT1	NM_001130823	0.00028154	-1.43407	JINB8_MHC down vs JK_MHC
33170	8180287	---		---	0.000282857	1.66742	JINB8_MHC up vs JK_MHC
29808	8150266	NM_014462 // LSM1 // LSM1 homolog, mRNA degradation associated // 8p11.2 // 27257 /// N	LSM1	NM_014462	0.000283278	1.75654	JINB8_MHC up vs JK_MHC
14344	7998267	NM_001005920 // JMJD8 // jumonji domain containing 8 // 16p13.3 // 339123 /// XM_005255	JMJD8	NM_001005920	0.000284098	-1.36802	JINB8_MHC down vs JK_MHC
18908	8043718	NM_001862 // COX5B // cytochrome c oxidase subunit Vb // 2q11.2 // 1329 /// ENST0000025	COX5B	NM_001862	0.000284794	1.79519	JINB8_MHC up vs JK_MHC
22640	8081676	NM_014170 // GTPBP8 // GTP-binding protein 8 (putative) // 3q13.2 // 29083 /// NM_13848	GTPBP8	NM_014170	0.000285153	2.31068	JINB8_MHC up vs JK_MHC
12671	7981181	NR_003002 // SCARNA13 // small Cajal body-specific RNA 13 // 14q32.12 // 677768 /// NR_	SCARNA13	NR_003002	0.000285266	2.36326	JINB8_MHC up vs JK_MHC
10220	7956026	NM_005811 // GDF11 // growth differentiation factor 11 // 12q13.2 // 10220 /// XM_00671	GDF11	NM_005811	0.000285324	-1.37244	JINB8_MHC down vs JK_MHC
15932	8014749	NM_000978 // RPL23 // ribosomal protein L23 // 17q // 9349 /// ENST00000245857 // RPL23	RPL23	NM_000978	0.000290604	1.57497	JINB8_MHC up vs JK_MHC
28723	8140297	NM_001099415 // POM121C // POM121 transmembrane nucleoporin C // 7q11.2 // 100101267 //	POM121C	NM_001099415	0.000291635	-1.48439	JINB8_MHC down vs JK_MHC
16673	8022110	NM_001143823 // ZBTB14 // zinc finger and BTB domain containing 14 // 18p11.31 // 7541	ZBTB14	NM_001143823	0.000296718	1.35256	JINB8_MHC up vs JK_MHC
33123	8180240	---		---	0.000297952	-1.5571	JINB8_MHC down vs JK_MHC
8937	7944216	NM_006476 // ATP5L // ATP synthase, H+ transporting, mitochondrial Fo complex subunit G	ATP5L	NM_006476	0.000302203	2.31257	JINB8_MHC up vs JK_MHC
21085	8066262	NR_003018 // SNORA71D // small nucleolar RNA, H/ACA box 71D // 20q11.23 // 677840 /// u	SNORA71D	NR_003018	0.000302235	2.08519	JINB8_MHC up vs JK_MHC
14424	7999044	NM_001079846 // CREBBP // CREB binding protein // 16p13.3 // 1387 /// NM_004380 // CREB	CREBBP	NM_001079846	0.000304509	-1.36997	JINB8_MHC down vs JK_MHC
3093	7895609	---		---	0.000305846	-1.76819	JINB8_MHC down vs JK_MHC
8078	7936089	---		---	0.000310011	1.28331	JINB8_MHC up vs JK_MHC
17420	8029560	NM_001282175 // CLPTM1 // cleft lip and palate associated transmembrane protein 1 // 19	CLPTM1	NM_001282175	0.000310697	-1.22855	JINB8_MHC down vs JK_MHC
22966	8084945	---		---	0.000311839	1.74056	JINB8_MHC up vs JK_MHC
13778	7992131	---		---	0.000312484	-1.4967	JINB8_MHC down vs JK_MHC
17456	8029939	NM_015711 // GLTSCR1 // glioma tumor suppressor candidate region gene 1 // 19q13.3 // 2	GLTSCR1	NM_015711	0.000316061	-1.52683	JINB8_MHC down vs JK_MHC
16161	8016870	NM_016070 // MRPS23 // mitochondrial ribosomal protein S23 // 17q22-q23 // 51649 /// EN	MRPS23	NM_016070	0.00031616	1.89071	JINB8_MHC up vs JK_MHC
2227	7894740	---		---	0.000316229	1.65398	JINB8_MHC up vs JK_MHC
32427	8174636	NM_001005849 // SUMO2 // small ubiquitin-like modifier 2 // 17q25.1 // 6613 /// NM_0069	SUMO2	NM_001005849	0.000316643	2.29699	JINB8_MHC up vs JK_MHC
20750	8063024	---		---	0.000318719	-1.23987	JINB8_MHC down vs JK_MHC
15879	8014158	---		---	0.00031872	-1.54284	JINB8_MHC down vs JK_MHC
8029	7935462	NM_016046 // EXOSC1 // exosome component 1 // 10q24 // 51013 /// XM_011539845 // EXOSC1	EXOSC1	NM_016046	0.000319837	2.06704	JINB8_MHC up vs JK_MHC
7997	7935002	---		---	0.000320078	2.30467	JINB8_MHC up vs JK_MHC
26652	8120826	NM_001010844 // IRAK1BP1 // interleukin 1 receptor associated kinase 1 binding protein	IRAK1BP1	NM_001010844	0.000322483	1.82146	JINB8_MHC up vs JK_MHC
1454	7893958	---		---	0.000327663	4.2889	JINB8_MHC up vs JK_MHC
3731	7896252	---		---	0.000332167	-1.3688	JINB8_MHC down vs JK_MHC
3926	7896448	---		---	0.000333947	-1.4488	JINB8_MHC down vs JK_MHC
3160	7895676	---		---	0.000334587	-1.5925	JINB8_MHC down vs JK_MHC
217	7892716	---		---	0.000342166	2.0607	JINB8_MHC up vs JK_MHC
8201	7937483	NR_002585 // SNORA52 // small nucleolar RNA, H/ACA box 52 // 11p15 // 619565 /// ENST00	SNORA52	NR_002585	0.00034318	2.21743	JINB8_MHC up vs JK_MHC
18823	8043114	NM_031283 // TCF7L1 // transcription factor 7-like 1 (T-cell specific, HMG-box) // 2p11	TCF7L1	NM_031283	0.000344333	-1.54674	JINB8_MHC down vs JK_MHC
26555	8119712	NM_001292001 // SRF // serum response factor // 6p21.1 // 6722 /// NM_003131 // SRF //	SRF	NM_001292001	0.000345756	-1.40046	JINB8_MHC down vs JK_MHC
25351	8108420	NR_002915 // SNORA74A // small nucleolar RNA, H/ACA box 74A // 5q31.2 // 26821 /// ENST	SNORA74A	NR_002915	0.000352117	2.23604	JINB8_MHC up vs JK_MHC
27194	8125750	XM_011511663 // NBEAL1 // neurobeachin like 1 // 2q33.2 // 65065 /// ENST00000460355 //	NBEAL1	XM_011511663	0.000352293	1.44672	JINB8_MHC up vs JK_MHC
2883	7895398	---		---	0.000354362	-1.69869	JINB8_MHC down vs JK_MHC
22976	8085026	NM_000996 // RPL35A // ribosomal protein L35a // 3q29 // 6165 /// NM_001316311 // RPL35	RPL35A	NM_000996	0.000358653	1.51021	JINB8_MHC up vs JK_MHC
5862	7913450	NM_001291860 // HSPG2 // heparan sulfate proteoglycan 2 // 1p36.1-p34 // 3339 /// NM_00	HSPG2	NM_001291860	0.00036134	-1.57764	JINB8_MHC down vs JK_MHC
32376	8174228	NM_001006684 // TCEAL8 // transcription elongation factor A (SII)-like 8 // Xq22.1 // 9	TCEAL8	NM_001006684	0.000361352	1.74257	JINB8_MHC up vs JK_MHC
14380	7998664	NR_002327 // SNORA10 // small nucleolar RNA, H/ACA box 10 // 16p13.3 // 574042 /// ENST	SNORA10	NR_002327	0.000361397	2.31972	JINB8_MHC up vs JK_MHC
18628	8041204	NR_002327 // SNORA10 // small nucleolar RNA, H/ACA box 10 // 16p13.3 // 574042 /// ENST	SNORA10	NR_002327	0.000361397	2.31972	JINB8_MHC up vs JK_MHC
9929	7953243	NM_005002 // NDUFA9 // NADH dehydrogenase (ubiquinone) 1 alpha subcomplex, 9, 39kDa //	NDUFA9	NM_005002	0.000364298	2.69431	JINB8_MHC up vs JK_MHC
33275	8180392	---		---	0.000365578	1.68783	JINB8_MHC up vs JK_MHC
6284	7917906	AK291119 // RPL7 // ribosomal protein L7 // 8q21.11 // 6129 /// BC006095 // RPL7 // rib	RPL7	AK291119	0.000367829	2.06677	JINB8_MHC up vs JK_MHC
32420	8174576	NM_001113490 // AMOT // angiomotin // Xq23 // 154796 /// NM_133265 // AMOT // angiomoti	AMOT	NM_001113490	0.000371497	-1.33159	JINB8_MHC down vs JK_MHC
25435	8109305	NM_001109974 // SYNPO // synaptopodin // 5q33.1 // 11346 /// NM_001166208 // SYNPO // s	SYNPO	NM_001109974	0.000372532	-1.41035	JINB8_MHC down vs JK_MHC
27205	8125835	NM_001014 // RPS10 // ribosomal protein S10 // 6p21.31 // 6204 /// NM_001202470 // RPS1	RPS10	NM_001014	0.000373208	1.42992	JINB8_MHC up vs JK_MHC
8598	7940688	NM_002696 // POLR2G // polymerase (RNA) II (DNA directed) polypeptide G // 11q13.1 // 5	POLR2G	NM_002696	0.000373914	1.60971	JINB8_MHC up vs JK_MHC
7675	7931975	---		---	0.000374212	-1.28791	JINB8_MHC down vs JK_MHC
5987	7914887	NM_001270894 // TRAPPC3 // trafficking protein particle complex 3 // 1p34.3 // 27095 //	TRAPPC3	NM_001270894	0.000374302	1.91071	JINB8_MHC up vs JK_MHC
16799	8023252	NM_000985 // RPL17 // ribosomal protein L17 // 18q21 // 6139 /// NM_001035006 // RPL17	RPL17	NM_000985	0.000374666	2.15515	JINB8_MHC up vs JK_MHC
23754	8093256	---		---	0.000376148	1.77329	JINB8_MHC up vs JK_MHC
6128	7916356	NM_016126 // HSPB11 // heat shock protein family B (small), member 11 // 1p32 // 51668	HSPB11	NM_016126	0.000378005	1.54512	JINB8_MHC up vs JK_MHC
2171	7894681	---		---	0.000380114	-1.58733	JINB8_MHC down vs JK_MHC
1325	7893827	---		---	0.000383329	1.3824	JINB8_MHC up vs JK_MHC
5412	7908867	NM_138391 // TMEM183A // transmembrane protein 183A // 1q32.1 // 92703 /// XM_005245612	TMEM183A	NM_138391	0.000383946	1.49052	JINB8_MHC up vs JK_MHC
5993	7914938	---		---	0.000384313	1.99858	JINB8_MHC up vs JK_MHC
20745	8062981	NM_001184728 // PIGT // phosphatidylinositol glycan anchor biosynthesis class T // 20q1	PIGT	NM_001184728	0.000384687	-1.13118	JINB8_MHC down vs JK_MHC
2665	7895180	---		---	0.000385118	1.79539	JINB8_MHC up vs JK_MHC
20503	8060501	NR_002981 // SNORA51 // small nucleolar RNA, H/ACA box 51 // 20p13 // 677831 /// ENST00	SNORA51	NR_002981	0.000385162	1.44912	JINB8_MHC up vs JK_MHC
2151	7894661	---		---	0.000390534	1.73605	JINB8_MHC up vs JK_MHC
6513	7920047	NM_001300733 // MRPL9 // mitochondrial ribosomal protein L9 // 1q21 // 65005 /// NM_031	MRPL9	NM_001300733	0.000390845	1.7749	JINB8_MHC up vs JK_MHC
19284	8047356	NM_001136039 // NIF3L1 // NIF3 NGG1 interacting factor 3-like 1 // 2q33 // 60491 /// NM	NIF3L1	NM_001136039	0.000392694	1.37335	JINB8_MHC up vs JK_MHC
25429	8109222	AK291119 // RPL7 // ribosomal protein L7 // 8q21.11 // 6129 /// BC006095 // RPL7 // rib	RPL7	AK291119	0.000394152	1.99549	JINB8_MHC up vs JK_MHC
18919	8043848	NM_145212 // MRPL30 // mitochondrial ribosomal protein L30 // 2q11.2 // 51263 /// NR_02	MRPL30	NM_145212	0.000398751	1.98676	JINB8_MHC up vs JK_MHC
3762	7896283	---		---	0.000401068	3.1755	JINB8_MHC up vs JK_MHC
3934	7896456	---		---	0.000404324	-1.71349	JINB8_MHC down vs JK_MHC
24011	8095680	NM_000584 // CXCL8 // chemokine (C-X-C motif) ligand 8 // 4q13-q21 // 3576 /// ENST0000	CXCL8	NM_000584	0.00040486	1.65838	JINB8_MHC up vs JK_MHC
15218	8007100	NM_001552 // IGFBP4 // insulin like growth factor binding protein 4 // 17q21.2 // 3487	IGFBP4	NM_001552	0.00040819	-1.38637	JINB8_MHC down vs JK_MHC
24062	8096224	NM_001166693 // AFF1 // AF4/FMR2 family, member 1 // 4q21 // 4299 /// NM_001313959 // A	AFF1	NM_001166693	0.000413065	-1.3189	JINB8_MHC down vs JK_MHC
25445	8109407	NM_198321 // GALNT10 // polypeptide N-acetylgalactosaminyltransferase 10 // 5q33.2 // 5	GALNT10	NM_198321	0.000413259	-1.14425	JINB8_MHC down vs JK_MHC
11556	7970455	NM_015974 // CRYL1 // crystallin lambda 1 // 13q12.11 // 51084 /// XM_005266415 // CRYL	CRYL1	NM_015974	0.000414457	1.60712	JINB8_MHC up vs JK_MHC
23490	8090674	---		---	0.000416474	-1.39265	JINB8_MHC down vs JK_MHC
26638	8120613	NM_001168407 // RIMS1 // regulating synaptic membrane exocytosis 1 // 6q12-q13 // 22999	RIMS1	NM_001168407	0.000416711	-1.2166	JINB8_MHC down vs JK_MHC
16445	8019924	NM_001303047 // MYL12A // myosin light chain 12A // 18p11.31 // 10627 /// NM_001303048	MYL12A	NM_001303047	0.000427092	1.65845	JINB8_MHC up vs JK_MHC
4305	7897803	NM_000302 // PLOD1 // procollagen-lysine, 2-oxoglutarate 5-dioxygenase 1 // 1p36.22 //	PLOD1	NM_000302	0.000428367	-1.15584	JINB8_MHC down vs JK_MHC
18140	8036737	NM_001020 // RPS16 // ribosomal protein S16 // 19q13.1 // 6217 /// XM_005259137 // RPS1	RPS16	NM_001020	0.000429449	1.49982	JINB8_MHC up vs JK_MHC
21049	8065880	NM_178468 // FAM83C // family with sequence similarity 83, member C // 20q11.22 // 1288	FAM83C	NM_178468	0.000429479	-1.44718	JINB8_MHC down vs JK_MHC
761	7893262	---		---	0.000432593	2.0751	JINB8_MHC up vs JK_MHC
27423	8128079	NM_080743 // SRSF12 // serine/arginine-rich splicing factor 12 // 6q15 // 135295 /// XM	SRSF12	NM_080743	0.000433757	-1.22844	JINB8_MHC down vs JK_MHC
17410	8029465	NM_005178 // BCL3 // B-cell CLL/lymphoma 3 // 19q13.1-q13.2 // 602 /// XM_011527197 //	BCL3	NM_005178	0.000435016	-1.63803	JINB8_MHC down vs JK_MHC
15519	8010161	NM_001113491 // SEPT9 // septin 9 // 17q25 // 10801 /// NM_001113492 // SEPT9 // septin	2021-09-09	NM_001113491	0.000436623	-1.30674	JINB8_MHC down vs JK_MHC
30360	8155418	NR_023391 // CYP4F30P // cytochrome P450, family 4, subfamily F, polypeptide 30, pseudo	CYP4F30P	NR_023391	0.0004393	-1.32313	JINB8_MHC down vs JK_MHC
23174	8087337	NM_002292 // LAMB2 // laminin, beta 2 (laminin S) // 3p21 // 3913 /// XM_005265127 // L	LAMB2	NM_002292	0.000440479	-1.2424	JINB8_MHC down vs JK_MHC
17459	8029969	NM_003009 // SEPW1 // selenoprotein W, 1 // 19q13.3 // 6415 /// ENST00000509570 // SEPW	SEPW1	NM_003009	0.000440663	1.73085	JINB8_MHC up vs JK_MHC
33085	8180202	---		---	0.00044169	1.80326	JINB8_MHC up vs JK_MHC
33141	8180258	---		---	0.00044169	1.80326	JINB8_MHC up vs JK_MHC
24654	8101718	NM_001042616 // PIGY // phosphatidylinositol glycan anchor biosynthesis class Y // 4q22	PIGY	NM_001042616	0.000441904	1.68177	JINB8_MHC up vs JK_MHC
26315	8117422	NM_003540 // HIST1H4F // histone cluster 1, H4f // 6p22.2 // 8361 /// ENST00000244537 /	HIST1H4F	NM_003540	0.000443508	1.34182	JINB8_MHC up vs JK_MHC
13523	7989611	NM_001014812 // FAM96A // family with sequence similarity 96, member A // 15q22.31 // 8	FAM96A	NM_001014812	0.000444462	1.9216	JINB8_MHC up vs JK_MHC
1817	7894324	---		---	0.000447308	4.53717	JINB8_MHC up vs JK_MHC
8828	7943103	NM_181645 // CCDC67 // coiled-coil domain containing 67 // 11q21 // 159989 /// XM_00527	CCDC67	NM_181645	0.000449824	-1.17988	JINB8_MHC down vs JK_MHC
23594	8091715	NM_020169 // LXN // latexin // 3q25.32 // 56925 /// ENST00000264265 // LXN // latexin /	LXN	NM_020169	0.000451503	1.52435	JINB8_MHC up vs JK_MHC
14270	7997520	NM_001537 // HSBP1 // heat shock factor binding protein 1 // 16q23.3 // 3281 /// ENST00	HSBP1	NM_001537	0.000453001	2.01656	JINB8_MHC up vs JK_MHC
13136	7985117	---		---	0.00045508	-1.57116	JINB8_MHC down vs JK_MHC
4384	7898574	NM_001032363 // MINOS1 // mitochondrial inner membrane organizing system 1 // 1p36.13 /	MINOS1	NM_001032363	0.000459819	1.50506	JINB8_MHC up vs JK_MHC
19249	8046997	NM_019048 // ASNSD1 // asparagine synthetase domain containing 1 // 2p24.3-q21.3 // 545	ASNSD1	NM_019048	0.000460118	2.17684	JINB8_MHC up vs JK_MHC
17510	8030470	NM_014203 // AP2A1 // adaptor-related protein complex 2, alpha 1 subunit // 19q13.33 //	AP2A1	NM_014203	0.000461616	-1.27389	JINB8_MHC down vs JK_MHC
22972	8084982	NR_024388 // NCBP2-AS2 // NCBP2 antisense RNA 2 (head to head) // 3q29 // 152217 /// uc	NCBP2-AS2	NR_024388	0.000463482	1.4404	JINB8_MHC up vs JK_MHC
11659	7971375	NM_001286272 // TPT1 // tumor protein, translationally-controlled 1 // 13q14 // 7178 //	TPT1	NM_001286272	0.000466799	1.66944	JINB8_MHC up vs JK_MHC
16209	8017393	NM_030576 // LIMD2 // LIM domain containing 2 // 17q23.3 // 80774 /// XM_005257703 // L	LIMD2	NM_030576	0.000471692	-1.70806	JINB8_MHC down vs JK_MHC
2245	7894758	---		---	0.000475834	1.63873	JINB8_MHC up vs JK_MHC
11765	7972287	---		---	0.000480275	-1.26149	JINB8_MHC down vs JK_MHC
26624	8120428	OTTHUMT00000041070 // FKBP1C // FK506 binding protein 1C // 6q12 // 642489	FKBP1C	OTTHUMT00000041070	0.000483059	1.33124	JINB8_MHC up vs JK_MHC
29927	8151376	ENST00000352983 // RPL7 // ribosomal protein L7 // 8q21.11 // 6129 /// AK291119 // RPL7	RPL7	ENST00000352983	0.000485275	2.05923	JINB8_MHC up vs JK_MHC
28216	8135990	NM_001127487 // FLNC // filamin C, gamma // 7q32-q35 // 2318 /// NM_001458 // FLNC // f	FLNC	NM_001127487	0.000487309	-1.29095	JINB8_MHC down vs JK_MHC
19374	8048234	NM_005731 // ARPC2 // actin related protein 2/3 complex subunit 2 // 2q36.1 // 10109 //	ARPC2	NM_005731	0.000489281	1.40522	JINB8_MHC up vs JK_MHC
11759	7972251	---		---	0.000490554	-1.51033	JINB8_MHC down vs JK_MHC
15213	8007043	NM_001303533 // RAPGEFL1 // Rap guanine nucleotide exchange factor like 1 // 17q21.1 //	RAPGEFL1	NM_001303533	0.000491188	-1.54993	JINB8_MHC down vs JK_MHC
1290	7893792	---		---	0.000494046	1.93053	JINB8_MHC up vs JK_MHC
26250	8116929	BC068198 // RPL15 // ribosomal protein L15 // 3p24.2 // 6138 /// BC071672 // RPL15 // r	RPL15	BC068198	0.000497529	1.5346	JINB8_MHC up vs JK_MHC
31489	8166469	NM_002970 // SAT1 // spermidine/spermine N1-acetyltransferase 1 // Xp22.1 // 6303 /// N	SAT1	NM_002970	0.00049937	2.04781	JINB8_MHC up vs JK_MHC
23772	8093440	NM_001004356 // FGFRL1 // fibroblast growth factor receptor-like 1 // 4p16 // 53834 ///	FGFRL1	NM_001004356	0.000499951	-1.39673	JINB8_MHC down vs JK_MHC
21454	8069808	NM_001077711 // KRTAP27-1 // keratin associated protein 27-1 // 21q22.11 // 643812 ///	KRTAP27-1	NM_001077711	0.000500619	-1.30168	JINB8_MHC down vs JK_MHC
10243	7956269	---		---	0.000501239	1.55823	JINB8_MHC up vs JK_MHC
8803	7942879	NM_001193537 // TMEM126B // transmembrane protein 126B // 11q14.1 // 55863 /// NM_00119	TMEM126B	NM_001193537	0.000503201	1.87545	JINB8_MHC up vs JK_MHC
23336	8089034	---		---	0.000513856	1.94542	JINB8_MHC up vs JK_MHC
2412	7894926	---		---	0.000520571	1.49216	JINB8_MHC up vs JK_MHC
30816	8160036	NM_033428 // TMEM261 // transmembrane protein 261 // 9p24.1 // 90871 /// XM_011518062 /	TMEM261	NM_033428	0.000523285	1.65914	JINB8_MHC up vs JK_MHC
27289	8126653	NM_032111 // MRPL14 // mitochondrial ribosomal protein L14 // 6p21.3 // 64928 /// XM_00	MRPL14	NM_032111	0.00052358	1.58905	JINB8_MHC up vs JK_MHC
13107	7984871	NM_001127190 // CSK // c-src tyrosine kinase // 15q24.1 // 1445 /// NM_004383 // CSK //	CSK	NM_001127190	0.000523756	-1.18957	JINB8_MHC down vs JK_MHC
22369	8078905	NM_001304288 // RPSA // ribosomal protein SA // 3p22.2 // 3921 /// NM_002295 // RPSA //	RPSA	NM_001304288	0.000524467	1.86219	JINB8_MHC up vs JK_MHC
30583	8157454	NM_004888 // ATP6V1G1 // ATPase, H+ transporting, lysosomal 13kDa, V1 subunit G1 // 9q3	ATP6V1G1	NM_004888	0.000524717	1.33218	JINB8_MHC up vs JK_MHC
28843	8141535	NM_001168682 // SAP25 // Sin3A associated protein 25kDa // 7q22.1 // 100316904 /// NM_0	SAP25	NM_001168682	0.000525151	-1.34301	JINB8_MHC down vs JK_MHC
18655	8041561	NM_001145450 // MORN2 // MORN repeat containing 2 // 2p22.1 // 729967 /// ENST000003405	MORN2	NM_001145450	0.000525398	1.49768	JINB8_MHC up vs JK_MHC
10952	7963988	NM_001130420 // SMARCC2 // SWI/SNF related, matrix associated, actin dependent regulato	SMARCC2	NM_001130420	0.00052577	-1.26313	JINB8_MHC down vs JK_MHC
3700	7896221	---		---	0.000525844	-2.03421	JINB8_MHC down vs JK_MHC
3270	7895787	---		---	0.000528535	1.68484	JINB8_MHC up vs JK_MHC
1190	7893692	---		---	0.000531145	-1.70595	JINB8_MHC down vs JK_MHC
20559	8061075	NM_003092 // SNRPB2 // small nuclear ribonucleoprotein polypeptide B // 20p12.1 // 6629	SNRPB2	NM_003092	0.000531582	1.74403	JINB8_MHC up vs JK_MHC
20282	8058147	NM_032472 // PPIL3 // peptidylprolyl isomerase (cyclophilin)-like 3 // 2q33.1 // 53938	PPIL3	NM_032472	0.000535671	2.34162	JINB8_MHC up vs JK_MHC
934	7893435	---		---	0.000538386	-1.83451	JINB8_MHC down vs JK_MHC
1532	7894036	---		---	0.0005387	-1.41723	JINB8_MHC down vs JK_MHC
6318	7918345	NM_001199772 // PSMA5 // proteasome subunit alpha 5 // 1p13 // 5686 /// NM_001199773 //	PSMA5	NM_001199772	0.000538822	2.89513	JINB8_MHC up vs JK_MHC
9474	7948906	NR_002563 // SNORD27 // small nucleolar RNA, C/D box 27 // 11q13 // 9301 /// ENST000003	SNORD27	NR_002563	0.000545498	2.46426	JINB8_MHC up vs JK_MHC
12977	7983512	NM_001271213 // SQRDL // sulfide quinone reductase-like (yeast) // 15q15 // 58472 /// N	SQRDL	NM_001271213	0.000550534	1.93817	JINB8_MHC up vs JK_MHC
17137	8026638	NM_001130065 // MYO9B // myosin IXB // 19p13.1 // 4650 /// NM_004145 // MYO9B // myosin	MYO9B	NM_001130065	0.000553118	-1.21073	JINB8_MHC down vs JK_MHC
27163	8125360	NM_002586 // PBX2 // pre-B-cell leukemia homeobox 2 // 6p21.3 // 5089 /// XM_011514647	PBX2	NM_002586	0.00055575	-1.24732	JINB8_MHC down vs JK_MHC
12363	7977965	NM_001289050 // SLC22A17 // solute carrier family 22, member 17 // 14q11.2 // 51310 ///	SLC22A17	NM_001289050	0.000559112	-1.36205	JINB8_MHC down vs JK_MHC
12015	7974461	NM_001177388 // LGALS3 // lectin, galactoside-binding, soluble, 3 // 14q22.3 // 3958 //	LGALS3	NM_001177388	0.000563621	1.30028	JINB8_MHC up vs JK_MHC
20538	8060839	NM_001127458 // CRLS1 // cardiolipin synthase 1 // 20p13-p12.3 // 54675 /// NM_019095 /	CRLS1	NM_001127458	0.000567419	1.53613	JINB8_MHC up vs JK_MHC
26439	8118322	NR_002742 // SNORD52 // small nucleolar RNA, C/D box 52 // 6p21.33 // 26797 /// ENST000	SNORD52	NR_002742	0.000567924	2.55074	JINB8_MHC up vs JK_MHC
21436	8069633	NM_001003696 // ATP5J // ATP synthase, H+ transporting, mitochondrial Fo complex subuni	ATP5J	NM_001003696	0.000568737	1.70909	JINB8_MHC up vs JK_MHC
23111	8086451	NM_001099668 // HIGD1A // HIG1 hypoxia inducible domain family, member 1A // 3p22.1 //	HIGD1A	NM_001099668	0.00056875	1.50763	JINB8_MHC up vs JK_MHC
13916	7993580	NM_001277323 // NPIPA3 // nuclear pore complex interacting protein family, member A3 //	NPIPA3	NM_001277323	0.000573993	-1.55816	JINB8_MHC down vs JK_MHC
23782	8093576	NR_003004 // SCARNA22 // small Cajal body-specific RNA 22 // 4p16.3 // 677770 /// ENST0	SCARNA22	NR_003004	0.000575375	1.73919	JINB8_MHC up vs JK_MHC
6492	7919800	NM_001199739 // CTSS // cathepsin S // 1q21 // 1520 /// NM_004079 // CTSS // cathepsin	CTSS	NM_001199739	0.000577692	1.71894	JINB8_MHC up vs JK_MHC
7359	7928524	NM_001184783 // VDAC2 // voltage-dependent anion channel 2 // 10q22 // 7417 /// NM_0011	VDAC2	NM_001184783	0.000581057	1.33585	JINB8_MHC up vs JK_MHC
19954	8054377	NM_001039492 // FHL2 // four and a half LIM domains 2 // 2q12.2 // 2274 /// NM_001450 /	FHL2	NM_001039492	0.000581423	1.3492	JINB8_MHC up vs JK_MHC
28736	8140433	NM_001099415 // POM121C // POM121 transmembrane nucleoporin C // 7q11.2 // 100101267 //	POM121C	NM_001099415	0.000583109	-1.23742	JINB8_MHC down vs JK_MHC
16279	8018315	NM_001005849 // SUMO2 // small ubiquitin-like modifier 2 // 17q25.1 // 6613 /// NM_0069	SUMO2	NM_001005849	0.000583164	2.3234	JINB8_MHC up vs JK_MHC
12208	7976571	NM_001271904 // GSKIP // GSK3B interacting protein // 14q32.2 // 51527 /// NM_001271905	GSKIP	NM_001271904	0.000586312	2.16196	JINB8_MHC up vs JK_MHC
4882	7903582	ENST00000581373 // RPL17 // ribosomal protein L17 // 18q21 // 6139 /// AK304659 // RPL1	RPL17	ENST00000581373	0.000590086	1.66568	JINB8_MHC up vs JK_MHC
28800	8141150	NM_001178075 // ASNS // asparagine synthetase (glutamine-hydrolyzing) // 7q21.3 // 440	ASNS	NM_001178075	0.000590472	1.80466	JINB8_MHC up vs JK_MHC
25246	8107321	NR_015370 // EPB41L4A-AS1 // EPB41L4A antisense RNA 1 // 5q22.2 // 114915 /// AB048207	EPB41L4A-AS1	NR_015370	0.000593157	1.69987	JINB8_MHC up vs JK_MHC
4018	7896541	---		---	0.000595361	-1.18508	JINB8_MHC down vs JK_MHC
21798	8073032	NM_020243 // TOMM22 // translocase of outer mitochondrial membrane 22 homolog (yeast) /	TOMM22	NM_020243	0.000597933	1.8346	JINB8_MHC up vs JK_MHC
11224	7967002	NM_001080855 // PXN // paxillin // 12q24.31 // 5829 /// NM_001243756 // PXN // paxillin	PXN	NM_001080855	0.00059818	-1.2579	JINB8_MHC down vs JK_MHC
8398	7939137	NM_001307929 // EIF3M // eukaryotic translation initiation factor 3, subunit M // 11p13	EIF3M	NM_001307929	0.00059853	2.26888	JINB8_MHC up vs JK_MHC
17336	8028656	NM_022835 // PLEKHG2 // pleckstrin homology domain containing, family G (with RhoGef do	PLEKHG2	NM_022835	0.000598829	-1.403	JINB8_MHC down vs JK_MHC
10559	7959882	NM_001300796 // RAN // RAN, member RAS oncogene family // 12q24.3 // 5901 /// NM_001300	RAN	NM_001300796	0.000600575	1.33992	JINB8_MHC up vs JK_MHC
1943	7894452	---		---	0.000600599	-2.7666	JINB8_MHC down vs JK_MHC
26288	8117194	NM_001286264 // MRS2 // MRS2 magnesium transporter // 6p22.3-p22.1 // 57380 /// NM_0012	MRS2	NM_001286264	0.000608117	2.09462	JINB8_MHC up vs JK_MHC
32832	8177782	NM_001199119 // TRIM39-RPP21 // TRIM39-RPP21 readthrough // --- // 202658 /// NM_001199	TRIM39-RPP21	NM_001199119	0.000610148	1.4506	JINB8_MHC up vs JK_MHC
32969	8179097	NM_001199119 // TRIM39-RPP21 // TRIM39-RPP21 readthrough // --- // 202658 /// NM_001199	TRIM39-RPP21	NM_001199119	0.000610148	1.4506	JINB8_MHC up vs JK_MHC
9335	7947917	NM_016506 // KBTBD4 // kelch repeat and BTB (POZ) domain containing 4 // 11p11.2 // 557	KBTBD4	NM_016506	0.000617302	1.41681	JINB8_MHC up vs JK_MHC
24532	8100532	NM_032313 // NOA1 // nitric oxide associated 1 // 4q12 // 84273 /// ENST00000264230 //	NOA1	NM_032313	0.000619168	1.31234	JINB8_MHC up vs JK_MHC
27376	8127629	NM_001865 // COX7A2 // cytochrome c oxidase subunit VIIa polypeptide 2 (liver) // 6q12	COX7A2	NM_001865	0.000621874	1.85202	JINB8_MHC up vs JK_MHC
31865	8169617	NM_001282621 // PGRMC1 // progesterone receptor membrane component 1 // Xq22-q24 // 108	PGRMC1	NM_001282621	0.000622736	1.43214	JINB8_MHC up vs JK_MHC
26913	8123148	NM_014161 // MRPL18 // mitochondrial ribosomal protein L18 // 6q25.3 // 29074 /// XM_00	MRPL18	NM_014161	0.000623017	2.0187	JINB8_MHC up vs JK_MHC
28308	8136918	NM_001010972 // ZYX // zyxin // 7q32 // 7791 /// NM_003461 // ZYX // zyxin // 7q32 // 7	ZYX	NM_001010972	0.000626908	-1.38927	JINB8_MHC down vs JK_MHC
17243	8027642	NM_032346 // PDCD2L // programmed cell death 2-like // 19q13.11 // 84306 /// ENST000002	PDCD2L	NM_032346	0.000629963	1.43764	JINB8_MHC up vs JK_MHC
14842	8003357	NM_001142864 // PIEZO1 // piezo-type mechanosensitive ion channel component 1 // 16q24.	PIEZO1	NM_001142864	0.000631003	-1.35021	JINB8_MHC down vs JK_MHC
24125	8096845	NM_001178130 // EGF // epidermal growth factor // 4q25 // 1950 /// NM_001178131 // EGF	EGF	NM_001178130	0.000632074	-1.31913	JINB8_MHC down vs JK_MHC
8314	7938293	NR_002977 // SNORA3B // small nucleolar RNA, H/ACA box 3B // 11p15.4 // 677826 /// ENST	SNORA3B	NR_002977	0.000633064	2.66794	JINB8_MHC up vs JK_MHC
28055	8134257	NM_004126 // GNG11 // guanine nucleotide binding protein (G protein), gamma 11 // 7q21	GNG11	NM_004126	0.000633836	1.85933	JINB8_MHC up vs JK_MHC
14166	7996341	NM_020786 // PDP2 // pyruvate dehyrogenase phosphatase catalytic subunit 2 // 16q22.1 /	PDP2	NM_020786	0.000636137	1.42642	JINB8_MHC up vs JK_MHC
5917	7914103	NM_001029882 // AHDC1 // AT hook, DNA binding motif, containing 1 // 1p36.13 // 27245 /	AHDC1	NM_001029882	0.000636516	-1.74867	JINB8_MHC down vs JK_MHC
13352	7987279	NM_001023567 // GOLGA8B // golgin A8 family, member B // 15q14 // 440270 /// NM_181077	GOLGA8B	NM_001023567	0.000636665	-1.21953	JINB8_MHC down vs JK_MHC
26966	8123717	NM_001286132 // RPP40 // ribonuclease P/MRP 40kDa subunit // 6p25.1 // 10799 /// NM_001	RPP40	NM_001286132	0.000636666	2.87571	JINB8_MHC up vs JK_MHC
5074	7905395	NM_002796 // PSMB4 // proteasome subunit beta 4 // 1q21 // 5692 /// ENST00000290541 //	PSMB4	NM_002796	0.000637324	2.29275	JINB8_MHC up vs JK_MHC
30316	8155048	NM_001135999 // RUSC2 // RUN and SH3 domain containing 2 // 9p13.3 // 9853 /// NM_01480	RUSC2	NM_001135999	0.000638194	-1.32278	JINB8_MHC down vs JK_MHC
3621	7896142	---		---	0.000638974	1.42411	JINB8_MHC up vs JK_MHC
8114	7936578	NM_001134672 // FAM204A // family with sequence similarity 204, member A // 10q26.11 //	FAM204A	NM_001134672	0.000645767	1.69865	JINB8_MHC up vs JK_MHC
21188	8067221	NM_001160417 // ZBP1 // Z-DNA binding protein 1 // 20q13.31 // 81030 /// NM_001160418 /	ZBP1	NM_001160417	0.000649394	-1.39444	JINB8_MHC down vs JK_MHC
12935	7983021	NM_001114632 // JMJD7 // jumonji domain containing 7 // 15q15.1 // 100137047 /// NM_001	JMJD7	NM_001114632	0.000655087	-1.39205	JINB8_MHC down vs JK_MHC
26453	8118571	NM_002800 // PSMB9 // proteasome subunit beta 9 // 6p21.3 // 5698 /// XM_011546317 // P	PSMB9	NM_002800	0.000655756	1.83432	JINB8_MHC up vs JK_MHC
32872	8178211	NM_002800 // PSMB9 // proteasome subunit beta 9 // 6p21.3 // 5698 /// XM_011546317 // P	PSMB9	NM_002800	0.000655756	1.83432	JINB8_MHC up vs JK_MHC
33006	8179495	NM_002800 // PSMB9 // proteasome subunit beta 9 // 6p21.3 // 5698 /// XM_011546317 // P	PSMB9	NM_002800	0.000655756	1.83432	JINB8_MHC up vs JK_MHC
7204	7926983	NM_001267562 // CREM // cAMP responsive element modulator // 10p11.21 // 1390 /// NM_00	CREM	NM_001267562	0.000656178	1.50486	JINB8_MHC up vs JK_MHC
6800	7922976	NM_000963 // PTGS2 // prostaglandin-endoperoxide synthase 2 (prostaglandin G/H synthase	PTGS2	NM_000963	0.000657295	1.9591	JINB8_MHC up vs JK_MHC
14065	7995332	---		---	0.000660962	-1.58999	JINB8_MHC down vs JK_MHC
9235	7946812	NM_001017 // RPS13 // ribosomal protein S13 // 11p15 // 6207 /// ENST00000525634 // RPS	RPS13	NM_001017	0.00066415	2.50156	JINB8_MHC up vs JK_MHC
5692	7911559	NM_017971 // MRPL20 // mitochondrial ribosomal protein L20 // 1p36.3-p36.2 // 55052 ///	MRPL20	NM_017971	0.000664392	2.41603	JINB8_MHC up vs JK_MHC
18500	8039939	NM_017971 // MRPL20 // mitochondrial ribosomal protein L20 // 1p36.3-p36.2 // 55052 ///	MRPL20	NM_017971	0.000664392	2.41603	JINB8_MHC up vs JK_MHC
4764	7902402	NM_002440 // MSH4 // mutS homolog 4 // 1p31 // 4438 /// ENST00000263187 // MSH4 // mutS	MSH4	NM_002440	0.000665225	-1.18606	JINB8_MHC down vs JK_MHC
13030	7984011	NM_012182 // FOXB1 // forkhead box B1 // 15q22.2 // 27023 /// ENST00000396057 // FOXB1	FOXB1	NM_012182	0.000666883	-1.48736	JINB8_MHC down vs JK_MHC
31575	8167234	NM_006743 // RBM3 // RNA binding motif (RNP1, RRM) protein 3 // Xp11.2 // 5935 /// XM_0	RBM3	NM_006743	0.000667072	2.03156	JINB8_MHC up vs JK_MHC
22727	8082597	NM_001102608 // COL6A6 // collagen, type VI, alpha 6 // 3q22.1 // 131873 /// XM_0052471	COL6A6	NM_001102608	0.000669648	-1.40232	JINB8_MHC down vs JK_MHC
7422	7929065	NM_001270927 // IFIT1 // interferon-induced protein with tetratricopeptide repeats 1 //	IFIT1	NM_001270927	0.00067247	1.85525	JINB8_MHC up vs JK_MHC
4661	7901340	---		---	0.000676892	-1.39777	JINB8_MHC down vs JK_MHC
31515	8166659	---		---	0.000681069	1.35619	JINB8_MHC up vs JK_MHC
29421	8147019	NM_016010 // ZC2HC1A // zinc finger, C2HC-type containing 1A // 8q21.12 // 51101 /// XM	ZC2HC1A	NM_016010	0.000685013	1.95757	JINB8_MHC up vs JK_MHC
29177	8144669	NM_001287742 // FDFT1 // farnesyl-diphosphate farnesyltransferase 1 // 8p23.1-p22 // 22	FDFT1	NM_001287742	0.000685662	1.62252	JINB8_MHC up vs JK_MHC
29352	8146448	NM_014175 // MRPL15 // mitochondrial ribosomal protein L15 // 8q11.2-q13 // 29088 /// E	MRPL15	NM_014175	0.000686414	1.77971	JINB8_MHC up vs JK_MHC
3082	7895598	---		---	0.000689698	-1.52565	JINB8_MHC down vs JK_MHC
4812	7902909	---		---	0.000690079	-1.46805	JINB8_MHC down vs JK_MHC
30875	8160587	NM_001199987 // NDUFB6 // NADH dehydrogenase (ubiquinone) 1 beta subcomplex, 6, 17kDa /	NDUFB6	NM_001199987	0.000691933	1.73819	JINB8_MHC up vs JK_MHC
27968	8133275	NM_001257190 // POM121 // POM121 transmembrane nucleoporin // 7q11.23 // 9883 /// NM_17	POM121	NM_001257190	0.000692341	-1.46945	JINB8_MHC down vs JK_MHC
23870	8094456	NM_001145432 // SMIM20 // small integral membrane protein 20 // 4p15.2 // 389203 /// EN	SMIM20	NM_001145432	0.000693473	1.51346	JINB8_MHC up vs JK_MHC
21163	8067017	NM_003859 // DPM1 // dolichyl-phosphate mannosyltransferase polypeptide 1, catalytic su	DPM1	NM_003859	0.000694671	2.36915	JINB8_MHC up vs JK_MHC
30837	8160308	NM_001010 // RPS6 // ribosomal protein S6 // 9p21 // 6194 /// ENST00000315377 // RPS6 /	RPS6	NM_001010	0.000695005	1.56575	JINB8_MHC up vs JK_MHC
9212	7946569	NM_016422 // RNF141 // ring finger protein 141 // 11p15.4 // 50862 /// ENST00000265981	RNF141	NM_016422	0.000700775	2.04737	JINB8_MHC up vs JK_MHC
2102	7894612	---		---	0.000702127	-2.26193	JINB8_MHC down vs JK_MHC
16500	8020419	NR_031565 // MIR320C1 // microRNA 320c-1 // --- // 100302135 /// ENST00000408566 // MIR	MIR320C1	NR_031565	0.000702613	-1.72715	JINB8_MHC down vs JK_MHC
5588	7910792	NM_001035 // RYR2 // ryanodine receptor 2 (cardiac) // 1q43 // 6262 /// XM_006711802 //	RYR2	NM_001035	0.000702809	-1.11054	JINB8_MHC down vs JK_MHC
7519	7930170	NM_001136200 // BORCS7 // BLOC-1 related complex subunit 7 // 10q24.32 // 119032 /// NM	BORCS7	NM_001136200	0.000704277	2.21624	JINB8_MHC up vs JK_MHC
11272	7967493	NM_001077261 // NCOR2 // nuclear receptor corepressor 2 // 12q24 // 9612 /// NM_0012066	NCOR2	NM_001077261	0.000706012	-1.57811	JINB8_MHC down vs JK_MHC
15194	8006812	NM_002795 // PSMB3 // proteasome subunit beta 3 // 17q12 // 5691 /// NR_104194 // PSMB3	PSMB3	NM_002795	0.000710992	2.10184	JINB8_MHC up vs JK_MHC
9229	7946728	NM_001143937 // PSMA1 // proteasome subunit alpha 1 // 11p15.1 // 5682 /// NM_002786 //	PSMA1	NM_001143937	0.00071143	1.91782	JINB8_MHC up vs JK_MHC
12415	7978558	NM_018453 // EAPP // E2F-associated phosphoprotein // 14q13.1 // 55837 /// XM_011536958	EAPP	NM_018453	0.000713357	1.82266	JINB8_MHC up vs JK_MHC
25664	8111524	NM_001168316 // UGT3A2 // UDP glycosyltransferase 3 family, polypeptide A2 // 5p13.2 //	UGT3A2	NM_001168316	0.000714235	-1.44108	JINB8_MHC down vs JK_MHC
21792	8072979	NM_001301129 // POLR2F // polymerase (RNA) II (DNA directed) polypeptide F // 22q13.1 /	POLR2F	NM_001301129	0.000719306	1.27653	JINB8_MHC up vs JK_MHC
4486	7899480	NR_002907 // SNORA73A // small nucleolar RNA, H/ACA box 73A // 1p36.1 // 6080 /// ENST0	SNORA73A	NR_002907	0.000720909	3.5393	JINB8_MHC up vs JK_MHC
21205	8067409	NM_005560 // LAMA5 // laminin, alpha 5 // 20q13.2-q13.3 // 3911 /// XM_006723796 // LAM	LAMA5	NM_005560	0.000721525	-1.35324	JINB8_MHC down vs JK_MHC
539	7893039	---		---	0.000722202	-1.65741	JINB8_MHC down vs JK_MHC
18837	8043276	NR_004378 // SNORD94 // small nucleolar RNA, C/D box 94 // 2p11.2 // 692225 /// ENST000	SNORD94	NR_004378	0.000723773	1.76957	JINB8_MHC up vs JK_MHC
15874	8014113	---		---	0.000725654	-1.16345	JINB8_MHC down vs JK_MHC
17277	8027996	NM_001281532 // PSENEN // presenilin enhancer gamma secretase subunit // 19q13.12 // 55	PSENEN	NM_001281532	0.000727944	1.60331	JINB8_MHC up vs JK_MHC
32018	8170863	NR_000011 // SNORA70 // small nucleolar RNA, H/ACA box 70 // Xq28 // 26778 /// ENST0000	SNORA70	NR_000011	0.000728119	2.01753	JINB8_MHC up vs JK_MHC
5	7892501	---		---	0.000736115	2.85838	JINB8_MHC up vs JK_MHC
9523	7949465	NM_001145138 // RELA // v-rel avian reticuloendotheliosis viral oncogene homolog A // 1	RELA	NM_001145138	0.000736633	-1.22689	JINB8_MHC down vs JK_MHC
30761	8159521	NM_000954 // PTGDS // prostaglandin D2 synthase 21kDa (brain) // 9q34.2-q34.3 // 5730 /	PTGDS	NM_000954	0.00073774	-1.51075	JINB8_MHC down vs JK_MHC
24994	8104659	---		---	0.000741867	-1.21193	JINB8_MHC down vs JK_MHC
5236	7906838	NM_001126060 // NOS1AP // nitric oxide synthase 1 (neuronal) adaptor protein // 1q23.3	NOS1AP	NM_001126060	0.000748674	-1.49062	JINB8_MHC down vs JK_MHC
26887	8122860	NM_025107 // MYCT1 // myc target 1 // 6q25.2 // 80177 /// XM_011536149 // MYCT1 // myc	MYCT1	NM_025107	0.000749926	1.68881	JINB8_MHC up vs JK_MHC
29411	8146934	NM_001195797 // LY96 // lymphocyte antigen 96 // 8q21.11 // 23643 /// NM_015364 // LY96	LY96	NM_001195797	0.000751164	2.68222	JINB8_MHC up vs JK_MHC
30702	8158839	NM_013318 // PRRC2B // proline-rich coiled-coil 2B // 9q34.13 // 84726 /// ENST00000320	PRRC2B	NM_013318	0.00075123	-1.26045	JINB8_MHC down vs JK_MHC
23003	8085263	NM_018447 // EMC3 // ER membrane protein complex subunit 3 // 3p25.3 // 55831 /// XM_00	EMC3	NM_018447	0.000752958	1.92834	JINB8_MHC up vs JK_MHC
25323	8108127	NM_001745 // CAMLG // calcium modulating ligand // 5q23 // 819 /// XM_011543653 // CAML	CAMLG	NM_001745	0.000755272	1.78323	JINB8_MHC up vs JK_MHC
17021	8025498	---		---	0.000760488	1.91466	JINB8_MHC up vs JK_MHC
4608	7900792	NM_002840 // PTPRF // protein tyrosine phosphatase, receptor type, F // 1p34 // 5792 //	PTPRF	NM_002840	0.000764318	-1.32456	JINB8_MHC down vs JK_MHC
7195	7926896	---		---	0.000767732	2.02869	JINB8_MHC up vs JK_MHC
32539	8175444	NM_001139498 // FGF13 // fibroblast growth factor 13 // Xq26.3 // 2258 /// NM_001139500	FGF13	NM_001139498	0.000769633	-1.48335	JINB8_MHC down vs JK_MHC
20477	8060257	NM_001271977 // STK25 // serine/threonine kinase 25 // 2q37.3 // 10494 /// NM_001271978	STK25	NM_001271977	0.000769748	-1.2099	JINB8_MHC down vs JK_MHC
21606	8071204	---		---	0.000769806	-1.2982	JINB8_MHC down vs JK_MHC
6065	7915594	---		---	0.000773786	1.83212	JINB8_MHC up vs JK_MHC
9442	7948606	NM_014206 // TMEM258 // transmembrane protein 258 // 11q12.2 // 746 /// ENST00000257262	TMEM258	NM_014206	0.000780317	1.67957	JINB8_MHC up vs JK_MHC
15420	8009040	NM_006039 // MRC2 // mannose receptor, C type 2 // 17q23.2 // 9902 /// XM_011525543 //	MRC2	NM_006039	0.000781476	-1.44949	JINB8_MHC down vs JK_MHC
18509	8040036	NM_001011 // RPS7 // ribosomal protein S7 // 2p25 // 6201 /// ENST00000304921 // RPS7 /	RPS7	NM_001011	0.000783669	1.62904	JINB8_MHC up vs JK_MHC
29367	8146550	NM_001007067 // SDCBP // syndecan binding protein // 8q12 // 6386 /// NM_001007068 // S	SDCBP	NM_001007067	0.000786863	1.50118	JINB8_MHC up vs JK_MHC
19040	8045075	NM_001161415 // GPR17 // G protein-coupled receptor 17 // 2q21 // 2840 /// NM_001161416	GPR17	NM_001161415	0.000787796	-1.42182	JINB8_MHC down vs JK_MHC
8122	7936661	NM_001302272 // PRDX3 // peroxiredoxin 3 // 10q25-q26 // 10935 /// NM_006793 // PRDX3 /	PRDX3	NM_001302272	0.000788699	1.95372	JINB8_MHC up vs JK_MHC
8670	7941537	NM_018026 // PACS1 // phosphofurin acidic cluster sorting protein 1 // 11q13.1-q13.2 //	PACS1	NM_018026	0.000789165	-1.36388	JINB8_MHC down vs JK_MHC
737	7893238	---		---	0.000791407	2.33689	JINB8_MHC up vs JK_MHC
26243	8116867	NM_001127711 // TMEM14B // transmembrane protein 14B // 6p25.1-p23 // 81853 /// NM_0012	TMEM14B	NM_001127711	0.000795902	2.0758	JINB8_MHC up vs JK_MHC
22829	8083673	NM_001042705 // IQCJ // IQ motif containing J // 3q25.32 // 654502 /// NM_001042706 //	IQCJ	NM_001042705	0.00080034	-1.36199	JINB8_MHC down vs JK_MHC
17044	8025850	NM_018687 // ANGPTL8 // angiopoietin like 8 // 19p13.2 // 55908 /// ENST00000252453 //	ANGPTL8	NM_018687	0.000802575	-1.54829	JINB8_MHC down vs JK_MHC
25158	8106473	---		---	0.000804533	1.53779	JINB8_MHC up vs JK_MHC
19370	8048195	NM_000998 // RPL37A // ribosomal protein L37a // 2q35 // 6168 /// ENST00000359681 // RP	RPL37A	NM_000998	0.000804889	1.64508	JINB8_MHC up vs JK_MHC
7349	7928401	NM_203298 // CHCHD1 // coiled-coil-helix-coiled-coil-helix domain containing 1 // 10q22	CHCHD1	NM_203298	0.000814771	2.30765	JINB8_MHC up vs JK_MHC
31571	8167210	NM_001079900 // SPACA5B // sperm acrosome associated 5B // Xp11.23 // 729201 /// ENST00	SPACA5B	NM_001079900	0.000815824	-1.37492	JINB8_MHC down vs JK_MHC
13735	7991695	NR_027407 // GOLGA8DP // golgin A8 family, member D, pseudogene // 15q11.2 // 100132979	GOLGA8DP	NR_027407	0.000815866	-1.2866	JINB8_MHC down vs JK_MHC
15791	8013354	OTTHUMT00000442328 // NMTRQ-TTG12-1 // nuclear-encoded mitochondrial transfer RNA-Gln (	NMTRQ-TTG12-1	OTTHUMT00000442328	0.000820235	-1.72264	JINB8_MHC down vs JK_MHC
29465	8147503	NM_018407 // LAPTM4B // lysosomal protein transmembrane 4 beta // 8q22.1 // 55353 /// E	LAPTM4B	NM_018407	0.000823839	1.5313	JINB8_MHC up vs JK_MHC
8202	7937485	NM_020376 // PNPLA2 // patatin-like phospholipase domain containing 2 // 11p15.5 // 571	PNPLA2	NM_020376	0.000825482	-1.48848	JINB8_MHC down vs JK_MHC
10625	7960666	NM_001039920 // ZNF384 // zinc finger protein 384 // 12p12 // 171017 /// NM_001135734 /	ZNF384	NM_001039920	0.000827619	-1.21673	JINB8_MHC down vs JK_MHC
30825	8160213	NM_001168339 // TTC39B // tetratricopeptide repeat domain 39B // 9p22.3 // 158219 /// N	TTC39B	NM_001168339	0.000830983	1.7491	JINB8_MHC up vs JK_MHC
10538	7959623	NM_001271866 // GTF2H3 // general transcription factor IIH subunit 3 // 12q24.31 // 296	GTF2H3	NM_001271866	0.000831912	2.29437	JINB8_MHC up vs JK_MHC
30013	8151935	NM_000989 // RPL30 // ribosomal protein L30 // 8q22 // 6156 /// ENST00000287038 // RPL3	RPL30	NM_000989	0.000832258	2.19702	JINB8_MHC up vs JK_MHC
23602	8091778	NR_003001 // SCARNA7 // small Cajal body-specific RNA 7 // 3q25.22 // 677767 /// ENST00	SCARNA7	NR_003001	0.000832262	2.92735	JINB8_MHC up vs JK_MHC
2815	7895330	---		---	0.000836756	2.02886	JINB8_MHC up vs JK_MHC
16032	8015712	NM_001040431 // COA3 // cytochrome c oxidase assembly factor 3 // 17q21 // 28958 /// EN	COA3	NM_001040431	0.000837671	2.09199	JINB8_MHC up vs JK_MHC
3127	7895643	---		---	0.000844138	-1.54085	JINB8_MHC down vs JK_MHC
6299	7918050	BX648992 // RPSAP19 // ribosomal protein SA pseudogene 19 // 1p21.1 // 730029	RPSAP19	BX648992	0.000844302	1.87222	JINB8_MHC up vs JK_MHC
3205	7895721	---		---	0.00084447	4.53926	JINB8_MHC up vs JK_MHC
10569	7960052	NR_002979 // SNORA49 // small nucleolar RNA, H/ACA box 49 // 12q24.33 // 677829 /// ENS	SNORA49	NR_002979	0.000849005	1.61983	JINB8_MHC up vs JK_MHC
19286	8047372	NM_001257102 // NDUFB3 // NADH dehydrogenase (ubiquinone) 1 beta subcomplex, 3, 12kDa /	NDUFB3	NM_001257102	0.000853121	2.32456	JINB8_MHC up vs JK_MHC
8764	7942594	NR_000025 // SNORD15B // small nucleolar RNA, C/D box 15B // 11q13.4 // 114599 /// ENST	SNORD15B	NR_000025	0.000853198	2.02106	JINB8_MHC up vs JK_MHC
28750	8140554	---		---	0.000853311	-1.35876	JINB8_MHC down vs JK_MHC
21573	8070912	NM_001205206 // SLC19A1 // solute carrier family 19 (folate transporter), member 1 // 2	SLC19A1	NM_001205206	0.000856254	-1.39035	JINB8_MHC down vs JK_MHC
144	7892643	---		---	0.000856787	2.19207	JINB8_MHC up vs JK_MHC
30733	8159142	NM_000093 // COL5A1 // collagen, type V, alpha 1 // 9q34.2-q34.3 // 1289 /// NM_0012780	COL5A1	NM_000093	0.00085685	-1.59911	JINB8_MHC down vs JK_MHC
15191	8006779	NM_001199417 // ARHGAP23 // Rho GTPase activating protein 23 // 17q12 // 57636 /// XM_0	ARHGAP23	NM_001199417	0.000857584	-1.41208	JINB8_MHC down vs JK_MHC
9660	7950753	NM_001286116 // CCDC90B // coiled-coil domain containing 90B // 11q14.1 // 60492 /// NM	CCDC90B	NM_001286116	0.000857826	1.86723	JINB8_MHC up vs JK_MHC
5297	7907462	---		---	0.000860567	-1.26211	JINB8_MHC down vs JK_MHC
10568	7959995	NM_015409 // EP400 // E1A binding protein p400 // 12q24.33 // 57634 /// ENST00000330386	EP400	NM_015409	0.000861935	-1.2862	JINB8_MHC down vs JK_MHC
2468	7894982	---		---	0.000863772	2.39808	JINB8_MHC up vs JK_MHC
33193	8180310	---		---	0.000867783	1.68589	JINB8_MHC up vs JK_MHC
843	7893344	---		---	0.000868547	1.79373	JINB8_MHC up vs JK_MHC
21930	8074464	NM_001035247 // UFD1L // ubiquitin fusion degradation 1 like (yeast) // 22q11.21 // 735	UFD1L	NM_001035247	0.000870134	1.57204	JINB8_MHC up vs JK_MHC
8710	7941985	NM_006019 // TCIRG1 // T-cell, immune regulator 1, ATPase, H+ transporting, lysosomal V	TCIRG1	NM_006019	0.000871757	-1.37969	JINB8_MHC down vs JK_MHC
17587	8031122	NM_014516 // CNOT3 // CCR4-NOT transcription complex subunit 3 // 19q13.4 // 4849 /// X	CNOT3	NM_014516	0.000874617	-1.35646	JINB8_MHC down vs JK_MHC
27158	8125295	NM_001136153 // ATF6B // activating transcription factor 6 beta // 6p21.3 // 1388 /// N	ATF6B	NM_001136153	0.000874674	-1.28569	JINB8_MHC down vs JK_MHC
15108	8005957	NR_000009 // SNORD4B // small nucleolar RNA, C/D box 4B // 17q11 // 26772 /// ENST00000	SNORD4B	NR_000009	0.000874715	1.78085	JINB8_MHC up vs JK_MHC
12789	7982000	NR_003340 // SNORD116-26 // small nucleolar RNA, C/D box 116-26 // 15q11.2 // 100033438	SNORD116-26	NR_003340	0.000875601	1.98439	JINB8_MHC up vs JK_MHC
23924	8094974	NM_001079839 // OCIAD1 // OCIA domain containing 1 // 4p11 // 54940 /// NM_001079840 //	OCIAD1	NM_001079839	0.000886417	1.56926	JINB8_MHC up vs JK_MHC
25596	8110841	NM_024830 // LPCAT1 // lysophosphatidylcholine acyltransferase 1 // 5p15.33 // 79888 //	LPCAT1	NM_024830	0.000886739	-1.17067	JINB8_MHC down vs JK_MHC
14922	8004175	NM_032731 // TXNDC17 // thioredoxin domain containing 17 // 17p13.1 // 84817 /// ENST00	TXNDC17	NM_032731	0.000890669	1.56716	JINB8_MHC up vs JK_MHC
4626	7901046	NR_000015 // SNORD55 // small nucleolar RNA, C/D box 55 // 1p34.1 // 26811 /// ENST0000	SNORD55	NR_000015	0.000890883	1.88776	JINB8_MHC up vs JK_MHC
15512	8010082	NR_004395 // SNORD1A // small nucleolar RNA, C/D box 1A // 17q25.1 // 677848 /// ENST00	SNORD1A	NR_004395	0.000891848	1.49485	JINB8_MHC up vs JK_MHC
3164	7895680	---		---	0.000893825	-1.23958	JINB8_MHC down vs JK_MHC
18924	8043909	NM_002518 // NPAS2 // neuronal PAS domain protein 2 // 2q11.2 // 4862 /// XM_005263953	NPAS2	NM_002518	0.000897024	-1.25821	JINB8_MHC down vs JK_MHC
27643	8130556	NM_000636 // SOD2 // superoxide dismutase 2, mitochondrial // 6q25.3 // 6648 /// NM_001	SOD2	NM_000636	0.00089847	1.91577	JINB8_MHC up vs JK_MHC
20422	8059708	NR_002921 // SNORA75 // small nucleolar RNA, H/ACA box 75 // 2q37.1 // 654321 /// ENST0	SNORA75	NR_002921	0.000898935	3.53802	JINB8_MHC up vs JK_MHC
32713	8176910	NR_001555 // GOLGA2P2Y // golgin A2 pseudogene 2, Y-linked // Yq11.23 // 84559 /// NR_0	GOLGA2P2Y	NR_001555	0.000900324	-1.53697	JINB8_MHC down vs JK_MHC
32796	8177413	NR_001555 // GOLGA2P2Y // golgin A2 pseudogene 2, Y-linked // Yq11.23 // 84559 /// NR_0	GOLGA2P2Y	NR_001555	0.000900324	-1.53697	JINB8_MHC down vs JK_MHC
9470	7948898	NR_002560 // SNORD31 // small nucleolar RNA, C/D box 31 // 11q13 // 9298 /// AK095849 /	SNORD31	NR_002560	0.000903786	1.85716	JINB8_MHC up vs JK_MHC
5913	7914042	NM_001297609 // MAP3K6 // mitogen-activated protein kinase kinase kinase 6 // 1p36.11 /	MAP3K6	NM_001297609	0.000907674	-1.25504	JINB8_MHC down vs JK_MHC
11686	7971615	NM_001278636 // EBPL // emopamil binding protein-like // 13q12-q13 // 84650 /// NM_0325	EBPL	NM_001278636	0.000909434	1.52372	JINB8_MHC up vs JK_MHC
22331	8078405	NM_138410 // CMTM7 // CKLF-like MARVEL transmembrane domain containing 7 // 3p22.3 // 1	CMTM7	NM_138410	0.000910194	1.25323	JINB8_MHC up vs JK_MHC
4366	7898405	---		---	0.000911095	2.02443	JINB8_MHC up vs JK_MHC
5817	7912806	---		---	0.000911095	2.02443	JINB8_MHC up vs JK_MHC
33293	8180410	---		---	0.000912043	1.35318	JINB8_MHC up vs JK_MHC
21194	8067279	NM_001336 // CTSZ // cathepsin Z // 20q13.32 // 1522 /// ENST00000217131 // CTSZ // cat	CTSZ	NM_001336	0.000914165	-1.20782	JINB8_MHC down vs JK_MHC
17088	8026217	NM_017721 // CC2D1A // coiled-coil and C2 domain containing 1A // 19p13.12 // 54862 ///	CC2D1A	NM_017721	0.000916798	-1.41333	JINB8_MHC down vs JK_MHC
10731	7961524	NM_001300784 // ERP27 // endoplasmic reticulum protein 27 // 12p12.3 // 121506 /// NM_1	ERP27	NM_001300784	0.000921712	1.29994	JINB8_MHC up vs JK_MHC
22928	8084708	NR_002588 // SNORA4 // small nucleolar RNA, H/ACA box 4 // 3q27 // 619568 /// ENST00000	SNORA4	NR_002588	0.00092176	2.43019	JINB8_MHC up vs JK_MHC
28411	8137739	NM_001080453 // INTS1 // integrator complex subunit 1 // 7p22.3 // 26173 /// XM_0115152	INTS1	NM_001080453	0.000922043	-1.359	JINB8_MHC down vs JK_MHC
2314	7894827	---		---	0.000924226	3.16659	JINB8_MHC up vs JK_MHC
6211	7917151	NR_103535 // NEXN-AS1 // NEXN antisense RNA 1 // 1p31.1 // 374987 /// ENST00000421331 /	NEXN-AS1	NR_103535	0.000928985	-1.34243	JINB8_MHC down vs JK_MHC
17103	8026381	---		---	0.000935474	1.49789	JINB8_MHC up vs JK_MHC
28862	8141748	---		---	0.00093958	-1.62793	JINB8_MHC down vs JK_MHC
10172	7955663	NM_015319 // TNS2 // tensin 2 // 12q13.13 // 23371 /// NM_170754 // TNS2 // tensin 2 //	TNS2	NM_015319	0.000940328	-1.27153	JINB8_MHC down vs JK_MHC
22212	8076998	NM_012401 // PLXNB2 // plexin B2 // 22q13.33 // 23654 /// XM_005261909 // PLXNB2 // ple	PLXNB2	NM_012401	0.000941504	-1.26517	JINB8_MHC down vs JK_MHC
10051	7954388	NM_016072 // GOLT1B // golgi transport 1B // 12p12.1 // 51026 /// ENST00000229314 // GO	GOLT1B	NM_016072	0.00094247	3.50072	JINB8_MHC up vs JK_MHC
12002	7974352	NM_016039 // C14orf166 // chromosome 14 open reading frame 166 // 14q22.1 // 51637 ///	C14orf166	NM_016039	0.000943805	1.69941	JINB8_MHC up vs JK_MHC
30210	8154151	NM_203453 // PLPP6 // phospholipid phosphatase 6 // 9p24.1 // 403313 /// ENST0000038188	PLPP6	NM_203453	0.000943923	1.45055	JINB8_MHC up vs JK_MHC
569	7893070	---		---	0.000946024	-1.39314	JINB8_MHC down vs JK_MHC
8955	7944375	NM_016146 // TRAPPC4 // trafficking protein particle complex 4 // 11q23.3 // 51399 ///	TRAPPC4	NM_016146	0.000946251	2.46766	JINB8_MHC up vs JK_MHC
6496	7919854	---		---	0.000946534	-2.40315	JINB8_MHC down vs JK_MHC
5457	7909425	NM_020439 // CAMK1G // calcium/calmodulin-dependent protein kinase IG // 1q32.2 // 5717	CAMK1G	NM_020439	0.000947787	-1.41602	JINB8_MHC down vs JK_MHC
1960	7894469	---		---	0.000951048	1.36156	JINB8_MHC up vs JK_MHC
13178	7985472	NM_001291420 // GOLGA6L9 // golgin A6 family-like 9 // 15q25.2 // 440295 /// NM_198181	GOLGA6L9	NM_001291420	0.000953855	-1.30753	JINB8_MHC down vs JK_MHC
9772	7951679	NM_012459 // TIMM8B // translocase of inner mitochondrial membrane 8 homolog B (yeast)	TIMM8B	NM_012459	0.000956393	1.7846	JINB8_MHC up vs JK_MHC
8387	7939068	---		---	0.000960488	2.21944	JINB8_MHC up vs JK_MHC
18716	8042207	NM_152516 // COMMD1 // copper metabolism (Murr1) domain containing 1 // 2p15 // 150684	COMMD1	NM_152516	0.000961206	1.7305	JINB8_MHC up vs JK_MHC
4763	7902400	ENST00000364617 // SNORD45B // small nucleolar RNA, C/D box 45B // 1p31.1 // 26804 ///	SNORD45B	ENST00000364617	0.000964	4.40847	JINB8_MHC up vs JK_MHC
10499	7959153	NM_004373 // COX6A1 // cytochrome c oxidase subunit VIa polypeptide 1 // 12q24.2|12q24.	COX6A1	NM_004373	0.000969674	1.7356	JINB8_MHC up vs JK_MHC
21897	8074131	NM_033517 // SHANK3 // SH3 and multiple ankyrin repeat domains 3 // 22q13.3 // 85358 //	SHANK3	NM_033517	0.000969722	-1.55479	JINB8_MHC down vs JK_MHC
19598	8050763	NM_001013663 // PTRHD1 // peptidyl-tRNA hydrolase domain containing 1 // 2p23.3 // 3913	PTRHD1	NM_001013663	0.000970196	1.90081	JINB8_MHC up vs JK_MHC
31669	8168018	NM_001195214 // YIPF6 // Yip1 domain family member 6 // Xq12 // 286451 /// NM_173834 //	YIPF6	NM_001195214	0.000972761	2.01206	JINB8_MHC up vs JK_MHC
5576	7910640	NM_001037277 // GGPS1 // geranylgeranyl diphosphate synthase 1 // 1q43 // 9453 /// NR_0	GGPS1	NM_001037277	0.000974445	1.46111	JINB8_MHC up vs JK_MHC
10125	7955142	NM_000725 // CACNB3 // calcium channel, voltage-dependent, beta 3 subunit // 12q13 // 7	CACNB3	NM_000725	0.000975374	-1.22826	JINB8_MHC down vs JK_MHC
31528	8166730	NM_000397 // CYBB // cytochrome b-245, beta polypeptide // Xp21.1 // 1536 /// XM_011543	CYBB	NM_000397	0.000978187	-1.28178	JINB8_MHC down vs JK_MHC
21175	8067155	---		---	0.000979512	-1.31855	JINB8_MHC down vs JK_MHC
18670	8041727	NM_000341 // SLC3A1 // solute carrier family 3 (amino acid transporter heavy chain), me	SLC3A1	NM_000341	0.000984365	-1.22203	JINB8_MHC down vs JK_MHC
10419	7958211	NM_152318 // C12orf45 // chromosome 12 open reading frame 45 // 12q23.3 // 121053 /// E	C12orf45	NM_152318	0.000991532	1.89723	JINB8_MHC up vs JK_MHC
7622	7931393	NM_001199868 // GLRX3 // glutaredoxin 3 // 10q26 // 10539 /// NM_006541 // GLRX3 // glu	GLRX3	NM_001199868	0.000992158	1.36383	JINB8_MHC up vs JK_MHC
10808	7962367	NM_033114 // ZCRB1 // zinc finger CCHC-type and RNA binding motif 1 // 12q12 // 85437 /	ZCRB1	NM_033114	0.000992798	1.40558	JINB8_MHC up vs JK_MHC
4823	7903010	NM_000969 // RPL5 // ribosomal protein L5 // 1p22.1 // 6125 /// NR_002444 // SNORA66 //	RPL5	NM_000969	0.000994665	1.35394	JINB8_MHC up vs JK_MHC
456	7892955	---		---	0.00099781	-1.80012	JINB8_MHC down vs JK_MHC
16358	8019263	NM_001185077 // ARHGDIA // Rho GDP dissociation inhibitor (GDI) alpha // 17q25.3 // 396	ARHGDIA	NM_001185077	0.000998974	-1.23362	JINB8_MHC down vs JK_MHC
30632	8157905	NM_001011703 // MVB12B // multivesicular body subunit 12B // 9q33.3 // 89853 /// NM_033	MVB12B	NM_001011703	0.00100039	-1.30254	JINB8_MHC down vs JK_MHC
28268	8136576	---		---	0.00100213	-1.624	JINB8_MHC down vs JK_MHC
6485	7919751	NM_001197320 // MCL1 // myeloid cell leukemia 1 // 1q21 // 4170 /// NM_021960 // MCL1 /	MCL1	NM_001197320	0.00100321	1.33791	JINB8_MHC up vs JK_MHC
27710	8131155	NM_001287499 // IQCE // IQ motif containing E // 7p22.3 // 23288 /// NM_001287500 // IQ	IQCE	NM_001287499	0.00100567	-1.21493	JINB8_MHC down vs JK_MHC
10386	7957793	NM_022496 // ACTR6 // ARP6 actin-related protein 6 homolog (yeast) // 12q23.1 // 64431	ACTR6	NM_022496	0.00100637	1.86042	JINB8_MHC up vs JK_MHC
13554	7989937	NM_001278562 // LCTL // lactase-like // 15q22.31 // 197021 /// NM_207338 // LCTL // lac	LCTL	NM_001278562	0.00100833	-1.14436	JINB8_MHC down vs JK_MHC
6236	7917472	NM_001514 // GTF2B // general transcription factor IIB // 1p22-p21 // 2959 /// XM_01154	GTF2B	NM_001514	0.00100877	1.94379	JINB8_MHC up vs JK_MHC
10259	7956470	NM_052897 // MBD6 // methyl-CpG binding domain protein 6 // --- // 114785 /// XM_005268	MBD6	NM_052897	0.00101077	-1.50099	JINB8_MHC down vs JK_MHC
28847	8141625	NM_004444 // EPHB4 // EPH receptor B4 // 7q22 // 2050 /// ENST00000358173 // EPHB4 // E	EPHB4	NM_004444	0.00101117	-1.22062	JINB8_MHC down vs JK_MHC
4639	7901140	NM_015112 // MAST2 // microtubule associated serine/threonine kinase 2 // 1p34.1 // 231	MAST2	NM_015112	0.00101206	-1.29395	JINB8_MHC down vs JK_MHC
23623	8091991	NM_001205194 // MECOM // MDS1 and EVI1 complex locus // 3q26.2 // 2122 /// NM_004991 //	MECOM	NM_001205194	0.00101665	-1.282	JINB8_MHC down vs JK_MHC
27879	8132843	---		---	0.00101916	2.3931	JINB8_MHC up vs JK_MHC
12536	7979804	---		---	0.00102148	-1.21379	JINB8_MHC down vs JK_MHC
29750	8149825	NM_003155 // STC1 // stanniocalcin 1 // 8p21.2 // 6781 /// ENST00000290271 // STC1 // s	STC1	NM_003155	0.00102213	1.34158	JINB8_MHC up vs JK_MHC
10456	7958749	NM_001291424 // SH2B3 // SH2B adaptor protein 3 // 12q24 // 10019 /// NM_005475 // SH2B	SH2B3	NM_001291424	0.00102248	-1.23306	JINB8_MHC down vs JK_MHC
21537	8070655	NM_001025203 // U2AF1 // U2 small nuclear RNA auxiliary factor 1 // 21q22.3 // 7307 ///	U2AF1	NM_001025203	0.00102436	1.58328	JINB8_MHC up vs JK_MHC
9735	7951372	NM_001225 // CASP4 // caspase 4 // 11q22.2-q22.3 // 837 /// NM_033306 // CASP4 // caspa	CASP4	NM_001225	0.00102701	1.33255	JINB8_MHC up vs JK_MHC
20424	8059712	ENST00000365530 // SNORD82 // small nucleolar RNA, C/D box 82 // 2q37.1 // 25826 /// uc	SNORD82	ENST00000365530	0.00102787	2.85275	JINB8_MHC up vs JK_MHC
14285	7997702	NM_001861 // COX4I1 // cytochrome c oxidase subunit IV isoform 1 // 16q24.1 // 1327 ///	COX4I1	NM_001861	0.00103033	1.34225	JINB8_MHC up vs JK_MHC
4432	7898988	NM_013943 // CLIC4 // chloride intracellular channel 4 // 1p36.11 // 25932 /// XM_01154	CLIC4	NM_013943	0.0010317	1.32404	JINB8_MHC up vs JK_MHC
33180	8180297	---		---	0.00103524	1.47179	JINB8_MHC up vs JK_MHC
22830	8083677	NM_001197107 // SCHIP1 // schwannomin interacting protein 1 // 3q25.32-q25.33 // 29970	SCHIP1	NM_001197107	0.00103648	1.39578	JINB8_MHC up vs JK_MHC
12546	7979870	NM_001271507 // CCDC177 // coiled-coil domain containing 177 // 14q24.1 // 56936 /// EN	CCDC177	NM_001271507	0.0010371	-1.22407	JINB8_MHC down vs JK_MHC
8198	7937465	NM_006755 // TALDO1 // transaldolase 1 // 11p15.5-p15.4 // 6888 /// ENST00000319006 //	TALDO1	NM_006755	0.00104112	1.4213	JINB8_MHC up vs JK_MHC
20974	8065278	AK056971 // LOC643659 // hCG2019139 // 20p11.23 // 643659	LOC643659	AK056971	0.00104229	-1.37053	JINB8_MHC down vs JK_MHC
20774	8063337	NR_003604 // ZFAS1 // ZNFX1 antisense RNA 1 // 20q13.13 // 441951 /// NR_003605 // ZFAS	ZFAS1	NR_003604	0.00104261	1.89034	JINB8_MHC up vs JK_MHC
24228	8097782	NM_001006 // RPS3A // ribosomal protein S3A // 4q31.2-q31.3 // 6189 /// NM_001267699 //	RPS3A	NM_001006	0.00104271	2.52294	JINB8_MHC up vs JK_MHC
15118	8006063	NM_152345 // ANKRD13B // ankyrin repeat domain 13B // 17q11.2 // 124930 /// XM_00525792	ANKRD13B	NM_152345	0.0010439	-1.34188	JINB8_MHC down vs JK_MHC
12228	7976795	NR_002766 // MEG3 // maternally expressed 3 (non-protein coding) // 14q32 // 55384 ///	MEG3	NR_002766	0.00104572	-1.48057	JINB8_MHC down vs JK_MHC
14495	7999766	NM_001277323 // NPIPA3 // nuclear pore complex interacting protein family, member A3 //	NPIPA3	NM_001277323	0.00104589	-1.49152	JINB8_MHC down vs JK_MHC
24691	8102065	NM_020139 // BDH2 // 3-hydroxybutyrate dehydrogenase, type 2 // 4q24 // 56898 /// XM_00	BDH2	NM_020139	0.00104731	1.61233	JINB8_MHC up vs JK_MHC
7926	7934326	NM_016065 // MRPS16 // mitochondrial ribosomal protein S16 // 10q22.1 // 51021 /// ENST	MRPS16	NM_016065	0.00104786	1.61092	JINB8_MHC up vs JK_MHC
1700	7894206	---		---	0.00104851	1.47978	JINB8_MHC up vs JK_MHC
19098	8045423	---		---	0.00105088	1.85945	JINB8_MHC up vs JK_MHC
14747	8002303	NM_000903 // NQO1 // NAD(P)H dehydrogenase, quinone 1 // 16q22.1 // 1728 /// NM_0010254	NQO1	NM_000903	0.00105098	1.70573	JINB8_MHC up vs JK_MHC
24631	8101449	NM_001098540 // HPSE // heparanase // 4q21.3 // 10855 /// NM_001166498 // HPSE // hepar	HPSE	NM_001098540	0.00105513	1.68732	JINB8_MHC up vs JK_MHC
22401	8079165	NR_029700 // MIR138-1 // microRNA 138-1 // 3p21.32 // 406929 /// ENST00000385219 // MIR	MIR138-1	NR_029700	0.00105651	-1.41868	JINB8_MHC down vs JK_MHC
24811	8103222	NM_001006 // RPS3A // ribosomal protein S3A // 4q31.2-q31.3 // 6189 /// NM_001267699 //	RPS3A	NM_001006	0.00105654	2.27054	JINB8_MHC up vs JK_MHC
13671	7991143	NM_001271918 // SEC11A // SEC11 homolog A, signal peptidase complex subunit // 15q25.3	SEC11A	NM_001271918	0.00105821	1.40398	JINB8_MHC up vs JK_MHC
17561	8030969	NR_073396 // ZNF818P // zinc finger protein 818, pseudogene // 19q13.42 // 390963 /// O	ZNF818P	NR_073396	0.00106172	1.35883	JINB8_MHC up vs JK_MHC
11373	7968658	NM_181503 // EXOSC8 // exosome component 8 // 13q13.1 // 11340 /// XM_006719763 // EXOS	EXOSC8	NM_181503	0.00106636	2.15572	JINB8_MHC up vs JK_MHC
3161	7895677	---		---	0.00106705	1.55955	JINB8_MHC up vs JK_MHC
27852	8132557	NM_001129 // AEBP1 // AE binding protein 1 // 7p13 // 165 /// XM_011515162 // AEBP1 //	AEBP1	NM_001129	0.00106911	-1.34663	JINB8_MHC down vs JK_MHC
15714	8012581	NM_004853 // STX8 // syntaxin 8 // 17p12 // 9482 /// NR_033656 // STX8 // syntaxin 8 //	STX8	NM_004853	0.0010715	1.8792	JINB8_MHC up vs JK_MHC
18719	8042221	---		---	0.00107474	-1.51818	JINB8_MHC down vs JK_MHC
20587	8061357	NM_001257096 // PAX1 // paired box 1 // 20p11.2 // 5075 /// NM_006192 // PAX1 // paired	PAX1	NM_001257096	0.00107731	-1.48187	JINB8_MHC down vs JK_MHC
28086	8134589	NM_003910 // BUD31 // BUD31 homolog // 7q22.1 // 8896 /// XM_005250670 // BUD31 // BUD3	BUD31	NM_003910	0.00107777	1.78498	JINB8_MHC up vs JK_MHC
9476	7948910	NR_002565 // SNORD25 // small nucleolar RNA, C/D box 25 // 11q13 // 9303 /// ENST000003	SNORD25	NR_002565	0.00107938	2.19391	JINB8_MHC up vs JK_MHC
15919	8014603	NM_001001418 // TBC1D3C // TBC1 domain family, member 3C // 17q12 // 414060 /// NM_0011	TBC1D3C	NM_001001418	0.00108879	-1.35279	JINB8_MHC down vs JK_MHC
17041	8025788	NM_001128844 // SMARCA4 // SWI/SNF related, matrix associated, actin dependent regulato	SMARCA4	NM_001128844	0.00109353	-1.40304	JINB8_MHC down vs JK_MHC
21324	8068401	NM_001286789 // CBR1 // carbonyl reductase 1 // 21q22.13 // 873 /// NM_001757 // CBR1 /	CBR1	NM_001286789	0.00109503	1.68879	JINB8_MHC up vs JK_MHC
14310	7997880	NM_004933 // CDH15 // cadherin 15, type 1, M-cadherin (myotubule) // 16q24.3 // 1013 //	CDH15	NM_004933	0.00109788	-1.31784	JINB8_MHC down vs JK_MHC
20577	8061211	NM_080820 // DTD1 // D-tyrosyl-tRNA deacylase 1 // 20p11.23 // 92675 /// XM_005260871 /	DTD1	NM_080820	0.00110056	1.4379	JINB8_MHC up vs JK_MHC
3445	7895964	---		---	0.00110085	2.52437	JINB8_MHC up vs JK_MHC
4473	7899361	NM_177424 // STX12 // syntaxin 12 // 1p35.3 // 23673 /// ENST00000373943 // STX12 // sy	STX12	NM_177424	0.00111144	1.65041	JINB8_MHC up vs JK_MHC
249	7892748	---		---	0.00112028	-2.09691	JINB8_MHC down vs JK_MHC
16420	8019716	NM_001001418 // TBC1D3C // TBC1 domain family, member 3C // 17q12 // 414060 /// NM_0011	TBC1D3C	NM_001001418	0.00112285	-1.36461	JINB8_MHC down vs JK_MHC
7483	7929768	NM_015960 // CUTC // cutC copper transporter // 10q24.2 // 51076 /// ENST00000370472 //	CUTC	NM_015960	0.00112302	1.46089	JINB8_MHC up vs JK_MHC
32667	8176532	NM_001164471 // TSPY4 // testis specific protein, Y-linked 4 // Yp11.2 // 728395 /// NM	TSPY4	NM_001164471	0.00112331	-1.23863	JINB8_MHC down vs JK_MHC
25362	8108483	NM_001258426 // SLC4A9 // solute carrier family 4, sodium bicarbonate cotransporter, me	SLC4A9	NM_001258426	0.00112572	-1.32468	JINB8_MHC down vs JK_MHC
24731	8102518	NM_001001701 // C4orf3 // chromosome 4 open reading frame 3 // 4q26 // 401152 /// NM_00	C4orf3	NM_001001701	0.00112657	1.55386	JINB8_MHC up vs JK_MHC
33190	8180307	---		---	0.00112661	-1.36199	JINB8_MHC down vs JK_MHC
12438	7978754	---		---	0.00112765	2.15618	JINB8_MHC up vs JK_MHC
25715	8112107	NM_003711 // PLPP1 // phospholipid phosphatase 1 // 5q11 // 8611 /// NM_176895 // PLPP1	PLPP1	NM_003711	0.001134	1.76014	JINB8_MHC up vs JK_MHC
1039	7893540	---		---	0.00113717	-1.33611	JINB8_MHC down vs JK_MHC
22414	8079294	NM_015004 // EXOSC7 // exosome component 7 // 3p21.31 // 23016 /// NR_023353 // EXOSC7	EXOSC7	NM_015004	0.00114136	1.44898	JINB8_MHC up vs JK_MHC
33301	8180418	---		---	0.00114274	1.86544	JINB8_MHC up vs JK_MHC
27476	8128716	NM_001142401 // CD164 // CD164 molecule, sialomucin // 6q21 // 8763 /// NM_001142402 //	CD164	NM_001142401	0.00114386	1.68036	JINB8_MHC up vs JK_MHC
7025	7925361	NR_034040 // LGALS8-AS1 // LGALS8 antisense RNA 1 // 1q43 // 100287902 /// ENST00000487	LGALS8-AS1	NR_034040	0.00114572	-1.51921	JINB8_MHC down vs JK_MHC
32666	8176524	NM_001164471 // TSPY4 // testis specific protein, Y-linked 4 // Yp11.2 // 728395 /// NM	TSPY4	NM_001164471	0.00114994	-1.24081	JINB8_MHC down vs JK_MHC
24645	8101648	NM_016245 // HSD17B11 // hydroxysteroid (17-beta) dehydrogenase 11 // 4q22.1 // 51170 /	HSD17B11	NM_016245	0.0011557	2.79754	JINB8_MHC up vs JK_MHC
13231	7986132	NM_006122 // MAN2A2 // mannosidase, alpha, class 2A, member 2 // 15q26.1 // 4122 /// XM	MAN2A2	NM_006122	0.00115803	-1.25603	JINB8_MHC down vs JK_MHC
13243	7986323	NR_077061 // LOC440311 // glioma tumor suppressor candidate region gene 2 pseudogene //	LOC440311	NR_077061	0.00116465	-1.35406	JINB8_MHC down vs JK_MHC
7961	7934733	NM_001157 // ANXA11 // annexin A11 // 10q23 // 311 /// NM_001278407 // ANXA11 // annexi	ANXA11	NM_001157	0.00116954	-1.29243	JINB8_MHC down vs JK_MHC
17268	8027876	NM_001242597 // TMEM147 // transmembrane protein 147 // 19q13.1 // 10430 /// NM_0012425	TMEM147	NM_001242597	0.00117033	1.54501	JINB8_MHC up vs JK_MHC
8047	7935730	NM_001303404 // CWF19L1 // CWF19-like 1, cell cycle control (S. pombe) // 10q24.31 // 5	CWF19L1	NM_001303404	0.00117823	1.78593	JINB8_MHC up vs JK_MHC
12344	7977775	NM_001344 // DAD1 // defender against cell death 1 // 14q11.2 // 1603 /// ENST000002504	DAD1	NM_001344	0.00118027	1.92944	JINB8_MHC up vs JK_MHC
21817	8073242	NM_000026 // ADSL // adenylosuccinate lyase // 22q13.2 // 158 /// NM_001123378 // ADSL	ADSL	NM_000026	0.00118051	1.62865	JINB8_MHC up vs JK_MHC
2677	7895192	---		---	0.00118154	-1.27271	JINB8_MHC down vs JK_MHC
6486	7919761	---		---	0.00118488	2.27812	JINB8_MHC up vs JK_MHC
8740	7942342	NM_001567 // INPPL1 // inositol polyphosphate phosphatase-like 1 // 11q13 // 3636 /// X	INPPL1	NM_001567	0.00118524	-1.26148	JINB8_MHC down vs JK_MHC
14141	7996081	NM_001145770 // ADGRG1 // adhesion G protein-coupled receptor G1 // 16q21 // 9289 /// N	ADGRG1	NM_001145770	0.00118622	-1.27601	JINB8_MHC down vs JK_MHC
8809	7942932	NM_016401 // C11orf73 // chromosome 11 open reading frame 73 // 11q14.2 // 51501 /// NR	C11orf73	NM_016401	0.00118715	1.69229	JINB8_MHC up vs JK_MHC
17793	8033118	NM_005934 // MLLT1 // myeloid/lymphoid or mixed-lineage leukemia; translocated to, 1 //	MLLT1	NM_005934	0.00119522	-1.39429	JINB8_MHC down vs JK_MHC
21782	8072876	NM_002305 // LGALS1 // lectin, galactoside-binding, soluble, 1 // 22q13.1 // 3956 /// E	LGALS1	NM_002305	0.00119682	1.32778	JINB8_MHC up vs JK_MHC
27582	8129888	NM_001144060 // NHSL1 // NHS-like 1 // 6q23.3 // 57224 /// NM_020464 // NHSL1 // NHS-li	NHSL1	NM_001144060	0.00119803	-1.40586	JINB8_MHC down vs JK_MHC
28178	8135587	NM_001206747 // CAV2 // caveolin 2 // 7q31.1 // 858 /// NM_001206748 // CAV2 // caveoli	CAV2	NM_001206747	0.00119901	1.5433	JINB8_MHC up vs JK_MHC
33287	8180404	---		---	0.00119942	1.97561	JINB8_MHC up vs JK_MHC
1566	7894070	---		---	0.0012043	1.71851	JINB8_MHC up vs JK_MHC
12754	7981874	NR_027411 // GOLGA8CP // golgin A8 family, member C, pseudogene // 15q11.2 // 729786 //	GOLGA8CP	NR_027411	0.00120467	-1.25751	JINB8_MHC down vs JK_MHC
17638	8031632	NR_003127 // ZNF542P // zinc finger protein 542, pseudogene // 19q13.43 // 147947 /// N	ZNF542P	NR_003127	0.00120745	1.88294	JINB8_MHC up vs JK_MHC
19412	8048712	XR_108436 // LOC440934 // cancer/testis antigen 75 // 2q36.1 // 440934 /// XR_933492 //	LOC440934	XR_108436	0.00121022	-1.2658	JINB8_MHC down vs JK_MHC
20718	8062695	NM_006275 // SRSF6 // serine/arginine-rich splicing factor 6 // 20q12-q13.1 // 6431 ///	SRSF6	NM_006275	0.00122123	1.60592	JINB8_MHC up vs JK_MHC
4985	7904726	NM_001313972 // TXNIP // thioredoxin interacting protein // 1q21.1 // 10628 /// NM_0064	TXNIP	NM_001313972	0.00122794	2.37352	JINB8_MHC up vs JK_MHC
10784	7962194	NM_001013699 // H3F3C // H3 histone, family 3C // 12p11.21 // 440093 /// ENST0000034039	H3F3C	NM_001013699	0.00122834	1.7074	JINB8_MHC up vs JK_MHC
20696	8062490	NR_002986 // SNORA60 // small nucleolar RNA, H/ACA box 60 // 20q11.23 // 677837 /// ENS	SNORA60	NR_002986	0.00123463	2.23191	JINB8_MHC up vs JK_MHC
10050	7954382	NM_024854 // PYROXD1 // pyridine nucleotide-disulphide oxidoreductase domain 1 // 12p12	PYROXD1	NM_024854	0.00123699	2.58998	JINB8_MHC up vs JK_MHC
25099	8105741	NM_001164664 // MAST4 // microtubule associated serine/threonine kinase family member 4	MAST4	NM_001164664	0.00123757	-1.2129	JINB8_MHC down vs JK_MHC
21630	8071392	NM_001003891 // MED15 // mediator complex subunit 15 // 22q11.2 // 51586 /// NM_0012932	MED15	NM_001003891	0.00124496	-1.20651	JINB8_MHC down vs JK_MHC
12962	7983360	NM_004048 // B2M // beta-2-microglobulin // 15q21.1 // 567 /// XM_005254549 // B2M // b	B2M	NM_004048	0.00124622	1.72294	JINB8_MHC up vs JK_MHC
63	7892561	---		---	0.0012584	2.26157	JINB8_MHC up vs JK_MHC
8762	7942586	NM_001005 // RPS3 // ribosomal protein S3 // 11q13.3-q13.5 // 6188 /// NM_001256802 //	RPS3	NM_001005	0.00125892	1.79965	JINB8_MHC up vs JK_MHC
1558	7894062	---		---	0.00126044	-1.5664	JINB8_MHC down vs JK_MHC
9694	7951046	NM_005590 // MRE11A // MRE11 homolog A, double strand break repair nuclease // 11q21 //	MRE11A	NM_005590	0.00126233	1.71643	JINB8_MHC up vs JK_MHC
22913	8084496	NM_001304472 // CHRD // chordin // 3q27 // 8646 /// NM_001304473 // CHRD // chordin //	CHRD	NM_001304472	0.00126316	-1.38156	JINB8_MHC down vs JK_MHC
25676	8111739	NM_001243093 // FYB // FYN binding protein // 5p13.1 // 2533 /// NM_001465 // FYB // FY	FYB	NM_001243093	0.00126934	-1.29214	JINB8_MHC down vs JK_MHC
21503	8070257	NM_153681 // PIGP // phosphatidylinositol glycan anchor biosynthesis class P // 21q22.2	PIGP	NM_153681	0.00127051	1.26208	JINB8_MHC up vs JK_MHC
15609	8011275	NM_024086 // METTL16 // methyltransferase like 16 // 17p13.3 // 79066 /// XM_005256801	METTL16	NM_024086	0.00127103	1.9362	JINB8_MHC up vs JK_MHC
2663	7895178	---		---	0.0012734	-1.68901	JINB8_MHC down vs JK_MHC
27720	8131296	NM_001204513 // RBAK-RBAKDN // RBAK-RBAKDN readthrough // --- // 100533952 /// NR_01534	RBAK-RBAKDN	NM_001204513	0.00128926	-1.27874	JINB8_MHC down vs JK_MHC
20024	8055104	NM_001145928 // SAP130 // Sin3A associated protein 130kDa // 2q14.3 // 79595 /// NM_024	SAP130	NM_001145928	0.00129073	-1.30672	JINB8_MHC down vs JK_MHC
16246	8017843	NM_001174166 // SLC16A6 // solute carrier family 16, member 6 // 17q24.2 // 9120 /// NM	SLC16A6	NM_001174166	0.0012954	2.32375	JINB8_MHC up vs JK_MHC
10826	7962608	NM_001172439 // ENDOU // endonuclease, polyU-specific // 12q13.1 // 8909 /// NM_0011724	ENDOU	NM_001172439	0.00129596	-1.1823	JINB8_MHC down vs JK_MHC
10521	7959361	NM_014938 // MLXIP // MLX interacting protein // 12q24.31 // 22877 /// XM_006719290 //	MLXIP	NM_014938	0.00129681	-1.51955	JINB8_MHC down vs JK_MHC
11225	7967021	XM_005253910 // PXN // paxillin // 12q24.31 // 5829 /// XM_005253912 // PXN // paxillin	PXN	XM_005253910	0.00130312	-1.52922	JINB8_MHC down vs JK_MHC
17933	8034762	NM_001304349 // PRKACA // protein kinase, cAMP-dependent, catalytic, alpha // 19p13.1 /	PRKACA	NM_001304349	0.00130635	-1.15714	JINB8_MHC down vs JK_MHC
8391	7939087	NM_152316 // ARL14EP // ADP-ribosylation factor like GTPase 14 effector protein // 11p1	ARL14EP	NM_152316	0.00131051	2.45513	JINB8_MHC up vs JK_MHC
3649	7896170	---		---	0.00131228	1.44695	JINB8_MHC up vs JK_MHC
29583	8148621	NM_052924 // RHPN1 // rhophilin, Rho GTPase binding protein 1 // 8q24.3 // 114822 /// X	RHPN1	NM_052924	0.00131562	-1.86644	JINB8_MHC down vs JK_MHC
18439	8039491	NM_014501 // UBE2S // ubiquitin-conjugating enzyme E2S // 19q13.43 // 27338 /// XM_0115	UBE2S	NM_014501	0.00131684	-1.31968	JINB8_MHC down vs JK_MHC
29735	8149699	NM_001099335 // PHYHIP // phytanoyl-CoA 2-hydroxylase interacting protein // 8p21.3 //	PHYHIP	NM_001099335	0.00131774	-1.3448	JINB8_MHC down vs JK_MHC
15907	8014397	NM_001001418 // TBC1D3C // TBC1 domain family, member 3C // 17q12 // 414060 /// NM_0011	TBC1D3C	NM_001001418	0.00131834	-1.29353	JINB8_MHC down vs JK_MHC
25737	8112312	NM_014473 // DIMT1 // DIM1 dimethyladenosine transferase 1 homolog // 5q12.1 // 27292 /	DIMT1	NM_014473	0.00131848	1.51027	JINB8_MHC up vs JK_MHC
7303	7927872	---		---	0.00131893	-1.47034	JINB8_MHC down vs JK_MHC
25355	8108435	NM_003339 // UBE2D2 // ubiquitin conjugating enzyme E2D 2 // 5q31.2 // 7322 /// NM_1818	UBE2D2	NM_003339	0.00131929	1.29573	JINB8_MHC up vs JK_MHC
6694	7921970	NM_000696 // ALDH9A1 // aldehyde dehydrogenase 9 family, member A1 // 1q23.1 // 223 ///	ALDH9A1	NM_000696	0.00132025	1.73488	JINB8_MHC up vs JK_MHC
32664	8176508	NM_001164471 // TSPY4 // testis specific protein, Y-linked 4 // Yp11.2 // 728395 /// NM	TSPY4	NM_001164471	0.00132545	-1.24151	JINB8_MHC down vs JK_MHC
13644	7990916	NM_001021 // RPS17 // ribosomal protein S17 // 15q // 6218 /// NR_111943 // RPS17 // ri	RPS17	NM_001021	0.00132792	1.80326	JINB8_MHC up vs JK_MHC
13652	7990965	NM_001021 // RPS17 // ribosomal protein S17 // 15q // 6218 /// NR_111943 // RPS17 // ri	RPS17	NM_001021	0.00132792	1.80326	JINB8_MHC up vs JK_MHC
26495	8119034	NM_015695 // BRPF3 // bromodomain and PHD finger containing 3 // 6p21 // 27154 /// XM_0	BRPF3	NM_015695	0.00133038	-1.27272	JINB8_MHC down vs JK_MHC
24054	8096098	NM_001258006 // COPS4 // COP9 signalosome subunit 4 // 4q21.22 // 51138 /// NM_016129 /	COPS4	NM_001258006	0.0013333	2.40504	JINB8_MHC up vs JK_MHC
6616	7921133	NM_001126050 // HDGF // hepatoma-derived growth factor // 1q23.1 // 3068 /// NM_0011260	HDGF	NM_001126050	0.00133932	-1.14363	JINB8_MHC down vs JK_MHC
6225	7917338	NM_003921 // BCL10 // B-cell CLL/lymphoma 10 // 1p22 // 8915 /// XM_005271311 // BCL10	BCL10	NM_003921	0.00133946	1.35185	JINB8_MHC up vs JK_MHC
22780	8083221	BC067737 // PBX2P1 // pre-B-cell leukemia homeobox 2 pseudogene 1 // 3q24 // 5088 /// O	PBX2P1	BC067737	0.00134191	-1.26258	JINB8_MHC down vs JK_MHC
11578	7970655	NM_004685 // MTMR6 // myotubularin related protein 6 // 13q12 // 9107 /// XM_011535306	MTMR6	NM_004685	0.00134744	1.63097	JINB8_MHC up vs JK_MHC
26912	8123137	NM_001303253 // ACAT2 // acetyl-CoA acetyltransferase 2 // 6q25.3 // 39 /// NM_005891 /	ACAT2	NM_001303253	0.00134871	3.05423	JINB8_MHC up vs JK_MHC
7396	7928819	---		---	0.00135302	-1.20072	JINB8_MHC down vs JK_MHC
26711	8121269	---		---	0.00135737	1.35008	JINB8_MHC up vs JK_MHC
15007	8005202	NR_002744 // SNORD49A // small nucleolar RNA, C/D box 49A // 17p11.2 // 26800 /// ENST0	SNORD49A	NR_002744	0.00136059	1.78212	JINB8_MHC up vs JK_MHC
4222	7896822	NM_001305275 // AGRN // agrin // 1p36.33 // 375790 /// NM_198576 // AGRN // agrin // 1p	AGRN	NM_001305275	0.00136109	-1.44277	JINB8_MHC down vs JK_MHC
19294	8047443	NM_001206864 // STRADB // STE20-related kinase adaptor beta // 2q33.1 // 55437 /// NM_0	STRADB	NM_001206864	0.00136205	2.04607	JINB8_MHC up vs JK_MHC
31433	8165907	---		---	0.00136524	-1.48334	JINB8_MHC down vs JK_MHC
14592	8000884	NM_024096 // DCTPP1 // dCTP pyrophosphatase 1 // 16p11.2 // 79077 /// ENST00000319285 /	DCTPP1	NM_024096	0.00136697	1.40571	JINB8_MHC up vs JK_MHC
4458	7899220	NM_006015 // ARID1A // AT rich interactive domain 1A (SWI-like) // 1p35.3 // 8289 /// N	ARID1A	NM_006015	0.00137062	-1.38316	JINB8_MHC down vs JK_MHC
28806	8141222	NM_001006 // RPS3A // ribosomal protein S3A // 4q31.2-q31.3 // 6189 /// NM_001267699 //	RPS3A	NM_001006	0.00137858	2.5297	JINB8_MHC up vs JK_MHC
19816	8053073	NM_021196 // SLC4A5 // solute carrier family 4 (sodium bicarbonate cotransporter), memb	SLC4A5	NM_021196	0.00138032	-1.28235	JINB8_MHC down vs JK_MHC
29526	8148070	NM_021110 // COL14A1 // collagen, type XIV, alpha 1 // 8q23 // 7373 /// XM_005251059 //	COL14A1	NM_021110	0.00138091	-1.27864	JINB8_MHC down vs JK_MHC
13519	7989493	NM_015920 // RPS27L // ribosomal protein S27-like // 15q22.2 // 51065 /// ENST000003309	RPS27L	NM_015920	0.00138348	2.22986	JINB8_MHC up vs JK_MHC
788	7893289	---		---	0.00138489	-1.53863	JINB8_MHC down vs JK_MHC
31226	8163896	NM_001270526 // STOM // stomatin // 9q34.1 // 2040 /// NM_001270527 // STOM // stomatin	STOM	NM_001270526	0.00138499	1.22051	JINB8_MHC up vs JK_MHC
13397	7987869	NM_001110503 // TMEM87A // transmembrane protein 87A // 15q15.1 // 25963 /// NM_0012864	TMEM87A	NM_001110503	0.00139035	2.18605	JINB8_MHC up vs JK_MHC
18244	8037657	NM_001081560 // DMPK // dystrophia myotonica-protein kinase // 19q13.3 // 1760 /// NM_0	DMPK	NM_001081560	0.00139048	-1.34398	JINB8_MHC down vs JK_MHC
17696	8031992	NR_028324 // LINC01002 // long intergenic non-protein coding RNA 1002 // 19p13.3 // 399	LINC01002	NR_028324	0.00139213	-1.71067	JINB8_MHC down vs JK_MHC
9611	7950294	NM_016565 // COA4 // cytochrome c oxidase assembly factor 4 homolog // 11q13.4 // 51287	COA4	NM_016565	0.00139222	1.35756	JINB8_MHC up vs JK_MHC
18723	8042259	NM_001199111 // MDH1 // malate dehydrogenase 1 // 2p13.3 // 4190 /// NM_001199112 // MD	MDH1	NM_001199111	0.00139341	2.02069	JINB8_MHC up vs JK_MHC
8393	7939102	NM_001288725 // ELP4 // elongator acetyltransferase complex subunit 4 // 11p13 // 26610	ELP4	NM_001288725	0.00139584	2.09629	JINB8_MHC up vs JK_MHC
26290	8117219	NM_001160094 // ACOT13 // acyl-CoA thioesterase 13 // 6p22.3 // 55856 /// NM_018473 //	ACOT13	NM_001160094	0.00139629	1.51268	JINB8_MHC up vs JK_MHC
11178	7966332	NM_001282150 // VPS29 // VPS29 retromer complex component // 12q24 // 51699 /// NM_0012	VPS29	NM_001282150	0.0013973	1.64936	JINB8_MHC up vs JK_MHC
25370	8108620	NM_144723 // ZMAT2 // zinc finger, matrin-type 2 // 5q31.3 // 153527 /// XM_011537560 /	ZMAT2	NM_144723	0.00140257	1.63159	JINB8_MHC up vs JK_MHC
27932	8133070	---		---	0.00140702	2.38162	JINB8_MHC up vs JK_MHC
17022	8025500	NM_001048241 // UBL5 // ubiquitin-like 5 // 19p13.3 // 59286 /// NM_024292 // UBL5 // u	UBL5	NM_001048241	0.00140794	1.66246	JINB8_MHC up vs JK_MHC
15911	8014437	NM_001001418 // TBC1D3C // TBC1 domain family, member 3C // 17q12 // 414060 /// NM_0011	TBC1D3C	NM_001001418	0.00141784	-1.34263	JINB8_MHC down vs JK_MHC
16071	8016094	NM_001080383 // GJC1 // gap junction protein gamma 1 // 17q21.31 // 10052 /// NM_005497	GJC1	NM_001080383	0.00141793	1.4729	JINB8_MHC up vs JK_MHC
7170	7926661	NM_012228 // MSRB2 // methionine sulfoxide reductase B2 // 10p12 // 22921 /// XM_011519	MSRB2	NM_012228	0.00142425	1.39009	JINB8_MHC up vs JK_MHC
32929	8178727	NM_001136153 // ATF6B // activating transcription factor 6 beta // 6p21.3 // 1388 /// N	ATF6B	NM_001136153	0.0014246	-1.28415	JINB8_MHC down vs JK_MHC
19361	8048116	---		---	0.00142778	1.56644	JINB8_MHC up vs JK_MHC
27670	8130785	NM_005299 // GPR31 // G protein-coupled receptor 31 // 6q27 // 2853 /// ENST00000366834	GPR31	NM_005299	0.00143259	-1.313	JINB8_MHC down vs JK_MHC
22308	8078248	---		---	0.0014331	1.30588	JINB8_MHC up vs JK_MHC
17139	8026687	NM_024578 // OCEL1 // occludin/ELL domain containing 1 // 19p13.11 // 79629 /// XM_0052	OCEL1	NM_024578	0.00143635	-1.51429	JINB8_MHC down vs JK_MHC
29440	8147228	NM_001359 // DECR1 // 2,4-dienoyl-CoA reductase 1, mitochondrial // 8q21.3 // 1666 ///	DECR1	NM_001359	0.00144065	1.63145	JINB8_MHC up vs JK_MHC
8209	7937667	NM_001256627 // BRSK2 // BR serine/threonine kinase 2 // 11p15.5 // 9024 /// NM_0012566	BRSK2	NM_001256627	0.00144201	-1.43211	JINB8_MHC down vs JK_MHC
11983	7974207	NM_002408 // MGAT2 // mannosyl (alpha-1,6-)-glycoprotein beta-1,2-N-acetylglucosaminylt	MGAT2	NM_002408	0.00144274	1.42084	JINB8_MHC up vs JK_MHC
10089	7954777	NM_032834 // ALG10 // ALG10, alpha-1,2-glucosyltransferase // 12p11.1 // 84920 /// ENST	ALG10	NM_032834	0.00144332	1.82531	JINB8_MHC up vs JK_MHC
885	7893386	---		---	0.00144394	1.4897	JINB8_MHC up vs JK_MHC
30373	8155501	XR_428480 // LOC101930026 // uncharacterized LOC101930026 // --- // 101930026 /// XR_43	LOC101930026	XR_428480	0.00144646	-1.27897	JINB8_MHC down vs JK_MHC
31786	8168892	NM_080390 // TCEAL2 // transcription elongation factor A (SII)-like 2 // Xq22.1-q22.3 /	TCEAL2	NM_080390	0.00144982	-1.43735	JINB8_MHC down vs JK_MHC
6481	7919729	NM_001077628 // APH1A // APH1A gamma secretase subunit // 1p36.13-q31.3 // 51107 /// NM	APH1A	NM_001077628	0.00145034	1.47708	JINB8_MHC up vs JK_MHC
31272	8164343	NM_001035254 // FAM102A // family with sequence similarity 102, member A // 9q34.11 //	FAM102A	NM_001035254	0.00145327	-1.27185	JINB8_MHC down vs JK_MHC
27760	8131661	NM_000982 // RPL21 // ribosomal protein L21 // 13q12.2 // 6144 /// ENST00000483765 // R	RPL21	NM_000982	0.001456	1.87069	JINB8_MHC up vs JK_MHC
15724	8012823	NM_004589 // SCO1 // SCO1 cytochrome c oxidase assembly protein // 17p13.1 // 6341 ///	SCO1	NM_004589	0.00145682	1.82622	JINB8_MHC up vs JK_MHC
2402	7894916	---		---	0.00145946	2.1862	JINB8_MHC up vs JK_MHC
30257	8154523	NM_006570 // RRAGA // Ras-related GTP binding A // 9p22.1 // 10670 /// ENST00000380527	RRAGA	NM_006570	0.00146	1.30837	JINB8_MHC up vs JK_MHC
16606	8021470	NM_021127 // PMAIP1 // phorbol-12-myristate-13-acetate-induced protein 1 // 18q21.32 //	PMAIP1	NM_021127	0.00146121	1.95292	JINB8_MHC up vs JK_MHC
9906	7952953	NM_001184985 // WNK1 // WNK lysine deficient protein kinase 1 // 12p13.3 // 65125 /// N	WNK1	NM_001184985	0.00146206	-1.32111	JINB8_MHC down vs JK_MHC
27848	8132515	NM_000712 // BLVRA // biliverdin reductase A // 7p13 // 644 /// NM_001253823 // BLVRA /	BLVRA	NM_000712	0.00146445	1.58342	JINB8_MHC up vs JK_MHC
31231	8163948	NM_033117 // RBM18 // RNA binding motif protein 18 // 9q33.2 // 92400 /// NR_027125 //	RBM18	NM_033117	0.00146623	1.59544	JINB8_MHC up vs JK_MHC
812	7893313	---		---	0.00146659	1.95886	JINB8_MHC up vs JK_MHC
557	7893058	---		---	0.00146744	1.76746	JINB8_MHC up vs JK_MHC
30417	8155849	NM_000700 // ANXA1 // annexin A1 // 9q21.13 // 301 /// XM_011518608 // ANXA1 // annexin	ANXA1	NM_000700	0.00146788	1.51711	JINB8_MHC up vs JK_MHC
9976	7953699	NM_018416 // FOXJ2 // forkhead box J2 // 12p13.31 // 55810 /// XM_011520760 // FOXJ2 //	FOXJ2	NM_018416	0.00147208	-1.36364	JINB8_MHC down vs JK_MHC
31345	8165183	NM_001276418 // SEC16A // SEC16 homolog A, endoplasmic reticulum export factor // 9q34.	SEC16A	NM_001276418	0.00147369	-1.23487	JINB8_MHC down vs JK_MHC
10986	7964522	NM_000075 // CDK4 // cyclin-dependent kinase 4 // 12q14 // 1019 /// ENST00000257904 //	CDK4	NM_000075	0.00147559	1.51625	JINB8_MHC up vs JK_MHC
29018	8143433	NM_016071 // MRPS33 // mitochondrial ribosomal protein S33 // 7q34 // 51650 /// NM_0530	MRPS33	NM_016071	0.00147969	2.11072	JINB8_MHC up vs JK_MHC
29863	8150870	---		---	0.00148162	2.71884	JINB8_MHC up vs JK_MHC
17408	8029446	NM_001127893 // CEACAM19 // carcinoembryonic antigen-related cell adhesion molecule 19	CEACAM19	NM_001127893	0.00148382	-1.42987	JINB8_MHC down vs JK_MHC
10093	7954789	NM_001013620 // ALG10B // ALG10B, alpha-1,2-glucosyltransferase // 12q12 // 144245 ///	ALG10B	NM_001013620	0.00148787	1.84221	JINB8_MHC up vs JK_MHC
13682	7991209	NM_022163 // MRPL46 // mitochondrial ribosomal protein L46 // 15q25.3 // 26589 /// ENST	MRPL46	NM_022163	0.0014892	1.43963	JINB8_MHC up vs JK_MHC
23513	8090938	NM_001170538 // DZIP1L // DAZ interacting zinc finger protein 1-like // 3q22.3 // 19922	DZIP1L	NM_001170538	0.00149014	-1.37518	JINB8_MHC down vs JK_MHC
15806	8013486	NM_015276 // USP22 // ubiquitin specific peptidase 22 // 17p11.2 // 23326 /// XM_005256	USP22	NM_015276	0.0014939	-1.21833	JINB8_MHC down vs JK_MHC
5396	7908694	NM_001167738 // NAV1 // neuron navigator 1 // 1q32.3 // 89796 /// NM_020443 // NAV1 //	NAV1	NM_001167738	0.00149678	-1.35456	JINB8_MHC down vs JK_MHC
30211	8154153	NM_017913 // CDC37L1 // cell division cycle 37-like 1 // 9p24.1 // 55664 /// ENST000003	CDC37L1	NM_017913	0.00149745	1.62299	JINB8_MHC up vs JK_MHC
15202	8006896	NM_003673 // TCAP // titin-cap // 17q12 // 8557 /// ENST00000309889 // TCAP // titin-ca	TCAP	NM_003673	0.00149783	-1.42871	JINB8_MHC down vs JK_MHC
7164	7926596	NM_001204062 // COMMD3-BMI1 // COMMD3-BMI1 readthrough // --- // 100532731 /// NM_01207	COMMD3-BMI1	NM_001204062	0.00149823	1.87148	JINB8_MHC up vs JK_MHC
6020	7915204	AK093659 // PPIEL // peptidylprolyl isomerase E-like pseudogene // 1p34.3 // 728448	PPIEL	AK093659	0.00149887	-1.4579	JINB8_MHC down vs JK_MHC
24601	8101131	NM_001302123 // CXCL11 // chemokine (C-X-C motif) ligand 11 // 4q21.2 // 6373 /// NM_00	CXCL11	NM_001302123	0.00150139	1.83908	JINB8_MHC up vs JK_MHC
27501	8129037	---		---	0.00150294	-1.42596	JINB8_MHC down vs JK_MHC
3591	7896112	---		---	0.00150396	-1.57791	JINB8_MHC down vs JK_MHC
32663	8176494	NM_001164471 // TSPY4 // testis specific protein, Y-linked 4 // Yp11.2 // 728395 /// NM	TSPY4	NM_001164471	0.0015225	-1.24366	JINB8_MHC down vs JK_MHC
20182	8056716	NM_001293186 // METTL5 // methyltransferase like 5 // 2q31.1 // 29081 /// NM_001293187	METTL5	NM_001293186	0.00152407	1.69977	JINB8_MHC up vs JK_MHC
25738	8112327	---		---	0.00152512	2.23379	JINB8_MHC up vs JK_MHC
22882	8084092	NM_001199957 // NDUFB5 // NADH dehydrogenase (ubiquinone) 1 beta subcomplex, 5, 16kDa /	NDUFB5	NM_001199957	0.00152557	2.62442	JINB8_MHC up vs JK_MHC
336	7892835	---		---	0.00152713	1.48568	JINB8_MHC up vs JK_MHC
27367	8127511	NM_001126063 // KHDC1L // KH homology domain containing 1-like // 6q13 // 100129128 ///	KHDC1L	NM_001126063	0.00152736	-1.3532	JINB8_MHC down vs JK_MHC
9762	7951612	---		---	0.00152903	-1.4793	JINB8_MHC down vs JK_MHC
31488	8166455	NM_006406 // PRDX4 // peroxiredoxin 4 // Xp22.11 // 10549 /// XM_005274438 // PRDX4 //	PRDX4	NM_006406	0.00153247	1.42692	JINB8_MHC up vs JK_MHC
25921	8113726	NM_000943 // PPIC // peptidylprolyl isomerase C (cyclophilin C) // 5q23.2 // 5480 /// E	PPIC	NM_000943	0.0015326	1.87354	JINB8_MHC up vs JK_MHC
6703	7922095	NM_001143674 // MPC2 // mitochondrial pyruvate carrier 2 // 1q24 // 25874 /// NM_015415	MPC2	NM_001143674	0.00153412	1.4653	JINB8_MHC up vs JK_MHC
11096	7965515	NM_001258338 // NDUFA12 // NADH dehydrogenase (ubiquinone) 1 alpha subcomplex, 12 // 12	NDUFA12	NM_001258338	0.00153757	1.8376	JINB8_MHC up vs JK_MHC
32413	8174509	OTTHUMT00000057903 // GNG5P2 // guanine nucleotide binding protein (G protein), gamma 5	GNG5P2	OTTHUMT00000057903	0.00153913	1.45905	JINB8_MHC up vs JK_MHC
9013	7944970	---		---	0.001541	-1.71983	JINB8_MHC down vs JK_MHC
32668	8176544	NM_001164471 // TSPY4 // testis specific protein, Y-linked 4 // Yp11.2 // 728395 /// NM	TSPY4	NM_001164471	0.00154666	-1.24278	JINB8_MHC down vs JK_MHC
2457	7894971	---		---	0.00154736	2.78633	JINB8_MHC up vs JK_MHC
11142	7965979	NM_001034173 // ALDH1L2 // aldehyde dehydrogenase 1 family, member L2 // 12q23.3 // 160	ALDH1L2	NM_001034173	0.00155554	1.43882	JINB8_MHC up vs JK_MHC
2184	7894696	---		---	0.00155629	-1.89578	JINB8_MHC down vs JK_MHC
20805	8063526	NM_001012971 // FAM209A // family with sequence similarity 209, member A // 20q13.31 //	FAM209A	NM_001012971	0.00155717	-1.36984	JINB8_MHC down vs JK_MHC
15069	8005695	NR_002211 // MEIS3P1 // Meis homeobox 3 pseudogene 1 // 17p12 // 4213 /// AK289643 // M	MEIS3P1	NR_002211	0.0015584	-1.41907	JINB8_MHC down vs JK_MHC
25514	8110022	NM_003945 // ATP6V0E1 // ATPase, H+ transporting, lysosomal 9kDa, V0 subunit e1 // 5q35	ATP6V0E1	NM_003945	0.00155907	1.7952	JINB8_MHC up vs JK_MHC
14212	7996934	NM_001199434 // NIP7 // NIP7, nucleolar pre-rRNA processing protein // 16q22.1 // 51388	NIP7	NM_001199434	0.00156731	1.43518	JINB8_MHC up vs JK_MHC
21913	8074251	NM_001039366 // ATP6V1E1 // ATPase, H+ transporting, lysosomal 31kDa, V1 subunit E1 //	ATP6V1E1	NM_001039366	0.00156806	1.66936	JINB8_MHC up vs JK_MHC
25273	8107578	NM_152546 // SRFBP1 // serum response factor binding protein 1 // 5q23.1 // 153443 ///	SRFBP1	NM_152546	0.00156865	1.674	JINB8_MHC up vs JK_MHC
15909	8014420	NM_001001418 // TBC1D3C // TBC1 domain family, member 3C // 17q12 // 414060 /// NM_0011	TBC1D3C	NM_001001418	0.00157009	-1.3447	JINB8_MHC down vs JK_MHC
16410	8019655	NM_001001418 // TBC1D3C // TBC1 domain family, member 3C // 17q12 // 414060 /// NM_0011	TBC1D3C	NM_001001418	0.00157086	-1.3195	JINB8_MHC down vs JK_MHC
5052	7905147	NM_001301039 // C1orf54 // chromosome 1 open reading frame 54 // 1q21.2 // 79630 /// NM	C1orf54	NM_001301039	0.00157467	2.34535	JINB8_MHC up vs JK_MHC
27442	8128322	NM_014165 // NDUFAF4 // NADH dehydrogenase (ubiquinone) complex I, assembly factor 4 //	NDUFAF4	NM_014165	0.00158142	2.1749	JINB8_MHC up vs JK_MHC
26025	8114787	NM_005471 // GNPDA1 // glucosamine-6-phosphate deaminase 1 // 5q21 // 10007 /// XM_0052	GNPDA1	NM_005471	0.00158264	1.88538	JINB8_MHC up vs JK_MHC
12371	7978064	---		---	0.00158634	-1.40191	JINB8_MHC down vs JK_MHC
11261	7967358	NM_001300801 // PITPNM2 // phosphatidylinositol transfer protein, membrane-associated 2	PITPNM2	NM_001300801	0.00159459	-1.34691	JINB8_MHC down vs JK_MHC
8126	7936727	NM_000982 // RPL21 // ribosomal protein L21 // 13q12.2 // 6144 /// ENST00000483765 // R	RPL21	NM_000982	0.0015951	1.94809	JINB8_MHC up vs JK_MHC
30337	8155268	NM_001282766 // POLR1E // polymerase (RNA) I polypeptide E // 9p13.2 // 64425 /// NM_02	POLR1E	NM_001282766	0.00159784	1.42776	JINB8_MHC up vs JK_MHC
1258	7893760	---		---	0.00159879	-1.36543	JINB8_MHC down vs JK_MHC
28181	8135625	NM_006136 // CAPZA2 // capping protein (actin filament) muscle Z-line, alpha 2 // 7q31.	CAPZA2	NM_006136	0.00160396	2.29331	JINB8_MHC up vs JK_MHC
22954	8084889	---		---	0.00160441	-1.4523	JINB8_MHC down vs JK_MHC
23659	8092265	NM_020409 // MRPL47 // mitochondrial ribosomal protein L47 // 3q26.33 // 57129 /// NM_1	MRPL47	NM_020409	0.00160937	2.20613	JINB8_MHC up vs JK_MHC
20554	8061035	NM_001033087 // MACROD2 // MACRO domain containing 2 // 20p12.1 // 140733 /// NM_080676	MACROD2	NM_001033087	0.00161162	-1.32984	JINB8_MHC down vs JK_MHC
21042	8065795	NR_002165 // HMGB3P1 // high mobility group box 3 pseudogene 1 // 20q11.22 // 128872	HMGB3P1	NR_002165	0.00161346	-1.78468	JINB8_MHC down vs JK_MHC
6910	7924144	NM_000982 // RPL21 // ribosomal protein L21 // 13q12.2 // 6144 /// NR_026911 // RPL21P2	RPL21	NM_000982	0.00161437	1.83243	JINB8_MHC up vs JK_MHC
12944	7983173	NM_012142 // CCNDBP1 // cyclin D-type binding-protein 1 // 15q14-q15 // 23582 /// NR_02	CCNDBP1	NM_012142	0.00161596	1.75769	JINB8_MHC up vs JK_MHC
11923	7973727	NM_025081 // NYNRIN // NYN domain and retroviral integrase containing // 14q12 // 57523	NYNRIN	NM_025081	0.00162591	-1.3302	JINB8_MHC down vs JK_MHC
21195	8067288	NM_006886 // ATP5E // ATP synthase, H+ transporting, mitochondrial F1 complex, epsilon	ATP5E	NM_006886	0.00163358	2.43409	JINB8_MHC up vs JK_MHC
28520	8138776	NM_152740 // HIBADH // 3-hydroxyisobutyrate dehydrogenase // 7p15.2 // 11112 /// XM_006	HIBADH	NM_152740	0.00163378	1.76266	JINB8_MHC up vs JK_MHC
10014	7954029	NM_004064 // CDKN1B // cyclin-dependent kinase inhibitor 1B (p27, Kip1) // 12p13.1-p12	CDKN1B	NM_004064	0.00163623	1.25084	JINB8_MHC up vs JK_MHC
31700	8168359	NM_001013627 // NHSL2 // NHS-like 2 // Xq13.1 // 340527 /// XM_011530932 // NHSL2 // NH	NHSL2	NM_001013627	0.00163943	-1.26865	JINB8_MHC down vs JK_MHC
18749	8042468	NM_001153 // ANXA4 // annexin A4 // 2p13 // 307 /// XM_011532805 // ANXA4 // annexin A4	ANXA4	NM_001153	0.00163982	1.75081	JINB8_MHC up vs JK_MHC
24673	8101881	NM_000668 // ADH1B // alcohol dehydrogenase 1B (class I), beta polypeptide // 4q23 // 1	ADH1B	NM_000668	0.00164006	-1.26105	JINB8_MHC down vs JK_MHC
13405	7988033	NM_000119 // EPB42 // erythrocyte membrane protein band 4.2 // 15q15-q21 // 2038 /// NM	EPB42	NM_000119	0.00164332	-1.27355	JINB8_MHC down vs JK_MHC
16871	8023920	NM_001303471 // TXNL4A // thioredoxin-like 4A // 18q23 // 10907 /// NM_001305557 // TXN	TXNL4A	NM_001303471	0.00164593	1.49848	JINB8_MHC up vs JK_MHC
9949	7953450	NM_014262 // P3H3 // prolyl 3-hydroxylase 3 // 12p13.31 // 10536 /// ENST00000290510 //	P3H3	NM_014262	0.00164903	-1.2114	JINB8_MHC down vs JK_MHC
4095	7896620	---		---	0.00165312	-1.60187	JINB8_MHC down vs JK_MHC
25492	8109802	NM_002887 // RARS // arginyl-tRNA synthetase // 5q35.1 // 5917 /// ENST00000231572 // R	RARS	NM_002887	0.00165778	1.99784	JINB8_MHC up vs JK_MHC
12993	7983677	---		---	0.00165991	-1.39	JINB8_MHC down vs JK_MHC
22214	8077042	NM_002972 // SBF1 // SET binding factor 1 // 22q13.33 // 6305 /// XM_005261931 // SBF1	SBF1	NM_002972	0.00166245	-1.28258	JINB8_MHC down vs JK_MHC
2945	7895461	---		---	0.00166268	-2.13424	JINB8_MHC down vs JK_MHC
24677	8101925	NM_001243736 // LAMTOR3 // late endosomal/lysosomal adaptor, MAPK and MTOR activator 3	LAMTOR3	NM_001243736	0.00166567	2.2123	JINB8_MHC up vs JK_MHC
4422	7898875	NM_000975 // RPL11 // ribosomal protein L11 // 1p36.1-p35 // 6135 /// NM_001199802 // R	RPL11	NM_000975	0.0016728	1.27427	JINB8_MHC up vs JK_MHC
3850	7896371	---		---	0.00167375	1.66404	JINB8_MHC up vs JK_MHC
14040	7995096	NM_000632 // ITGAM // integrin, alpha M (complement component 3 receptor 3 subunit) //	ITGAM	NM_000632	0.00167696	-1.31514	JINB8_MHC down vs JK_MHC
20795	8063453	NM_002623 // PFDN4 // prefoldin subunit 4 // 20q13.2 // 5203 /// ENST00000371419 // PFD	PFDN4	NM_002623	0.00167708	1.83585	JINB8_MHC up vs JK_MHC
2965	7895481	---		---	0.00168176	2.2475	JINB8_MHC up vs JK_MHC
18199	8037251	NM_001206650 // PSG7 // pregnancy specific beta-1-glycoprotein 7 (gene/pseudogene) // 1	PSG7	NM_001206650	0.00168378	-1.23705	JINB8_MHC down vs JK_MHC
17105	8026385	OTTHUMT00000466280 // OR7A15P // olfactory receptor, family 7, subfamily A, member 15 p	OR7A15P	OTTHUMT00000466280	0.00168704	-1.33202	JINB8_MHC down vs JK_MHC
3552	7896073	---		---	0.00169048	-1.88901	JINB8_MHC down vs JK_MHC
8100	7936408	NM_001271816 // DCLRE1A // DNA cross-link repair 1A // 10q25.1 // 9937 /// NM_014881 //	DCLRE1A	NM_001271816	0.00169146	1.71773	JINB8_MHC up vs JK_MHC
2655	7895170	---		---	0.00169179	2.16077	JINB8_MHC up vs JK_MHC
29978	8151637	NM_138817 // SLC7A13 // solute carrier family 7 (anionic amino acid transporter), membe	SLC7A13	NM_138817	0.0016926	-1.15023	JINB8_MHC down vs JK_MHC
32111	8171747	NM_001412 // EIF1AX // eukaryotic translation initiation factor 1A, X-linked // Xp22.12	EIF1AX	NM_001412	0.00169329	1.73154	JINB8_MHC up vs JK_MHC
25373	8108631	NR_026705 // VTRNA1-3 // vault RNA 1-3 // 5q31.3 // 56662 /// uc011czx.1 // VTRNA1-3 //	VTRNA1-3	NR_026705	0.00169686	1.84854	JINB8_MHC up vs JK_MHC
15470	8009602	NM_153209 // KIF19 // kinesin family member 19 // 17q25.1 // 124602 /// XM_005257029 //	KIF19	NM_153209	0.00169749	-1.3567	JINB8_MHC down vs JK_MHC
10695	7961252	NM_001098538 // PRR4 // proline rich 4 (lacrimal) // 12p13 // 11272 /// NM_007244 // PR	PRR4	NM_001098538	0.0016975	-1.4004	JINB8_MHC down vs JK_MHC
19981	8054712	NM_000575 // IL1A // interleukin 1 alpha // 2q14 // 3552 /// ENST00000263339 // IL1A //	IL1A	NM_000575	0.00170062	1.54678	JINB8_MHC up vs JK_MHC
13457	7988687	NM_002041 // GABPB1 // GA binding protein transcription factor, beta subunit 1 // 15q21	GABPB1	NM_002041	0.00170289	1.5583	JINB8_MHC up vs JK_MHC
26777	8121749	NM_000165 // GJA1 // gap junction protein alpha 1 // 6q22.31 // 2697 /// ENST0000028256	GJA1	NM_000165	0.00170343	1.72257	JINB8_MHC up vs JK_MHC
27686	8130952	NM_002793 // PSMB1 // proteasome subunit beta 1 // 6q27 // 5689 /// ENST00000262193 //	PSMB1	NM_002793	0.00170403	1.94366	JINB8_MHC up vs JK_MHC
14917	8004133	NM_001033002 // RPAIN // RPA interacting protein // 17p13.2 // 84268 /// NM_001160243 /	RPAIN	NM_001033002	0.00170919	1.48856	JINB8_MHC up vs JK_MHC
6599	7920912	NM_001304342 // UBQLN4 // ubiquilin 4 // 1q21 // 56893 /// NM_020131 // UBQLN4 // ubiqu	UBQLN4	NM_001304342	0.00171014	-1.14458	JINB8_MHC down vs JK_MHC
33191	8180308	---		---	0.00171858	-1.37649	JINB8_MHC down vs JK_MHC
24017	8095723	NM_001270989 // EPGN // epithelial mitogen // 4q13.3 // 255324 /// NM_001270990 // EPGN	EPGN	NM_001270989	0.00172118	1.23599	JINB8_MHC up vs JK_MHC
27272	8126450	NM_000986 // RPL24 // ribosomal protein L24 // 3q12 // 6152 /// ENST00000394077 // RPL2	RPL24	NM_000986	0.00172136	2.01076	JINB8_MHC up vs JK_MHC
10128	7955170	NM_005430 // WNT1 // wingless-type MMTV integration site family, member 1 // 12q13 // 7	WNT1	NM_005430	0.00172726	-1.40945	JINB8_MHC down vs JK_MHC
30496	8156571	NR_029665 // MIR27B // microRNA 27b // 9q22.32 // 407019 /// AF043897 // C9orf3 // chro	MIR27B	NR_029665	0.00172842	1.82758	JINB8_MHC up vs JK_MHC
22264	8077770	NM_018462 // BRK1 // BRICK1, SCAR/WAVE actin-nucleating complex subunit // 3p25.3 // 55	BRK1	NM_018462	0.00173725	1.65969	JINB8_MHC up vs JK_MHC
13475	7989013	NM_016304 // RSL24D1 // ribosomal L24 domain containing 1 // 15q21 // 51187 /// ENST000	RSL24D1	NM_016304	0.00173786	2.12045	JINB8_MHC up vs JK_MHC
17790	8033069	NM_001193375 // NDUFA11 // NADH dehydrogenase (ubiquinone) 1 alpha subcomplex, 11, 14.7	NDUFA11	NM_001193375	0.00173996	1.37996	JINB8_MHC up vs JK_MHC
28745	8140500	NM_032936 // TMEM60 // transmembrane protein 60 // 7q11.23 // 85025 /// ENST00000257663	TMEM60	NM_032936	0.00174006	2.0142	JINB8_MHC up vs JK_MHC
30020	8151993	NM_004374 // COX6C // cytochrome c oxidase subunit VIc // 8q22.2 // 1345 /// ENST000002	COX6C	NM_004374	0.0017434	3.57018	JINB8_MHC up vs JK_MHC
16280	8018324	NM_001172703 // GGA3 // golgi-associated, gamma adaptin ear containing, ARF binding pro	GGA3	NM_001172703	0.00174341	-1.3487	JINB8_MHC down vs JK_MHC
16189	8017173	NM_001001418 // TBC1D3C // TBC1 domain family, member 3C // 17q12 // 414060 /// NM_0011	TBC1D3C	NM_001001418	0.00174666	-1.37363	JINB8_MHC down vs JK_MHC
23853	8094259	NM_015907 // LAP3 // leucine aminopeptidase 3 // 4p15.32 // 51056 /// ENST00000226299 /	LAP3	NM_015907	0.00175512	1.37756	JINB8_MHC up vs JK_MHC
22293	8078091	NM_001291694 // NR2C2 // nuclear receptor subfamily 2, group C, member 2 // 3p25 // 718	NR2C2	NM_001291694	0.00175603	-1.16019	JINB8_MHC down vs JK_MHC
6561	7920409	NM_006694 // JTB // jumping translocation breakpoint // 1q21 // 10899 /// ENST000002718	JTB	NM_006694	0.00175718	1.61265	JINB8_MHC up vs JK_MHC
22319	8078312	NM_182523 // CMC1 // C-x(9)-C motif containing 1 // 3p24.1 // 152100 /// XM_011533397 /	CMC1	NM_182523	0.00175922	1.262	JINB8_MHC up vs JK_MHC
19419	8048752	NM_022915 // MRPL44 // mitochondrial ribosomal protein L44 // 2q36.1 // 65080 /// XM_01	MRPL44	NM_022915	0.00176206	1.52907	JINB8_MHC up vs JK_MHC
4488	7899486	NM_017846 // TRNAU1AP // tRNA selenocysteine 1 associated protein 1 // 1p35.3 // 54952	TRNAU1AP	NM_017846	0.00176263	1.51427	JINB8_MHC up vs JK_MHC
5931	7914212	NR_002987 // SNORA61 // small nucleolar RNA, H/ACA box 61 // 1p35.3 // 677838 /// ENST0	SNORA61	NR_002987	0.00176591	2.45988	JINB8_MHC up vs JK_MHC
14808	8003060	NM_145168 // SDR42E1 // short chain dehydrogenase/reductase family 42E, member 1 // 16q	SDR42E1	NM_145168	0.00176814	-1.38516	JINB8_MHC down vs JK_MHC
13609	7990620	NM_001168412 // TSPAN3 // tetraspanin 3 // 15q24.3 // 10099 /// NM_005724 // TSPAN3 //	TSPAN3	NM_001168412	0.00176851	1.78428	JINB8_MHC up vs JK_MHC
13306	7986744	NM_001304388 // GOLGA6L2 // golgin A6 family-like 2 // 15q11.2 // 283685 /// ENST000003	GOLGA6L2	NM_001304388	0.00176877	-1.44305	JINB8_MHC down vs JK_MHC
2611	7895126	---		---	0.00177237	-1.39331	JINB8_MHC down vs JK_MHC
6232	7917455	NM_004261 // SEP15 // 15 kDa selenoprotein // 1p31 // 9403 /// NM_203341 // SEP15 // 15	2021-09-15	NM_004261	0.00177444	1.86713	JINB8_MHC up vs JK_MHC
18629	8041206	NM_030915 // LBH // limb bud and heart development // 2p23.1 // 81606 /// ENST000003953	LBH	NM_030915	0.00177894	1.33556	JINB8_MHC up vs JK_MHC
28765	8140828	NM_001256891 // SRI // sorcin // 7q21.1 // 6717 /// NM_001256892 // SRI // sorcin // 7q	SRI	NM_001256891	0.0017813	1.64369	JINB8_MHC up vs JK_MHC
11129	7965855	NM_024057 // NUP37 // nucleoporin 37kDa // 12q23.2 // 79023 /// XM_005269144 // NUP37 /	NUP37	NM_024057	0.0017827	2.33267	JINB8_MHC up vs JK_MHC
8351	7938669	NM_014267 // C11orf58 // chromosome 11 open reading frame 58 // 11p15.1 // 10944 /// XM	C11orf58	NM_014267	0.0017829	2.19953	JINB8_MHC up vs JK_MHC
15498	8009951	NM_000213 // ITGB4 // integrin beta 4 // 17q25 // 3691 /// NM_001005619 // ITGB4 // int	ITGB4	NM_000213	0.00178299	-1.31529	JINB8_MHC down vs JK_MHC
15219	8007108	NM_001195386 // TMEM99 // transmembrane protein 99 // 17q21.2 // 147184 /// NM_00119538	TMEM99	NM_001195386	0.00178513	1.75156	JINB8_MHC up vs JK_MHC
1837	7894344	---		---	0.00178561	-1.40015	JINB8_MHC down vs JK_MHC
31093	8162462	NM_001098808 // C9orf129 // chromosome 9 open reading frame 129 // 9q22.31 // 445577 //	C9orf129	NM_001098808	0.00178869	-1.52826	JINB8_MHC down vs JK_MHC
8620	7940914	NM_001135208 // FKBP2 // FK506 binding protein 2 // 11q13.1-q13.3 // 2286 /// NM_004470	FKBP2	NM_001135208	0.00179414	-1.40384	JINB8_MHC down vs JK_MHC
17636	8031622	NM_001145546 // GALP // galanin-like peptide // 19q13.43 // 85569 /// NM_033106 // GALP	GALP	NM_001145546	0.00179515	-1.42326	JINB8_MHC down vs JK_MHC
15188	8006746	NM_001001418 // TBC1D3C // TBC1 domain family, member 3C // 17q12 // 414060 /// NM_0011	TBC1D3C	NM_001001418	0.00179679	-1.38849	JINB8_MHC down vs JK_MHC
2758	7895273	---		---	0.00179738	2.13692	JINB8_MHC up vs JK_MHC
10617	7960553	NM_016497 // MRPL51 // mitochondrial ribosomal protein L51 // 12p13.3-p13.1 // 51258 //	MRPL51	NM_016497	0.00179823	2.12306	JINB8_MHC up vs JK_MHC
4245	7897078	NM_007033 // RER1 // retention in endoplasmic reticulum sorting receptor 1 // 1p36 // 1	RER1	NM_007033	0.00179882	1.61612	JINB8_MHC up vs JK_MHC
6160	7916654	NM_181712 // KANK4 // KN motif and ankyrin repeat domains 4 // 1p31.3 // 163782 /// XM_	KANK4	NM_181712	0.00180471	-1.44514	JINB8_MHC down vs JK_MHC
12447	7978824	NM_001030001 // RPS29 // ribosomal protein S29 // 14q // 6235 /// NM_001032 // RPS29 //	RPS29	NM_001030001	0.00180623	1.66402	JINB8_MHC up vs JK_MHC
24118	8096771	NM_001267817 // OSTC // oligosaccharyltransferase complex subunit (non-catalytic) // 4q	OSTC	NM_001267817	0.00180695	2.07384	JINB8_MHC up vs JK_MHC
16692	8022320	NM_001135865 // NPIPB5 // nuclear pore complex interacting protein family, member B5 //	NPIPB5	NM_001135865	0.00180704	-1.27398	JINB8_MHC down vs JK_MHC
20752	8063028	NM_052951 // DNTTIP1 // deoxynucleotidyltransferase, terminal, interacting protein 1 //	DNTTIP1	NM_052951	0.0018071	1.15358	JINB8_MHC up vs JK_MHC
26254	8116956	NM_001193267 // SIRT5 // sirtuin 5 // 6p23 // 23408 /// NM_001242827 // SIRT5 // sirtui	SIRT5	NM_001193267	0.00180831	1.55848	JINB8_MHC up vs JK_MHC
24003	8095574	NM_000788 // DCK // deoxycytidine kinase // 4q13.3-q21.1 // 1633 /// ENST00000286648 //	DCK	NM_000788	0.00180979	1.69362	JINB8_MHC up vs JK_MHC
10137	7955277	NM_001098576 // TMBIM6 // transmembrane BAX inhibitor motif containing 6 // 12q13.12 //	TMBIM6	NM_001098576	0.00181198	1.8667	JINB8_MHC up vs JK_MHC
24772	8102839	NM_001184986 // NDUFC1 // NADH dehydrogenase (ubiquinone) 1, subcomplex unknown, 1, 6kD	NDUFC1	NM_001184986	0.00181257	1.80147	JINB8_MHC up vs JK_MHC
12665	7981098	NM_001304461 // SERPINA12 // serpin peptidase inhibitor, clade A (alpha-1 antiproteinas	SERPINA12	NM_001304461	0.0018148	-1.21381	JINB8_MHC down vs JK_MHC
27388	8127692	NM_000863 // HTR1B // 5-hydroxytryptamine (serotonin) receptor 1B, G protein-coupled //	HTR1B	NM_000863	0.00181959	-1.2723	JINB8_MHC down vs JK_MHC
29198	8144810	---		---	0.0018204	-1.55212	JINB8_MHC down vs JK_MHC
18925	8043932	NM_000993 // RPL31 // ribosomal protein L31 // 2q11.2 // 6160 /// NM_001098577 // RPL31	RPL31	NM_000993	0.00182522	1.65173	JINB8_MHC up vs JK_MHC
31040	8161915	---		---	0.00182778	-1.26926	JINB8_MHC down vs JK_MHC
31870	8169640	NM_001152 // SLC25A5 // solute carrier family 25 (mitochondrial carrier; adenine nucleo	SLC25A5	NM_001152	0.00182829	1.27915	JINB8_MHC up vs JK_MHC
12006	7974380	NM_002806 // PSMC6 // proteasome 26S subunit, ATPase 6 // 14q22.1 // 5706 /// XR_245706	PSMC6	NM_002806	0.00182851	2.19377	JINB8_MHC up vs JK_MHC
12889	7982507	NM_001286420 // EMC4 // ER membrane protein complex subunit 4 // 15q14 // 51234 /// NM_	EMC4	NM_001286420	0.00183113	1.69654	JINB8_MHC up vs JK_MHC
6615	7921121	NM_024540 // MRPL24 // mitochondrial ribosomal protein L24 // 1q23.1 // 79590 /// NM_14	MRPL24	NM_024540	0.00183238	1.48995	JINB8_MHC up vs JK_MHC
16603	8021453	NM_001307941 // SEC11C // SEC11 homolog C, signal peptidase complex subunit // 18q21.32	SEC11C	NM_001307941	0.0018368	1.61649	JINB8_MHC up vs JK_MHC
14603	8000932	NM_001014979 // CCDC189 // coiled-coil domain containing 189 // 16p11.2 // 90835 /// NM	CCDC189	NM_001014979	0.00184067	-1.38155	JINB8_MHC down vs JK_MHC
30079	8152597	NM_014078 // MRPL13 // mitochondrial ribosomal protein L13 // 8q22.1-q22.3 // 28998 ///	MRPL13	NM_014078	0.00184217	1.56083	JINB8_MHC up vs JK_MHC
25242	8107259	NM_001303249 // SLC25A46 // solute carrier family 25, member 46 // 5q22.1 // 91137 ///	SLC25A46	NM_001303249	0.00184373	1.63513	JINB8_MHC up vs JK_MHC
7914	7934228	NM_001198798 // ASCC1 // activating signal cointegrator 1 complex subunit 1 // 10pter-q	ASCC1	NM_001198798	0.00184563	1.88988	JINB8_MHC up vs JK_MHC
6727	7922309	NM_001185127 // VAMP4 // vesicle associated membrane protein 4 // 1q24-q25 // 8674 ///	VAMP4	NM_001185127	0.00184727	2.614	JINB8_MHC up vs JK_MHC
31044	8161943	BC047037 // LIMD1-AS1 // LIMD1 antisense RNA 1 // 3p21.31 // 644714	LIMD1-AS1	BC047037	0.00185239	2.85474	JINB8_MHC up vs JK_MHC
33238	8180355	---		---	0.00185471	1.6527	JINB8_MHC up vs JK_MHC
15402	8008885	NR_029493 // MIR21 // microRNA 21 // 17q23.1 // 406991 /// ENST00000362134 // MIR21 //	MIR21	NR_029493	0.00185696	1.79298	JINB8_MHC up vs JK_MHC
24642	8101622	uc002mze.3 // TECR // trans-2,3-enoyl-CoA reductase // 19p13.12 // 9524	TECR	uc002mze.3	0.00186769	-1.34146	JINB8_MHC down vs JK_MHC
16859	8023855	NM_001190807 // CYB5A // cytochrome b5 type A (microsomal) // 18q23 // 1528 /// NM_0019	CYB5A	NM_001190807	0.00187154	1.79854	JINB8_MHC up vs JK_MHC
23409	8089795	ENST00000261070 // COX17 // COX17 cytochrome c oxidase copper chaperone // 3q13.33 // 1	COX17	ENST00000261070	0.00187388	1.99582	JINB8_MHC up vs JK_MHC
33007	8179504	NM_001113182 // BRD2 // bromodomain containing 2 // 6p21.3 // 6046 /// NM_001199455 //	BRD2	NM_001113182	0.0018755	-1.17965	JINB8_MHC down vs JK_MHC
3828	7896349	---		---	0.00187686	1.51171	JINB8_MHC up vs JK_MHC
22371	8078918	NR_002324 // SNORA62 // small nucleolar RNA, H/ACA box 62 // 3p22.1 // 6044 /// ENST000	SNORA62	NR_002324	0.00188237	3.39718	JINB8_MHC up vs JK_MHC
1801	7894308	---		---	0.00188649	-1.39674	JINB8_MHC down vs JK_MHC
15003	8005166	NM_001281716 // UBB // ubiquitin B // 17p12-p11.2 // 7314 /// NM_001281717 // UBB // ub	UBB	NM_001281716	0.0018881	1.53278	JINB8_MHC up vs JK_MHC
19536	8050071	NM_001306077 // ADI1 // acireductone dioxygenase 1 // 2p25.3 // 55256 /// NM_018269 //	ADI1	NM_001306077	0.00188979	1.32636	JINB8_MHC up vs JK_MHC
26505	8119109	NM_001286635 // C6orf89 // chromosome 6 open reading frame 89 // 6p21.2 // 221477 /// N	C6orf89	NM_001286635	0.00189287	1.52842	JINB8_MHC up vs JK_MHC
30057	8152323	NM_001568 // EIF3E // eukaryotic translation initiation factor 3, subunit E // 8q22-q23	EIF3E	NM_001568	0.00189576	1.81615	JINB8_MHC up vs JK_MHC
23179	8087409	NM_001313941 // RHOA // ras homolog family member A // 3p21.3 // 387 /// NM_001313943 /	RHOA	NM_001313941	0.00189632	1.44767	JINB8_MHC up vs JK_MHC
22796	8083333	NM_032025 // EIF2A // eukaryotic translation initiation factor 2A, 65kDa // 3q25.1 // 8	EIF2A	NM_032025	0.001898	1.66085	JINB8_MHC up vs JK_MHC
8918	7944006	NM_001286045 // RBM7 // RNA binding motif protein 7 // 11q23.1-q23.2 // 10179 /// NM_00	RBM7	NM_001286045	0.00190273	1.89747	JINB8_MHC up vs JK_MHC
19063	8045205	NR_027313 // TISP43 // uncharacterized LOC150527 // 2q21.1 // 150527 /// AY713301 // TI	TISP43	NR_027313	0.00190359	-1.8604	JINB8_MHC down vs JK_MHC
20046	8055236	NR_027313 // TISP43 // uncharacterized LOC150527 // 2q21.1 // 150527 /// AY713301 // TI	TISP43	NR_027313	0.00190359	-1.8604	JINB8_MHC down vs JK_MHC
22182	8076612	NM_022785 // EFCAB6 // EF-hand calcium binding domain 6 // 22q13.2 // 64800 /// NM_1988	EFCAB6	NM_022785	0.00190719	-1.23065	JINB8_MHC down vs JK_MHC
24343	8098745	NM_001137608 // ZNF732 // zinc finger protein 732 // 4p16.3 // 654254 /// ENST000004190	ZNF732	NM_001137608	0.00191171	1.24792	JINB8_MHC up vs JK_MHC
31552	8167006	NM_006915 // RP2 // retinitis pigmentosa 2 (X-linked recessive) // Xp11.3 // 6102 /// E	RP2	NM_006915	0.00191284	1.88219	JINB8_MHC up vs JK_MHC
24679	8101945	NM_002106 // H2AFZ // H2A histone family, member Z // 4q24 // 3015 /// ENST00000296417	H2AFZ	NM_002106	0.00191428	2.18948	JINB8_MHC up vs JK_MHC
8048	7935746	NM_001001342 // BLOC1S2 // biogenesis of lysosomal organelles complex-1, subunit 2 // 1	BLOC1S2	NM_001001342	0.001923	1.48074	JINB8_MHC up vs JK_MHC
2860	7895375	---		---	0.001924	-2.41616	JINB8_MHC down vs JK_MHC
4349	7898263	NM_001024215 // FBLIM1 // filamin binding LIM protein 1 // 1p36.21 // 54751 /// NM_0010	FBLIM1	NM_001024215	0.00192537	-1.3145	JINB8_MHC down vs JK_MHC
32608	8176026	NM_001110556 // FLNA // filamin A, alpha // Xq28 // 2316 /// NM_001456 // FLNA // filam	FLNA	NM_001110556	0.00192645	-1.23596	JINB8_MHC down vs JK_MHC
22747	8082886	NM_000532 // PCCB // propionyl-CoA carboxylase beta subunit // 3q21-q22 // 5096 /// NM_	PCCB	NM_000532	0.00192843	1.71688	JINB8_MHC up vs JK_MHC
13734	7991668	NR_027411 // GOLGA8CP // golgin A8 family, member C, pseudogene // 15q11.2 // 729786 //	GOLGA8CP	NR_027411	0.00192918	-1.28544	JINB8_MHC down vs JK_MHC
16632	8021707	NM_004232 // SOCS6 // suppressor of cytokine signaling 6 // 18q22.2 // 9306 /// XM_0052	SOCS6	NM_004232	0.00192926	1.33361	JINB8_MHC up vs JK_MHC
7883	7933976	---		---	0.00192983	-1.49542	JINB8_MHC down vs JK_MHC
16991	8025183	NM_020533 // MCOLN1 // mucolipin 1 // 19p13.2 // 57192 /// ENST00000264079 // MCOLN1 //	MCOLN1	NM_020533	0.00193402	-1.2632	JINB8_MHC down vs JK_MHC
19132	8045768	NM_152522 // ARL6IP6 // ADP-ribosylation factor like GTPase 6 interacting protein 6 //	ARL6IP6	NM_152522	0.0019345	2.01737	JINB8_MHC up vs JK_MHC
10460	7958800	NM_003668 // MAPKAPK5 // mitogen-activated protein kinase-activated protein kinase 5 //	MAPKAPK5	NM_003668	0.001935	1.19204	JINB8_MHC up vs JK_MHC
3366	7895883	---		---	0.00193515	-1.466	JINB8_MHC down vs JK_MHC
4591	7900546	NM_001077447 // PPCS // phosphopantothenoylcysteine synthetase // 1p34.2 // 79717 /// N	PPCS	NM_001077447	0.00193732	1.7399	JINB8_MHC up vs JK_MHC
25821	8112961	NM_001025 // RPS23 // ribosomal protein S23 // 5q14.2 // 6228 /// ENST00000296674 // RP	RPS23	NM_001025	0.00194346	1.6428	JINB8_MHC up vs JK_MHC
6579	7920642	NM_001018016 // MUC1 // mucin 1, cell surface associated // 1q21 // 4582 /// NM_0010180	MUC1	NM_001018016	0.00194578	-1.68572	JINB8_MHC down vs JK_MHC
22520	8080847	NM_001291941 // C3orf14 // chromosome 3 open reading frame 14 // 3p14.2 // 57415 /// NM	C3orf14	NM_001291941	0.00194799	2.83959	JINB8_MHC up vs JK_MHC
15106	8005953	NR_000010 // SNORD4A // small nucleolar RNA, C/D box 4A // 17q11 // 26773 /// ENST00000	SNORD4A	NR_000010	0.00195283	1.88149	JINB8_MHC up vs JK_MHC
15152	8006433	NM_002982 // CCL2 // chemokine (C-C motif) ligand 2 // 17q11.2-q12 // 6347 /// ENST0000	CCL2	NM_002982	0.00195422	1.38236	JINB8_MHC up vs JK_MHC
28772	8140864	NM_000786 // CYP51A1 // cytochrome P450, family 51, subfamily A, polypeptide 1 // 7q21.	CYP51A1	NM_000786	0.00195481	1.79777	JINB8_MHC up vs JK_MHC
11739	7972044	NM_001287392 // COMMD6 // COMM domain containing 6 // 13q22 // 170622 /// NM_001287393	COMMD6	NM_001287392	0.00195689	1.67494	JINB8_MHC up vs JK_MHC
461	7892960	---		---	0.00195937	-1.83872	JINB8_MHC down vs JK_MHC
12531	7979743	NM_001252650 // RDH11 // retinol dehydrogenase 11 (all-trans/9-cis/11-cis) // 14q24.1 /	RDH11	NM_001252650	0.00196152	1.60897	JINB8_MHC up vs JK_MHC
26758	8121613	NM_001007464 // RWDD1 // RWD domain containing 1 // 6q13-q22.33 // 51389 /// NM_015952	RWDD1	NM_001007464	0.00196214	1.50476	JINB8_MHC up vs JK_MHC
5558	7910494	NM_022786 // ARV1 // ARV1 homolog, fatty acid homeostasis modulator // 1q42.2 // 64801	ARV1	NM_022786	0.00196345	1.70493	JINB8_MHC up vs JK_MHC
20527	8060758	NM_000311 // PRNP // prion protein // 20p13 // 5621 /// NM_001080121 // PRNP // prion p	PRNP	NM_000311	0.00196447	1.26871	JINB8_MHC up vs JK_MHC
8175	7937217	NM_004092 // ECHS1 // enoyl-CoA hydratase, short chain, 1, mitochondrial // 10q26.2-q26	ECHS1	NM_004092	0.00196448	1.28283	JINB8_MHC up vs JK_MHC
19333	8047780	NR_002590 // SNORA41 // small nucleolar RNA, H/ACA box 41 // 2q33 // 619569 /// ENST000	SNORA41	NR_002590	0.0019659	1.57469	JINB8_MHC up vs JK_MHC
4304	7897801	ENST00000362477 // RNU5E-1 // RNA, U5E small nuclear 1 // 1p36.22 // 26829 /// NR_00275	RNU5E-1	ENST00000362477	0.00196829	2.53045	JINB8_MHC up vs JK_MHC
493	7892992	---		---	0.00196928	-1.3641	JINB8_MHC down vs JK_MHC
13227	7986049	NM_001042574 // CRTC3 // CREB regulated transcription coactivator 3 // 15q26.1 // 64784	CRTC3	NM_001042574	0.00197139	-1.25423	JINB8_MHC down vs JK_MHC
30233	8154305	---		---	0.00197366	1.99078	JINB8_MHC up vs JK_MHC
2878	7895393	---		---	0.00197612	2.36518	JINB8_MHC up vs JK_MHC
14951	8004497	NM_001204510 // EIF4A1 // eukaryotic translation initiation factor 4A1 // 17p13 // 1973	EIF4A1	NM_001204510	0.0019775	1.59677	JINB8_MHC up vs JK_MHC
20935	8064952	NM_020341 // PAK7 // p21 protein (Cdc42/Rac)-activated kinase 7 // 20p12 // 57144 /// N	PAK7	NM_020341	0.00197811	-1.30903	JINB8_MHC down vs JK_MHC
22366	8078888	NM_005201 // CCR8 // chemokine (C-C motif) receptor 8 // 3p22 // 1237 /// ENST000003263	CCR8	NM_005201	0.00197939	-1.29017	JINB8_MHC down vs JK_MHC
18793	8042953	NM_019896 // POLE4 // polymerase (DNA-directed), epsilon 4, accessory subunit // 2p12 /	POLE4	NM_019896	0.00198077	1.49727	JINB8_MHC up vs JK_MHC
5802	7912670	NM_001089591 // UQCRHL // ubiquinol-cytochrome c reductase hinge protein like // 1p36.2	UQCRHL	NM_001089591	0.00198133	2.50252	JINB8_MHC up vs JK_MHC
16185	8017143	NM_001015509 // PTRH2 // peptidyl-tRNA hydrolase 2 // 17q23.1 // 51651 /// NM_016077 //	PTRH2	NM_001015509	0.0019858	1.63641	JINB8_MHC up vs JK_MHC
14620	8001067	NR_036432 // HERC2P3 // hect domain and RLD 2 pseudogene 3 // 15q11.1 // 283755 /// NR_	HERC2P3	NR_036432	0.00198598	-1.37642	JINB8_MHC down vs JK_MHC
29829	8150559	NM_018105 // THAP1 // THAP domain containing, apoptosis associated protein 1 // 8p11.21	THAP1	NM_018105	0.00199087	1.50738	JINB8_MHC up vs JK_MHC
27165	8125383	NM_004557 // NOTCH4 // notch 4 // 6p21.3 // 4855 /// ENST00000375023 // NOTCH4 // notch	NOTCH4	NM_004557	0.00199221	-1.38291	JINB8_MHC down vs JK_MHC
805	7893306	---		---	0.00199242	-1.79068	JINB8_MHC down vs JK_MHC
997	7893498	---		---	0.00199376	-1.3763	JINB8_MHC down vs JK_MHC
13169	7985409	ENST00000558035 // GOLGA6L10 // golgin A6 family-like 10 // 15q25.2 // 647042 /// ENST0	GOLGA6L10	ENST00000558035	0.00199485	-1.26722	JINB8_MHC down vs JK_MHC
13175	7985450	ENST00000558035 // GOLGA6L10 // golgin A6 family-like 10 // 15q25.2 // 647042 /// ENST0	GOLGA6L10	ENST00000558035	0.00199485	-1.26722	JINB8_MHC down vs JK_MHC
32662	8176484	NM_001164471 // TSPY4 // testis specific protein, Y-linked 4 // Yp11.2 // 728395 /// NM	TSPY4	NM_001164471	0.00200127	-1.24255	JINB8_MHC down vs JK_MHC
8630	7941062	NM_001307985 // SLC22A11 // solute carrier family 22 (organic anion/urate transporter),	SLC22A11	NM_001307985	0.00200955	-1.36259	JINB8_MHC down vs JK_MHC
9758	7951591	---		---	0.00201081	-1.33883	JINB8_MHC down vs JK_MHC
2340	7894854	---		---	0.00201248	-2.03112	JINB8_MHC down vs JK_MHC
5438	7909175	NM_001170637 // SRGAP2 // SLIT-ROBO Rho GTPase activating protein 2 // 1q32.1 // 23380	SRGAP2	NM_001170637	0.002014	-1.24182	JINB8_MHC down vs JK_MHC
6864	7923662	NM_002646 // PIK3C2B // phosphatidylinositol-4-phosphate 3-kinase, catalytic subunit ty	PIK3C2B	NM_002646	0.00201611	-1.30335	JINB8_MHC down vs JK_MHC
14913	8004057	NM_006612 // KIF1C // kinesin family member 1C // 17p13.2 // 10749 /// XM_005256424 //	KIF1C	NM_006612	0.0020203	-1.15373	JINB8_MHC down vs JK_MHC
23892	8094688	NM_001278590 // LIAS // lipoic acid synthetase // 4p14 // 11019 /// NM_001278591 // LIA	LIAS	NM_001278590	0.00202953	1.41113	JINB8_MHC up vs JK_MHC
23500	8090803	NM_016577 // RAB6B // RAB6B, member RAS oncogene family // 3q22.1 // 51560 /// XM_01151	RAB6B	NM_016577	0.00202966	-1.20782	JINB8_MHC down vs JK_MHC
14666	8001496	NM_007006 // NUDT21 // nudix hydrolase 21 // 16q12.2 // 11051 /// ENST00000300291 // NU	NUDT21	NM_007006	0.0020307	2.35353	JINB8_MHC up vs JK_MHC
26560	8119801	NM_001198934 // ABCC10 // ATP binding cassette subfamily C member 10 // 6p21.1 // 89845	ABCC10	NM_001198934	0.00203814	-1.27666	JINB8_MHC down vs JK_MHC
21826	8073334	NM_014248 // RBX1 // ring-box 1, E3 ubiquitin protein ligase // 22q13.2 // 9978 /// ENS	RBX1	NM_014248	0.00204279	2.50113	JINB8_MHC up vs JK_MHC
24421	8099537	---		---	0.0020442	-1.36524	JINB8_MHC down vs JK_MHC
20327	8058524	NM_020989 // CRYGC // crystallin gamma C // 2q33.3 // 1420 /// XM_011510661 // CRYGC //	CRYGC	NM_020989	0.0020473	-1.27554	JINB8_MHC down vs JK_MHC
21752	8072584	---		---	0.00204844	1.83456	JINB8_MHC up vs JK_MHC
11271	7967486	NM_001304957 // CCDC92 // coiled-coil domain containing 92 // 12q24.31 // 80212 /// NM_	CCDC92	NM_001304957	0.00204945	-1.15846	JINB8_MHC down vs JK_MHC
12966	7983381	NM_152448 // C15orf43 // chromosome 15 open reading frame 43 // 15q21.1 // 145645 /// X	C15orf43	NM_152448	0.00204999	-1.24428	JINB8_MHC down vs JK_MHC
18173	8037005	NM_000660 // TGFB1 // transforming growth factor beta 1 // 19q13.1 // 7040 /// XM_01152	TGFB1	NM_000660	0.00205082	-1.29513	JINB8_MHC down vs JK_MHC
23905	8094778	NM_004181 // UCHL1 // ubiquitin C-terminal hydrolase L1 // 4p14 // 7345 /// ENST0000028	UCHL1	NM_004181	0.00205308	1.72125	JINB8_MHC up vs JK_MHC
24782	8102904	NM_021833 // UCP1 // uncoupling protein 1 (mitochondrial, proton carrier) // 4q28-q31 /	UCP1	NM_021833	0.00205312	-1.30459	JINB8_MHC down vs JK_MHC
12018	7974479	---		---	0.00205337	-1.59091	JINB8_MHC down vs JK_MHC
11103	7965606	NM_001258333 // HAL // histidine ammonia-lyase // 12q22-q24.1 // 3034 /// NM_001258334	HAL	NM_001258333	0.00205466	-1.34557	JINB8_MHC down vs JK_MHC
2089	7894599	---		---	0.00205765	3.72821	JINB8_MHC up vs JK_MHC
19129	8045695	---		---	0.00206409	-1.33773	JINB8_MHC down vs JK_MHC
27742	8131452	NM_001099697 // RSPH10B2 // radial spoke head 10 homolog B2 (Chlamydomonas) // 7p22.1 /	RSPH10B2	NM_001099697	0.00206645	-1.28706	JINB8_MHC down vs JK_MHC
5079	7905464	NM_001144956 // RIIAD1 // regulatory subunit of type II PKA R-subunit (RIIa) domain con	RIIAD1	NM_001144956	0.00206805	-1.3992	JINB8_MHC down vs JK_MHC
24423	8099541	NM_000320 // QDPR // quinoid dihydropteridine reductase // 4p15.31 // 5860 /// NM_00130	QDPR	NM_000320	0.00207096	1.7181	JINB8_MHC up vs JK_MHC
13801	7992439	NM_005262 // GFER // growth factor, augmenter of liver regeneration // 16p13.3-p13.12 /	GFER	NM_005262	0.00208208	-1.40978	JINB8_MHC down vs JK_MHC
18567	8040483	NM_001306137 // TDRD15 // tudor domain containing 15 // 2p24.1 // 100129278 /// XM_0115	TDRD15	NM_001306137	0.00208211	-1.20058	JINB8_MHC down vs JK_MHC
13985	7994386	NM_001308230 // ATXN2L // ataxin 2-like // 16p11 // 11273 /// NM_007245 // ATXN2L // at	ATXN2L	NM_001308230	0.0020843	-1.33135	JINB8_MHC down vs JK_MHC
8919	7944011	NM_015523 // REXO2 // RNA exonuclease 2 // 11q23.2 // 25996 /// ENST00000265881 // REXO	REXO2	NM_015523	0.00208602	1.59649	JINB8_MHC up vs JK_MHC
13188	7985562	NM_001291420 // GOLGA6L9 // golgin A6 family-like 9 // 15q25.2 // 440295 /// NM_198181	GOLGA6L9	NM_001291420	0.00209073	-1.25167	JINB8_MHC down vs JK_MHC
12877	7982350	NM_001282472 // GOLGA8J // golgin A8 family, member J // 15q13.2 // 653073 /// NR_02407	GOLGA8J	NM_001282472	0.00209304	-1.42598	JINB8_MHC down vs JK_MHC
13342	7987139	NM_001282472 // GOLGA8J // golgin A8 family, member J // 15q13.2 // 653073 /// NR_02407	GOLGA8J	NM_001282472	0.00209304	-1.42598	JINB8_MHC down vs JK_MHC
11559	7970498	NM_014572 // LATS2 // large tumor suppressor kinase 2 // 13q12.11 // 26524 /// XM_00526	LATS2	NM_014572	0.00209512	-1.3112	JINB8_MHC down vs JK_MHC
16686	8022277	---		---	0.00209599	-2.60845	JINB8_MHC down vs JK_MHC
20634	8061772	NM_012325 // MAPRE1 // microtubule-associated protein, RP/EB family, member 1 // 20q11.	MAPRE1	NM_012325	0.00210076	1.57292	JINB8_MHC up vs JK_MHC
22084	8075728	NM_002473 // MYH9 // myosin, heavy chain 9, non-muscle // 22q13.1 // 4627 /// XM_011530	MYH9	NM_002473	0.00211282	-1.19495	JINB8_MHC down vs JK_MHC
289	7892788	---		---	0.00211789	-1.39814	JINB8_MHC down vs JK_MHC
11405	7968972	---		---	0.00211801	2.05263	JINB8_MHC up vs JK_MHC
478	7892977	---		---	0.00211853	1.75863	JINB8_MHC up vs JK_MHC
19625	8051097	NM_001034116 // EIF2B4 // eukaryotic translation initiation factor 2B, subunit 4 delta,	EIF2B4	NM_001034116	0.00212916	1.37593	JINB8_MHC up vs JK_MHC
1539	7894043	---		---	0.00213104	2.37683	JINB8_MHC up vs JK_MHC
31213	8163714	---		---	0.00213783	2.24408	JINB8_MHC up vs JK_MHC
18094	8036309	NM_133466 // ZFP82 // ZFP82 zinc finger protein // 19q13.12 // 284406 /// XM_005258810	ZFP82	NM_133466	0.00213959	1.40724	JINB8_MHC up vs JK_MHC
32041	8171052	NM_002186 // IL9R // interleukin 9 receptor // Xq28 and Yq12 // 3581 /// NM_176786 // I	IL9R	NM_002186	0.00214545	-1.47046	JINB8_MHC down vs JK_MHC
32727	8176972	NM_002186 // IL9R // interleukin 9 receptor // Xq28 and Yq12 // 3581 /// NM_176786 // I	IL9R	NM_002186	0.00214545	-1.47046	JINB8_MHC down vs JK_MHC
6525	7920165	NM_002016 // FLG // filaggrin // 1q21.3 // 2312 /// XM_011509329 // FLG // filaggrin //	FLG	NM_002016	0.00215305	-1.40469	JINB8_MHC down vs JK_MHC
10518	7959322	NM_001261400 // PSMD9 // proteasome 26S subunit, non-ATPase 9 // 12q24.31-q24.32 // 571	PSMD9	NM_001261400	0.00215308	1.34164	JINB8_MHC up vs JK_MHC
30815	8160033	OTTHUMT00000051687 // SNRPEP2 // small nuclear ribonucleoprotein polypeptide E pseudoge	SNRPEP2	OTTHUMT00000051687	0.00215538	3.05592	JINB8_MHC up vs JK_MHC
24973	8104592	NM_001278317 // FBXL7 // F-box and leucine-rich repeat protein 7 // 5p15.1 // 23194 ///	FBXL7	NM_001278317	0.00215681	-1.29284	JINB8_MHC down vs JK_MHC
14022	7994858	NM_024031 // PRR14 // proline rich 14 // 16p11.2 // 78994 /// XM_005255566 // PRR14 //	PRR14	NM_024031	0.00215735	-1.50193	JINB8_MHC down vs JK_MHC
3219	7895735	---		---	0.00215855	-1.76388	JINB8_MHC down vs JK_MHC
15920	8014633	NM_001001418 // TBC1D3C // TBC1 domain family, member 3C // 17q12 // 414060 /// NM_0011	TBC1D3C	NM_001001418	0.00215962	-1.34167	JINB8_MHC down vs JK_MHC
5054	7905163	NM_018997 // MRPS21 // mitochondrial ribosomal protein S21 // 1q21 // 54460 /// NM_0319	MRPS21	NM_018997	0.00216194	1.48373	JINB8_MHC up vs JK_MHC
25192	8106776	NM_001867 // COX7C // cytochrome c oxidase subunit VIIc // 5q14 // 1350 /// ENST0000024	COX7C	NM_001867	0.0021639	2.16636	JINB8_MHC up vs JK_MHC
20115	8055688	NM_001254738 // RND3 // Rho family GTPase 3 // 2q23.3 // 390 /// NM_005168 // RND3 // R	RND3	NM_001254738	0.00216465	1.41152	JINB8_MHC up vs JK_MHC
25319	8108066	NM_003337 // UBE2B // ubiquitin conjugating enzyme E2B // 5q31.1 // 7320 /// ENST000002	UBE2B	NM_003337	0.00216621	1.55314	JINB8_MHC up vs JK_MHC
21214	8067563	NM_001193369 // DIDO1 // death inducer-obliterator 1 // 20q13.33 // 11083 /// NM_001193	DIDO1	NM_001193369	0.00217102	-1.15194	JINB8_MHC down vs JK_MHC
18162	8036923	NM_001289979 // NUMBL // numb homolog (Drosophila)-like // 19q13.13-q13.2 // 9253 /// N	NUMBL	NM_001289979	0.00217135	-1.26116	JINB8_MHC down vs JK_MHC
11599	7970840	---		---	0.00218189	-1.54314	JINB8_MHC down vs JK_MHC
13569	7990090	---		---	0.00218414	1.83005	JINB8_MHC up vs JK_MHC
29939	8151447	NM_000880 // IL7 // interleukin 7 // 8q12-q13 // 3574 /// NM_001199886 // IL7 // interl	IL7	NM_000880	0.00218493	1.28281	JINB8_MHC up vs JK_MHC
26093	8115476	NM_001100816 // MED7 // mediator complex subunit 7 // 5q33.3 // 9443 /// NM_004270 // M	MED7	NM_001100816	0.0021858	1.51519	JINB8_MHC up vs JK_MHC
15036	8005473	---		---	0.00218964	1.47011	JINB8_MHC up vs JK_MHC
25425	8109177	---		---	0.00218996	-1.49216	JINB8_MHC down vs JK_MHC
28389	8137526	NM_005542 // INSIG1 // insulin induced gene 1 // 7q36 // 3638 /// NM_198336 // INSIG1 /	INSIG1	NM_005542	0.00219293	1.75901	JINB8_MHC up vs JK_MHC
16203	8017346	NM_001001418 // TBC1D3C // TBC1 domain family, member 3C // 17q12 // 414060 /// NM_0011	TBC1D3C	NM_001001418	0.0021991	-1.2805	JINB8_MHC down vs JK_MHC
8612	7940835	NM_004074 // COX8A // cytochrome c oxidase subunit VIIIA (ubiquitous) // 11q12-q13 // 1	COX8A	NM_004074	0.00220793	1.68878	JINB8_MHC up vs JK_MHC
11668	7971461	NM_002298 // LCP1 // lymphocyte cytosolic protein 1 (L-plastin) // 13q14.3 // 3936 ///	LCP1	NM_002298	0.00220842	1.79599	JINB8_MHC up vs JK_MHC
17609	8031387	NM_001145457 // NCR1 // natural cytotoxicity triggering receptor 1 // 19q13.42 // 9437	NCR1	NM_001145457	0.0022092	-1.41768	JINB8_MHC down vs JK_MHC
5355	7908169	NM_007212 // RNF2 // ring finger protein 2 // 1q25.3 // 6045 /// XM_005245413 // RNF2 /	RNF2	NM_007212	0.00221012	1.50187	JINB8_MHC up vs JK_MHC
21622	8071357	AB051440 // LOC440792 // proline dehydrogenase (oxidase) 1 pseudogene // 22q11.21 // 44	LOC440792	AB051440	0.00221487	-1.67051	JINB8_MHC down vs JK_MHC
24414	8099449	NM_001193534 // FBXL5 // F-box and leucine-rich repeat protein 5 // 4p15.32 // 26234 //	FBXL5	NM_001193534	0.00222295	1.62972	JINB8_MHC up vs JK_MHC
3818	7896339	---		---	0.00222827	1.65478	JINB8_MHC up vs JK_MHC
28870	8141803	NM_001079877 // RASA4 // RAS p21 protein activator 4 // 7q22 // 10156 /// NM_001277335	RASA4	NM_001079877	0.00222913	-1.21846	JINB8_MHC down vs JK_MHC
20922	8064844	NM_002592 // PCNA // proliferating cell nuclear antigen // 20pter-p12 // 5111 /// NM_18	PCNA	NM_002592	0.00223199	1.60594	JINB8_MHC up vs JK_MHC
23633	8092067	NM_001099645 // RPL22L1 // ribosomal protein L22-like 1 // 3q26.2 // 200916 /// XM_0052	RPL22L1	NM_001099645	0.00223578	1.69396	JINB8_MHC up vs JK_MHC
13310	7986765	---		---	0.00223888	1.39582	JINB8_MHC up vs JK_MHC
12553	7979906	NM_001202547 // SYNJ2BP-COX16 // SYNJ2BP-COX16 readthrough // 14q24 // 100529257 /// NM	SYNJ2BP-COX16	NM_001202547	0.00224008	2.43235	JINB8_MHC up vs JK_MHC
7903	7934133	NM_021129 // PPA1 // pyrophosphatase (inorganic) 1 // 10q11.1-q24 // 5464 /// ENST00000	PPA1	NM_021129	0.00224105	1.82479	JINB8_MHC up vs JK_MHC
23555	8091411	NM_014220 // TM4SF1 // transmembrane 4 L six family member 1 // 3q21-q25 // 4071 /// XR	TM4SF1	NM_014220	0.00224216	1.81493	JINB8_MHC up vs JK_MHC
5401	7908766	NM_006335 // TIMM17A // translocase of inner mitochondrial membrane 17 homolog A (yeast	TIMM17A	NM_006335	0.0022445	2.03497	JINB8_MHC up vs JK_MHC
9201	7946439	NM_001286094 // TMEM9B // TMEM9 domain family, member B // 11p15.3 // 56674 /// NM_0012	TMEM9B	NM_001286094	0.00224589	2.21764	JINB8_MHC up vs JK_MHC
28437	8138009	NM_001099697 // RSPH10B2 // radial spoke head 10 homolog B2 (Chlamydomonas) // 7p22.1 /	RSPH10B2	NM_001099697	0.00225271	-1.30586	JINB8_MHC down vs JK_MHC
7736	7932612	---		---	0.00225319	-1.62244	JINB8_MHC down vs JK_MHC
21026	8065630	NM_182584 // C20orf203 // chromosome 20 open reading frame 203 // 20q11.21 // 284805 //	C20orf203	NM_182584	0.00225359	-1.40925	JINB8_MHC down vs JK_MHC
6262	7917697	NM_001127215 // GFI1 // growth factor independent 1 transcription repressor // 1p22 //	GFI1	NM_001127215	0.00225639	-1.4586	JINB8_MHC down vs JK_MHC
14803	8002987	NM_020188 // CMC2 // C-x(9)-C motif containing 2 // 16q23.2 // 56942 /// XM_011523244 /	CMC2	NM_020188	0.00225639	2.40073	JINB8_MHC up vs JK_MHC
23780	8093518	NM_000142 // FGFR3 // fibroblast growth factor receptor 3 // 4p16.3 // 2261 /// NM_0011	FGFR3	NM_000142	0.00225671	-1.53541	JINB8_MHC down vs JK_MHC
1271	7893773	---		---	0.00225726	1.85695	JINB8_MHC up vs JK_MHC
4036	7896561	---		---	0.0022593	1.84153	JINB8_MHC up vs JK_MHC
18251	8037737	NM_002516 // NOVA2 // neuro-oncological ventral antigen 2 // 19q13.3 // 4858 /// XM_006	NOVA2	NM_002516	0.00226158	-1.62047	JINB8_MHC down vs JK_MHC
10716	7961390	NM_015987 // HEBP1 // heme binding protein 1 // 12p13.1 // 50865 /// ENST00000014930 //	HEBP1	NM_015987	0.002263	1.54825	JINB8_MHC up vs JK_MHC
10490	7959087	NM_194286 // SRRM4 // serine/arginine repetitive matrix 4 // 12q24.23 // 84530 /// XM_0	SRRM4	NM_194286	0.00226582	-1.38567	JINB8_MHC down vs JK_MHC
8804	7942889	NM_001244735 // TMEM126A // transmembrane protein 126A // 11q14.1 // 84233 /// NM_03227	TMEM126A	NM_001244735	0.00226982	2.86384	JINB8_MHC up vs JK_MHC
14776	8002692	NM_001164766 // ZFHX3 // zinc finger homeobox 3 // 16q22.3 // 463 /// NM_006885 // ZFHX	ZFHX3	NM_001164766	0.00227319	-1.31337	JINB8_MHC down vs JK_MHC
30314	8155024	---		---	0.00227876	-1.31715	JINB8_MHC down vs JK_MHC
6508	7919984	NM_001258288 // SELENBP1 // selenium binding protein 1 // 1q21.3 // 8991 /// NM_0012582	SELENBP1	NM_001258288	0.00228133	-1.27125	JINB8_MHC down vs JK_MHC
32604	8175998	NM_001110792 // MECP2 // methyl-CpG binding protein 2 // Xq28 // 4204 /// NM_001316337	MECP2	NM_001110792	0.00228324	-1.22604	JINB8_MHC down vs JK_MHC
2321	7894834	---		---	0.00228362	1.77326	JINB8_MHC up vs JK_MHC
19269	8047217	NM_025147 // COQ10B // coenzyme Q10B // 2q33.1 // 80219 /// XM_006712776 // COQ10B // c	COQ10B	NM_025147	0.00228379	2.23684	JINB8_MHC up vs JK_MHC
4873	7903474	---		---	0.0022838	2.05714	JINB8_MHC up vs JK_MHC
18033	8035829	OTTHUMT00000350184 // RPL34P34 // ribosomal protein L34 pseudogene 34 // 19p12 // 34299	RPL34P34	OTTHUMT00000350184	0.00228386	1.97811	JINB8_MHC up vs JK_MHC
30289	8154785	NM_001195536 // CHMP5 // charged multivesicular body protein 5 // 9p13.3 // 51510 /// N	CHMP5	NM_001195536	0.00228632	2.02384	JINB8_MHC up vs JK_MHC
14437	7999217	NM_024589 // ROGDI // rogdi homolog // 16p13.3 // 79641 /// NR_046480 // ROGDI // rogdi	ROGDI	NM_024589	0.00228784	-1.19165	JINB8_MHC down vs JK_MHC
17711	8032137	NM_001033026 // TMEM259 // transmembrane protein 259 // 19p13.3 // 91304 /// NM_033420	TMEM259	NM_001033026	0.00228817	-1.19818	JINB8_MHC down vs JK_MHC
8654	7941311	NM_001099409 // EHBP1L1 // EH domain binding protein 1 like 1 // 11q13.1 // 254102 ///	EHBP1L1	NM_001099409	0.00228914	-1.25612	JINB8_MHC down vs JK_MHC
16	7892512	---		---	0.00228941	-2.4592	JINB8_MHC down vs JK_MHC
26217	8116635	NM_001302777 // BPHL // biphenyl hydrolase-like (serine hydrolase) // 6p25 // 670 /// N	BPHL	NM_001302777	0.00229268	1.54957	JINB8_MHC up vs JK_MHC
27832	8132376	NM_032016 // STARD3NL // STARD3 N-terminal like // 7p14-p13 // 83930 /// XM_005249880 /	STARD3NL	NM_032016	0.00229702	1.81397	JINB8_MHC up vs JK_MHC
9637	7950534	NM_004626 // WNT11 // wingless-type MMTV integration site family, member 11 // 11q13.5	WNT11	NM_004626	0.00229892	-1.51846	JINB8_MHC down vs JK_MHC
14335	7998157	NM_001039476 // NPRL3 // NPR3-like, GATOR1 complex subunit // 16p13.3 // 8131 /// NM_00	NPRL3	NM_001039476	0.00230326	-1.25024	JINB8_MHC down vs JK_MHC
15998	8015293	NM_002278 // KRT32 // keratin 32, type I // 17q21.2 // 3882 /// XR_934457 // KRT32 // k	KRT32	NM_002278	0.002304	-1.38469	JINB8_MHC down vs JK_MHC
1705	7894211	---		---	0.00230598	2.12551	JINB8_MHC up vs JK_MHC
24899	8103875	---		---	0.00230718	-1.1985	JINB8_MHC down vs JK_MHC
22634	8081612	NM_001272069 // ABHD10 // abhydrolase domain containing 10 // 3q13.2 // 55347 /// NM_01	ABHD10	NM_001272069	0.00230762	1.98381	JINB8_MHC up vs JK_MHC
2234	7894747	---		---	0.00230879	-1.81486	JINB8_MHC down vs JK_MHC
9970	7953675	NM_001297698 // NANOG // Nanog homeobox // 12p13.31 // 79923 /// NM_024865 // NANOG //	NANOG	NM_001297698	0.0023088	-1.31117	JINB8_MHC down vs JK_MHC
28629	8139758	NM_016139 // CHCHD2 // coiled-coil-helix-coiled-coil-helix domain containing 2 // 7p11.	CHCHD2	NM_016139	0.00231256	1.51363	JINB8_MHC up vs JK_MHC
15445	8009351	---		---	0.00231258	1.6218	JINB8_MHC up vs JK_MHC
24548	8100664	NM_004262 // TMPRSS11D // transmembrane protease, serine 11D // 4q13.2 // 9407 /// XM_0	TMPRSS11D	NM_004262	0.0023202	-1.29628	JINB8_MHC down vs JK_MHC
19856	8053449	NM_001031738 // TMEM150A // transmembrane protein 150A // 2p11.2 // 129303 /// NR_03317	TMEM150A	NM_001031738	0.00232202	1.47255	JINB8_MHC up vs JK_MHC
7996	7934997	NM_005398 // PPP1R3C // protein phosphatase 1, regulatory subunit 3C // 10q23-q24 // 55	PPP1R3C	NM_005398	0.00232473	1.95791	JINB8_MHC up vs JK_MHC
338	7892837	---		---	0.00232591	-1.36594	JINB8_MHC down vs JK_MHC
22714	8082465	NM_024768 // EFCC1 // EF-hand and coiled-coil domain containing 1 // 3q21.3 // 79825 //	EFCC1	NM_024768	0.00232701	-1.59539	JINB8_MHC down vs JK_MHC
23724	8092957	---		---	0.00232798	-1.36905	JINB8_MHC down vs JK_MHC
9582	7950012	XM_011544845 // ORAOV1 // oral cancer overexpressed 1 // 11q13.3 // 220064 /// XM_01154	ORAOV1	XM_011544845	0.00232874	-1.33289	JINB8_MHC down vs JK_MHC
6739	7922400	NR_003938 // SNORD81 // small nucleolar RNA, C/D box 81 // 1q25.1 // 26769 /// ENST0000	SNORD81	NR_003938	0.00233095	3.57487	JINB8_MHC up vs JK_MHC
8958	7944418	NM_001290474 // C2CD2L // C2CD2-like // 11q23.3 // 9854 /// NM_014807 // C2CD2L // C2CD	C2CD2L	NM_001290474	0.0023311	-1.38607	JINB8_MHC down vs JK_MHC
5742	7912194	---		---	0.00233423	-1.54088	JINB8_MHC down vs JK_MHC
22757	8083011	NM_020191 // MRPS22 // mitochondrial ribosomal protein S22 // 3q23 // 56945 /// XM_0052	MRPS22	NM_020191	0.00233565	1.50511	JINB8_MHC up vs JK_MHC
21041	8065776	NM_001242539 // NCOA6 // nuclear receptor coactivator 6 // 20q11 // 23054 /// NM_014071	NCOA6	NM_001242539	0.00234103	-1.28029	JINB8_MHC down vs JK_MHC
17591	8031176	NM_052925 // LENG8 // leukocyte receptor cluster (LRC) member 8 // 19q13.42 // 114823 /	LENG8	NM_052925	0.00234127	-1.31359	JINB8_MHC down vs JK_MHC
32429	8174644	---		---	0.00234169	-1.26667	JINB8_MHC down vs JK_MHC
20371	8059028	NM_001278295 // CFAP65 // cilia and flagella associated protein 65 // 2q35 // 255101 //	CFAP65	NM_001278295	0.00234262	-1.27081	JINB8_MHC down vs JK_MHC
12502	7979473	NM_016029 // DHRS7 // dehydrogenase/reductase (SDR family) member 7 // 14q23.1 // 51635	DHRS7	NM_016029	0.00234283	2.30603	JINB8_MHC up vs JK_MHC
30936	8161229	NM_001001790 // TOMM5 // translocase of outer mitochondrial membrane 5 homolog (yeast)	TOMM5	NM_001001790	0.0023434	1.41258	JINB8_MHC up vs JK_MHC
25985	8114363	---		---	0.00234426	2.19171	JINB8_MHC up vs JK_MHC
2427	7894941	---		---	0.00234654	-1.31316	JINB8_MHC down vs JK_MHC
28964	8142878	AF503918 // CDC26 // cell division cycle 26 // 9q32 // 246184	CDC26	AF503918	0.00234789	1.89158	JINB8_MHC up vs JK_MHC
6281	7917896	NM_001305242 // ALG14 // ALG14, UDP-N-acetylglucosaminyltransferase subunit // 1p21.3 /	ALG14	NM_001305242	0.00234916	1.58375	JINB8_MHC up vs JK_MHC
7339	7928318	NM_001270679 // MCU // mitochondrial calcium uniporter // 10q22.1 // 90550 /// NM_00127	MCU	NM_001270679	0.00235289	1.57706	JINB8_MHC up vs JK_MHC
23586	8091648	NM_001308197 // SSR3 // signal sequence receptor, gamma (translocon-associated protein	SSR3	NM_001308197	0.00235514	1.67057	JINB8_MHC up vs JK_MHC
32862	8178090	NM_001040437 // C6orf48 // chromosome 6 open reading frame 48 // 6p21.3 // 50854 /// NM	C6orf48	NM_001040437	0.00235798	2.02969	JINB8_MHC up vs JK_MHC
32995	8179326	NM_001040437 // C6orf48 // chromosome 6 open reading frame 48 // 6p21.3 // 50854 /// NM	C6orf48	NM_001040437	0.00235798	2.02969	JINB8_MHC up vs JK_MHC
26841	8122396	NM_001286587 // AIG1 // androgen-induced 1 // 6q24.2 // 51390 /// NM_001286588 // AIG1	AIG1	NM_001286587	0.00236069	1.53832	JINB8_MHC up vs JK_MHC
26508	8119153	NM_004373 // COX6A1 // cytochrome c oxidase subunit VIa polypeptide 1 // 12q24.2|12q24.	COX6A1	NM_004373	0.0023607	1.50451	JINB8_MHC up vs JK_MHC
3196	7895712	---		---	0.00236787	-1.52442	JINB8_MHC down vs JK_MHC
10032	7954185	NM_001300779 // DERA // deoxyribose-phosphate aldolase (putative) // 12p12.3 // 51071 /	DERA	NM_001300779	0.00237078	1.7758	JINB8_MHC up vs JK_MHC
25734	8112302	NM_001048249 // SMIM15 // small integral membrane protein 15 // 5q12.1 // 643155 /// EN	SMIM15	NM_001048249	0.00237843	2.06914	JINB8_MHC up vs JK_MHC
23377	8089459	---		---	0.00238149	1.2198	JINB8_MHC up vs JK_MHC
31410	8165709	---		---	0.00239634	-3.31977	JINB8_MHC down vs JK_MHC
8832	7943158	NR_002569 // SCARNA9 // small Cajal body-specific RNA 9 // 11q21 // 619383 /// uc001pdv	SCARNA9	NR_002569	0.0023967	3.03956	JINB8_MHC up vs JK_MHC
14678	8001651	NM_020807 // ZNF319 // zinc finger protein 319 // 16q21 // 57567 /// XM_005256069 // ZN	ZNF319	NM_020807	0.00239786	-1.33304	JINB8_MHC down vs JK_MHC
3395	7895913	---		---	0.00239836	-1.57278	JINB8_MHC down vs JK_MHC
1769	7894276	---		---	0.0023995	2.11382	JINB8_MHC up vs JK_MHC
17727	8032347	NM_020695 // REXO1 // REX1, RNA exonuclease 1 homolog // 19p13.3 // 57455 /// XM_011528	REXO1	NM_020695	0.00240193	-1.41228	JINB8_MHC down vs JK_MHC
9086	7945666	NM_001909 // CTSD // cathepsin D // 11p15.5 // 1509 /// ENST00000236671 // CTSD // cath	CTSD	NM_001909	0.00240298	-1.15507	JINB8_MHC down vs JK_MHC
13909	7993451	---		---	0.00240548	-1.66039	JINB8_MHC down vs JK_MHC
13917	7993586	---		---	0.00240548	-1.66039	JINB8_MHC down vs JK_MHC
14481	7999594	---		---	0.00240548	-1.66039	JINB8_MHC down vs JK_MHC
14492	7999750	---		---	0.00240548	-1.66039	JINB8_MHC down vs JK_MHC
28373	8137404	NM_001284295 // CHPF2 // chondroitin polymerizing factor 2 // 7q36.1 // 54480 /// NM_01	CHPF2	NM_001284295	0.00240636	-1.24017	JINB8_MHC down vs JK_MHC
29007	8143307	NM_001113239 // HIPK2 // homeodomain interacting protein kinase 2 // 7q34 // 28996 ///	HIPK2	NM_001113239	0.00240967	-1.40651	JINB8_MHC down vs JK_MHC
20356	8058869	NM_001308022 // TNS1 // tensin 1 // 2q35-q36 // 7145 /// NM_001308023 // TNS1 // tensin	TNS1	NM_001308022	0.00241496	-1.17761	JINB8_MHC down vs JK_MHC
19334	8047782	---		---	0.00242238	-1.22384	JINB8_MHC down vs JK_MHC
17854	8033892	NM_031917 // ANGPTL6 // angiopoietin like 6 // 19p13.2 // 83854 /// XM_005260091 // ANG	ANGPTL6	NM_031917	0.00243245	-1.29336	JINB8_MHC down vs JK_MHC
30356	8155388	NR_026801 // FAM74A3 // family with sequence similarity 74, member A3 // 9p13.1 // 7284	FAM74A3	NR_026801	0.00243671	-1.36726	JINB8_MHC down vs JK_MHC
1611	7894115	---		---	0.00243677	-1.3782	JINB8_MHC down vs JK_MHC
25163	8106504	NM_001713 // BHMT // betaine--homocysteine S-methyltransferase // 5q14.1 // 635 /// ENS	BHMT	NM_001713	0.00243881	-1.20211	JINB8_MHC down vs JK_MHC
12844	7982131	NR_027411 // GOLGA8CP // golgin A8 family, member C, pseudogene // 15q11.2 // 729786 //	GOLGA8CP	NR_027411	0.00244453	-1.2289	JINB8_MHC down vs JK_MHC
13319	7986922	NR_027411 // GOLGA8CP // golgin A8 family, member C, pseudogene // 15q11.2 // 729786 //	GOLGA8CP	NR_027411	0.00244453	-1.2289	JINB8_MHC down vs JK_MHC
15865	8014037	NM_015986 // CRLF3 // cytokine receptor-like factor 3 // 17q11.2 // 51379 /// NR_073118	CRLF3	NM_015986	0.00244476	1.56078	JINB8_MHC up vs JK_MHC
9216	7946635	NM_001143667 // ZBED5 // zinc finger, BED-type containing 5 // 11p15.3 // 58486 /// NM_	ZBED5	NM_001143667	0.00244623	1.60692	JINB8_MHC up vs JK_MHC
26030	8114829	NM_001024947 // YIPF5 // Yip1 domain family member 5 // 5q31.3 // 81555 /// NM_00127173	YIPF5	NM_001024947	0.00244632	2.30155	JINB8_MHC up vs JK_MHC
16321	8018872	NM_173628 // DNAH17 // dynein, axonemal, heavy chain 17 // 17q25.3 // 8632 /// XM_01152	DNAH17	NM_173628	0.00244951	-1.33066	JINB8_MHC down vs JK_MHC
24812	8103226	NM_152680 // TMEM154 // transmembrane protein 154 // 4q31.3 // 201799 /// XM_005262809	TMEM154	NM_152680	0.00245666	2.35493	JINB8_MHC up vs JK_MHC
7544	7930470	NM_001269039 // SHOC2 // SHOC2 leucine-rich repeat scaffold protein // 10q25 // 8036 //	SHOC2	NM_001269039	0.00246337	1.55992	JINB8_MHC up vs JK_MHC
27637	8130499	NM_001291602 // DYNLT1 // dynein, light chain, Tctex-type 1 // 6q25.2-q25.3 // 6993 ///	DYNLT1	NM_001291602	0.00246394	2.14989	JINB8_MHC up vs JK_MHC
32458	8174853	NM_001080137 // CT47A10 // cancer/testis antigen family 47, member A10 // Xq24 // 72803	CT47A10	NM_001080137	0.00247328	-1.39148	JINB8_MHC down vs JK_MHC
13229	7986092	NM_001289823 // FURIN // furin (paired basic amino acid cleaving enzyme) // 15q26.1 //	FURIN	NM_001289823	0.00247537	-1.29798	JINB8_MHC down vs JK_MHC
8621	7940924	NM_000932 // PLCB3 // phospholipase C, beta 3 (phosphatidylinositol-specific) // 11q13	PLCB3	NM_000932	0.00247718	-1.15165	JINB8_MHC down vs JK_MHC
20906	8064613	NM_001174089 // SLC4A11 // solute carrier family 4, sodium borate transporter, member 1	SLC4A11	NM_001174089	0.00247986	-1.32047	JINB8_MHC down vs JK_MHC
20084	8055476	---		---	0.00248569	1.4614	JINB8_MHC up vs JK_MHC
1863	7894371	---		---	0.00249136	-1.78515	JINB8_MHC down vs JK_MHC
24301	8098414	NM_021928 // SPCS3 // signal peptidase complex subunit 3 // 4q34.2 // 60559 /// ENST000	SPCS3	NM_021928	0.00249365	1.39837	JINB8_MHC up vs JK_MHC
26500	8119080	NM_003017 // SRSF3 // serine/arginine-rich splicing factor 3 // 6p21 // 6428 /// NR_036	SRSF3	NM_003017	0.00249651	1.59118	JINB8_MHC up vs JK_MHC
31357	8165345	NM_001606 // ABCA2 // ATP binding cassette subfamily A member 2 // 9q34 // 20 /// NM_21	ABCA2	NM_001606	0.00250105	-1.23491	JINB8_MHC down vs JK_MHC
27260	8126371	NM_001136017 // CCND3 // cyclin D3 // 6p21 // 896 /// NM_001136125 // CCND3 // cyclin D	CCND3	NM_001136017	0.00250722	-1.2039	JINB8_MHC down vs JK_MHC
8079	7936091	NM_001206426 // USMG5 // up-regulated during skeletal muscle growth 5 homolog (mouse) /	USMG5	NM_001206426	0.00250785	3.13759	JINB8_MHC up vs JK_MHC
550	7893050	---		---	0.0025088	1.56341	JINB8_MHC up vs JK_MHC
10890	7963359	NM_002282 // KRT83 // keratin 83, type II // 12q13 // 3889 /// ENST00000293670 // KRT83	KRT83	NM_002282	0.00251309	-1.49762	JINB8_MHC down vs JK_MHC
16836	8023596	---		---	0.00251578	-1.36667	JINB8_MHC down vs JK_MHC
19594	8050702	NM_001206802 // TP53I3 // tumor protein p53 inducible protein 3 // 2p23.3 // 9540 /// N	TP53I3	NM_001206802	0.00252032	1.57265	JINB8_MHC up vs JK_MHC
13984	7994371	NM_001135865 // NPIPB5 // nuclear pore complex interacting protein family, member B5 //	NPIPB5	NM_001135865	0.00252118	-1.34514	JINB8_MHC down vs JK_MHC
659	7893160	---		---	0.0025255	-1.39015	JINB8_MHC down vs JK_MHC
30714	8158952	NR_132980 // SNORD141A // small nucleolar RNA, C/D box 141A // 9q34.13 // 106635683 ///	SNORD141A	NR_132980	0.00253427	1.32206	JINB8_MHC up vs JK_MHC
14498	7999827	NM_001019 // RPS15A // ribosomal protein S15a // 16p // 6210 /// NM_001030009 // RPS15A	RPS15A	NM_001019	0.00253698	2.07746	JINB8_MHC up vs JK_MHC
31192	8163481	NM_139286 // CDC26 // cell division cycle 26 // 9q32 // 246184 /// ENST00000374206 // C	CDC26	NM_139286	0.0025411	1.88636	JINB8_MHC up vs JK_MHC
11952	7973936	NM_001282232 // PSMA6 // proteasome subunit alpha 6 // 14q13 // 5687 /// NM_001282233 /	PSMA6	NM_001282232	0.00254309	2.89944	JINB8_MHC up vs JK_MHC
10257	7956430	NM_001160045 // GLI1 // GLI family zinc finger 1 // 12q13.2-q13.3 // 2735 /// NM_001167	GLI1	NM_001160045	0.00254708	-1.56213	JINB8_MHC down vs JK_MHC
4223	7896859	NR_029639 // MIR200B // microRNA 200b // 1p36.33 // 406984 /// uc001acw.2 // MIR200B //	MIR200B	NR_029639	0.00255073	-1.44981	JINB8_MHC down vs JK_MHC
6652	7921473	NM_012337 // CFAP45 // cilia and flagella associated protein 45 // 1q22 // 25790 /// EN	CFAP45	NM_012337	0.00255145	-1.5428	JINB8_MHC down vs JK_MHC
26327	8117522	NM_013375 // ABT1 // activator of basal transcription 1 // 6p22.2 // 29777 /// ENST0000	ABT1	NM_013375	0.00255236	1.27712	JINB8_MHC up vs JK_MHC
32593	8175811	NM_001130997 // FAM58A // family with sequence similarity 58, member A // Xq28 // 92002	FAM58A	NM_001130997	0.00255663	1.97435	JINB8_MHC up vs JK_MHC
23557	8091432	NM_016094 // COMMD2 // COMM domain containing 2 // 3q25.1 // 51122 /// XM_011512874 //	COMMD2	NM_016094	0.00255981	2.06416	JINB8_MHC up vs JK_MHC
9355	7948088	---		---	0.0025607	1.805	JINB8_MHC up vs JK_MHC
29209	8144931	NM_001693 // ATP6V1B2 // ATPase, H+ transporting, lysosomal 56/58kDa, V1 subunit B2 //	ATP6V1B2	NM_001693	0.00256356	1.60952	JINB8_MHC up vs JK_MHC
26021	8114733	NM_022481 // ARAP3 // ArfGAP with RhoGAP domain, ankyrin repeat and PH domain 3 // 5q31	ARAP3	NM_022481	0.00256516	-1.20865	JINB8_MHC down vs JK_MHC
15342	8008208	NM_007225 // NXPH3 // neurexophilin 3 // 17q21.33 // 11248 /// ENST00000328741 // NXPH3	NXPH3	NM_007225	0.00256698	-1.42251	JINB8_MHC down vs JK_MHC
11336	7968226	NM_000982 // RPL21 // ribosomal protein L21 // 13q12.2 // 6144 /// ENST00000483765 // R	RPL21	NM_000982	0.0025673	2.07111	JINB8_MHC up vs JK_MHC
22969	8084955	NM_001166304 // PIGX // phosphatidylinositol glycan anchor biosynthesis class X // 3q29	PIGX	NM_001166304	0.00256736	1.46608	JINB8_MHC up vs JK_MHC
3901	7896422	---		---	0.00256756	1.96662	JINB8_MHC up vs JK_MHC
17810	8033352	NM_001136507 // MBD3L5 // methyl-CpG binding domain protein 3-like 5 // 19p13.2 // 2844	MBD3L5	NM_001136507	0.00257132	-1.4468	JINB8_MHC down vs JK_MHC
4386	7898585	NM_001204084 // NBL1 // neuroblastoma 1, DAN family BMP antagonist // 1p36.13 // 4681 /	NBL1	NM_001204084	0.00257361	-1.24638	JINB8_MHC down vs JK_MHC
2809	7895324	---		---	0.00257469	1.51695	JINB8_MHC up vs JK_MHC
33151	8180268	---		---	0.00258001	1.92994	JINB8_MHC up vs JK_MHC
28145	8135250	NM_001204453 // PSMC2 // proteasome 26S subunit, ATPase 2 // 7q22.1-q22.3 // 5701 /// N	PSMC2	NM_001204453	0.00258426	2.10181	JINB8_MHC up vs JK_MHC
21224	8067680	NM_001037335 // HELZ2 // helicase with zinc finger 2, transcriptional coactivator // 20	HELZ2	NM_001037335	0.00259179	-1.37882	JINB8_MHC down vs JK_MHC
7336	7928308	NM_019058 // DDIT4 // DNA damage inducible transcript 4 // 10q22.1 // 54541 /// ENST000	DDIT4	NM_019058	0.00259642	1.65834	JINB8_MHC up vs JK_MHC
3406	7895924	---		---	0.00260081	-1.37735	JINB8_MHC down vs JK_MHC
18522	8040142	NM_016207 // CPSF3 // cleavage and polyadenylation specific factor 3 // 2p25.1 // 51692	CPSF3	NM_016207	0.00260151	1.88557	JINB8_MHC up vs JK_MHC
13130	7985053	NM_012170 // FBXO22 // F-box protein 22 // 15q24.2 // 26263 /// NM_147188 // FBXO22 //	FBXO22	NM_012170	0.00260205	1.74457	JINB8_MHC up vs JK_MHC
11744	7972157	NM_000115 // EDNRB // endothelin receptor type B // 13q22 // 1910 /// NM_001122659 // E	EDNRB	NM_000115	0.00260347	1.96294	JINB8_MHC up vs JK_MHC
32452	8174820	NM_001011551 // C1GALT1C1 // C1GALT1 specific chaperone 1 // Xq24 // 29071 /// NM_15269	C1GALT1C1	NM_001011551	0.00261676	1.61077	JINB8_MHC up vs JK_MHC
5288	7907353	NM_001007239 // METTL13 // methyltransferase like 13 // 1q24-q25.3 // 51603 /// NM_0149	METTL13	NM_001007239	0.00262022	1.62162	JINB8_MHC up vs JK_MHC
10748	7961693	NM_001174097 // LDHB // lactate dehydrogenase B // 12p12.2-p12.1 // 3945 /// NM_0013155	LDHB	NM_001174097	0.00262103	1.57126	JINB8_MHC up vs JK_MHC
22497	8080438	NM_014041 // SPCS1 // signal peptidase complex subunit 1 // 3p21.1 // 28972 /// ENST000	SPCS1	NM_014041	0.00262289	1.65701	JINB8_MHC up vs JK_MHC
11304	7967872	ENST00000384060 // RNU6-76P // RNA, U6 small nuclear 76, pseudogene // --- // 100873777	RNU6-76P	ENST00000384060	0.00262376	-1.42031	JINB8_MHC down vs JK_MHC
31028	8161829	NM_152420 // CARNMT1 // carnosine N-methyltransferase 1 // 9q21.13 // 138199 /// XM_005	CARNMT1	NM_152420	0.00262792	1.57356	JINB8_MHC up vs JK_MHC
33256	8180373	---		---	0.0026287	1.91444	JINB8_MHC up vs JK_MHC
23750	8093171	NM_005929 // MFI2 // antigen p97 (melanoma associated) identified by monoclonal antibod	MFI2	NM_005929	0.00262876	-1.3869	JINB8_MHC down vs JK_MHC
19755	8052585	NM_198276 // TMEM17 // transmembrane protein 17 // 2p15 // 200728 /// XM_006711965 // T	TMEM17	NM_198276	0.00262972	1.72625	JINB8_MHC up vs JK_MHC
14761	8002446	NM_001270974 // HYDIN // HYDIN, axonemal central pair apparatus protein // 16q22.2 // 5	HYDIN	NM_001270974	0.00263179	-1.20424	JINB8_MHC down vs JK_MHC
589	7893090	---		---	0.00263723	3.71384	JINB8_MHC up vs JK_MHC
21815	8073207	NM_138435 // FAM83F // family with sequence similarity 83, member F // 22q13.1 // 11382	FAM83F	NM_138435	0.00263993	-1.33154	JINB8_MHC down vs JK_MHC
3972	7896494	---		---	0.00264083	-1.44514	JINB8_MHC down vs JK_MHC
11118	7965767	---		---	0.00264182	1.48546	JINB8_MHC up vs JK_MHC
18733	8042335	---		---	0.00264348	2.13493	JINB8_MHC up vs JK_MHC
13058	7984289	NM_001206836 // RAB11A // RAB11A, member RAS oncogene family // 15q22.31 // 8766 /// NM	RAB11A	NM_001206836	0.00264381	1.8261	JINB8_MHC up vs JK_MHC
18499	8039937	NM_001029885 // CPTP // ceramide-1-phosphate transfer protein // 1p36.33 // 80772 /// X	CPTP	NM_001029885	0.00264438	-1.45007	JINB8_MHC down vs JK_MHC
23268	8088474	---		---	0.00264513	-1.72683	JINB8_MHC down vs JK_MHC
23603	8091780	NM_001038628 // B3GALNT1 // beta-1,3-N-acetylgalactosaminyltransferase 1 (globoside blo	B3GALNT1	NM_001038628	0.00264674	1.70238	JINB8_MHC up vs JK_MHC
15176	8006627	NM_001281432 // ZNHIT3 // zinc finger, HIT-type containing 3 // 17q12 // 9326 /// NM_00	ZNHIT3	NM_001281432	0.00264719	1.46074	JINB8_MHC up vs JK_MHC
16303	8018694	NM_002766 // PRPSAP1 // phosphoribosyl pyrophosphate synthetase-associated protein 1 //	PRPSAP1	NM_002766	0.00264809	1.55302	JINB8_MHC up vs JK_MHC
23686	8092564	NM_001243879 // TRA2B // transformer 2 beta homolog (Drosophila) // 3q26.2-q27 // 6434	TRA2B	NM_001243879	0.00265143	1.32234	JINB8_MHC up vs JK_MHC
11509	7969914	---		---	0.0026533	-1.28969	JINB8_MHC down vs JK_MHC
6127	7916343	NM_018982 // YIPF1 // Yip1 domain family member 1 // 1p33-p32.1 // 54432 /// NR_036639	YIPF1	NM_018982	0.0026538	1.57992	JINB8_MHC up vs JK_MHC
30579	8157383	NM_032888 // COL27A1 // collagen, type XXVII, alpha 1 // 9q32 // 85301 /// XM_006717308	COL27A1	NM_032888	0.00265419	-1.45486	JINB8_MHC down vs JK_MHC
9205	7946504	NM_001165030 // TMEM41B // transmembrane protein 41B // 11p15.4 // 440026 /// NM_015012	TMEM41B	NM_001165030	0.00265442	1.8152	JINB8_MHC up vs JK_MHC
13725	7991587	NM_018445 // VIMP // VCP-interacting membrane selenoprotein // 15q26.3 // 55829 /// NM_	VIMP	NM_018445	0.00265676	1.45009	JINB8_MHC up vs JK_MHC
11196	7966570	NM_001111322 // DDX54 // DEAD (Asp-Glu-Ala-Asp) box polypeptide 54 // 12q24.13 // 79039	DDX54	NM_001111322	0.00265871	-1.36903	JINB8_MHC down vs JK_MHC
31727	8168470	NM_001866 // COX7B // cytochrome c oxidase subunit VIIb // Xq21.1 // 1349 /// ENST00000	COX7B	NM_001866	0.00265935	4.78332	JINB8_MHC up vs JK_MHC
24857	8103520	NM_001012414 // TRIM61 // tripartite motif containing 61 // 4q32.3 // 391712 /// ENST00	TRIM61	NM_001012414	0.00266101	-1.46625	JINB8_MHC down vs JK_MHC
4511	7899737	NM_003757 // EIF3I // eukaryotic translation initiation factor 3, subunit I // 1p34.1 /	EIF3I	NM_003757	0.00266296	1.65136	JINB8_MHC up vs JK_MHC
21345	8068612	NM_001146218 // WRB // tryptophan rich basic protein // 21q22.3 // 7485 /// NM_004627 /	WRB	NM_001146218	0.00266987	1.99612	JINB8_MHC up vs JK_MHC
16299	8018620	NM_001013839 // EXOC7 // exocyst complex component 7 // 17q25.1 // 23265 /// NM_0011452	EXOC7	NM_001013839	0.00267625	-1.18442	JINB8_MHC down vs JK_MHC
22352	8078663	NR_029499 // MIR26A1 // microRNA 26a-1 // 3p22.2 // 407015 /// ENST00000362205 // MIR26	MIR26A1	NR_029499	0.0026765	-1.23449	JINB8_MHC down vs JK_MHC
8876	7943552	NM_015423 // AASDHPPT // aminoadipate-semialdehyde dehydrogenase-phosphopantetheinyl tr	AASDHPPT	NM_015423	0.00268063	1.54221	JINB8_MHC up vs JK_MHC
12545	7979864	NM_004450 // ERH // enhancer of rudimentary homolog (Drosophila) // 14q24.1 // 2079 ///	ERH	NM_004450	0.00268341	2.26655	JINB8_MHC up vs JK_MHC
2556	7895070	---		---	0.00269526	-1.36686	JINB8_MHC down vs JK_MHC
14227	7997135	---		---	0.00269838	-1.32021	JINB8_MHC down vs JK_MHC
12572	7980051	NM_001043318 // ELMSAN1 // ELM2 and Myb/SANT-like domain containing 1 // 14q24.3 // 917	ELMSAN1	NM_001043318	0.00270375	-1.31403	JINB8_MHC down vs JK_MHC
8668	7941505	NM_001323 // CST6 // cystatin E/M // 11q13 // 1474 /// ENST00000312134 // CST6 // cysta	CST6	NM_001323	0.0027046	-1.35573	JINB8_MHC down vs JK_MHC
24197	8097513	NM_001204366 // MGST2 // microsomal glutathione S-transferase 2 // 4q28.3 // 4258 /// N	MGST2	NM_001204366	0.00270554	1.8922	JINB8_MHC up vs JK_MHC
17311	8028286	NM_015073 // SIPA1L3 // signal-induced proliferation-associated 1 like 3 // 19q13.13 //	SIPA1L3	NM_015073	0.00270792	-1.37792	JINB8_MHC down vs JK_MHC
28250	8136341	NM_001293085 // BPGM // 2,3-bisphosphoglycerate mutase // 7q33 // 669 /// NM_001724 //	BPGM	NM_001293085	0.00271762	1.66205	JINB8_MHC up vs JK_MHC
22676	8082066	NM_014367 // FAM162A // family with sequence similarity 162, member A // 3q21.1 // 2635	FAM162A	NM_014367	0.00271916	1.66009	JINB8_MHC up vs JK_MHC
14569	8000676	NM_001135865 // NPIPB5 // nuclear pore complex interacting protein family, member B5 //	NPIPB5	NM_001135865	0.00272308	-1.38337	JINB8_MHC down vs JK_MHC
30264	8154620	---		---	0.00272816	1.44384	JINB8_MHC up vs JK_MHC
13234	7986195	NM_001167580 // SV2B // synaptic vesicle glycoprotein 2B // 15q26.1 // 9899 /// NM_0148	SV2B	NM_001167580	0.00272842	-1.21227	JINB8_MHC down vs JK_MHC
16111	8016444	NM_002146 // HOXB3 // homeobox B3 // 17q21.3 // 3213 /// XM_005257277 // HOXB3 // homeo	HOXB3	NM_002146	0.00272919	-1.16438	JINB8_MHC down vs JK_MHC
10175	7955719	---		---	0.0027312	1.99126	JINB8_MHC up vs JK_MHC
16787	8023175	NM_016097 // IER3IP1 // immediate early response 3 interacting protein 1 // 18q12 // 51	IER3IP1	NM_016097	0.00273232	2.35397	JINB8_MHC up vs JK_MHC
6893	7923967	NM_001276320 // YOD1 // YOD1 deubiquitinase // 1q32.2 // 55432 /// NM_018566 // YOD1 //	YOD1	NM_001276320	0.00273294	1.34104	JINB8_MHC up vs JK_MHC
23663	8092312	---		---	0.00273316	-1.26893	JINB8_MHC down vs JK_MHC
12074	7975224	NM_004094 // EIF2S1 // eukaryotic translation initiation factor 2, subunit 1 alpha, 35k	EIF2S1	NM_004094	0.00273576	1.67759	JINB8_MHC up vs JK_MHC
31330	8164995	NM_007371 // BRD3 // bromodomain containing 3 // 9q34 // 8019 /// XM_005272214 // BRD3	BRD3	NM_007371	0.00274023	-1.27593	JINB8_MHC down vs JK_MHC
23272	8088485	NM_018008 // FEZF2 // FEZ family zinc finger 2 // 3p14.2 // 55079 /// XM_011533881 // F	FEZF2	NM_018008	0.00274045	-1.43593	JINB8_MHC down vs JK_MHC
24883	8103753	---		---	0.00274317	1.3431	JINB8_MHC up vs JK_MHC
5896	7913869	NM_001145454 // STMN1 // stathmin 1 // 1p36.11 // 3925 /// NM_005563 // STMN1 // stathm	STMN1	NM_001145454	0.0027469	1.62199	JINB8_MHC up vs JK_MHC
3876	7896397	---		---	0.00275213	1.52415	JINB8_MHC up vs JK_MHC
26005	8114572	NM_001945 // HBEGF // heparin-binding EGF-like growth factor // 5q23 // 1839 /// ENST00	HBEGF	NM_001945	0.00275332	1.30872	JINB8_MHC up vs JK_MHC
15646	8011774	NM_001171166 // CAMTA2 // calmodulin binding transcription activator 2 // 17p13.2 // 23	CAMTA2	NM_001171166	0.00275385	-1.31366	JINB8_MHC down vs JK_MHC
5039	7905060	NM_000566 // FCGR1A // Fc fragment of IgG, high affinity Ia, receptor (CD64) // 1q21.2-	FCGR1A	NM_000566	0.00275604	-1.2243	JINB8_MHC down vs JK_MHC
13389	7987650	NM_001135685 // LTK // leukocyte receptor tyrosine kinase // 15q15.1-q21.1 // 4058 ///	LTK	NM_001135685	0.00276476	-1.42091	JINB8_MHC down vs JK_MHC
26675	8121041	---		---	0.00276705	-1.14065	JINB8_MHC down vs JK_MHC
6375	7918902	NM_001144822 // CD58 // CD58 molecule // 1p13 // 965 /// NM_001779 // CD58 // CD58 mole	CD58	NM_001144822	0.00276895	1.71057	JINB8_MHC up vs JK_MHC
23275	8088526	NM_001285387 // THOC7 // THO complex 7 // 3p14.1 // 80145 /// NM_001285404 // THOC7 //	THOC7	NM_001285387	0.00277138	1.86359	JINB8_MHC up vs JK_MHC
5521	7910124	NM_002107 // H3F3A // H3 histone, family 3A // 1q42.12 // 3020 /// ENST00000366813 // H	H3F3A	NM_002107	0.00277152	1.3963	JINB8_MHC up vs JK_MHC
24381	8099130	---		---	0.00277277	-1.43952	JINB8_MHC down vs JK_MHC
4461	7899253	NM_032283 // ZDHHC18 // zinc finger, DHHC-type containing 18 // 1p36.11 // 84243 /// EN	ZDHHC18	NM_032283	0.00277511	-1.2435	JINB8_MHC down vs JK_MHC
14419	7998978	NM_152457 // ZNF597 // zinc finger protein 597 // 16p13.3 // 146434 /// ENST00000301744	ZNF597	NM_152457	0.00277702	1.33668	JINB8_MHC up vs JK_MHC
5428	7909102	---		---	0.00277789	1.60578	JINB8_MHC up vs JK_MHC
15655	8011875	NM_001304777 // DERL2 // derlin 2 // 17p13.2 // 51009 /// NM_001304779 // DERL2 // derl	DERL2	NM_001304777	0.00278414	2.15434	JINB8_MHC up vs JK_MHC
11992	7974257	NM_001003803 // ATP5S // ATP synthase, H+ transporting, mitochondrial Fo complex subuni	ATP5S	NM_001003803	0.00278548	1.21668	JINB8_MHC up vs JK_MHC
18844	8043347	---		---	0.00278865	-1.32643	JINB8_MHC down vs JK_MHC
13322	7986947	NM_001282472 // GOLGA8J // golgin A8 family, member J // 15q13.2 // 653073 /// NR_02407	GOLGA8J	NM_001282472	0.00278895	-1.17955	JINB8_MHC down vs JK_MHC
27421	8128075	---		---	0.00279453	-1.55157	JINB8_MHC down vs JK_MHC
23941	8095139	NM_024592 // SRD5A3 // steroid 5 alpha-reductase 3 // 4q12 // 79644 /// XM_005265766 //	SRD5A3	NM_024592	0.00279932	1.99675	JINB8_MHC up vs JK_MHC
23417	8089867	NM_173825 // RABL3 // RAB, member of RAS oncogene family-like 3 // 3q13.33 // 285282 //	RABL3	NM_173825	0.00280059	1.58891	JINB8_MHC up vs JK_MHC
19550	8050215	NM_006826 // YWHAQ // tyrosine 3-monooxygenase/tryptophan 5-monooxygenase activation pr	YWHAQ	NM_006826	0.00280811	1.30289	JINB8_MHC up vs JK_MHC
1615	7894119	---		---	0.00280957	2.25183	JINB8_MHC up vs JK_MHC
22656	8081867	NM_016589 // TIMMDC1 // translocase of inner mitochondrial membrane domain containing 1	TIMMDC1	NM_016589	0.00281142	2.01246	JINB8_MHC up vs JK_MHC
6695	7921987	NM_001256164 // TMCO1 // transmembrane and coiled-coil domains 1 // 1q24.1 // 54499 ///	TMCO1	NM_001256164	0.00281258	2.79575	JINB8_MHC up vs JK_MHC
12301	7977440	NR_026800 // KIAA0125 // KIAA0125 // 14q32.33 // 9834 /// ENST00000612938 // KIAA0125 /	KIAA0125	NR_026800	0.00281303	-1.62641	JINB8_MHC down vs JK_MHC
22795	8083324	NM_001303264 // TSC22D2 // TSC22 domain family, member 2 // 3q25.1 // 9819 /// NM_01477	TSC22D2	NM_001303264	0.00282198	-1.19781	JINB8_MHC down vs JK_MHC
14535	8000323	XM_011545856 // NDUFAB1 // NADH dehydrogenase (ubiquinone) 1, alpha/beta subcomplex, 1,	NDUFAB1	XM_011545856	0.00282384	2.09777	JINB8_MHC up vs JK_MHC
8893	7943740	NM_001100388 // C11orf88 // chromosome 11 open reading frame 88 // 11q23.1 // 399949 //	C11orf88	NM_001100388	0.0028253	-1.13061	JINB8_MHC down vs JK_MHC
28491	8138553	NM_032581 // FAM126A // family with sequence similarity 126, member A // 7p15.3 // 8466	FAM126A	NM_032581	0.00282956	2.00367	JINB8_MHC up vs JK_MHC
1281	7893783	---		---	0.00283179	-1.59464	JINB8_MHC down vs JK_MHC
3627	7896148	---		---	0.00283447	1.68533	JINB8_MHC up vs JK_MHC
3085	7895601	---		---	0.00283607	-1.52949	JINB8_MHC down vs JK_MHC
13280	7986541	NR_003659 // WASH3P // WAS protein family homolog 3 pseudogene // 15q26.3 // 374666 ///	WASH3P	NR_003659	0.00283948	-1.31141	JINB8_MHC down vs JK_MHC
15905	8014376	NM_001001418 // TBC1D3C // TBC1 domain family, member 3C // 17q12 // 414060 /// NM_0011	TBC1D3C	NM_001001418	0.00284078	-1.29782	JINB8_MHC down vs JK_MHC
14159	7996281	NM_001136106 // BEAN1 // brain expressed, associated with NEDD4, 1 // 16q21 // 146227 /	BEAN1	NM_001136106	0.00284221	-1.32598	JINB8_MHC down vs JK_MHC
1537	7894041	---		---	0.0028463	2.93415	JINB8_MHC up vs JK_MHC
17505	8030403	NM_020719 // PRR12 // proline rich 12 // 19q13.33 // 57479 /// ENST00000418929 // PRR12	PRR12	NM_020719	0.00284922	-1.68556	JINB8_MHC down vs JK_MHC
17169	8027024	NM_001033930 // UBA52 // ubiquitin A-52 residue ribosomal protein fusion product 1 // 1	UBA52	NM_001033930	0.00285157	1.60292	JINB8_MHC up vs JK_MHC
26313	8117408	NM_021052 // HIST1H2AE // histone cluster 1, H2ae // 6p22.2 // 3012 /// ENST00000303910	HIST1H2AE	NM_021052	0.00285412	1.37542	JINB8_MHC up vs JK_MHC
22841	8083757	NM_015938 // NMD3 // NMD3 ribosome export adaptor // 3q26.1 // 51068 /// XM_005247511 /	NMD3	NM_015938	0.00285528	1.81632	JINB8_MHC up vs JK_MHC
30986	8161488	NR_002817 // AQP7P1 // aquaporin 7 pseudogene 1 // 9q13 // 375719 /// NR_026558 // AQP7	AQP7P1	NR_002817	0.00285989	-1.33398	JINB8_MHC down vs JK_MHC
32665	8176517	NM_001164471 // TSPY4 // testis specific protein, Y-linked 4 // Yp11.2 // 728395 /// NM	TSPY4	NM_001164471	0.00286019	-1.24195	JINB8_MHC down vs JK_MHC
15467	8009561	NM_000999 // RPL38 // ribosomal protein L38 // 17q25.1 // 6169 /// NM_001035258 // RPL3	RPL38	NM_000999	0.0028604	1.92661	JINB8_MHC up vs JK_MHC
7603	7931168	NM_001609 // ACADSB // acyl-CoA dehydrogenase, short/branched chain // 10q26.13 // 36 /	ACADSB	NM_001609	0.00286147	1.72916	JINB8_MHC up vs JK_MHC
10413	7958174	NM_001093771 // TXNRD1 // thioredoxin reductase 1 // 12q23-q24.1 // 7296 /// NM_0012614	TXNRD1	NM_001093771	0.00286852	1.32349	JINB8_MHC up vs JK_MHC
26818	8122182	NM_001253676 // TBPL1 // TBP-like 1 // 6q23.2 // 9519 /// NM_004865 // TBPL1 // TBP-lik	TBPL1	NM_001253676	0.00286879	2.00847	JINB8_MHC up vs JK_MHC
16366	8019347	---		---	0.00287338	-1.73143	JINB8_MHC down vs JK_MHC
13164	7985349	NM_022566 // MESDC1 // mesoderm development candidate 1 // 15q13 // 59274 /// ENST00000	MESDC1	NM_022566	0.00287387	-1.42781	JINB8_MHC down vs JK_MHC
4439	7899043	NM_020451 // SEPN1 // selenoprotein N, 1 // 1p36.13 // 57190 /// NM_206926 // SEPN1 //	SEPN1	NM_020451	0.00287456	-1.28078	JINB8_MHC down vs JK_MHC
6565	7920470	---		---	0.00287763	1.25798	JINB8_MHC up vs JK_MHC
29417	8146967	NM_001286777 // CRISPLD1 // cysteine-rich secretory protein LCCL domain containing 1 //	CRISPLD1	NM_001286777	0.00287897	1.74204	JINB8_MHC up vs JK_MHC
21778	8072817	NM_152243 // CDC42EP1 // CDC42 effector protein (Rho GTPase binding) 1 // 22q13.1 // 11	CDC42EP1	NM_152243	0.00288332	-1.36052	JINB8_MHC down vs JK_MHC
10055	7954434	---		---	0.00288683	-1.50584	JINB8_MHC down vs JK_MHC
6410	7919193	BT020109 // NUDT4 // nudix hydrolase 4 // 12q21 // 11163 /// BT020110 // NUDT4 // nudix	NUDT4	BT020109	0.00288727	1.32516	JINB8_MHC up vs JK_MHC
18337	8038587	NM_001160328 // SYT3 // synaptotagmin III // 19q13.33 // 84258 /// NM_001160329 // SYT3	SYT3	NM_001160328	0.00288816	-1.46466	JINB8_MHC down vs JK_MHC
5662	7911309	NR_003659 // WASH3P // WAS protein family homolog 3 pseudogene // 15q26.3 // 374666 ///	WASH3P	NR_003659	0.00288913	-1.22242	JINB8_MHC down vs JK_MHC
24695	8102141	NM_006903 // PPA2 // pyrophosphatase (inorganic) 2 // 4q25 // 27068 /// NM_176866 // PP	PPA2	NM_006903	0.00289047	1.35203	JINB8_MHC up vs JK_MHC
19772	8052698	NM_001190263 // C1D // C1D nuclear receptor corepressor // 2p13-p12 // 10438 /// NM_001	C1D	NM_001190263	0.00289427	2.07376	JINB8_MHC up vs JK_MHC
31185	8163402	NM_001163788 // PTBP3 // polypyrimidine tract binding protein 3 // 9q32 // 9991 /// NM_	PTBP3	NM_001163788	0.00289602	1.46078	JINB8_MHC up vs JK_MHC
14489	7999718	NM_001304497 // FOPNL // FGFR1OP N-terminal like // 16p13.11 // 123811 /// NM_001304498	FOPNL	NM_001304497	0.00289846	1.98403	JINB8_MHC up vs JK_MHC
23355	8089249	NM_000986 // RPL24 // ribosomal protein L24 // 3q12 // 6152 /// ENST00000394077 // RPL2	RPL24	NM_000986	0.00290026	2.00735	JINB8_MHC up vs JK_MHC
10301	7956978	NM_018656 // SLC35E3 // solute carrier family 35, member E3 // 12q15 // 55508 /// XM_00	SLC35E3	NM_018656	0.00290247	1.62105	JINB8_MHC up vs JK_MHC
6932	7924388	NM_001286149 // BPNT1 // 3(2), 5-bisphosphate nucleotidase 1 // 1q41 // 10380 /// NM_00	BPNT1	NM_001286149	0.00290737	1.7692	JINB8_MHC up vs JK_MHC
6595	7920873	NR_002974 // SNORA80E // small nucleolar RNA, H/ACA box 80E // 1q22 // 677823 /// ENST0	SNORA80E	NR_002974	0.00291506	1.77854	JINB8_MHC up vs JK_MHC
9178	7946267	NM_022061 // MRPL17 // mitochondrial ribosomal protein L17 // 11p15.5-p15.4 // 63875 //	MRPL17	NM_022061	0.00291942	1.41895	JINB8_MHC up vs JK_MHC
17495	8030351	NM_001270491 // RPL13A // ribosomal protein L13a // 19q13.3 // 23521 /// NM_012423 // R	RPL13A	NM_001270491	0.0029235	1.18251	JINB8_MHC up vs JK_MHC
17293	8028190	NR_029389 // LOC100134317 // uncharacterized LOC100134317 // 19q13.12 // 100134317 ///	LOC100134317	NR_029389	0.00293042	-1.49468	JINB8_MHC down vs JK_MHC
10173	7955694	NM_002178 // IGFBP6 // insulin like growth factor binding protein 6 // 12q13 // 3489 //	IGFBP6	NM_002178	0.00293487	-1.58178	JINB8_MHC down vs JK_MHC
12740	7981752	NR_027411 // GOLGA8CP // golgin A8 family, member C, pseudogene // 15q11.2 // 729786 //	GOLGA8CP	NR_027411	0.00293584	-1.23899	JINB8_MHC down vs JK_MHC
26329	8117531	XR_926632 // LOC105374990 // uncharacterized LOC105374990 // --- // 105374990 /// XR_92	LOC105374990	XR_926632	0.0029365	-1.73059	JINB8_MHC down vs JK_MHC
27062	8124467	XR_926632 // LOC105374990 // uncharacterized LOC105374990 // --- // 105374990 /// XR_92	LOC105374990	XR_926632	0.0029365	-1.73059	JINB8_MHC down vs JK_MHC
9207	7946559	---		---	0.0029366	1.98811	JINB8_MHC up vs JK_MHC
4431	7898975	NM_001303448 // SRRM1 // serine/arginine repetitive matrix 1 // 1p36.11 // 10250 /// NM	SRRM1	NM_001303448	0.00293975	-1.43355	JINB8_MHC down vs JK_MHC
33173	8180290	---		---	0.00294304	-1.24048	JINB8_MHC down vs JK_MHC
33174	8180291	---		---	0.00294304	-1.24048	JINB8_MHC down vs JK_MHC
6388	7919038	NM_015836 // WARS2 // tryptophanyl tRNA synthetase 2, mitochondrial // 1p12 // 10352 //	WARS2	NM_015836	0.00294363	1.52459	JINB8_MHC up vs JK_MHC
12542	7979824	NM_001102 // ACTN1 // actinin, alpha 1 // 14q24|14q22-q24 // 87 /// NM_001130004 // ACT	ACTN1	NM_001102	0.00294625	-1.15724	JINB8_MHC down vs JK_MHC
5821	7912852	ENST00000379593 // EIF1AX // eukaryotic translation initiation factor 1A, X-linked // X	EIF1AX	ENST00000379593	0.0029501	1.93742	JINB8_MHC up vs JK_MHC
6087	7915870	NM_001042546 // ATPAF1 // ATP synthase mitochondrial F1 complex assembly factor 1 // 1p	ATPAF1	NM_001042546	0.00295543	1.1996	JINB8_MHC up vs JK_MHC
11349	7968297	NM_015932 // POMP // proteasome maturation protein // 13q12.3 // 51371 /// ENST00000380	POMP	NM_015932	0.00295962	1.7396	JINB8_MHC up vs JK_MHC
10374	7957649	NM_003095 // SNRPF // small nuclear ribonucleoprotein polypeptide F // 12q23.1 // 6636	SNRPF	NM_003095	0.0029641	1.92877	JINB8_MHC up vs JK_MHC
19071	8045275	---		---	0.00296725	-1.79505	JINB8_MHC down vs JK_MHC
26724	8121349	NM_145315 // LACE1 // lactation elevated 1 // 6q22.1 // 246269 /// XM_005266885 // LACE	LACE1	NM_145315	0.00296801	1.28499	JINB8_MHC up vs JK_MHC
27665	8130732	NM_001270879 // MPC1 // mitochondrial pyruvate carrier 1 // 6q27 // 51660 /// NM_016098	MPC1	NM_001270879	0.00296866	1.62693	JINB8_MHC up vs JK_MHC
15603	8011218	NR_029674 // MIR132 // microRNA 132 // 17p13.3 // 406921 /// ENST00000591554 // MIR132	MIR132	NR_029674	0.00297168	-1.71454	JINB8_MHC down vs JK_MHC
16523	8020668	NM_018439 // IMPACT // impact RWD domain protein // 18q11.2-q12.1 // 55364 /// ENST0000	IMPACT	NM_018439	0.00297435	1.77742	JINB8_MHC up vs JK_MHC
11969	7974054	NM_001009182 // GEMIN2 // gem nuclear organelle associated protein 2 // 14q13 // 8487 /	GEMIN2	NM_001009182	0.00297561	1.42657	JINB8_MHC up vs JK_MHC
20981	8065332	---		---	0.00297774	-1.30876	JINB8_MHC down vs JK_MHC
4847	7903203	NM_015976 // SNX7 // sorting nexin 7 // 1p21.3 // 51375 /// NM_152238 // SNX7 // sortin	SNX7	NM_015976	0.00298636	1.84574	JINB8_MHC up vs JK_MHC
25885	8113445	NM_001163315 // FBXL17 // F-box and leucine-rich repeat protein 17 // 5q21.3 // 64839 /	FBXL17	NM_001163315	0.00298829	-1.28807	JINB8_MHC down vs JK_MHC
14018	7994813	NM_001214906 // ZNF48 // zinc finger protein 48 // 16p11.2 // 197407 /// NM_001214907 /	ZNF48	NM_001214906	0.00299328	-1.22706	JINB8_MHC down vs JK_MHC
17352	8028872	NM_001042544 // LTBP4 // latent transforming growth factor beta binding protein 4 // 19	LTBP4	NM_001042544	0.00299407	-1.31956	JINB8_MHC down vs JK_MHC
7118	7926084	NM_001001973 // ATP5C1 // ATP synthase, H+ transporting, mitochondrial F1 complex, gamm	ATP5C1	NM_001001973	0.00299417	1.7473	JINB8_MHC up vs JK_MHC
9957	7953547	NM_001007026 // ATN1 // atrophin 1 // 12p13.31 // 1822 /// NM_001940 // ATN1 // atrophi	ATN1	NM_001007026	0.00299768	-1.60959	JINB8_MHC down vs JK_MHC
31078	8162276	NM_001289999 // NFIL3 // nuclear factor, interleukin 3 regulated // 9q22 // 4783 /// NM	NFIL3	NM_001289999	0.00299954	1.4041	JINB8_MHC up vs JK_MHC
20840	8063903	NM_001024 // RPS21 // ribosomal protein S21 // 20q13.3 // 6227 /// ENST00000343986 // R	RPS21	NM_001024	0.00300328	1.71167	JINB8_MHC up vs JK_MHC
14961	8004580	NM_001303270 // DNAH2 // dynein, axonemal, heavy chain 2 // 17p13.1 // 146754 /// NM_02	DNAH2	NM_001303270	0.00300447	-1.21255	JINB8_MHC down vs JK_MHC
21491	8070160	NM_001697 // ATP5O // ATP synthase, H+ transporting, mitochondrial F1 complex, O subuni	ATP5O	NM_001697	0.00300594	1.60297	JINB8_MHC up vs JK_MHC
20592	8061382	NM_138283 // CSTL1 // cystatin-like 1 // 20p11.21 // 128817 /// XR_937040 // CSTL1 // c	CSTL1	NM_138283	0.00300812	-1.20891	JINB8_MHC down vs JK_MHC
2007	7894516	---		---	0.00300825	3.49278	JINB8_MHC up vs JK_MHC
12010	7974418	NM_006568 // CGRRF1 // cell growth regulator with ring finger domain 1 // 14q22.2 // 10	CGRRF1	NM_006568	0.00300843	1.51073	JINB8_MHC up vs JK_MHC
2592	7895107	---		---	0.00301348	-2.12056	JINB8_MHC down vs JK_MHC
16543	8020844	NM_030632 // ASXL3 // additional sex combs like transcriptional regulator 3 // 18q11 //	ASXL3	NM_030632	0.00301489	-1.31078	JINB8_MHC down vs JK_MHC
33172	8180289	---		---	0.00301847	-1.21285	JINB8_MHC down vs JK_MHC
31729	8168500	NM_000291 // PGK1 // phosphoglycerate kinase 1 // Xq13.3 // 5230 /// ENST00000373316 //	PGK1	NM_000291	0.0030217	1.60962	JINB8_MHC up vs JK_MHC
25327	8108166	NM_024715 // TXNDC15 // thioredoxin domain containing 15 // 5q31.1 // 79770 /// ENST000	TXNDC15	NM_024715	0.00302205	1.48526	JINB8_MHC up vs JK_MHC
836	7893337	---		---	0.0030255	-1.46817	JINB8_MHC down vs JK_MHC
5084	7905490	NM_178434 // LCE3C // late cornified envelope 3C // 1q21.3 // 353144 /// ENST0000033388	LCE3C	NM_178434	0.00302557	-1.39339	JINB8_MHC down vs JK_MHC
24684	8101992	NM_001135146 // SLC39A8 // solute carrier family 39 (zinc transporter), member 8 // 4q2	SLC39A8	NM_001135146	0.00303012	1.49641	JINB8_MHC up vs JK_MHC
12045	7974799	NM_001177963 // MNAT1 // MNAT CDK-activating kinase assembly factor 1 // 14q23 // 4331	MNAT1	NM_001177963	0.00303315	1.92267	JINB8_MHC up vs JK_MHC
10343	7957467	NM_001009894 // C12orf29 // chromosome 12 open reading frame 29 // 12q21.32 // 91298 //	C12orf29	NM_001009894	0.00305044	1.89745	JINB8_MHC up vs JK_MHC
1972	7894481	---		---	0.0030512	-1.243	JINB8_MHC down vs JK_MHC
27749	8131515	---		---	0.00306223	-1.30509	JINB8_MHC down vs JK_MHC
32497	8175215	---		---	0.00306261	-1.23285	JINB8_MHC down vs JK_MHC
3976	7896498	---		---	0.00306451	1.47729	JINB8_MHC up vs JK_MHC
12921	7982829	NM_001032367 // SPINT1 // serine peptidase inhibitor, Kunitz type 1 // 15q15.1 // 6692	SPINT1	NM_001032367	0.00306561	-1.66887	JINB8_MHC down vs JK_MHC
30800	8159959	---		---	0.0030665	-1.33585	JINB8_MHC down vs JK_MHC
14624	8001099	NR_036432 // HERC2P3 // hect domain and RLD 2 pseudogene 3 // 15q11.1 // 283755 /// NR_	HERC2P3	NR_036432	0.00306766	-1.37663	JINB8_MHC down vs JK_MHC
27306	8126860	NM_000255 // MUT // methylmalonyl-CoA mutase // 6p12.3 // 4594 /// XM_005249143 // MUT	MUT	NM_000255	0.00307068	1.87362	JINB8_MHC up vs JK_MHC
5969	7914630	NM_018207 // TRIM62 // tripartite motif containing 62 // 1p35.1 // 55223 /// XM_0115417	TRIM62	NM_018207	0.00307855	-1.33675	JINB8_MHC down vs JK_MHC
2196	7894708	---		---	0.00308978	-1.74259	JINB8_MHC down vs JK_MHC
6351	7918703	NM_001253852 // AP4B1 // adaptor-related protein complex 4, beta 1 subunit // 1p13.2 //	AP4B1	NM_001253852	0.00309023	1.44194	JINB8_MHC up vs JK_MHC
18757	8042530	---		---	0.00309656	-1.65608	JINB8_MHC down vs JK_MHC
24906	8103906	NR_040108 // LOC728175 // uncharacterized LOC728175 // 4q35.1 // 728175 /// AK097110 //	LOC728175	NR_040108	0.00309821	-1.30892	JINB8_MHC down vs JK_MHC
14692	8001782	AY952889 // RPS27A // ribosomal protein S27a // 2p16 // 6233	RPS27A	AY952889	0.0030998	1.59497	JINB8_MHC up vs JK_MHC
12918	7982805	NM_005258 // GCHFR // GTP cyclohydrolase I feedback regulator // 15q15 // 2644 /// ENST	GCHFR	NM_005258	0.00309986	-1.50713	JINB8_MHC down vs JK_MHC
24727	8102464	NM_152402 // TRAM1L1 // translocation associated membrane protein 1-like 1 // 4q26 // 1	TRAM1L1	NM_152402	0.00310187	1.24525	JINB8_MHC up vs JK_MHC
31517	8166663	---		---	0.00310214	-1.42084	JINB8_MHC down vs JK_MHC
16821	8023450	NM_004786 // TXNL1 // thioredoxin-like 1 // 18q21.31 // 9352 /// NR_024546 // TXNL1 //	TXNL1	NM_004786	0.00310252	1.51673	JINB8_MHC up vs JK_MHC
24121	8096808	NM_017918 // CCDC109B // coiled-coil domain containing 109B // 4q25 // 55013 /// XM_006	CCDC109B	NM_017918	0.00310264	2.30861	JINB8_MHC up vs JK_MHC
6607	7921014	NM_001271629 // MEF2D // myocyte enhancer factor 2D // 1q12-q23 // 4209 /// NM_005920 /	MEF2D	NM_001271629	0.00310313	-1.29544	JINB8_MHC down vs JK_MHC
7279	7927669	NM_001270782 // TFAM // transcription factor A, mitochondrial // 10q21 // 7019 /// NM_0	TFAM	NM_001270782	0.00310597	1.97616	JINB8_MHC up vs JK_MHC
3418	7895936	---		---	0.00310715	-1.74009	JINB8_MHC down vs JK_MHC
29063	8143749	NM_207336 // ZNF467 // zinc finger protein 467 // 7q36.1 // 168544 /// XM_005249959 //	ZNF467	NM_207336	0.00310942	-1.24144	JINB8_MHC down vs JK_MHC
27276	8126484	---		---	0.0031138	-1.36458	JINB8_MHC down vs JK_MHC
16446	8019930	NM_001144944 // MYL12B // myosin light chain 12B // 18p11.31 // 103910 /// NM_001144945	MYL12B	NM_001144944	0.00311477	1.43723	JINB8_MHC up vs JK_MHC
5221	7906742	NM_001102566 // PCP4L1 // Purkinje cell protein 4 like 1 // 1q23.3 // 654790 /// ENST00	PCP4L1	NM_001102566	0.00311544	-1.42809	JINB8_MHC down vs JK_MHC
6313	7918284	NM_005645 // TAF13 // TAF13 RNA polymerase II, TATA box binding protein (TBP)-associate	TAF13	NM_005645	0.00311548	1.82821	JINB8_MHC up vs JK_MHC
2595	7895110	---		---	0.00311821	1.20523	JINB8_MHC up vs JK_MHC
24366	8098995	NM_006454 // MXD4 // MAX dimerization protein 4 // 4p16.3 // 10608 /// XM_011513388 //	MXD4	NM_006454	0.00312018	-1.19674	JINB8_MHC down vs JK_MHC
765	7893266	---		---	0.00312484	1.8627	JINB8_MHC up vs JK_MHC
6229	7917370	NM_152890 // COL24A1 // collagen, type XXIV, alpha 1 // 1p22.3 // 255631 /// XM_0115411	COL24A1	NM_152890	0.0031271	-1.30599	JINB8_MHC down vs JK_MHC
646	7893147	---		---	0.00312727	-1.25193	JINB8_MHC down vs JK_MHC
4632	7901073	NM_000374 // UROD // uroporphyrinogen decarboxylase // 1p34 // 7389 /// NR_036510 // UR	UROD	NM_000374	0.0031288	1.66626	JINB8_MHC up vs JK_MHC
7277	7927649	NM_018464 // CISD1 // CDGSH iron sulfur domain 1 // 10q21.1 // 55847 /// ENST0000033392	CISD1	NM_018464	0.00312935	1.83492	JINB8_MHC up vs JK_MHC
6670	7921702	NM_080878 // ITLN2 // intelectin 2 // 1q22-q23 // 142683 /// XM_011509210 // ITLN2 // i	ITLN2	NM_080878	0.00312998	-1.29603	JINB8_MHC down vs JK_MHC
26701	8121212	OTTHUMT00000041588 // BDH2P1 // 3-hydroxybutyrate dehydrogenase, type 2 pseudogene 1 //	BDH2P1	OTTHUMT00000041588	0.00313098	1.38033	JINB8_MHC up vs JK_MHC
5957	7914516	NR_026850 // MTMR9LP // myotubularin related protein 9-like, pseudogene // 1p35.1 // 33	MTMR9LP	NR_026850	0.00313544	-1.49505	JINB8_MHC down vs JK_MHC
6557	7920341	NM_020699 // GATAD2B // GATA zinc finger domain containing 2B // 1q21.3 // 57459 /// XM	GATAD2B	NM_020699	0.00313566	-1.23477	JINB8_MHC down vs JK_MHC
5044	7905088	NM_003517 // HIST2H2AC // histone cluster 2, H2ac // 1q21.2 // 8338 /// ENST00000331380	HIST2H2AC	NM_003517	0.00313757	1.98605	JINB8_MHC up vs JK_MHC
30246	8154388	---		---	0.00313851	1.32625	JINB8_MHC up vs JK_MHC
29758	8149885	NM_000680 // ADRA1A // adrenoceptor alpha 1A // 8p21.2 // 148 /// NM_033302 // ADRA1A /	ADRA1A	NM_000680	0.0031423	-1.33585	JINB8_MHC down vs JK_MHC
22316	8078300	NM_001145391 // OXSM // 3-oxoacyl-ACP synthase, mitochondrial // 3p24.2 // 54995 /// NM	OXSM	NM_001145391	0.00314452	1.50829	JINB8_MHC up vs JK_MHC
3857	7896378	---		---	0.00314934	2.49306	JINB8_MHC up vs JK_MHC
9715	7951217	NM_002423 // MMP7 // matrix metallopeptidase 7 // 11q22.2 // 4316 /// ENST00000260227 /	MMP7	NM_002423	0.00315737	2.11196	JINB8_MHC up vs JK_MHC
2085	7894595	---		---	0.00316645	-1.85093	JINB8_MHC down vs JK_MHC
23477	8090546	NM_001127192 // CNBP // CCHC-type zinc finger, nucleic acid binding protein // 3q21 //	CNBP	NM_001127192	0.00317322	1.92751	JINB8_MHC up vs JK_MHC
6593	7920839	NM_001256820 // RIT1 // Ras-like without CAAX 1 // 1q22 // 6016 /// NM_001256821 // RIT	RIT1	NM_001256820	0.00317631	1.88119	JINB8_MHC up vs JK_MHC
6297	7918034	NM_001077394 // DPH5 // diphthamide biosynthesis 5 // 1p21.2 // 51611 /// NM_001077395	DPH5	NM_001077394	0.0031769	1.87717	JINB8_MHC up vs JK_MHC
29264	8145660	NM_006571 // DCTN6 // dynactin 6 // 8p12 // 10671 /// ENST00000221114 // DCTN6 // dynac	DCTN6	NM_006571	0.00317953	1.62993	JINB8_MHC up vs JK_MHC
33221	8180338	---		---	0.00318092	1.80677	JINB8_MHC up vs JK_MHC
28916	8142431	NR_015442 // LINC00998 // long intergenic non-protein coding RNA 998 // 7q31.1 // 40139	LINC00998	NR_015442	0.00319233	1.77527	JINB8_MHC up vs JK_MHC
10053	7954407	NM_018686 // CMAS // cytidine monophosphate N-acetylneuraminic acid synthetase // 12p12	CMAS	NM_018686	0.0031936	1.54786	JINB8_MHC up vs JK_MHC
11073	7965322	NM_000899 // KITLG // KIT ligand // 12q22 // 4254 /// NM_003994 // KITLG // KIT ligand	KITLG	NM_000899	0.00319507	2.16883	JINB8_MHC up vs JK_MHC
13145	7985202	NM_001102667 // PSMA4 // proteasome subunit alpha 4 // 15q25.1 // 5685 /// NM_001102668	PSMA4	NM_001102667	0.00319633	2.52208	JINB8_MHC up vs JK_MHC
15581	8010949	NM_016080 // GLOD4 // glyoxalase domain containing 4 // 17p13.3 // 51031 /// XM_0067215	GLOD4	NM_016080	0.00319676	1.40099	JINB8_MHC up vs JK_MHC
18627	8041197	NM_001127399 // YPEL5 // yippee like 5 // 2p23.1 // 51646 /// NM_001127400 // YPEL5 //	YPEL5	NM_001127399	0.00319737	1.56304	JINB8_MHC up vs JK_MHC
33271	8180388	---		---	0.00319752	1.60385	JINB8_MHC up vs JK_MHC
24743	8102619	NM_001154 // ANXA5 // annexin A5 // 4q27 // 308 /// ENST00000296511 // ANXA5 // annexin	ANXA5	NM_001154	0.00319778	1.46973	JINB8_MHC up vs JK_MHC
13296	7986642	NR_027407 // GOLGA8DP // golgin A8 family, member D, pseudogene // 15q11.2 // 100132979	GOLGA8DP	NR_027407	0.00320216	-1.22402	JINB8_MHC down vs JK_MHC
7576	7930870	---		---	0.00321809	2.77795	JINB8_MHC up vs JK_MHC
5557	7910492	---		---	0.00321824	-1.33137	JINB8_MHC down vs JK_MHC
29744	8149774	NM_002318 // LOXL2 // lysyl oxidase-like 2 // 8p21.3 // 4017 /// ENST00000389131 // LOX	LOXL2	NM_002318	0.00321895	-1.25126	JINB8_MHC down vs JK_MHC
3400	7895918	---		---	0.00322338	1.44294	JINB8_MHC up vs JK_MHC
26157	8116051	NM_004395 // DBN1 // drebrin 1 // 5q35.3 // 1627 /// NM_080881 // DBN1 // drebrin 1 //	DBN1	NM_004395	0.0032303	-1.12431	JINB8_MHC down vs JK_MHC
28154	8135323	NM_021930 // RINT1 // RAD50 interactor 1 // 7q22.3 // 60561 /// XM_005250524 // RINT1 /	RINT1	NM_021930	0.00323224	1.63771	JINB8_MHC up vs JK_MHC
24593	8101043	NM_012297 // G3BP2 // GTPase activating protein (SH3 domain) binding protein 2 // 4q21.	G3BP2	NM_012297	0.00323456	1.7452	JINB8_MHC up vs JK_MHC
28487	8138531	---		---	0.00323657	1.33629	JINB8_MHC up vs JK_MHC
27462	8128606	NM_032730 // RTN4IP1 // reticulon 4 interacting protein 1 // 6q21 // 84816 /// XM_01153	RTN4IP1	NM_032730	0.00323746	1.51093	JINB8_MHC up vs JK_MHC
23415	8089849	---		---	0.0032388	-1.38377	JINB8_MHC down vs JK_MHC
22921	8084634	NM_016306 // DNAJB11 // DnaJ (Hsp40) homolog, subfamily B, member 11 // 3q27.3 // 51726	DNAJB11	NM_016306	0.00324832	1.4927	JINB8_MHC up vs JK_MHC
3567	7896088	---		---	0.00325467	-1.89654	JINB8_MHC down vs JK_MHC
11944	7973875	NM_001164749 // NPAS3 // neuronal PAS domain protein 3 // 14q13.1 // 64067 /// NM_00116	NPAS3	NM_001164749	0.00325642	-1.2921	JINB8_MHC down vs JK_MHC
26602	8120239	NM_014051 // TMEM14A // transmembrane protein 14A // 6p12.2 // 28978 /// ENST0000021131	TMEM14A	NM_014051	0.00325826	2.50783	JINB8_MHC up vs JK_MHC
13562	7990029	---		---	0.00326552	-1.57712	JINB8_MHC down vs JK_MHC
28085	8134581	NM_001190996 // ARPC1A // actin related protein 2/3 complex subunit 1A // 7q22.1 // 105	ARPC1A	NM_001190996	0.00326582	1.50886	JINB8_MHC up vs JK_MHC
13585	7990333	NM_000781 // CYP11A1 // cytochrome P450, family 11, subfamily A, polypeptide 1 // 15q23	CYP11A1	NM_000781	0.00327068	-1.24551	JINB8_MHC down vs JK_MHC
6097	7915971	NM_032785 // AGBL4 // ATP/GTP binding protein-like 4 // 1p33 // 84871 /// XM_006710986	AGBL4	NM_032785	0.00327342	-1.31008	JINB8_MHC down vs JK_MHC
17204	8027330	OTTHUMT00000440396 // PCGF7P // polycomb group ring finger 7 pseudogene // 19p12 // 253	PCGF7P	OTTHUMT00000440396	0.00327349	1.45352	JINB8_MHC up vs JK_MHC
14659	8001410	NM_001012398 // AKTIP // AKT interacting protein // 16q12.2 // 64400 /// NM_001308325 /	AKTIP	NM_001012398	0.00327972	2.58735	JINB8_MHC up vs JK_MHC
26060	8115147	NM_001025158 // CD74 // CD74 molecule, major histocompatibility complex, class II invar	CD74	NM_001025158	0.0032814	-1.41086	JINB8_MHC down vs JK_MHC
6230	7917431	---		---	0.00329719	-1.39065	JINB8_MHC down vs JK_MHC
11030	7964832	---		---	0.00330218	1.99212	JINB8_MHC up vs JK_MHC
13433	7988380	NM_001276264 // DUOXA1 // dual oxidase maturation factor 1 // 15q21.1 // 90527 /// NM_0	DUOXA1	NM_001276264	0.00330827	-1.34361	JINB8_MHC down vs JK_MHC
20865	8064208	NM_025219 // DNAJC5 // DnaJ (Hsp40) homolog, subfamily C, member 5 // 20q13.33 // 80331	DNAJC5	NM_025219	0.00330855	-1.2126	JINB8_MHC down vs JK_MHC
25179	8106702	NM_001131035 // ZCCHC9 // zinc finger, CCHC domain containing 9 // 5q14.1 // 84240 ///	ZCCHC9	NM_001131035	0.0033086	1.4006	JINB8_MHC up vs JK_MHC
10411	7958152	NM_002629 // PGAM1 // phosphoglycerate mutase 1 (brain) // 10q25.3 // 5223 /// ENST0000	PGAM1	NM_002629	0.00330966	1.60113	JINB8_MHC up vs JK_MHC
8536	7940135	NM_001220494 // GLYATL1 // glycine-N-acyltransferase-like 1 // 11q12.1 // 92292 /// NM_	GLYATL1	NM_001220494	0.00331028	-1.33494	JINB8_MHC down vs JK_MHC
29992	8151756	NM_018710 // TMEM55A // transmembrane protein 55A // 8q21.3 // 55529 /// XM_011517152 /	TMEM55A	NM_018710	0.00331218	1.42856	JINB8_MHC up vs JK_MHC
6697	7922008	NM_053053 // TADA1 // transcriptional adaptor 1 // 1q24.1 // 117143 /// ENST00000367874	TADA1	NM_053053	0.00331306	1.54029	JINB8_MHC up vs JK_MHC
28454	8138157	NM_001037763 // COL28A1 // collagen, type XXVIII, alpha 1 // 7p21.3 // 340267 /// XM_01	COL28A1	NM_001037763	0.00331921	-1.32107	JINB8_MHC down vs JK_MHC
30546	8157092	NM_018112 // TMEM38B // transmembrane protein 38B // 9q31.2 // 55151 /// XM_005252075 /	TMEM38B	NM_018112	0.0033197	2.19232	JINB8_MHC up vs JK_MHC
30074	8152522	NM_001040092 // ENPP2 // ectonucleotide pyrophosphatase/phosphodiesterase 2 // 8q24.1 /	ENPP2	NM_001040092	0.00332053	-1.21924	JINB8_MHC down vs JK_MHC
5234	7906810	NM_007240 // DUSP12 // dual specificity phosphatase 12 // 1q21-q22 // 11266 /// XM_0052	DUSP12	NM_007240	0.00332093	1.42502	JINB8_MHC up vs JK_MHC
32650	8176419	NM_022573 // TSPY2 // testis specific protein, Y-linked 2 // Yp11.2 // 64591 /// XM_005	TSPY2	NM_022573	0.00332297	-1.26346	JINB8_MHC down vs JK_MHC
31682	8168115	---		---	0.00332657	-1.49029	JINB8_MHC down vs JK_MHC
16094	8016311	NM_030753 // WNT3 // wingless-type MMTV integration site family, member 3 // 17q21 // 7	WNT3	NM_030753	0.00332717	-1.29113	JINB8_MHC down vs JK_MHC
16473	8020179	NM_020412 // CHMP1B // charged multivesicular body protein 1B // 18p11.21 // 57132 ///	CHMP1B	NM_020412	0.0033325	1.75994	JINB8_MHC up vs JK_MHC
14526	8000205	NM_001135865 // NPIPB5 // nuclear pore complex interacting protein family, member B5 //	NPIPB5	NM_001135865	0.00333423	-1.36742	JINB8_MHC down vs JK_MHC
30487	8156519	NR_029476 // MIRLET7A1 // microRNA let-7a-1 // 9q22.32 // 406881 /// uc004aui.3 // MIRL	MIRLET7A1	NR_029476	0.00333565	-1.37773	JINB8_MHC down vs JK_MHC
4452	7899153	NM_031286 // SH3BGRL3 // SH3 domain binding glutamate-rich protein like 3 // 1p36.11 //	SH3BGRL3	NM_031286	0.00333927	-1.29905	JINB8_MHC down vs JK_MHC
11315	7967976	NM_005870 // SAP18 // Sin3A associated protein 18kDa // 13q12.11 // 10284 /// XM_011534	SAP18	NM_005870	0.0033397	1.41203	JINB8_MHC up vs JK_MHC
21020	8065576	NM_004118 // FOXS1 // forkhead box S1 // 20q11.21 // 2307 /// ENST00000375978 // FOXS1	FOXS1	NM_004118	0.00334054	-1.51154	JINB8_MHC down vs JK_MHC
2999	7895515	---		---	0.00334143	-1.41158	JINB8_MHC down vs JK_MHC
17322	8028514	NM_001300992 // EIF3K // eukaryotic translation initiation factor 3, subunit K // 19q13	EIF3K	NM_001300992	0.00334674	1.48635	JINB8_MHC up vs JK_MHC
29917	8151281	NM_014294 // TRAM1 // translocation associated membrane protein 1 // 8q13.3 // 23471 //	TRAM1	NM_014294	0.0033505	1.6727	JINB8_MHC up vs JK_MHC
17846	8033780	NM_001300883 // ZNF426 // zinc finger protein 426 // 19p13.2 // 79088 /// NM_024106 //	ZNF426	NM_001300883	0.00335982	2.25187	JINB8_MHC up vs JK_MHC
20978	8065325	OTTHUMT00000078254 // RPS15AP1 // ribosomal protein S15a pseudogene 1 // 20p11.23 // 92	RPS15AP1	OTTHUMT00000078254	0.00336096	2.64243	JINB8_MHC up vs JK_MHC
17968	8035156	NM_006387 // CHERP // calcium homeostasis endoplasmic reticulum protein // 19p13.1 // 1	CHERP	NM_006387	0.00336222	-1.49227	JINB8_MHC down vs JK_MHC
9867	7952526	NM_001243597 // CDON // cell adhesion associated, oncogene regulated // 11q24.2 // 5093	CDON	NM_001243597	0.00336339	-1.30003	JINB8_MHC down vs JK_MHC
9071	7945536	NM_016564 // CEND1 // cell cycle exit and neuronal differentiation 1 // 11p15.5 // 5128	CEND1	NM_016564	0.00336458	-1.57844	JINB8_MHC down vs JK_MHC
30006	8151898	NM_177965 // C8orf37 // chromosome 8 open reading frame 37 // 8q22.1 // 157657 /// XM_0	C8orf37	NM_177965	0.00336695	1.5687	JINB8_MHC up vs JK_MHC
16033	8015715	NM_001313998 // BECN1 // beclin 1, autophagy related // 17q21 // 8678 /// NM_001313999	BECN1	NM_001313998	0.00336772	1.49907	JINB8_MHC up vs JK_MHC
5368	7908407	AY952889 // RPS27A // ribosomal protein S27a // 2p16 // 6233	RPS27A	AY952889	0.00336865	1.47164	JINB8_MHC up vs JK_MHC
15825	8013581	NM_001267774 // IFT20 // intraflagellar transport 20 // 17q11.2 // 90410 /// NM_0012677	IFT20	NM_001267774	0.00336906	1.77492	JINB8_MHC up vs JK_MHC
677	7893178	---		---	0.00337069	-1.56806	JINB8_MHC down vs JK_MHC
11673	7971513	NM_001984 // ESD // esterase D // 13q14.1-q14.2 // 2098 /// XM_005266278 // ESD // este	ESD	NM_001984	0.00337273	2.36452	JINB8_MHC up vs JK_MHC
18536	8040278	NM_001282710 // PQLC3 // PQ loop repeat containing 3 // 2p25.1 // 130814 /// NM_0012827	PQLC3	NM_001282710	0.00337335	1.69057	JINB8_MHC up vs JK_MHC
22893	8084206	NM_032047 // B3GNT5 // UDP-GlcNAc:betaGal beta-1,3-N-acetylglucosaminyltransferase 5 //	B3GNT5	NM_032047	0.00337605	1.92933	JINB8_MHC up vs JK_MHC
31246	8164067	NM_002799 // PSMB7 // proteasome subunit beta 7 // 9q34.11-q34.12 // 5695 /// ENST00000	PSMB7	NM_002799	0.00337626	1.49643	JINB8_MHC up vs JK_MHC
9472	7948902	NR_002559 // SNORD29 // small nucleolar RNA, C/D box 29 // 11q13 // 9297 /// AK095849 /	SNORD29	NR_002559	0.00337673	2.43574	JINB8_MHC up vs JK_MHC
28867	8141768	NM_001277335 // RASA4B // RAS p21 protein activator 4B // 7q22.1 // 100271927 /// NR_02	RASA4B	NM_001277335	0.00338256	-1.26113	JINB8_MHC down vs JK_MHC
31056	8162084	---		---	0.00339013	-1.40321	JINB8_MHC down vs JK_MHC
32245	8173106	NM_198510 // ITIH6 // inter-alpha-trypsin inhibitor heavy chain family, member 6 // Xp1	ITIH6	NM_198510	0.00339172	-1.53224	JINB8_MHC down vs JK_MHC
6175	7916808	NM_015139 // SLC35D1 // solute carrier family 35 (UDP-GlcA/UDP-GalNAc transporter), mem	SLC35D1	NM_015139	0.00339177	2.11539	JINB8_MHC up vs JK_MHC
31708	8168395	NM_005193 // CDX4 // caudal type homeobox 4 // Xq13.2 // 1046 /// ENST00000373514 // CD	CDX4	NM_005193	0.00339238	-1.2687	JINB8_MHC down vs JK_MHC
33082	8180199	---		---	0.00339581	-1.22667	JINB8_MHC down vs JK_MHC
1603	7894107	---		---	0.00339768	1.59516	JINB8_MHC up vs JK_MHC
23923	8094968	NM_175619 // ZAR1 // zygote arrest 1 // 4p11 // 326340 /// XR_925129 // ZAR1 // zygote	ZAR1	NM_175619	0.00339792	-1.46836	JINB8_MHC down vs JK_MHC
29544	8148280	NM_003129 // SQLE // squalene epoxidase // 8q24.1 // 6713 /// XM_011517246 // SQLE // s	SQLE	NM_003129	0.00340631	1.82452	JINB8_MHC up vs JK_MHC
9295	7947481	NM_001243080 // ELF5 // E74-like factor 5 (ets domain transcription factor) // 11p13-p1	ELF5	NM_001243080	0.00340666	-1.40471	JINB8_MHC down vs JK_MHC
17612	8031439	---		---	0.00340919	-1.33977	JINB8_MHC down vs JK_MHC
14110	7995739	NM_020988 // GNAO1 // guanine nucleotide binding protein (G protein), alpha activating	GNAO1	NM_020988	0.00341204	-1.37769	JINB8_MHC down vs JK_MHC
23506	8090872	NM_178554 // KY // kyphoscoliosis peptidase // 3q22.2 // 339855 /// XM_005247417 // KY	KY	NM_178554	0.00341952	-1.33131	JINB8_MHC down vs JK_MHC
21582	8071042	AK124122 // LOC100288884 // uncharacterized LOC100288884 // 21p11.2 // 100288884	LOC100288884	AK124122	0.00342518	-1.35136	JINB8_MHC down vs JK_MHC
28658	8139828	XM_011516745 // LOC441239 // uncharacterized LOC441239 // 7q11.21 // 441239 /// XM_0115	LOC441239	XM_011516745	0.00342655	-1.44524	JINB8_MHC down vs JK_MHC
14680	8001658	NM_013242 // CFAP20 // cilia and flagella associated protein 20 // 16q21 // 29105 /// E	CFAP20	NM_013242	0.00342928	2.00094	JINB8_MHC up vs JK_MHC
16230	8017671	OTTHUMT00000445597 // PLEKHM1P // pleckstrin homology domain containing, family M (with	PLEKHM1P	OTTHUMT00000445597	0.00343231	-1.56595	JINB8_MHC down vs JK_MHC
19547	8050176	NM_004763 // ITGB1BP1 // integrin beta 1 binding protein 1 // 2p25.2 // 9270 /// NM_022	ITGB1BP1	NM_004763	0.00343413	1.47896	JINB8_MHC up vs JK_MHC
4270	7897370	NM_004781 // VAMP3 // vesicle associated membrane protein 3 // 1p36.23 // 9341 /// ENST	VAMP3	NM_004781	0.0034345	1.52529	JINB8_MHC up vs JK_MHC
24191	8097474	BC047037 // LIMD1-AS1 // LIMD1 antisense RNA 1 // 3p21.31 // 644714	LIMD1-AS1	BC047037	0.00343482	2.08805	JINB8_MHC up vs JK_MHC
33269	8180386	---		---	0.00343502	1.62813	JINB8_MHC up vs JK_MHC
33175	8180292	---		---	0.00344237	-1.23472	JINB8_MHC down vs JK_MHC
26900	8122971	NM_017519 // ARID1B // AT rich interactive domain 1B (SWI1-like) // 6q25.1 // 57492 ///	ARID1B	NM_017519	0.00344915	-1.38708	JINB8_MHC down vs JK_MHC
6131	7916384	NM_201546 // CDCP2 // CUB domain containing protein 2 // 1p32.3 // 200008 /// ENST00000	CDCP2	NM_201546	0.00345516	-1.41794	JINB8_MHC down vs JK_MHC
6477	7919659	NM_005850 // SF3B4 // splicing factor 3b, subunit 4, 49kDa // 1q21.2 // 10262 /// ENST0	SF3B4	NM_005850	0.00345612	-1.36018	JINB8_MHC down vs JK_MHC
17434	8029726	---		---	0.00345706	-1.44098	JINB8_MHC down vs JK_MHC
6869	7923712	NM_001193272 // RBBP5 // retinoblastoma binding protein 5 // 1q32 // 5929 /// NM_001193	RBBP5	NM_001193272	0.00345708	1.46341	JINB8_MHC up vs JK_MHC
25361	8108478	NM_032412 // CYSTM1 // cysteine-rich transmembrane module containing 1 // 5q31.3 // 844	CYSTM1	NM_032412	0.00346854	1.29397	JINB8_MHC up vs JK_MHC
4918	7903988	NM_001010935 // RAP1A // RAP1A, member of RAS oncogene family // 1p13.3 // 5906 /// NM_	RAP1A	NM_001010935	0.0034711	1.63147	JINB8_MHC up vs JK_MHC
29616	8148949	NR_002807 // TMED10P1 // transmembrane emp24-like trafficking protein 10 (yeast) pseudo	TMED10P1	NR_002807	0.00347803	1.59217	JINB8_MHC up vs JK_MHC
13935	7993800	NM_001128301 // LYRM1 // LYR motif containing 1 // 16p11.2 // 57149 /// NM_001128302 //	LYRM1	NM_001128301	0.00347835	1.52807	JINB8_MHC up vs JK_MHC
29420	8147012	NM_006823 // PKIA // protein kinase (cAMP-dependent, catalytic) inhibitor alpha // 8q21	PKIA	NM_006823	0.0034851	1.50954	JINB8_MHC up vs JK_MHC
28184	8135688	NM_016200 // LSM8 // LSM8 homolog, U6 small nuclear RNA associated // 7q31.31 // 51691	LSM8	NM_016200	0.00348767	2.20281	JINB8_MHC up vs JK_MHC
9859	7952453	NM_001301088 // ROBO4 // roundabout guidance receptor 4 // 11q24.2 // 54538 /// NM_0190	ROBO4	NM_001301088	0.00348957	-1.22622	JINB8_MHC down vs JK_MHC
11950	7973918	NM_001079519 // FAM177A1 // family with sequence similarity 177, member A1 // 14q13.2 /	FAM177A1	NM_001079519	0.00348974	2.67652	JINB8_MHC up vs JK_MHC
28457	8138224	NM_002489 // NDUFA4 // NDUFA4, mitochondrial complex associated // 7p21.3 // 4697 /// E	NDUFA4	NM_002489	0.00349001	2.24681	JINB8_MHC up vs JK_MHC
2885	7895400	---		---	0.00349062	-2.01528	JINB8_MHC down vs JK_MHC
4281	7897469	NM_001010866 // TMEM201 // transmembrane protein 201 // 1p36.22 // 199953 /// NM_001130	TMEM201	NM_001010866	0.00349347	-1.31199	JINB8_MHC down vs JK_MHC
1951	7894460	---		---	0.00349445	-1.26974	JINB8_MHC down vs JK_MHC
17916	8034578	NM_006563 // KLF1 // Kruppel-like factor 1 (erythroid) // 19p13.2 // 10661 /// XM_01152	KLF1	NM_006563	0.00349457	-1.50278	JINB8_MHC down vs JK_MHC
12616	7980535	---		---	0.00350139	2.59436	JINB8_MHC up vs JK_MHC
14716	8002041	NM_004691 // ATP6V0D1 // ATPase, H+ transporting, lysosomal 38kDa, V0 subunit d1 // 16q	ATP6V0D1	NM_004691	0.00350155	1.28166	JINB8_MHC up vs JK_MHC
2326	7894840	---		---	0.0035112	-1.51111	JINB8_MHC down vs JK_MHC
26904	8123038	NM_207118 // GTF2H5 // general transcription factor IIH subunit 5 // 6q25.3 // 404672 /	GTF2H5	NM_207118	0.00351589	1.92419	JINB8_MHC up vs JK_MHC
12511	7979565	NM_001008726 // WDR89 // WD repeat domain 89 // 14q23.2 // 112840 /// NM_001258272 // W	WDR89	NM_001008726	0.00352408	1.86589	JINB8_MHC up vs JK_MHC
12235	7976816	NR_003195 // SNORD114-3 // small nucleolar RNA, C/D box 114-3 // 14q32 // 767579 /// EN	SNORD114-3	NR_003195	0.00352792	1.9745	JINB8_MHC up vs JK_MHC
29605	8148824	NM_005526 // HSF1 // heat shock transcription factor 1 // 8q24.3 // 3297 /// XM_0052723	HSF1	NM_005526	0.00353044	-1.18756	JINB8_MHC down vs JK_MHC
29961	8151587	NM_001099670 // C8orf59 // chromosome 8 open reading frame 59 // 8q21.2 // 401466 /// N	C8orf59	NM_001099670	0.00353094	2.09899	JINB8_MHC up vs JK_MHC
3635	7896156	---		---	0.00353125	-1.252	JINB8_MHC down vs JK_MHC
32324	8173729	NM_001029891 // PGAM4 // phosphoglycerate mutase family member 4 // Xq13 // 441531 ///	PGAM4	NM_001029891	0.00354329	1.52246	JINB8_MHC up vs JK_MHC
32634	8176282	NM_001029891 // PGAM4 // phosphoglycerate mutase family member 4 // Xq13 // 441531 ///	PGAM4	NM_001029891	0.00354329	1.52246	JINB8_MHC up vs JK_MHC
1970	7894479	---		---	0.00354637	2.27809	JINB8_MHC up vs JK_MHC
32625	8176234	NM_001289 // CLIC2 // chloride intracellular channel 2 // Xq28 // 1193 /// ENST00000321	CLIC2	NM_001289	0.00354789	1.99106	JINB8_MHC up vs JK_MHC
23310	8088893	OTTHUMT00000352330 // OR7E55P // olfactory receptor, family 7, subfamily E, member 55 p	OR7E55P	OTTHUMT00000352330	0.00355175	-1.43715	JINB8_MHC down vs JK_MHC
12139	7975926	NM_033426 // CIPC // CLOCK-interacting pacemaker // 14q24.3 // 85457 /// ENST0000036178	CIPC	NM_033426	0.00355347	1.29388	JINB8_MHC up vs JK_MHC
25840	8113073	NM_020801 // ARRDC3 // arrestin domain containing 3 // 5q14.3 // 57561 /// XR_948281 //	ARRDC3	NM_020801	0.0035601	1.92498	JINB8_MHC up vs JK_MHC
15535	8010328	NM_001243342 // CCDC40 // coiled-coil domain containing 40 // 17q25.3 // 55036 /// NM_0	CCDC40	NM_001243342	0.00356024	-1.4232	JINB8_MHC down vs JK_MHC
31642	8167862	NM_001015038 // PAGE2B // P antigen family, member 2B // Xp11.21 // 389860 /// XM_01150	PAGE2B	NM_001015038	0.00356515	-1.64781	JINB8_MHC down vs JK_MHC
32696	8176719	NM_001278612 // EIF1AY // eukaryotic translation initiation factor 1A, Y-linked // Yq11	EIF1AY	NM_001278612	0.00356559	2.30094	JINB8_MHC up vs JK_MHC
29263	8145652	NM_001128208 // LEPROTL1 // leptin receptor overlapping transcript-like 1 // 8p12 // 23	LEPROTL1	NM_001128208	0.00356684	2.11885	JINB8_MHC up vs JK_MHC
24055	8096109	NM_001297767 // MRPS18C // mitochondrial ribosomal protein S18C // 4q21.23 // 51023 ///	MRPS18C	NM_001297767	0.00357521	1.43339	JINB8_MHC up vs JK_MHC
28707	8140140	NM_001306 // CLDN3 // claudin 3 // 7q11.23 // 1365 /// ENST00000395145 // CLDN3 // clau	CLDN3	NM_001306	0.00357899	-1.61821	JINB8_MHC down vs JK_MHC
10908	7963534	NM_002272 // KRT4 // keratin 4, type II // 12q13.13 // 3851 /// ENST00000548097 // KRT4	KRT4	NM_002272	0.00357937	-1.31151	JINB8_MHC down vs JK_MHC
22781	8083223	NM_001134470 // C3orf58 // chromosome 3 open reading frame 58 // 3q24 // 205428 /// NM_	C3orf58	NM_001134470	0.00357967	1.76821	JINB8_MHC up vs JK_MHC
2181	7894692	---		---	0.00358197	-2.00376	JINB8_MHC down vs JK_MHC
9805	7952069	NM_001168618 // IFT46 // intraflagellar transport 46 // 11q23.3 // 56912 /// NM_020153	IFT46	NM_001168618	0.00358443	1.89801	JINB8_MHC up vs JK_MHC
3662	7896183	---		---	0.0035854	-1.37332	JINB8_MHC down vs JK_MHC
17954	8034983	NM_014299 // BRD4 // bromodomain containing 4 // 19p13.1 // 23476 /// NM_058243 // BRD4	BRD4	NM_014299	0.00358698	-1.51485	JINB8_MHC down vs JK_MHC
28633	8139769	NR_130727 // LOC401357 // uncharacterized LOC401357 // 7p11.2 // 401357 /// JX508854 //	LOC401357	NR_130727	0.0035875	-1.47228	JINB8_MHC down vs JK_MHC
10501	7959164	NM_001037494 // DYNLL1 // dynein, light chain, LC8-type 1 // 12q24.23 // 8655 /// NM_00	DYNLL1	NM_001037494	0.00359109	1.61593	JINB8_MHC up vs JK_MHC
12744	7981777	AK127783 // LOC400968 // uncharacterized LOC400968 // 15q11.2 // 400968	LOC400968	AK127783	0.00359334	-1.37515	JINB8_MHC down vs JK_MHC
9251	7947027	NM_001040697 // UEVLD // UEV and lactate/malate dehyrogenase domains // 11p15.1 // 5529	UEVLD	NM_001040697	0.00359806	1.95741	JINB8_MHC up vs JK_MHC
10545	7959772	---		---	0.00359978	-1.57075	JINB8_MHC down vs JK_MHC
31655	8167924	NM_013444 // UBQLN2 // ubiquilin 2 // Xp11.21 // 29978 /// ENST00000338222 // UBQLN2 //	UBQLN2	NM_013444	0.00360068	-1.22068	JINB8_MHC down vs JK_MHC
14134	7996012	NM_012106 // ARL2BP // ADP-ribosylation factor like GTPase 2 binding protein // 16q13 /	ARL2BP	NM_012106	0.00360298	1.33751	JINB8_MHC up vs JK_MHC
31417	8165794	NM_001122898 // CD99 // CD99 molecule // Xp22.32 and Yp11.3 // 4267 /// NM_001277710 //	CD99	NM_001122898	0.00360576	1.2836	JINB8_MHC up vs JK_MHC
32642	8176360	NM_001122898 // CD99 // CD99 molecule // Xp22.32 and Yp11.3 // 4267 /// NM_001277710 //	CD99	NM_001122898	0.00360576	1.2836	JINB8_MHC up vs JK_MHC
1169	7893670	---		---	0.00360768	-1.60228	JINB8_MHC down vs JK_MHC
18695	8042038	NR_002229 // RPL23AP32 // ribosomal protein L23a pseudogene 32 // 2p16.2 // 56969 /// u	RPL23AP32	NR_002229	0.00360806	-1.79751	JINB8_MHC down vs JK_MHC
16677	8022170	NM_000970 // RPL6 // ribosomal protein L6 // 12q24.1 // 6128 /// NM_001024662 // RPL6 /	RPL6	NM_000970	0.0036118	1.28194	JINB8_MHC up vs JK_MHC
20298	8058335	NM_001005781 // SUMO1 // small ubiquitin-like modifier 1 // 2q33 // 7341 /// NM_0010057	SUMO1	NM_001005781	0.00361757	1.58403	JINB8_MHC up vs JK_MHC
2228	7894741	---		---	0.00361854	-1.75691	JINB8_MHC down vs JK_MHC
17451	8029894	NM_015603 // CCDC9 // coiled-coil domain containing 9 // 19q13.32 // 26093 /// ENST0000	CCDC9	NM_015603	0.00362069	-1.42779	JINB8_MHC down vs JK_MHC
14448	7999360	NM_000982 // RPL21 // ribosomal protein L21 // 13q12.2 // 6144 /// ENST00000483765 // R	RPL21	NM_000982	0.00362773	2.10034	JINB8_MHC up vs JK_MHC
25358	8108470	---		---	0.00363033	-1.35279	JINB8_MHC down vs JK_MHC
8902	7943842	NM_001082969 // C11orf57 // chromosome 11 open reading frame 57 // 11q23.1 // 55216 ///	C11orf57	NM_001082969	0.00363932	1.40209	JINB8_MHC up vs JK_MHC
19841	8053347	---		---	0.00363972	-1.50906	JINB8_MHC down vs JK_MHC
9334	7947915	---		---	0.00364272	-1.28105	JINB8_MHC down vs JK_MHC
11422	7969153	NM_001007278 // TRIM13 // tripartite motif containing 13 // 13q14 // 10206 /// NM_00579	TRIM13	NM_001007278	0.00364503	1.58899	JINB8_MHC up vs JK_MHC
3722	7896243	---		---	0.00364652	-1.75062	JINB8_MHC down vs JK_MHC
13038	7984124	NM_001145646 // APH1B // APH1B gamma secretase subunit // 15q22.2 // 83464 /// NM_03130	APH1B	NM_001145646	0.00364921	1.95247	JINB8_MHC up vs JK_MHC
18021	8035779	---		---	0.00365071	3.76249	JINB8_MHC up vs JK_MHC
31574	8167228	NM_001079900 // SPACA5B // sperm acrosome associated 5B // Xp11.23 // 729201 /// ENST00	SPACA5B	NM_001079900	0.00365188	-1.40732	JINB8_MHC down vs JK_MHC
10317	7957161	NM_031435 // THAP2 // THAP domain containing, apoptosis associated protein 2 // 12q21.1	THAP2	NM_031435	0.00365238	1.3659	JINB8_MHC up vs JK_MHC
4280	7897460	NM_032315 // SLC25A33 // solute carrier family 25 (pyrimidine nucleotide carrier), memb	SLC25A33	NM_032315	0.00365477	1.41335	JINB8_MHC up vs JK_MHC
10351	7957510	NM_001037671 // C12orf74 // chromosome 12 open reading frame 74 // 12q22 // 338809 ///	C12orf74	NM_001037671	0.00365573	-1.53045	JINB8_MHC down vs JK_MHC
28788	8141050	NM_001006 // RPS3A // ribosomal protein S3A // 4q31.2-q31.3 // 6189 /// ENST00000274065	RPS3A	NM_001006	0.0036562	2.11167	JINB8_MHC up vs JK_MHC
25545	8110399	NM_007255 // B4GALT7 // xylosylprotein beta 1,4-galactosyltransferase, polypeptide 7 //	B4GALT7	NM_007255	0.00365914	-1.18846	JINB8_MHC down vs JK_MHC
17756	8032650	NM_001195733 // PIP5K1C // phosphatidylinositol-4-phosphate 5-kinase, type I, gamma //	PIP5K1C	NM_001195733	0.00366412	-1.33621	JINB8_MHC down vs JK_MHC
29802	8150217	NR_003671 // LOC728024 // chromosome X open reading frame 56 pseudogene // 8p11.23 // 7	LOC728024	NR_003671	0.00366414	1.72646	JINB8_MHC up vs JK_MHC
19680	8051773	---		---	0.00366456	1.53499	JINB8_MHC up vs JK_MHC
2053	7894562	---		---	0.00366625	4.23763	JINB8_MHC up vs JK_MHC
20570	8061154	NM_001083330 // ZNF133 // zinc finger protein 133 // 20p11.23 // 7692 /// NM_001282995	ZNF133	NM_001083330	0.00366636	-1.47271	JINB8_MHC down vs JK_MHC
17806	8033319	NM_005490 // SH2D3A // SH2 domain containing 3A // 19p13.3 // 10045 /// XM_005259467 //	SH2D3A	NM_005490	0.00367062	-1.37004	JINB8_MHC down vs JK_MHC
30914	8160968	NM_001287031 // STOML2 // stomatin (EPB72)-like 2 // 9p13.1 // 30968 /// NM_001287032 /	STOML2	NM_001287031	0.00367316	1.87561	JINB8_MHC up vs JK_MHC
20112	8055672	NM_015702 // MMADHC // methylmalonic aciduria (cobalamin deficiency) cblD type, with ho	MMADHC	NM_015702	0.00367417	2.03369	JINB8_MHC up vs JK_MHC
13157	7985259	NM_001242911 // ZFAND6 // zinc finger, AN1-type domain 6 // 15q25.1 // 54469 /// NM_001	ZFAND6	NM_001242911	0.00367904	1.87184	JINB8_MHC up vs JK_MHC
26791	8121886	NM_138571 // HINT3 // histidine triad nucleotide binding protein 3 // 6q22.32 // 135114	HINT3	NM_138571	0.00368192	2.09671	JINB8_MHC up vs JK_MHC
2101	7894611	---		---	0.00368194	-1.32772	JINB8_MHC down vs JK_MHC
7065	7925691	NM_001243740 // ZNF124 // zinc finger protein 124 // 1q44 // 7678 /// NM_001297567 // Z	ZNF124	NM_001243740	0.00368353	1.70345	JINB8_MHC up vs JK_MHC
18779	8042801	NM_080916 // DGUOK // deoxyguanosine kinase // 2p13 // 1716 /// NM_080918 // DGUOK // d	DGUOK	NM_080916	0.00368393	1.69991	JINB8_MHC up vs JK_MHC
17047	8025877	NM_001170635 // PLPPR2 // phospholipid phosphatase related 2 // 19p13.2 // 64748 /// NM	PLPPR2	NM_001170635	0.00368793	-1.28994	JINB8_MHC down vs JK_MHC
24774	8102858	---		---	0.0036939	-1.39745	JINB8_MHC down vs JK_MHC
17038	8025741	NM_001005360 // DNM2 // dynamin 2 // 19p13.2 // 1785 /// NM_001005361 // DNM2 // dynami	DNM2	NM_001005360	0.00369731	-1.19154	JINB8_MHC down vs JK_MHC
29415	8146955	---		---	0.00369985	-2.08987	JINB8_MHC down vs JK_MHC
4272	7897404	NM_001123377 // PARK7 // parkinson protein 7 // 1p36.23 // 11315 /// NM_007262 // PARK7	PARK7	NM_001123377	0.0036999	1.65485	JINB8_MHC up vs JK_MHC
21641	8071516	NR_037566 // BCRP2 // breakpoint cluster region pseudogene 2 // 22q11.21 // 400892	BCRP2	NR_037566	0.00370102	-1.20861	JINB8_MHC down vs JK_MHC
32842	8177931	NM_001010909 // MUC21 // mucin 21, cell surface associated // 6p21.32 // 394263 /// NR_	MUC21	NM_001010909	0.00370425	-1.23533	JINB8_MHC down vs JK_MHC
10534	7959586	NM_022717 // SNRNP35 // small nuclear ribonucleoprotein, U11/U12 35kDa subunit // 12q24	SNRNP35	NM_022717	0.00370587	-1.32685	JINB8_MHC down vs JK_MHC
4650	7901272	NM_178033 // CYP4X1 // cytochrome P450, family 4, subfamily X, polypeptide 1 // 1p33|1	CYP4X1	NM_178033	0.00370951	-1.25379	JINB8_MHC down vs JK_MHC
32122	8171837	NM_030624 // KLHL15 // kelch-like family member 15 // Xp22.1-p21 // 80311 /// XM_006724	KLHL15	NM_030624	0.00371194	1.31927	JINB8_MHC up vs JK_MHC
13667	7991110	NM_001291420 // GOLGA6L9 // golgin A6 family-like 9 // 15q25.2 // 440295 /// NM_198181	GOLGA6L9	NM_001291420	0.00371206	-1.26678	JINB8_MHC down vs JK_MHC
12312	7977480	---		---	0.00371636	-1.2345	JINB8_MHC down vs JK_MHC
31453	8166098	NM_001195328 // RAB9A // RAB9A, member RAS oncogene family // Xp22.2 // 9367 /// NM_004	RAB9A	NM_001195328	0.00372325	1.9236	JINB8_MHC up vs JK_MHC
3917	7896439	---		---	0.00372427	2.5298	JINB8_MHC up vs JK_MHC
9584	7950023	NM_005117 // FGF19 // fibroblast growth factor 19 // 11q13.1 // 9965 /// ENST0000029431	FGF19	NM_005117	0.00372768	-1.42456	JINB8_MHC down vs JK_MHC
22030	8075217	NM_001127 // AP1B1 // adaptor-related protein complex 1, beta 1 subunit // 22q12.2 // 1	AP1B1	NM_001127	0.00373014	-1.24925	JINB8_MHC down vs JK_MHC
5172	7906235	NM_005973 // PRCC // papillary renal cell carcinoma (translocation-associated) // 1q21.	PRCC	NM_005973	0.00373076	-1.22957	JINB8_MHC down vs JK_MHC
3974	7896496	---		---	0.00373186	-1.37171	JINB8_MHC down vs JK_MHC
15873	8014100	NM_022344 // C17orf75 // chromosome 17 open reading frame 75 // 17q11.2 // 64149 /// XM	C17orf75	NM_022344	0.0037333	1.88166	JINB8_MHC up vs JK_MHC
31207	8163637	NM_002160 // TNC // tenascin C // 9q33 // 3371 /// XM_005251972 // TNC // tenascin C //	TNC	NM_002160	0.00373345	-1.40733	JINB8_MHC down vs JK_MHC
18247	8037695	NM_004819 // SYMPK // symplekin // 19q13.3 // 8189 /// XM_005259286 // SYMPK // symplek	SYMPK	NM_004819	0.00373905	-1.2455	JINB8_MHC down vs JK_MHC
25891	8113491	NM_001308056 // STARD4 // StAR-related lipid transfer domain containing 4 // 5q22.1 //	STARD4	NM_001308056	0.00374213	2.41353	JINB8_MHC up vs JK_MHC
17558	8030950	NM_001172655 // ZNF701 // zinc finger protein 701 // 19q13.41 // 55762 /// NM_018260 //	ZNF701	NM_001172655	0.00374351	1.79361	JINB8_MHC up vs JK_MHC
16339	8019071	NR_029376 // LOC100294362 // uncharacterized LOC100294362 // --- // 100294362 /// ENST0	LOC100294362	NR_029376	0.00375099	-1.64075	JINB8_MHC down vs JK_MHC
1582	7894086	---		---	0.00375302	3.25614	JINB8_MHC up vs JK_MHC
15601	8011212	---		---	0.00375682	1.81393	JINB8_MHC up vs JK_MHC
19371	8048205	NM_000597 // IGFBP2 // insulin like growth factor binding protein 2 // 2q35 // 3485 ///	IGFBP2	NM_000597	0.00375707	-1.22488	JINB8_MHC down vs JK_MHC
20081	8055445	NM_001293312 // DARS // aspartyl-tRNA synthetase // 2q21.3 // 1615 /// NM_001349 // DAR	DARS	NM_001293312	0.00376093	1.69401	JINB8_MHC up vs JK_MHC
10964	7964234	NM_001686 // ATP5B // ATP synthase, H+ transporting, mitochondrial F1 complex, beta pol	ATP5B	NM_001686	0.00376152	1.69127	JINB8_MHC up vs JK_MHC
6047	7915444	NM_001146289 // P3H1 // prolyl 3-hydroxylase 1 // 1p34.1 // 64175 /// NM_001243246 // P	P3H1	NM_001146289	0.00376263	-1.22762	JINB8_MHC down vs JK_MHC
14247	7997272	NM_007285 // GABARAPL2 // GABA(A) receptor-associated protein like 2 // 16q22.1 // 1134	GABARAPL2	NM_007285	0.003763	1.46224	JINB8_MHC up vs JK_MHC
13256	7986394	NM_001284400 // LRRC28 // leucine rich repeat containing 28 // 15q26.3 // 123355 /// NM	LRRC28	NM_001284400	0.00376871	2.45286	JINB8_MHC up vs JK_MHC
23107	8086406	NM_001201572 // SEC22C // SEC22 homolog C, vesicle trafficking protein // 3p22.1 // 911	SEC22C	NM_001201572	0.00377177	1.64012	JINB8_MHC up vs JK_MHC
11345	7968270	NR_002162 // ATP5EP2 // ATP synthase, H+ transporting, mitochondrial F1 complex, epsilo	ATP5EP2	NR_002162	0.00378051	2.31231	JINB8_MHC up vs JK_MHC
22494	8080344	NM_015136 // STAB1 // stabilin 1 // 3p21.1 // 23166 /// XM_005264973 // STAB1 // stabil	STAB1	NM_015136	0.00379412	-1.24749	JINB8_MHC down vs JK_MHC
18535	8040270	NM_182500 // C2orf50 // chromosome 2 open reading frame 50 // 2p25.1 // 130813 /// XM_0	C2orf50	NM_182500	0.0037985	-1.38425	JINB8_MHC down vs JK_MHC
16940	8024623	NM_001245002 // NFIC // nuclear factor I/C (CCAAT-binding transcription factor) // 19p1	NFIC	NM_001245002	0.00382069	-1.46086	JINB8_MHC down vs JK_MHC
18503	8039961	NM_001040649 // ACP1 // acid phosphatase 1, soluble // 2p25 // 52 /// NM_004300 // ACP1	ACP1	NM_001040649	0.00382328	1.72953	JINB8_MHC up vs JK_MHC
7222	7927120	NM_020630 // RET // ret proto-oncogene // 10q11.2 // 5979 /// NM_020975 // RET // ret p	RET	NM_020630	0.00382426	-1.32434	JINB8_MHC down vs JK_MHC
129	7892628	---		---	0.00382472	1.72618	JINB8_MHC up vs JK_MHC
31303	8164665	NM_001304275 // RAPGEF1 // Rap guanine nucleotide exchange factor 1 // 9q34.3 // 2889 /	RAPGEF1	NM_001304275	0.0038263	-1.17144	JINB8_MHC down vs JK_MHC
17541	8030842	NR_029843 // MIR99B // microRNA 99b // 19q13.41 // 407056 /// ENST00000384819 // MIR99B	MIR99B	NR_029843	0.00383023	-1.64283	JINB8_MHC down vs JK_MHC
17097	8026339	---		---	0.00383428	2.593	JINB8_MHC up vs JK_MHC
5982	7914834	NM_001199779 // PSMB2 // proteasome subunit beta 2 // 1p34.2 // 5690 /// NM_001199780 /	PSMB2	NM_001199779	0.00383589	1.68347	JINB8_MHC up vs JK_MHC
5251	7906978	NM_004528 // MGST3 // microsomal glutathione S-transferase 3 // 1q23 // 4259 /// XM_005	MGST3	NM_004528	0.00383736	1.82309	JINB8_MHC up vs JK_MHC
1631	7894136	---		---	0.00383993	2.00983	JINB8_MHC up vs JK_MHC
6077	7915733	NM_001202431 // PRDX1 // peroxiredoxin 1 // 1p34.1 // 5052 /// NM_002574 // PRDX1 // pe	PRDX1	NM_001202431	0.00384058	1.6875	JINB8_MHC up vs JK_MHC
12426	7978666	NM_001144891 // MBIP // MAP3K12 binding inhibitory protein 1 // 14q13.3 // 51562 /// NM	MBIP	NM_001144891	0.00384163	1.84333	JINB8_MHC up vs JK_MHC
10812	7962441	NM_001242397 // TWF1 // twinfilin actin binding protein 1 // 12q12 // 5756 /// NM_00282	TWF1	NM_001242397	0.00384315	1.50727	JINB8_MHC up vs JK_MHC
8706	7941936	NM_000852 // GSTP1 // glutathione S-transferase pi 1 // 11q13 // 2950 /// ENST000003986	GSTP1	NM_000852	0.00384407	1.4062	JINB8_MHC up vs JK_MHC
12544	7979862	---		---	0.00384673	-1.79235	JINB8_MHC down vs JK_MHC
14264	7997489	NM_002661 // PLCG2 // phospholipase C, gamma 2 (phosphatidylinositol-specific) // 16q24	PLCG2	NM_002661	0.00385062	1.27759	JINB8_MHC up vs JK_MHC
16962	8024888	NR_027148 // MIR7-3HG // MIR7-3 host gene // 19p13.3 // 284424 /// ENST00000317292 // M	MIR7-3HG	NR_027148	0.00385288	-1.43982	JINB8_MHC down vs JK_MHC
29379	8146649	NM_001145838 // MTFR1 // mitochondrial fission regulator 1 // 8q13.1 // 9650 /// NM_001	MTFR1	NM_001145838	0.00385572	2.44077	JINB8_MHC up vs JK_MHC
3636	7896157	---		---	0.00385644	2.13084	JINB8_MHC up vs JK_MHC
17906	8034448	NM_016145 // WDR83OS // WD repeat domain 83 opposite strand // 19p13.2 // 51398 /// ENS	WDR83OS	NM_016145	0.00385767	1.44502	JINB8_MHC up vs JK_MHC
23074	8086051	NM_015551 // SUSD5 // sushi domain containing 5 // 3p22.3 // 26032 /// XM_005265034 //	SUSD5	NM_015551	0.00385772	-1.22943	JINB8_MHC down vs JK_MHC
25059	8105348	NM_001008397 // GPX8 // glutathione peroxidase 8 (putative) // 5q11.2 // 493869 /// NM_	GPX8	NM_001008397	0.00385785	3.05582	JINB8_MHC up vs JK_MHC
31836	8169350	NR_106735 // MIR6087 // microRNA 6087 // --- // 102464835 /// ENST00000611066 // MIR608	MIR6087	NR_106735	0.00385825	-1.48741	JINB8_MHC down vs JK_MHC
30244	8154381	NM_203403 // LURAP1L // leucine rich adaptor protein 1-like // 9p23 // 286343 /// XM_00	LURAP1L	NM_203403	0.00385907	1.40633	JINB8_MHC up vs JK_MHC
27714	8131205	NM_001079653 // SDK1 // sidekick cell adhesion molecule 1 // 7p22.2 // 221935 /// NM_15	SDK1	NM_001079653	0.00386016	-1.33354	JINB8_MHC down vs JK_MHC
32087	8171435	NM_001018109 // PIR // pirin // Xp22.2 // 8544 /// NM_003662 // PIR // pirin // Xp22.2	PIR	NM_001018109	0.00386327	1.49326	JINB8_MHC up vs JK_MHC
13017	7983928	NM_000236 // LIPC // lipase, hepatic // 15q21-q23 // 3990 /// XM_005254372 // LIPC // l	LIPC	NM_000236	0.00386393	-1.19708	JINB8_MHC down vs JK_MHC
33272	8180389	---		---	0.00387034	1.78911	JINB8_MHC up vs JK_MHC
4140	7896665	---		---	0.00387103	-1.58287	JINB8_MHC down vs JK_MHC
31080	8162294	NM_001281303 // SPTLC1 // serine palmitoyltransferase, long chain base subunit 1 // 9q2	SPTLC1	NM_001281303	0.00387345	1.4631	JINB8_MHC up vs JK_MHC
12983	7983594	NM_001025248 // DUT // deoxyuridine triphosphatase // 15q21.1 // 1854 /// NM_001025249	DUT	NM_001025248	0.00387657	1.51898	JINB8_MHC up vs JK_MHC
12030	7974603	NM_002788 // PSMA3 // proteasome subunit alpha 3 // 14q23 // 5684 /// NM_152132 // PSMA	PSMA3	NM_002788	0.00388032	2.03803	JINB8_MHC up vs JK_MHC
28815	8141303	---		---	0.00388164	-1.42397	JINB8_MHC down vs JK_MHC
27458	8128565	NM_022361 // POPDC3 // popeye domain containing 3 // 6q21 // 64208 /// NR_024539 // POP	POPDC3	NM_022361	0.00388351	1.67215	JINB8_MHC up vs JK_MHC
17247	8027685	NM_001029997 // ZNF181 // zinc finger protein 181 // 19q13.11 // 339318 /// NM_00114566	ZNF181	NM_001029997	0.00388363	1.27599	JINB8_MHC up vs JK_MHC
22933	8084732	NM_022147 // RTP4 // receptor (chemosensory) transporter protein 4 // 3q27.3 // 64108 /	RTP4	NM_022147	0.00388453	1.64659	JINB8_MHC up vs JK_MHC
32511	8175288	NM_001306188 // MOSPD1 // motile sperm domain containing 1 // Xq26.3 // 56180 /// NM_01	MOSPD1	NM_001306188	0.00388562	1.88763	JINB8_MHC up vs JK_MHC
15283	8007641	---		---	0.00388897	-1.57949	JINB8_MHC down vs JK_MHC
1759	7894266	---		---	0.00389001	-1.89421	JINB8_MHC down vs JK_MHC
24820	8103289	NM_001201564 // PLRG1 // pleiotropic regulator 1 // 4q31.2-q32.1 // 5356 /// NM_002669	PLRG1	NM_001201564	0.0038915	2.0728	JINB8_MHC up vs JK_MHC
18905	8043685	---		---	0.00389968	-1.78964	JINB8_MHC down vs JK_MHC
16373	8019463	NM_001893 // CSNK1D // casein kinase 1, delta // 17q25 // 1453 /// NM_139062 // CSNK1D	CSNK1D	NM_001893	0.00390481	-1.09883	JINB8_MHC down vs JK_MHC
5513	7910014	NM_001277197 // CNIH4 // cornichon family AMPA receptor auxiliary protein 4 // 1q42.11	CNIH4	NM_001277197	0.00390552	2.10111	JINB8_MHC up vs JK_MHC
2859	7895374	---		---	0.00390589	-1.70632	JINB8_MHC down vs JK_MHC
16886	8024003	NM_001040134 // PALM // paralemmin // 19p13.3 // 5064 /// NM_002579 // PALM // paralemm	PALM	NM_001040134	0.00391131	-1.43891	JINB8_MHC down vs JK_MHC
2821	7895336	---		---	0.00391617	1.28826	JINB8_MHC up vs JK_MHC
31294	8164587	NM_000113 // TOR1A // torsin family 1, member A (torsin A) // 9q34 // 1861 /// XR_92973	TOR1A	NM_000113	0.00391638	1.35625	JINB8_MHC up vs JK_MHC
3361	7895878	---		---	0.00391882	2.66175	JINB8_MHC up vs JK_MHC
18724	8042270	NM_001001521 // UGP2 // UDP-glucose pyrophosphorylase 2 // 2p14-p13 // 7360 /// NM_0067	UGP2	NM_001001521	0.00392049	2.28613	JINB8_MHC up vs JK_MHC
28159	8135392	NM_001244262 // HBP1 // HMG-box transcription factor 1 // 7q22.3 // 26959 /// NM_012257	HBP1	NM_001244262	0.00392272	1.84805	JINB8_MHC up vs JK_MHC
22370	8078916	NR_002325 // SNORA6 // small nucleolar RNA, H/ACA box 6 // 3p22.2 // 574040 /// ENST000	SNORA6	NR_002325	0.00392581	1.81776	JINB8_MHC up vs JK_MHC
21899	8074157	NM_000984 // RPL23A // ribosomal protein L23a // 17q11.2 // 6147 /// NR_026981 // RPL23	RPL23A	NM_000984	0.00392939	1.51617	JINB8_MHC up vs JK_MHC
18728	8042308	---		---	0.00393047	-1.24714	JINB8_MHC down vs JK_MHC
32441	8174710	NM_001000 // RPL39 // ribosomal protein L39 // Xq24 // 6170 /// ENST00000361575 // RPL3	RPL39	NM_001000	0.0039371	1.54868	JINB8_MHC up vs JK_MHC
30036	8152133	NM_001172477 // RRM2B // ribonucleotide reductase M2 B (TP53 inducible) // 8q23.1 // 50	RRM2B	NM_001172477	0.00394066	1.7881	JINB8_MHC up vs JK_MHC
15505	8010050	NM_182565 // UBALD2 // UBA-like domain containing 2 // 17q25.1 // 283991 /// ENST000003	UBALD2	NM_182565	0.00394323	-1.24031	JINB8_MHC down vs JK_MHC
9626	7950444	---		---	0.00395053	1.55593	JINB8_MHC up vs JK_MHC
27077	8124534	NM_003546 // HIST1H4L // histone cluster 1, H4l // 6p22.1 // 8368 /// ENST00000618305 /	HIST1H4L	NM_003546	0.00395075	1.2967	JINB8_MHC up vs JK_MHC
29410	8146930	NM_001040613 // TMEM70 // transmembrane protein 70 // 8q21.11 // 54968 /// NM_017866 //	TMEM70	NM_001040613	0.00395191	1.47648	JINB8_MHC up vs JK_MHC
29593	8148703	NM_001134374 // SPATC1 // spermatogenesis and centriole associated 1 // 8q24.3 // 37568	SPATC1	NM_001134374	0.00395426	-1.37355	JINB8_MHC down vs JK_MHC
17498	8030364	NR_000019 // SNORD34 // small nucleolar RNA, C/D box 34 // 19q13.3 // 26817 /// ENST000	SNORD34	NR_000019	0.00395504	2.74818	JINB8_MHC up vs JK_MHC
18616	8041027	NM_004891 // MRPL33 // mitochondrial ribosomal protein L33 // 2p21 // 9553 /// NM_14533	MRPL33	NM_004891	0.00395682	1.41672	JINB8_MHC up vs JK_MHC
26993	8123951	NM_001143948 // ADTRP // androgen-dependent TFPI-regulating protein // 6p24.1 // 84830	ADTRP	NM_001143948	0.00395977	1.55809	JINB8_MHC up vs JK_MHC
19750	8052526	NM_003400 // XPO1 // exportin 1 // 2p15 // 7514 /// XM_005264544 // XPO1 // exportin 1	XPO1	NM_003400	0.00396125	1.71147	JINB8_MHC up vs JK_MHC
28113	8134890	NM_005273 // GNB2 // guanine nucleotide binding protein (G protein), beta polypeptide 2	GNB2	NM_005273	0.00396735	-1.33504	JINB8_MHC down vs JK_MHC
24746	8102655	NM_018190 // BBS7 // Bardet-Biedl syndrome 7 // 4q27 // 55212 /// NM_176824 // BBS7 //	BBS7	NM_018190	0.00397133	1.91332	JINB8_MHC up vs JK_MHC
18589	8040639	NM_000183 // HADHB // hydroxyacyl-CoA dehydrogenase/3-ketoacyl-CoA thiolase/enoyl-CoA h	HADHB	NM_000183	0.00397174	2.04969	JINB8_MHC up vs JK_MHC
25452	8109475	NM_001014990 // MRPL22 // mitochondrial ribosomal protein L22 // 5q33.2 // 29093 /// NM	MRPL22	NM_001014990	0.00397451	1.8244	JINB8_MHC up vs JK_MHC
19556	8050240	NM_001287188 // ODC1 // ornithine decarboxylase 1 // 2p25 // 4953 /// NM_001287189 // O	ODC1	NM_001287188	0.00397599	1.9921	JINB8_MHC up vs JK_MHC
19821	8053165	NM_053050 // MRPL53 // mitochondrial ribosomal protein L53 // 2p13.1 // 116540 /// ENST	MRPL53	NM_053050	0.00397867	1.31989	JINB8_MHC up vs JK_MHC
29325	8146268	NM_002027 // FNTA // farnesyltransferase, CAAX box, alpha // 8p11 // 2339 /// NR_033698	FNTA	NM_002027	0.00398046	1.62043	JINB8_MHC up vs JK_MHC
15487	8009784	NM_015971 // MRPS7 // mitochondrial ribosomal protein S7 // 17q25 // 51081 /// ENST0000	MRPS7	NM_015971	0.00399023	1.31047	JINB8_MHC up vs JK_MHC
11374	7968670	NM_001286703 // UFM1 // ubiquitin-fold modifier 1 // 13q13.3 // 51569 /// NM_001286704	UFM1	NM_001286703	0.00399128	1.93454	JINB8_MHC up vs JK_MHC
16920	8024420	NM_007165 // SF3A2 // splicing factor 3a subunit 2 // 19p13.3 // 8175 /// ENST000002214	SF3A2	NM_007165	0.00399924	-1.26648	JINB8_MHC down vs JK_MHC
29387	8146717	NM_001033578 // SGK3 // serum/glucocorticoid regulated kinase family, member 3 // 8q12	SGK3	NM_001033578	0.0040171	1.49394	JINB8_MHC up vs JK_MHC
19987	8054766	---		---	0.0040313	-1.366	JINB8_MHC down vs JK_MHC
30628	8157843	NM_001174152 // RABEPK // Rab9 effector protein with kelch motifs // 9q33.3 // 10244 //	RABEPK	NM_001174152	0.00403205	1.57638	JINB8_MHC up vs JK_MHC
31229	8163930	NM_014222 // NDUFA8 // NADH dehydrogenase (ubiquinone) 1 alpha subcomplex, 8, 19kDa //	NDUFA8	NM_014222	0.00403472	2.07678	JINB8_MHC up vs JK_MHC
20910	8064716	NM_023068 // SIGLEC1 // sialic acid binding Ig-like lectin 1, sialoadhesin // 20p13 //	SIGLEC1	NM_023068	0.00403757	-1.37628	JINB8_MHC down vs JK_MHC
15362	8008530	NM_016001 // UTP18 // UTP18 small subunit (SSU) processome component // 17q21.33 // 510	UTP18	NM_016001	0.00403856	1.21479	JINB8_MHC up vs JK_MHC
27362	8127498	NR_029598 // MIR30C2 // microRNA 30c-2 // 6q13 // 407032 /// uc011dya.2 // MIR30C2 // m	MIR30C2	NR_029598	0.00403933	-1.81445	JINB8_MHC down vs JK_MHC
22646	8081786	NM_001256835 // QTRTD1 // queuine tRNA-ribosyltransferase domain containing 1 // 3q13.3	QTRTD1	NM_001256835	0.00404126	1.48636	JINB8_MHC up vs JK_MHC
31843	8169412	NM_001039210 // ALG13 // ALG13, UDP-N-acetylglucosaminyltransferase subunit // Xq23 //	ALG13	NM_001039210	0.00404636	1.4981	JINB8_MHC up vs JK_MHC
17811	8033356	NM_001136507 // MBD3L5 // methyl-CpG binding domain protein 3-like 5 // 19p13.2 // 2844	MBD3L5	NM_001136507	0.00404773	-1.48952	JINB8_MHC down vs JK_MHC
17812	8033359	NM_001136507 // MBD3L5 // methyl-CpG binding domain protein 3-like 5 // 19p13.2 // 2844	MBD3L5	NM_001136507	0.00404773	-1.48952	JINB8_MHC down vs JK_MHC
29037	8143575	NM_005232 // EPHA1 // EPH receptor A1 // 7q34 // 2041 /// XM_006715880 // EPHA1 // EPH	EPHA1	NM_005232	0.00404774	-1.45122	JINB8_MHC down vs JK_MHC
31214	8163716	NM_014618 // BRINP1 // bone morphogenetic protein/retinoic acid inducible neural-specif	BRINP1	NM_014618	0.00405035	-1.38428	JINB8_MHC down vs JK_MHC
25277	8107632	NM_014035 // SNX24 // sorting nexin 24 // 5q23.2 // 28966 /// XM_005271972 // SNX24 //	SNX24	NM_014035	0.00405132	1.56963	JINB8_MHC up vs JK_MHC
4693	7901613	NM_015547 // ACOT11 // acyl-CoA thioesterase 11 // 1p32.3 // 26027 /// NM_147161 // ACO	ACOT11	NM_015547	0.00405483	-1.29939	JINB8_MHC down vs JK_MHC
19513	8049799	NM_001001666 // ANO7 // anoctamin 7 // 2q37.3 // 50636 /// NM_001001891 // ANO7 // anoc	ANO7	NM_001001666	0.00405581	-1.40985	JINB8_MHC down vs JK_MHC
6150	7916570	NM_145243 // OMA1 // OMA1 zinc metallopeptidase // 1p32.2-p32.1 // 115209 /// ENST00000	OMA1	NM_145243	0.00405998	1.40752	JINB8_MHC up vs JK_MHC
4761	7902396	NR_003042 // SNORD45C // small nucleolar RNA, C/D box 45C // 1p31.1 // 692085 /// ENST0	SNORD45C	NR_003042	0.00406451	1.40942	JINB8_MHC up vs JK_MHC
12850	7982206	NM_001282472 // GOLGA8J // golgin A8 family, member J // 15q13.2 // 653073 /// NR_02407	GOLGA8J	NM_001282472	0.00406464	-1.16498	JINB8_MHC down vs JK_MHC
25903	8113623	NM_001164468 // TMED7-TICAM2 // TMED7-TICAM2 readthrough // --- // 100302736 /// NM_001	TMED7-TICAM2	NM_001164468	0.00406848	1.62276	JINB8_MHC up vs JK_MHC
14241	7997230	NM_002811 // PSMD7 // proteasome 26S subunit, non-ATPase 7 // 16q22.3 // 5713 /// ENST0	PSMD7	NM_002811	0.00407232	1.34764	JINB8_MHC up vs JK_MHC
10435	7958414	NM_001301140 // ISCU // iron-sulfur cluster assembly enzyme // 12q24.1 // 23479 /// NM_	ISCU	NM_001301140	0.00407293	1.64565	JINB8_MHC up vs JK_MHC
25260	8107458	NM_001308080 // COMMD10 // COMM domain containing 10 // 5q23.1 // 51397 /// NM_016144 /	COMMD10	NM_001308080	0.00407768	2.38509	JINB8_MHC up vs JK_MHC
27369	8127526	OTTHUMT00000041201 // RPL39P3 // ribosomal protein L39 pseudogene 3 // 6q13 // 285785 /	RPL39P3	OTTHUMT00000041201	0.0040803	1.5785	JINB8_MHC up vs JK_MHC
4150	7896675	---		---	0.00408783	-1.33712	JINB8_MHC down vs JK_MHC
26599	8120210	NM_002190 // IL17A // interleukin 17A // 6p12 // 3605 /// ENST00000340057 // IL17A // i	IL17A	NM_002190	0.00409017	-1.30095	JINB8_MHC down vs JK_MHC
17181	8027169	NM_001300946 // GATAD2A // GATA zinc finger domain containing 2A // 19p13.11 // 54815 /	GATAD2A	NM_001300946	0.00409152	-1.21492	JINB8_MHC down vs JK_MHC
30809	8159984	NM_018465 // PLGRKT // plasminogen receptor, C-terminal lysine transmembrane protein //	PLGRKT	NM_018465	0.0040926	1.55739	JINB8_MHC up vs JK_MHC
27030	8124262	NM_016614 // TDP2 // tyrosyl-DNA phosphodiesterase 2 // 6p22.3-p22.1 // 51567 /// XR_92	TDP2	NM_016614	0.00409389	1.88455	JINB8_MHC up vs JK_MHC
4126	7896651	---		---	0.00409499	1.83983	JINB8_MHC up vs JK_MHC
10851	7962951	NM_003482 // KMT2D // lysine (K)-specific methyltransferase 2D // 12q13.12 // 8085 ///	KMT2D	NM_003482	0.00409704	-1.33	JINB8_MHC down vs JK_MHC
10525	7959473	NM_003677 // DENR // density-regulated protein // 12q24.31 // 8562 /// ENST00000280557	DENR	NM_003677	0.00409738	1.72321	JINB8_MHC up vs JK_MHC
23078	8086120	NM_033403 // DCLK3 // doublecortin-like kinase 3 // 3p22.2 // 85443 /// XM_011534167 //	DCLK3	NM_033403	0.00409766	-1.28611	JINB8_MHC down vs JK_MHC
21068	8066091	NM_080627 // SOGA1 // suppressor of glucose, autophagy associated 1 // 20q11.23 // 1407	SOGA1	NM_080627	0.00409852	-1.18226	JINB8_MHC down vs JK_MHC
13817	7992646	NM_001198569 // ATP6V0C // ATPase, H+ transporting, lysosomal 16kDa, V0 subunit c // 16	ATP6V0C	NM_001198569	0.00409893	-1.11305	JINB8_MHC down vs JK_MHC
21566	8070867	XR_920589 // LOC105372835 // uncharacterized LOC105372835 // --- // 105372835 /// XR_93	LOC105372835	XR_920589	0.00410079	-1.43299	JINB8_MHC down vs JK_MHC
29780	8150112	NM_000637 // GSR // glutathione reductase // 8p21.1 // 2936 /// NM_001195102 // GSR //	GSR	NM_000637	0.00410111	1.42689	JINB8_MHC up vs JK_MHC
7597	7931097	NM_002775 // HTRA1 // HtrA serine peptidase 1 // 10q26.3 // 5654 /// ENST00000368984 //	HTRA1	NM_002775	0.00410164	-1.24508	JINB8_MHC down vs JK_MHC
26409	8118069	NM_001010909 // MUC21 // mucin 21, cell surface associated // 6p21.32 // 394263 /// NR_	MUC21	NM_001010909	0.00410233	-1.23241	JINB8_MHC down vs JK_MHC
6685	7921882	NM_001297713 // OLFML2B // olfactomedin like 2B // 1q23.3 // 25903 /// NM_015441 // OLF	OLFML2B	NM_001297713	0.00410442	-1.28527	JINB8_MHC down vs JK_MHC
13508	7989315	NM_004492 // GTF2A2 // general transcription factor IIA 2 // 15q22.2 // 2958 /// XM_005	GTF2A2	NM_004492	0.00410498	1.94673	JINB8_MHC up vs JK_MHC
33077	8180194	---		---	0.00410527	-1.24176	JINB8_MHC down vs JK_MHC
33171	8180288	---		---	0.00410527	-1.24176	JINB8_MHC down vs JK_MHC
33176	8180293	---		---	0.00410527	-1.24176	JINB8_MHC down vs JK_MHC
6992	7924977	NM_001258311 // PGBD5 // piggyBac transposable element derived 5 // 1q42.13 // 79605 //	PGBD5	NM_001258311	0.00410531	-1.26688	JINB8_MHC down vs JK_MHC
10589	7960280	NM_152441 // FBXL14 // F-box and leucine-rich repeat protein 14 // 12p13.33 // 144699 /	FBXL14	NM_152441	0.00410553	-1.65373	JINB8_MHC down vs JK_MHC
470	7892969	---		---	0.00410618	-1.57884	JINB8_MHC down vs JK_MHC
4883	7903586	NM_020141 // TMEM167B // transmembrane protein 167B // 1p13.3 // 56900 /// XM_011541796	TMEM167B	NM_020141	0.00410664	1.83166	JINB8_MHC up vs JK_MHC
18494	8039905	NM_020141 // TMEM167B // transmembrane protein 167B // 1p13.3 // 56900 /// XM_011541796	TMEM167B	NM_020141	0.00410664	1.83166	JINB8_MHC up vs JK_MHC
29240	8145334	NM_003817 // ADAM7 // ADAM metallopeptidase domain 7 // 8p21.2 // 8756 /// XM_005273668	ADAM7	NM_003817	0.00412267	-1.20273	JINB8_MHC down vs JK_MHC
10579	7960150	NM_001300776 // ZNF140 // zinc finger protein 140 // 12q24.33 // 7699 /// NM_001300777	ZNF140	NM_001300776	0.00412448	1.67475	JINB8_MHC up vs JK_MHC
4627	7901048	NR_000024 // SNORD46 // small nucleolar RNA, C/D box 46 // 1p34.1 // 94161 /// ENST0000	SNORD46	NR_000024	0.00412699	1.57415	JINB8_MHC up vs JK_MHC
16919	8024391	NM_032482 // DOT1L // DOT1-like histone H3K79 methyltransferase // 19p13.3 // 84444 ///	DOT1L	NM_032482	0.00413359	-1.4177	JINB8_MHC down vs JK_MHC
30798	8159945	NM_001199852 // AK3 // adenylate kinase 3 // 9p24.1 // 50808 /// NM_001199853 // AK3 //	AK3	NM_001199852	0.00414731	1.26486	JINB8_MHC up vs JK_MHC
19502	8049667	XM_011512295 // LOC401040 // uncharacterized LOC401040 // 2q37.3 // 401040 /// XM_01152	LOC401040	XM_011512295	0.00415696	-1.29509	JINB8_MHC down vs JK_MHC
11191	7966488	NM_001109662 // HECTD4 // HECT domain containing E3 ubiquitin protein ligase 4 // 12q24	HECTD4	NM_001109662	0.0041741	-1.22593	JINB8_MHC down vs JK_MHC
28381	8137468	---		---	0.00417528	-1.45761	JINB8_MHC down vs JK_MHC
5918	7914112	NM_001042729 // FGR // FGR proto-oncogene, Src family tyrosine kinase // 1p36.2-p36.1 /	FGR	NM_001042729	0.00417641	-1.37086	JINB8_MHC down vs JK_MHC
5145	7905986	NM_001135821 // FDPS // farnesyl diphosphate synthase // 1q22 // 2224 /// NM_001135822	FDPS	NM_001135821	0.00418033	1.48708	JINB8_MHC up vs JK_MHC
1930	7894439	---		---	0.00419097	1.37763	JINB8_MHC up vs JK_MHC
22990	8085120	---		---	0.00419105	-1.36413	JINB8_MHC down vs JK_MHC
22927	8084704	ENST00000465792 // EIF4A2 // eukaryotic translation initiation factor 4A2 // 3q28 // 19	EIF4A2	ENST00000465792	0.00419179	2.40432	JINB8_MHC up vs JK_MHC
14029	7994967	NM_001099784 // FBXL19 // F-box and leucine-rich repeat protein 19 // 16p11.2 // 54620	FBXL19	NM_001099784	0.00419236	-1.33807	JINB8_MHC down vs JK_MHC
15653	8011850	NM_001212 // C1QBP // complement component 1, q subcomponent binding protein // 17p13.3	C1QBP	NM_001212	0.00419712	1.69113	JINB8_MHC up vs JK_MHC
7317	7928046	NM_012339 // TSPAN15 // tetraspanin 15 // 10q22.1 // 23555 /// XM_005269666 // TSPAN15	TSPAN15	NM_012339	0.00420078	1.51958	JINB8_MHC up vs JK_MHC
4151	7896676	---		---	0.00420238	-1.41965	JINB8_MHC down vs JK_MHC
17776	8032899	NM_182919 // TICAM1 // toll-like receptor adaptor molecule 1 // 19p13.3 // 148022 /// E	TICAM1	NM_182919	0.00420999	-1.4602	JINB8_MHC down vs JK_MHC
671	7893172	---		---	0.0042126	-1.94618	JINB8_MHC down vs JK_MHC
12489	7979365	---		---	0.0042188	-1.39226	JINB8_MHC down vs JK_MHC
22411	8079237	NM_020242 // KIF15 // kinesin family member 15 // 3p21.31 // 56992 /// XM_006713261 //	KIF15	NM_020242	0.00422171	-1.25599	JINB8_MHC down vs JK_MHC
29384	8146703	NM_152765 // C8orf46 // chromosome 8 open reading frame 46 // 8q13.1 // 254778 /// ENST	C8orf46	NM_152765	0.00422233	-1.35636	JINB8_MHC down vs JK_MHC
6333	7918474	NM_178454 // DRAM2 // DNA-damage regulated autophagy modulator 2 // 1p13.3 // 128338 //	DRAM2	NM_178454	0.00422552	2.61259	JINB8_MHC up vs JK_MHC
17819	8033445	NM_001144893 // CD209 // CD209 molecule // 19p13 // 30835 /// NM_001144894 // CD209 //	CD209	NM_001144893	0.00423184	-1.25057	JINB8_MHC down vs JK_MHC
29736	8149705	NR_029714 // MIR320A // microRNA 320a // 8p21.3 // 407037 /// ENST00000385302 // MIR320	MIR320A	NR_029714	0.00423867	-2.00974	JINB8_MHC down vs JK_MHC
16039	8015757	---		---	0.00424491	1.5965	JINB8_MHC up vs JK_MHC
27664	8130720	NM_145169 // SFT2D1 // SFT2 domain containing 1 // 6q27 // 113402 /// NR_130112 // SFT2	SFT2D1	NM_145169	0.00424738	1.61743	JINB8_MHC up vs JK_MHC
30097	8152750	NM_194291 // TMEM65 // transmembrane protein 65 // 8q24.13 // 157378 /// XM_011516847 /	TMEM65	NM_194291	0.00425037	1.42238	JINB8_MHC up vs JK_MHC
7469	7929624	NM_002629 // PGAM1 // phosphoglycerate mutase 1 (brain) // 10q25.3 // 5223 /// ENST0000	PGAM1	NM_002629	0.00426859	1.54423	JINB8_MHC up vs JK_MHC
25493	8109819	NR_024356 // FBLL1 // fibrillarin-like 1 // 5q34 // 345630 /// OTTHUMT00000347089 // FB	FBLL1	NR_024356	0.00426876	-1.30881	JINB8_MHC down vs JK_MHC
2531	7895045	---		---	0.0042707	1.69383	JINB8_MHC up vs JK_MHC
23907	8094830	NM_018126 // TMEM33 // transmembrane protein 33 // 4p13 // 55161 /// XM_005248116 // TM	TMEM33	NM_018126	0.00427311	1.30158	JINB8_MHC up vs JK_MHC
14031	7994985	NM_014712 // SETD1A // SET domain containing 1A // 16p11.2 // 9739 /// XM_005255723 //	SETD1A	NM_014712	0.00427504	-1.3119	JINB8_MHC down vs JK_MHC
26592	8120165	NM_018132 // CENPQ // centromere protein Q // 6p12.3 // 55166 /// XM_005249205 // CENPQ	CENPQ	NM_018132	0.00427851	1.25932	JINB8_MHC up vs JK_MHC
18516	8040080	NM_080657 // RSAD2 // radical S-adenosyl methionine domain containing 2 // 2p25.2 // 91	RSAD2	NM_080657	0.00428438	1.88092	JINB8_MHC up vs JK_MHC
12213	7976635	NM_182560 // C14orf177 // chromosome 14 open reading frame 177 // 14q32.2 // 283598 ///	C14orf177	NM_182560	0.00428903	-1.30905	JINB8_MHC down vs JK_MHC
14155	7996256	---		---	0.00429748	-1.75839	JINB8_MHC down vs JK_MHC
11836	7972977	---		---	0.00430112	-1.71555	JINB8_MHC down vs JK_MHC
12479	7979250	NM_005776 // CNIH1 // cornichon family AMPA receptor auxiliary protein 1 // 14q22.2 //	CNIH1	NM_005776	0.00430295	1.84326	JINB8_MHC up vs JK_MHC
31314	8164810	NM_001042368 // RALGDS // ral guanine nucleotide dissociation stimulator // 9q34.3 // 5	RALGDS	NM_001042368	0.00430554	-1.40866	JINB8_MHC down vs JK_MHC
19236	8046792	NM_001142314 // DUSP19 // dual specificity phosphatase 19 // 2q32.1 // 142679 /// NM_08	DUSP19	NM_001142314	0.00430851	1.38974	JINB8_MHC up vs JK_MHC
26395	8117888	OTTHUMT00000035732 // RANP1 // RAN, member RAS oncogene family pseudogene 1 // 6p21.33	RANP1	OTTHUMT00000035732	0.00430965	2.67616	JINB8_MHC up vs JK_MHC
22274	8077858	NM_001136031 // ATG7 // autophagy related 7 // 3p25.3 // 10533 /// NM_001144912 // ATG7	ATG7	NM_001136031	0.0043203	1.86614	JINB8_MHC up vs JK_MHC
22895	8084215	ENST00000482098 // LINC00888 // long intergenic non-protein coding RNA 888 // --- // 10	LINC00888	ENST00000482098	0.00432091	1.50169	JINB8_MHC up vs JK_MHC
20331	8058552	NM_001282386 // IDH1 // isocitrate dehydrogenase 1 (NADP+) // 2q33.3 // 3417 /// NM_001	IDH1	NM_001282386	0.00432348	1.80394	JINB8_MHC up vs JK_MHC
15737	8012896	NM_000304 // PMP22 // peripheral myelin protein 22 // 17p12 // 5376 /// NM_001281455 //	PMP22	NM_000304	0.00432462	1.44803	JINB8_MHC up vs JK_MHC
16285	8018379	NM_001142643 // CASKIN2 // CASK interacting protein 2 // 17q25.1 // 57513 /// NM_020753	CASKIN2	NM_001142643	0.00432807	-1.33592	JINB8_MHC down vs JK_MHC
31440	8165993	---		---	0.00432917	-1.33811	JINB8_MHC down vs JK_MHC
7959	7934729	OTTHUMT00000049024 // C1DP3 // C1D nuclear receptor corepressor pseudogene 3 // 10q22.3	C1DP3	OTTHUMT00000049024	0.00433096	1.46325	JINB8_MHC up vs JK_MHC
30506	8156620	NM_001045477 // NUTM2G // NUT family member 2G // 9q22.33 // 441457 /// NM_001099338 //	NUTM2G	NM_001045477	0.00433163	-1.44328	JINB8_MHC down vs JK_MHC
5991	7914921	---		---	0.00433296	-1.26673	JINB8_MHC down vs JK_MHC
2320	7894833	---		---	0.00433354	-2.12844	JINB8_MHC down vs JK_MHC
26291	8117225	NM_001251989 // GMNN // geminin, DNA replication inhibitor // 6p22.3 // 51053 /// NM_00	GMNN	NM_001251989	0.00433429	1.5927	JINB8_MHC up vs JK_MHC
2490	7895004	---		---	0.00434211	-1.39451	JINB8_MHC down vs JK_MHC
25679	8111788	NM_012382 // TTC33 // tetratricopeptide repeat domain 33 // 5p13.1 // 23548 /// XM_0115	TTC33	NM_012382	0.00434677	1.59806	JINB8_MHC up vs JK_MHC
23161	8087145	NM_001407 // CELSR3 // cadherin, EGF LAG seven-pass G-type receptor 3 // 3p21.31 // 195	CELSR3	NM_001407	0.00435034	-1.4201	JINB8_MHC down vs JK_MHC
26137	8115865	NM_001159651 // BOD1 // biorientation of chromosomes in cell division 1 // 5q35.2 // 91	BOD1	NM_001159651	0.00435202	1.59353	JINB8_MHC up vs JK_MHC
33095	8180212	---		---	0.00435356	2.00242	JINB8_MHC up vs JK_MHC
9664	7950796	NM_001039618 // CREBZF // CREB/ATF bZIP transcription factor // 11q14 // 58487 /// NR_0	CREBZF	NM_001039618	0.00435362	1.30425	JINB8_MHC up vs JK_MHC
10267	7956613	NM_005981 // TSPAN31 // tetraspanin 31 // 12q13.3 // 6302 /// XM_005269074 // TSPAN31 /	TSPAN31	NM_005981	0.00435485	1.65426	JINB8_MHC up vs JK_MHC
22250	8077528	NM_001080517 // SETD5 // SET domain containing 5 // 3p25.3 // 55209 /// NM_001292043 //	SETD5	NM_001080517	0.00435552	-1.23496	JINB8_MHC down vs JK_MHC
3963	7896485	---		---	0.00435779	1.659	JINB8_MHC up vs JK_MHC
5461	7909478	NM_014388 // DIEXF // digestive organ expansion factor homolog (zebrafish) // 1q32.2 //	DIEXF	NM_014388	0.00435942	1.32444	JINB8_MHC up vs JK_MHC
5757	7912292	NM_032368 // LZIC // leucine zipper and CTNNBIP1 domain containing // 1p36.22 // 84328	LZIC	NM_032368	0.00436144	1.88826	JINB8_MHC up vs JK_MHC
22511	8080676	NM_177966 // PDE12 // phosphodiesterase 12 // 3p14.3 // 201626 /// XM_011533475 // PDE1	PDE12	NM_177966	0.00436301	1.38084	JINB8_MHC up vs JK_MHC
10310	7957052	NM_001198842 // CCT2 // chaperonin containing TCP1, subunit 2 (beta) // 12q15 // 10576	CCT2	NM_001198842	0.00436398	1.70974	JINB8_MHC up vs JK_MHC
18915	8043820	NM_014044 // UNC50 // unc-50 homolog (C. elegans) // 2q11.2 // 25972 /// XM_005263913 /	UNC50	NM_014044	0.00436843	1.87932	JINB8_MHC up vs JK_MHC
21349	8068651	NM_006198 // PCP4 // Purkinje cell protein 4 // 21q22.2 // 5121 /// ENST00000328619 //	PCP4	NM_006198	0.00436986	-1.33293	JINB8_MHC down vs JK_MHC
18160	8036908	NM_013368 // SERTAD3 // SERTA domain containing 3 // 19q13.2 // 29946 /// NM_203344 //	SERTAD3	NM_013368	0.00437418	1.5677	JINB8_MHC up vs JK_MHC
9649	7950654	NM_001007027 // ALG8 // ALG8, alpha-1,3-glucosyltransferase // 11q14.1 // 79053 /// NM_	ALG8	NM_001007027	0.00437477	1.83366	JINB8_MHC up vs JK_MHC
12441	7978766	NM_002013 // FKBP3 // FK506 binding protein 3 // 14q21.2 // 2287 /// XM_011536565 // FK	FKBP3	NM_002013	0.00437716	1.49458	JINB8_MHC up vs JK_MHC
1005	7893506	---		---	0.00438401	2.40438	JINB8_MHC up vs JK_MHC
13124	7985030	---		---	0.00438428	-1.45547	JINB8_MHC down vs JK_MHC
4839	7903119	NM_001122674 // ABCD3 // ATP binding cassette subfamily D member 3 // 1p21.3 // 5825 //	ABCD3	NM_001122674	0.0043871	2.03531	JINB8_MHC up vs JK_MHC
21496	8070194	NM_001001890 // RUNX1 // runt-related transcription factor 1 // 21q22.3 // 861 /// NM_0	RUNX1	NM_001001890	0.00438986	-1.2846	JINB8_MHC down vs JK_MHC
1348	7893850	---		---	0.00439244	2.82807	JINB8_MHC up vs JK_MHC
28737	8140443	NR_003262 // FDPSP2 // farnesyl diphosphate synthase pseudogene 2 // 7q11.23 // 619190	FDPSP2	NR_003262	0.00439531	1.38541	JINB8_MHC up vs JK_MHC
12311	7977478	NM_001004714 // OR4K13 // olfactory receptor, family 4, subfamily K, member 13 // 14q11	OR4K13	NM_001004714	0.00439765	-1.15798	JINB8_MHC down vs JK_MHC
18419	8039257	NM_001289023 // LAIR1 // leukocyte-associated immunoglobulin-like receptor 1 // 19q13.4	LAIR1	NM_001289023	0.00440914	-1.36575	JINB8_MHC down vs JK_MHC
28498	8138602	NM_001127453 // DFNA5 // deafness, autosomal dominant 5 // 7p15 // 1687 /// NM_00112745	DFNA5	NM_001127453	0.00441212	2.11901	JINB8_MHC up vs JK_MHC
20253	8057732	NM_001142645 // NEMP2 // nuclear envelope integral membrane protein 2 // 2q32.2 // 1001	NEMP2	NM_001142645	0.00441975	1.32589	JINB8_MHC up vs JK_MHC
24406	8099368	NM_052964 // CLNK // cytokine-dependent hematopoietic cell linker // 4p16.1 // 116449 /	CLNK	NM_052964	0.00442753	-1.2286	JINB8_MHC down vs JK_MHC
8773	7942674	NM_001258210 // TSKU // tsukushi, small leucine rich proteoglycan // 11q13.5 // 25987 /	TSKU	NM_001258210	0.00443423	-1.29811	JINB8_MHC down vs JK_MHC
14673	8001552	NM_001308347 // CIAPIN1 // cytokine induced apoptosis inhibitor 1 // 16q21 // 57019 ///	CIAPIN1	NM_001308347	0.00443719	1.76209	JINB8_MHC up vs JK_MHC
21464	8069845	NM_181614 // KRTAP19-7 // keratin associated protein 19-7 // 21q22.1 // 337974 /// ENST	KRTAP19-7	NM_181614	0.00444504	-1.24958	JINB8_MHC down vs JK_MHC
15287	8007675	NM_002390 // ADAM11 // ADAM metallopeptidase domain 11 // 17q21.3 // 4185 /// XM_005257	ADAM11	NM_002390	0.00444626	-1.32308	JINB8_MHC down vs JK_MHC
19614	8050942	NM_001287489 // OTOF // otoferlin // 2p23.1 // 9381 /// NM_004802 // OTOF // otoferlin	OTOF	NM_001287489	0.00444876	-1.20731	JINB8_MHC down vs JK_MHC
23554	8091402	NM_001184723 // TM4SF18 // transmembrane 4 L six family member 18 // 3q25.1 // 116441 /	TM4SF18	NM_001184723	0.00445906	2.00469	JINB8_MHC up vs JK_MHC
9724	7951325	NM_032299 // DCUN1D5 // DCN1, defective in cullin neddylation 1, domain containing 5 //	DCUN1D5	NM_032299	0.00445976	2.01421	JINB8_MHC up vs JK_MHC
11637	7971184	NM_005830 // MRPS31 // mitochondrial ribosomal protein S31 // 13q14.11 // 10240 /// XM_	MRPS31	NM_005830	0.00446014	1.6588	JINB8_MHC up vs JK_MHC
9388	7948176	NM_033396 // TNKS1BP1 // tankyrase 1 binding protein 1 // 11q12.1 // 85456 /// XM_00671	TNKS1BP1	NM_033396	0.00446741	-1.347	JINB8_MHC down vs JK_MHC
6902	7924069	---		---	0.0044679	1.45347	JINB8_MHC up vs JK_MHC
8897	7943779	NM_022761 // C11orf1 // chromosome 11 open reading frame 1 // 11q23.1 // 64776 /// XM_0	C11orf1	NM_022761	0.00446857	1.76768	JINB8_MHC up vs JK_MHC
342	7892841	---		---	0.00447304	-1.33257	JINB8_MHC down vs JK_MHC
14520	8000131	NM_001135865 // NPIPB5 // nuclear pore complex interacting protein family, member B5 //	NPIPB5	NM_001135865	0.00447442	-1.35144	JINB8_MHC down vs JK_MHC
13471	7988963	NM_001306191 // ARPP19 // cAMP-regulated phosphoprotein 19kDa // 15q21.2 // 10776 /// N	ARPP19	NM_001306191	0.0044759	1.51425	JINB8_MHC up vs JK_MHC
24896	8103859	NM_001012732 // DCTD // dCMP deaminase // 4q35.1 // 1635 /// NM_001921 // DCTD // dCMP	DCTD	NM_001012732	0.00447739	1.67243	JINB8_MHC up vs JK_MHC
18001	8035551	BC004943 // MGC10814 // uncharacterized protein MGC10814 // 19p13.11 // 84757	MGC10814	BC004943	0.00447741	-1.87392	JINB8_MHC down vs JK_MHC
24092	8096533	OTTHUMT00000363062 // COX7A2P2 // cytochrome c oxidase subunit VIIa polypeptide 2 (live	COX7A2P2	OTTHUMT00000363062	0.00447765	1.49655	JINB8_MHC up vs JK_MHC
17028	8025584	NR_004381 // SNORD105 // small nucleolar RNA, C/D box 105 // 19p13.2 // 692229 /// ENST	SNORD105	NR_004381	0.00447766	1.27013	JINB8_MHC up vs JK_MHC
2934	7895450	---		---	0.00447767	-1.81137	JINB8_MHC down vs JK_MHC
33270	8180387	---		---	0.00448154	1.69146	JINB8_MHC up vs JK_MHC
27578	8129861	NM_000416 // IFNGR1 // interferon gamma receptor 1 // 6q23.3 // 3459 /// XM_006715470 /	IFNGR1	NM_000416	0.00448155	1.93457	JINB8_MHC up vs JK_MHC
122	7892621	---		---	0.00448235	1.53496	JINB8_MHC up vs JK_MHC
13495	7989218	XR_916383 // LOC102724683 // uncharacterized LOC102724683 // --- // 102724683 /// XR_93	LOC102724683	XR_916383	0.00448632	-1.41461	JINB8_MHC down vs JK_MHC
9699	7951093	NM_144664 // FAM76B // family with sequence similarity 76, member B // 11q21 // 143684	FAM76B	NM_144664	0.00448636	1.33665	JINB8_MHC up vs JK_MHC
28759	8140730	NM_024315 // TMEM243 // transmembrane protein 243, mitochondrial // 7q21.12 // 79161 //	TMEM243	NM_024315	0.00449139	2.03504	JINB8_MHC up vs JK_MHC
25855	8113234	NM_000439 // PCSK1 // proprotein convertase subtilisin/kexin type 1 // 5q15-q21 // 5122	PCSK1	NM_000439	0.00449352	1.48012	JINB8_MHC up vs JK_MHC
32615	8176133	NM_000402 // G6PD // glucose-6-phosphate dehydrogenase // Xq28 // 2539 /// NM_001042351	G6PD	NM_000402	0.00449767	-1.17654	JINB8_MHC down vs JK_MHC
21134	8066641	NM_022095 // ZNF335 // zinc finger protein 335 // 20q13.12 // 63925 /// XM_005260504 //	ZNF335	NM_022095	0.0045044	-1.28941	JINB8_MHC down vs JK_MHC
6717	7922243	NM_033418 // METTL18 // methyltransferase like 18 // 1q24.2 // 92342 /// XM_005245606 /	METTL18	NM_033418	0.00450825	1.5471	JINB8_MHC up vs JK_MHC
11588	7970727	NM_001265 // CDX2 // caudal type homeobox 2 // 13q12.3 // 1045 /// XM_011534875 // CDX2	CDX2	NM_001265	0.00450878	-1.3581	JINB8_MHC down vs JK_MHC
8529	7940103	NM_001005212 // OR9Q1 // olfactory receptor, family 9, subfamily Q, member 1 // 11q12.1	OR9Q1	NM_001005212	0.00450944	-1.22563	JINB8_MHC down vs JK_MHC
13936	7993807	NM_001301769 // TMEM159 // transmembrane protein 159 // 16p12 // 57146 /// NM_001301771	TMEM159	NM_001301769	0.00451323	1.85464	JINB8_MHC up vs JK_MHC
3530	7896051	---		---	0.00451403	-1.71878	JINB8_MHC down vs JK_MHC
32644	8176375	NM_001008 // RPS4Y1 // ribosomal protein S4, Y-linked 1 // Yp11.3 // 6192 /// ENST00000	RPS4Y1	NM_001008	0.00451648	1.75697	JINB8_MHC up vs JK_MHC
23605	8091806	NM_000984 // RPL23A // ribosomal protein L23a // 17q11.2 // 6147 /// ENST00000355731 //	RPL23A	NM_000984	0.00451757	1.40421	JINB8_MHC up vs JK_MHC
29853	8150818	NM_006756 // TCEA1 // transcription elongation factor A (SII), 1 // 8q11.2 // 6917 ///	TCEA1	NM_006756	0.00451849	1.61585	JINB8_MHC up vs JK_MHC
2020	7894529	---		---	0.00452795	5.01489	JINB8_MHC up vs JK_MHC
17364	8029006	NM_001278599 // AXL // AXL receptor tyrosine kinase // 19q13.1 // 558 /// NM_001699 //	AXL	NM_001278599	0.00452898	-1.19153	JINB8_MHC down vs JK_MHC
25129	8106107	NM_001284403 // PTCD2 // pentatricopeptide repeat domain 2 // 5q13.2 // 79810 /// NM_00	PTCD2	NM_001284403	0.00453248	1.53116	JINB8_MHC up vs JK_MHC
24586	8100990	NR_026769 // PPBPP2 // pro-platelet basic protein pseudogene 2 // 4q13.3 // 10895 /// E	PPBPP2	NR_026769	0.00454476	-1.26687	JINB8_MHC down vs JK_MHC
9094	7945740	OTTHUMT00000026911 // RPL26P30 // ribosomal protein L26 pseudogene 30 // 11p15.5 // 653	RPL26P30	OTTHUMT00000026911	0.00454575	1.39013	JINB8_MHC up vs JK_MHC
11213	7966760	NM_015002 // FBXO21 // F-box protein 21 // 12q24.22 // 23014 /// NM_033624 // FBXO21 //	FBXO21	NM_015002	0.00454883	1.57556	JINB8_MHC up vs JK_MHC
10307	7957032	NM_001300950 // YEATS4 // YEATS domain containing 4 // 12q15 // 8089 /// NM_006530 // Y	YEATS4	NM_001300950	0.00454929	1.51867	JINB8_MHC up vs JK_MHC
15849	8013906	NM_001242397 // TWF1 // twinfilin actin binding protein 1 // 12q12 // 5756 /// NM_00282	TWF1	NM_001242397	0.00455334	1.60341	JINB8_MHC up vs JK_MHC
25819	8112940	NM_001256732 // SSBP2 // single-stranded DNA binding protein 2 // 5q14.1 // 23635 /// N	SSBP2	NM_001256732	0.00456108	1.38115	JINB8_MHC up vs JK_MHC
25789	8112728	NM_001010942 // RAP1B // RAP1B, member of RAS oncogene family // 12q14 // 5908 /// NM_0	RAP1B	NM_001010942	0.00456373	1.92623	JINB8_MHC up vs JK_MHC
2685	7895200	---		---	0.00456482	-2.01385	JINB8_MHC down vs JK_MHC
13859	7992967	NM_138440 // VASN // vasorin // 16p13.3 // 114990 /// ENST00000304735 // VASN // vasori	VASN	NM_138440	0.00456544	-1.33932	JINB8_MHC down vs JK_MHC
31569	8167198	---		---	0.00456748	-1.38494	JINB8_MHC down vs JK_MHC
27894	8132929	NM_001202469 // GBAS // glioblastoma amplified sequence // 7p12 // 2631 /// NM_001483 /	GBAS	NM_001202469	0.00457623	1.80196	JINB8_MHC up vs JK_MHC
30431	8156043	NM_021154 // PSAT1 // phosphoserine aminotransferase 1 // 9q21.2 // 29968 /// NM_058179	PSAT1	NM_021154	0.00457788	2.26086	JINB8_MHC up vs JK_MHC
4731	7902036	---		---	0.00458062	-1.39463	JINB8_MHC down vs JK_MHC
29289	8145829	NM_025069 // ZNF703 // zinc finger protein 703 // 8p11.23 // 80139 /// ENST00000331569	ZNF703	NM_025069	0.00458867	-1.45068	JINB8_MHC down vs JK_MHC
24100	8096615	---		---	0.00458989	-1.52823	JINB8_MHC down vs JK_MHC
23333	8089015	NM_000313 // PROS1 // protein S (alpha) // 3q11.2 // 5627 /// NM_001314077 // PROS1 //	PROS1	NM_000313	0.00459802	1.9766	JINB8_MHC up vs JK_MHC
30940	8161249	NM_033412 // SLC25A51 // solute carrier family 25, member 51 // 9p13.3-p12 // 92014 ///	SLC25A51	NM_033412	0.0045989	1.37814	JINB8_MHC up vs JK_MHC
6130	7916372	NM_001305043 // TMEM59 // transmembrane protein 59 // 1p32.3 // 9528 /// NM_001305049 /	TMEM59	NM_001305043	0.00460314	1.67621	JINB8_MHC up vs JK_MHC
30114	8152938	NM_001145095 // HHLA1 // HERV-H LTR-associating 1 // 8q24 // 10086 /// ENST00000414222	HHLA1	NM_001145095	0.00460375	-1.27464	JINB8_MHC down vs JK_MHC
30624	8157818	NM_001045476 // WDR38 // WD repeat domain 38 // 9q33.3 // 401551 /// NM_001276374 // WD	WDR38	NM_001045476	0.00460545	-1.7471	JINB8_MHC down vs JK_MHC
30167	8153568	NM_000445 // PLEC // plectin // 8q24 // 5339 /// NM_201378 // PLEC // plectin // 8q24 /	PLEC	NM_000445	0.00460871	-1.40326	JINB8_MHC down vs JK_MHC
26604	8120249	NR_001445 // RN7SK // RNA, 7SK small nuclear // 6p12.2 // 125050	RN7SK	NR_001445	0.00461386	1.22512	JINB8_MHC up vs JK_MHC
29776	8150089	NM_001284239 // SARAF // store-operated calcium entry-associated regulatory factor // 8	SARAF	NM_001284239	0.00461663	1.39286	JINB8_MHC up vs JK_MHC
9676	7950906	NM_001114173 // CTSC // cathepsin C // 11q14.2 // 1075 /// NM_001814 // CTSC // catheps	CTSC	NM_001114173	0.00461861	1.70409	JINB8_MHC up vs JK_MHC
76	7892574	---		---	0.0046221	1.97998	JINB8_MHC up vs JK_MHC
24104	8096663	NM_001008388 // CISD2 // CDGSH iron sulfur domain 2 // 4q24 // 493856 /// ENST000002739	CISD2	NM_001008388	0.00462827	1.90044	JINB8_MHC up vs JK_MHC
26957	8123642	---		---	0.0046286	-1.28379	JINB8_MHC down vs JK_MHC
19773	8052703	NM_001256476 // WDR92 // WD repeat domain 92 // 2p14 // 116143 /// NM_138458 // WDR92 /	WDR92	NM_001256476	0.00463001	1.45061	JINB8_MHC up vs JK_MHC
13346	7987172	NM_020154 // EMC7 // ER membrane protein complex subunit 7 // 15q14 // 56851 /// ENST00	EMC7	NM_020154	0.00463151	1.65914	JINB8_MHC up vs JK_MHC
28344	8137112	NM_012256 // ZNF212 // zinc finger protein 212 // 7q36.1 // 7988 /// XM_005250055 // ZN	ZNF212	NM_012256	0.0046353	-1.27621	JINB8_MHC down vs JK_MHC
29208	8144917	NM_000237 // LPL // lipoprotein lipase // 8p22 // 4023 /// ENST00000311322 // LPL // li	LPL	NM_000237	0.00463585	-1.29659	JINB8_MHC down vs JK_MHC
29540	8148263	NM_017956 // TRMT12 // tRNA methyltransferase 12 homolog (S. cerevisiae) // 8q24.13 //	TRMT12	NM_017956	0.00464023	1.94489	JINB8_MHC up vs JK_MHC
21943	8074597	XM_011508918 // FAM230A // family with sequence similarity 230, member A // 22q11.21 //	FAM230A	XM_011508918	0.0046412	-1.21647	JINB8_MHC down vs JK_MHC
18727	8042306	---		---	0.00464144	-1.57057	JINB8_MHC down vs JK_MHC
8807	7942912	---		---	0.00464147	1.69013	JINB8_MHC up vs JK_MHC
26866	8122705	NM_001252049 // PCMT1 // protein-L-isoaspartate (D-aspartate) O-methyltransferase // 6q	PCMT1	NM_001252049	0.00464296	1.78205	JINB8_MHC up vs JK_MHC
8766	7942603	NM_025098 // MOGAT2 // monoacylglycerol O-acyltransferase 2 // 11q13.5 // 80168 /// XM_	MOGAT2	NM_025098	0.00464936	-1.29599	JINB8_MHC down vs JK_MHC
31438	8165947	NM_015691 // WWC3 // WWC family member 3 // Xp22.32 // 55841 /// ENST00000380861 // WWC	WWC3	NM_015691	0.00465404	-1.13613	JINB8_MHC down vs JK_MHC
22005	8075009	NM_001284251 // GUCD1 // guanylyl cyclase domain containing 1 // 22q11.2 // 83606 /// N	GUCD1	NM_001284251	0.00465462	1.27714	JINB8_MHC up vs JK_MHC
2070	7894579	---		---	0.00465918	1.96265	JINB8_MHC up vs JK_MHC
15104	8005943	NM_000984 // RPL23A // ribosomal protein L23a // 17q11.2 // 6147 /// ENST00000355731 //	RPL23A	NM_000984	0.00465924	1.44922	JINB8_MHC up vs JK_MHC
10318	7957167	NM_018279 // TMEM19 // transmembrane protein 19 // 12q21.1 // 55266 /// ENST00000266673	TMEM19	NM_018279	0.00466581	1.69584	JINB8_MHC up vs JK_MHC
30845	8160371	NM_002175 // IFNA21 // interferon, alpha 21 // 9p22 // 3452 /// ENST00000380225 // IFNA	IFNA21	NM_002175	0.00466628	-1.18764	JINB8_MHC down vs JK_MHC
17282	8028058	NM_032123 // KIRREL2 // kin of IRRE like 2 (Drosophila) // 19q13.12 // 84063 /// NM_199	KIRREL2	NM_032123	0.00466712	-1.39557	JINB8_MHC down vs JK_MHC
7177	7926708	NM_024838 // THNSL1 // threonine synthase-like 1 // 10p12.1 // 79896 /// XM_005252597 /	THNSL1	NM_024838	0.00466815	1.55582	JINB8_MHC up vs JK_MHC
3198	7895714	---		---	0.00467054	-1.59933	JINB8_MHC down vs JK_MHC
23684	8092541	NM_139248 // LIPH // lipase, member H // 3q27 // 200879 /// XM_006713529 // LIPH // lip	LIPH	NM_139248	0.00467474	-1.21879	JINB8_MHC down vs JK_MHC
3135	7895651	---		---	0.0046797	-1.6362	JINB8_MHC down vs JK_MHC
560	7893061	---		---	0.00468031	2.7258	JINB8_MHC up vs JK_MHC
16322	8018902	NM_173628 // DNAH17 // dynein, axonemal, heavy chain 17 // 17q25.3 // 8632 /// XM_01152	DNAH17	NM_173628	0.00468129	-1.40289	JINB8_MHC down vs JK_MHC
17379	8029193	NM_001304815 // CIC // capicua transcriptional repressor // 19q13.2 // 23152 /// NM_015	CIC	NM_001304815	0.00468934	-1.55639	JINB8_MHC down vs JK_MHC
15517	8010137	NR_003013 // SCARNA16 // small Cajal body-specific RNA 16 // 17q25.2 // 677781 /// NR_1	SCARNA16	NR_003013	0.00469116	1.5948	JINB8_MHC up vs JK_MHC
20193	8056794	---		---	0.00469169	-1.26413	JINB8_MHC down vs JK_MHC
11091	7965480	NM_002629 // PGAM1 // phosphoglycerate mutase 1 (brain) // 10q25.3 // 5223 /// ENST0000	PGAM1	NM_002629	0.00469182	1.56516	JINB8_MHC up vs JK_MHC
31220	8163795	NM_001270427 // PSMD5 // proteasome 26S subunit, non-ATPase 5 // 9q33.2 // 5711 /// NM_	PSMD5	NM_001270427	0.00469792	1.90121	JINB8_MHC up vs JK_MHC
5525	7910142	NM_001003665 // C1orf95 // chromosome 1 open reading frame 95 // 1q42.12 // 375057 ///	C1orf95	NM_001003665	0.00470012	-1.31038	JINB8_MHC down vs JK_MHC
15174	8006608	NM_001291468 // CCL4L2 // chemokine (C-C motif) ligand 4-like 2 // 17q12 // 9560 /// NM	CCL4L2	NM_001291468	0.00470302	-1.20569	JINB8_MHC down vs JK_MHC
5269	7907135	NM_199344 // SFT2D2 // SFT2 domain containing 2 // 1q24.2 // 375035 /// ENST00000271375	SFT2D2	NM_199344	0.0047052	2.58486	JINB8_MHC up vs JK_MHC
13952	7994026	NM_001135865 // NPIPB5 // nuclear pore complex interacting protein family, member B5 //	NPIPB5	NM_001135865	0.00470794	-1.33887	JINB8_MHC down vs JK_MHC
17713	8032157	NM_001100122 // SBNO2 // strawberry notch homolog 2 (Drosophila) // 19p13.3 // 22904 //	SBNO2	NM_001100122	0.00470956	-1.24555	JINB8_MHC down vs JK_MHC
15447	8009366	NM_001303272 // NOL11 // nucleolar protein 11 // 17q24.2 // 25926 /// NM_015462 // NOL1	NOL11	NM_001303272	0.00471087	1.56974	JINB8_MHC up vs JK_MHC
3146	7895662	---		---	0.00471278	-1.70344	JINB8_MHC down vs JK_MHC
14503	7999889	NM_016641 // GDE1 // glycerophosphodiester phosphodiesterase 1 // 16p12-p11.2 // 51573	GDE1	NM_016641	0.00471333	1.60544	JINB8_MHC up vs JK_MHC
1756	7894263	---		---	0.00471668	1.79514	JINB8_MHC up vs JK_MHC
24056	8096116	NM_001256421 // GPAT3 // glycerol-3-phosphate acyltransferase 3 // 4q21.23 // 84803 ///	GPAT3	NM_001256421	0.00471739	2.12756	JINB8_MHC up vs JK_MHC
29456	8147439	NM_024613 // PLEKHF2 // pleckstrin homology domain containing, family F (with FYVE doma	PLEKHF2	NM_024613	0.00471975	1.40653	JINB8_MHC up vs JK_MHC
16985	8025126	NM_001136507 // MBD3L5 // methyl-CpG binding domain protein 3-like 5 // 19p13.2 // 2844	MBD3L5	NM_001136507	0.0047293	-1.46812	JINB8_MHC down vs JK_MHC
23476	8090533	NM_001199469 // ISY1 // ISY1 splicing factor homolog // 3q21.3 // 57461 /// NM_00120489	ISY1	NM_001199469	0.00473722	2.57121	JINB8_MHC up vs JK_MHC
29453	8147375	NM_181787 // DPY19L4 // dpy-19-like 4 (C. elegans) // 8q22.1 // 286148 /// XM_005250894	DPY19L4	NM_181787	0.00474005	1.85481	JINB8_MHC up vs JK_MHC
31894	8169836	NM_003399 // XPNPEP2 // X-prolyl aminopeptidase (aminopeptidase P) 2, membrane-bound //	XPNPEP2	NM_003399	0.00474885	-1.46599	JINB8_MHC down vs JK_MHC
4668	7901376	NM_014372 // RNF11 // ring finger protein 11 // 1p32 // 26994 /// ENST00000242719 // RN	RNF11	NM_014372	0.004753	1.44865	JINB8_MHC up vs JK_MHC
4980	7904695	NM_004892 // SEC22B // SEC22 homolog B, vesicle trafficking protein (gene/pseudogene) /	SEC22B	NM_004892	0.00475317	1.91553	JINB8_MHC up vs JK_MHC
11193	7966534	NM_000970 // RPL6 // ribosomal protein L6 // 12q24.1 // 6128 /// NM_001024662 // RPL6 /	RPL6	NM_000970	0.00475558	1.27845	JINB8_MHC up vs JK_MHC
[truncated: 31,298 more rows]

## Sheet: 1.5fc_0.05pval
Column #	Transcript ID	gene_assignment	Gene Symbol	RefSeq	p-value(JINB8_MHC vs. JK_MHC)	Fold-Change(JINB8_MHC vs. JK_MHC)	Fold-Change(JINB8_MHC vs. JK_MHC) (Description)
2609	7895124	---		---	0.0352641	-3.60851	JINB8_MHC down vs JK_MHC
36	7892533	---		---	0.0212974	-3.4835	JINB8_MHC down vs JK_MHC
31410	8165709	---		---	0.00239634	-3.31977	JINB8_MHC down vs JK_MHC
31244	8164060	---		---	0.0172228	-3.28116	JINB8_MHC down vs JK_MHC
2639	7895154	---		---	0.0134417	-3.22409	JINB8_MHC down vs JK_MHC
23539	8091241	---		---	0.0355321	-3.17654	JINB8_MHC down vs JK_MHC
10043	7954310	---		---	0.0089473	-2.86364	JINB8_MHC down vs JK_MHC
5312	7907655	---		---	0.00902246	-2.8262	JINB8_MHC down vs JK_MHC
25	7892521	---		---	0.0188233	-2.82254	JINB8_MHC down vs JK_MHC
28983	8143038	---		---	0.0242726	-2.81197	JINB8_MHC down vs JK_MHC
1943	7894452	---		---	0.000600599	-2.7666	JINB8_MHC down vs JK_MHC
3415	7895933	---		---	0.0238765	-2.75748	JINB8_MHC down vs JK_MHC
16686	8022277	---		---	0.00209599	-2.60845	JINB8_MHC down vs JK_MHC
38	7892535	---		---	0.0442054	-2.58577	JINB8_MHC down vs JK_MHC
24763	8102783	---		---	0.0229049	-2.55276	JINB8_MHC down vs JK_MHC
1308	7893810	---		---	0.0220206	-2.52222	JINB8_MHC down vs JK_MHC
2377	7894891	---		---	0.0438928	-2.48256	JINB8_MHC down vs JK_MHC
29328	8146305	---		---	0.0156534	-2.46217	JINB8_MHC down vs JK_MHC
16	7892512	---		---	0.00228941	-2.4592	JINB8_MHC down vs JK_MHC
31408	8165705	ENST00000361681 // ND6 // NADH dehydrogenase, subunit 6 (complex I) // --- // 4541	ND6	ENST00000361681	0.0146497	-2.41681	JINB8_MHC down vs JK_MHC
2860	7895375	---		---	0.001924	-2.41616	JINB8_MHC down vs JK_MHC
1246	7893748	---		---	0.0302731	-2.40443	JINB8_MHC down vs JK_MHC
6496	7919854	---		---	0.000946534	-2.40315	JINB8_MHC down vs JK_MHC
9964	7953620	---		---	1.8868e-06	-2.39272	JINB8_MHC down vs JK_MHC
2431	7894945	---		---	0.0383924	-2.38115	JINB8_MHC down vs JK_MHC
2349	7894863	---		---	0.0350855	-2.35957	JINB8_MHC down vs JK_MHC
19138	8045804	---		---	0.0257347	-2.35907	JINB8_MHC down vs JK_MHC
1527	7894031	---		---	0.00550572	-2.35291	JINB8_MHC down vs JK_MHC
11452	7969368	---		---	0.0185107	-2.33643	JINB8_MHC down vs JK_MHC
2875	7895390	---		---	0.0250907	-2.32859	JINB8_MHC down vs JK_MHC
3241	7895757	---		---	0.00947927	-2.2983	JINB8_MHC down vs JK_MHC
2438	7894952	---		---	0.0102324	-2.27239	JINB8_MHC down vs JK_MHC
2102	7894612	---		---	0.000702127	-2.26193	JINB8_MHC down vs JK_MHC
23815	8094026	---		---	0.00661433	-2.25704	JINB8_MHC down vs JK_MHC
1098	7893599	---		---	0.0138064	-2.24228	JINB8_MHC down vs JK_MHC
2384	7894898	---		---	0.0241291	-2.23222	JINB8_MHC down vs JK_MHC
1421	7893925	---		---	0.048974	-2.19526	JINB8_MHC down vs JK_MHC
86	7892584	---		---	0.0416707	-2.17213	JINB8_MHC down vs JK_MHC
1193	7893695	---		---	0.0111334	-2.15959	JINB8_MHC down vs JK_MHC
823	7893324	---		---	0.0458129	-2.15695	JINB8_MHC down vs JK_MHC
2967	7895483	---		---	0.0131489	-2.13898	JINB8_MHC down vs JK_MHC
25281	8107671	---		---	0.029946	-2.13715	JINB8_MHC down vs JK_MHC
49	7892547	---		---	0.00553449	-2.13691	JINB8_MHC down vs JK_MHC
2945	7895461	---		---	0.00166268	-2.13424	JINB8_MHC down vs JK_MHC
2320	7894833	---		---	0.00433354	-2.12844	JINB8_MHC down vs JK_MHC
772	7893273	---		---	0.0134404	-2.12366	JINB8_MHC down vs JK_MHC
2592	7895107	---		---	0.00301348	-2.12056	JINB8_MHC down vs JK_MHC
14602	8000930	---		---	0.00569821	-2.10848	JINB8_MHC down vs JK_MHC
2116	7894626	---		---	0.0102909	-2.10218	JINB8_MHC down vs JK_MHC
1159	7893660	---		---	0.0194286	-2.09933	JINB8_MHC down vs JK_MHC
249	7892748	---		---	0.00112028	-2.09691	JINB8_MHC down vs JK_MHC
29415	8146955	---		---	0.00369985	-2.08987	JINB8_MHC down vs JK_MHC
27387	8127690	---		---	0.00784274	-2.07672	JINB8_MHC down vs JK_MHC
29858	8150860	---		---	0.0225503	-2.07247	JINB8_MHC down vs JK_MHC
187	7892686	---		---	0.00834879	-2.06808	JINB8_MHC down vs JK_MHC
2506	7895020	---		---	0.00971358	-2.05958	JINB8_MHC down vs JK_MHC
2495	7895009	---		---	0.0382501	-2.03574	JINB8_MHC down vs JK_MHC
237	7892736	---		---	0.0139638	-2.03467	JINB8_MHC down vs JK_MHC
3700	7896221	---		---	0.000525844	-2.03421	JINB8_MHC down vs JK_MHC
2340	7894854	---		---	0.00201248	-2.03112	JINB8_MHC down vs JK_MHC
31749	8168644	---		---	0.0361861	-2.0277	JINB8_MHC down vs JK_MHC
1639	7894144	---		---	0.00770148	-2.02539	JINB8_MHC down vs JK_MHC
62	7892560	---		---	0.0410983	-2.02202	JINB8_MHC down vs JK_MHC
4067	7896592	---		---	0.00492914	-2.01739	JINB8_MHC down vs JK_MHC
2909	7895424	---		---	0.00704213	-2.01609	JINB8_MHC down vs JK_MHC
2885	7895400	---		---	0.00349062	-2.01528	JINB8_MHC down vs JK_MHC
2685	7895200	---		---	0.00456482	-2.01385	JINB8_MHC down vs JK_MHC
29736	8149705	NR_029714 // MIR320A // microRNA 320a // 8p21.3 // 407037 /// ENST00000385302 // MIR320	MIR320A	NR_029714	0.00423867	-2.00974	JINB8_MHC down vs JK_MHC
11981	7974194	---		---	0.0113048	-2.00521	JINB8_MHC down vs JK_MHC
2181	7894692	---		---	0.00358197	-2.00376	JINB8_MHC down vs JK_MHC
5668	7911337	---		---	0.0316908	-1.99731	JINB8_MHC down vs JK_MHC
11942	7973871	---		---	0.0316908	-1.99731	JINB8_MHC down vs JK_MHC
31404	8165696	---		---	0.0316908	-1.99731	JINB8_MHC down vs JK_MHC
4263	7897293	---		---	0.0221537	-1.98733	JINB8_MHC down vs JK_MHC
5737	7912155	---		---	0.0245826	-1.98423	JINB8_MHC down vs JK_MHC
1220	7893722	---		---	0.0248049	-1.98158	JINB8_MHC down vs JK_MHC
9289	7947421	---		---	0.0489665	-1.97894	JINB8_MHC down vs JK_MHC
2901	7895416	---		---	0.0223778	-1.97709	JINB8_MHC down vs JK_MHC
9189	7946328	---		---	0.032187	-1.97345	JINB8_MHC down vs JK_MHC
22629	8081546	---		---	0.0182876	-1.96921	JINB8_MHC down vs JK_MHC
2047	7894556	---		---	0.0288543	-1.9682	JINB8_MHC down vs JK_MHC
1722	7894228	---		---	0.0308483	-1.96769	JINB8_MHC down vs JK_MHC
1199	7893701	---		---	0.0218919	-1.95197	JINB8_MHC down vs JK_MHC
671	7893172	---		---	0.0042126	-1.94618	JINB8_MHC down vs JK_MHC
8801	7942875	---		---	0.0103054	-1.94468	JINB8_MHC down vs JK_MHC
1542	7894046	---		---	2.01824e-05	-1.942	JINB8_MHC down vs JK_MHC
1242	7893744	---		---	0.0413256	-1.93876	JINB8_MHC down vs JK_MHC
27740	8131441	AK123300 // LOC100419773 // zinc finger protein 33B pseudogene // --- // 100419773	LOC100419773	AK123300	0.0154118	-1.93211	JINB8_MHC down vs JK_MHC
1745	7894251	---		---	0.0405955	-1.93152	JINB8_MHC down vs JK_MHC
20410	8059576	---		---	0.0193557	-1.92574	JINB8_MHC down vs JK_MHC
24898	8103873	---		---	0.0305459	-1.92524	JINB8_MHC down vs JK_MHC
1727	7894233	---		---	0.000182832	-1.91686	JINB8_MHC down vs JK_MHC
1743	7894249	---		---	0.00012103	-1.91559	JINB8_MHC down vs JK_MHC
1983	7894492	---		---	0.0344067	-1.91198	JINB8_MHC down vs JK_MHC
6725	7922299	---		---	0.019417	-1.91157	JINB8_MHC down vs JK_MHC
2738	7895253	---		---	0.0460152	-1.91141	JINB8_MHC down vs JK_MHC
3567	7896088	---		---	0.00325467	-1.89654	JINB8_MHC down vs JK_MHC
2184	7894696	---		---	0.00155629	-1.89578	JINB8_MHC down vs JK_MHC
6865	7923698	---		---	0.0339821	-1.89489	JINB8_MHC down vs JK_MHC
1759	7894266	---		---	0.00389001	-1.89421	JINB8_MHC down vs JK_MHC
30224	8154225	---		---	0.0106949	-1.8915	JINB8_MHC down vs JK_MHC
2123	7894633	---		---	0.00709039	-1.89118	JINB8_MHC down vs JK_MHC
16718	8022502	---		---	0.000119179	-1.89022	JINB8_MHC down vs JK_MHC
399	7892898	---		---	0.0294049	-1.88946	JINB8_MHC down vs JK_MHC
3552	7896073	---		---	0.00169048	-1.88901	JINB8_MHC down vs JK_MHC
852	7893353	---		---	0.0277165	-1.88382	JINB8_MHC down vs JK_MHC
1791	7894298	---		---	0.00541408	-1.88196	JINB8_MHC down vs JK_MHC
9035	7945158	---		---	0.0129423	-1.87789	JINB8_MHC down vs JK_MHC
516	7893015	---		---	0.0405563	-1.8754	JINB8_MHC down vs JK_MHC
2318	7894831	---		---	0.0091513	-1.87527	JINB8_MHC down vs JK_MHC
18001	8035551	BC004943 // MGC10814 // uncharacterized protein MGC10814 // 19p13.11 // 84757	MGC10814	BC004943	0.00447741	-1.87392	JINB8_MHC down vs JK_MHC
3515	7896034	---		---	2.80276e-05	-1.87172	JINB8_MHC down vs JK_MHC
213	7892712	---		---	0.0219442	-1.87071	JINB8_MHC down vs JK_MHC
31369	8165496	---		---	0.0434381	-1.87027	JINB8_MHC down vs JK_MHC
6449	7919564	---		---	0.0368005	-1.86937	JINB8_MHC down vs JK_MHC
29583	8148621	NM_052924 // RHPN1 // rhophilin, Rho GTPase binding protein 1 // 8q24.3 // 114822 /// X	RHPN1	NM_052924	0.00131562	-1.86644	JINB8_MHC down vs JK_MHC
1456	7893960	---		---	0.01274	-1.86306	JINB8_MHC down vs JK_MHC
30717	8158987	NR_001275 // CELP // carboxyl ester lipase pseudogene // 9q34.3 // 1057 /// ENST0000062	CELP	NR_001275	0.0294944	-1.86059	JINB8_MHC down vs JK_MHC
19063	8045205	NR_027313 // TISP43 // uncharacterized LOC150527 // 2q21.1 // 150527 /// AY713301 // TI	TISP43	NR_027313	0.00190359	-1.8604	JINB8_MHC down vs JK_MHC
20046	8055236	NR_027313 // TISP43 // uncharacterized LOC150527 // 2q21.1 // 150527 /// AY713301 // TI	TISP43	NR_027313	0.00190359	-1.8604	JINB8_MHC down vs JK_MHC
1583	7894087	---		---	0.00871998	-1.85827	JINB8_MHC down vs JK_MHC
24282	8098240	---		---	0.0432897	-1.85772	JINB8_MHC down vs JK_MHC
3915	7896437	---		---	0.0162907	-1.85641	JINB8_MHC down vs JK_MHC
10555	7959848	---		---	0.00683224	-1.85491	JINB8_MHC down vs JK_MHC
5670	7911341	---		---	0.0452119	-1.85267	JINB8_MHC down vs JK_MHC
2085	7894595	---		---	0.00316645	-1.85093	JINB8_MHC down vs JK_MHC
4982	7904713	---		---	0.0126968	-1.85084	JINB8_MHC down vs JK_MHC
6397	7919129	---		---	0.0126968	-1.85084	JINB8_MHC down vs JK_MHC
3285	7895802	---		---	0.00980385	-1.84072	JINB8_MHC down vs JK_MHC
461	7892960	---		---	0.00195937	-1.83872	JINB8_MHC down vs JK_MHC
262	7892761	---		---	0.00721765	-1.83581	JINB8_MHC down vs JK_MHC
934	7893435	---		---	0.000538386	-1.83451	JINB8_MHC down vs JK_MHC
2702	7895217	---		---	0.0429099	-1.83385	JINB8_MHC down vs JK_MHC
1581	7894085	---		---	0.0370048	-1.8336	JINB8_MHC down vs JK_MHC
1014	7893515	---		---	0.00933941	-1.83255	JINB8_MHC down vs JK_MHC
19451	8049123	NM_001632 // ALPP // alkaline phosphatase, placental // 2q37 // 250 /// ENST00000392027	ALPP	NM_001632	0.0105574	-1.82876	JINB8_MHC down vs JK_MHC
28977	8142979	---		---	0.0063558	-1.82373	JINB8_MHC down vs JK_MHC
25936	8113879	AK054976 // HINT1 // histidine triad nucleotide binding protein 1 // 5q31.2 // 3094	HINT1	AK054976	0.00809886	-1.82219	JINB8_MHC down vs JK_MHC
1656	7894161	---		---	0.0289221	-1.81949	JINB8_MHC down vs JK_MHC
12158	7976069	---		---	0.0249516	-1.81752	JINB8_MHC down vs JK_MHC
2234	7894747	---		---	0.00230879	-1.81486	JINB8_MHC down vs JK_MHC
27362	8127498	NR_029598 // MIR30C2 // microRNA 30c-2 // 6q13 // 407032 /// uc011dya.2 // MIR30C2 // m	MIR30C2	NR_029598	0.00403933	-1.81445	JINB8_MHC down vs JK_MHC
3292	7895809	---		---	0.0233645	-1.81186	JINB8_MHC down vs JK_MHC
2934	7895450	---		---	0.00447767	-1.81137	JINB8_MHC down vs JK_MHC
25754	8112435	NR_130778 // LOC101928885 // uncharacterized LOC101928885 // 5q13.1 // 101928885	LOC101928885	NR_130778	0.00611458	-1.81137	JINB8_MHC down vs JK_MHC
5359	7908328	---		---	0.0149204	-1.81022	JINB8_MHC down vs JK_MHC
4145	7896670	---		---	0.0096138	-1.8081	JINB8_MHC down vs JK_MHC
20596	8061404	---		---	0.0200164	-1.80646	JINB8_MHC down vs JK_MHC
3996	7896518	---		---	0.0429004	-1.80293	JINB8_MHC down vs JK_MHC
8211	7937698	AY129010 // LOC399851 // uncharacterized LOC399851 // 11p15.5 // 399851	LOC399851	AY129010	0.0128418	-1.80287	JINB8_MHC down vs JK_MHC
1707	7894213	---		---	0.0145259	-1.80058	JINB8_MHC down vs JK_MHC
456	7892955	---		---	0.00099781	-1.80012	JINB8_MHC down vs JK_MHC
2532	7895046	---		---	0.0127467	-1.7987	JINB8_MHC down vs JK_MHC
5032	7905037	---		---	0.0477504	-1.79868	JINB8_MHC down vs JK_MHC
18695	8042038	NR_002229 // RPL23AP32 // ribosomal protein L23a pseudogene 32 // 2p16.2 // 56969 /// u	RPL23AP32	NR_002229	0.00360806	-1.79751	JINB8_MHC down vs JK_MHC
2624	7895139	---		---	0.00812875	-1.79697	JINB8_MHC down vs JK_MHC
19071	8045275	---		---	0.00296725	-1.79505	JINB8_MHC down vs JK_MHC
298	7892797	---		---	0.0112599	-1.79455	JINB8_MHC down vs JK_MHC
12544	7979862	---		---	0.00384673	-1.79235	JINB8_MHC down vs JK_MHC
805	7893306	---		---	0.00199242	-1.79068	JINB8_MHC down vs JK_MHC
18905	8043685	---		---	0.00389968	-1.78964	JINB8_MHC down vs JK_MHC
20039	8055204	---		---	0.00516021	-1.78914	JINB8_MHC down vs JK_MHC
3814	7896335	---		---	0.027965	-1.78677	JINB8_MHC down vs JK_MHC
1328	7893830	---		---	0.0315238	-1.78627	JINB8_MHC down vs JK_MHC
2656	7895171	---		---	0.0108956	-1.78603	JINB8_MHC down vs JK_MHC
1863	7894371	---		---	0.00249136	-1.78515	JINB8_MHC down vs JK_MHC
20648	8061940	NM_080825 // C20orf144 // chromosome 20 open reading frame 144 // 20q11.22 // 128864 //	C20orf144	NM_080825	0.0145963	-1.78506	JINB8_MHC down vs JK_MHC
21042	8065795	NR_002165 // HMGB3P1 // high mobility group box 3 pseudogene 1 // 20q11.22 // 128872	HMGB3P1	NR_002165	0.00161346	-1.78468	JINB8_MHC down vs JK_MHC
427	7892926	---		---	0.00917094	-1.78018	JINB8_MHC down vs JK_MHC
27973	8133326	NM_001257190 // POM121 // POM121 transmembrane nucleoporin // 7q11.23 // 9883 /// NM_17	POM121	NM_001257190	0.00731344	-1.7794	JINB8_MHC down vs JK_MHC
14809	8003066	---		---	0.0464837	-1.77886	JINB8_MHC down vs JK_MHC
4589	7900538	---		---	0.0108867	-1.77862	JINB8_MHC down vs JK_MHC
3112	7895628	---		---	0.029455	-1.77773	JINB8_MHC down vs JK_MHC
2075	7894584	---		---	0.00698058	-1.77714	JINB8_MHC down vs JK_MHC
31605	8167575	NM_001098407 // GAGE2D // G antigen 2D // Xp11.23 // 729408 /// NM_012196 // GAGE8 // G	GAGE2D	NM_001098407	0.0258086	-1.77676	JINB8_MHC down vs JK_MHC
2161	7894671	---		---	0.00664213	-1.7751	JINB8_MHC down vs JK_MHC
21394	8069168	NM_198699 // KRTAP10-12 // keratin associated protein 10-12 // 21q22.3 // 386685 /// EN	KRTAP10-12	NM_198699	0.0262527	-1.77452	JINB8_MHC down vs JK_MHC
3408	7895926	---		---	0.0137488	-1.77154	JINB8_MHC down vs JK_MHC
3469	7895988	---		---	0.0173931	-1.77123	JINB8_MHC down vs JK_MHC
542	7893042	---		---	0.00944775	-1.77113	JINB8_MHC down vs JK_MHC
15562	8010768	---		---	0.000232818	-1.77103	JINB8_MHC down vs JK_MHC
1898	7894406	---		---	0.0236624	-1.77091	JINB8_MHC down vs JK_MHC
1133	7893634	---		---	0.00542385	-1.76839	JINB8_MHC down vs JK_MHC
3093	7895609	---		---	0.000305846	-1.76819	JINB8_MHC down vs JK_MHC
190	7892689	---		---	0.0351087	-1.7666	JINB8_MHC down vs JK_MHC
3355	7895872	---		---	0.0254063	-1.76548	JINB8_MHC down vs JK_MHC
3219	7895735	---		---	0.00215855	-1.76388	JINB8_MHC down vs JK_MHC
14155	7996256	---		---	0.00429748	-1.75839	JINB8_MHC down vs JK_MHC
8099	7936406	---		---	0.0193742	-1.7579	JINB8_MHC down vs JK_MHC
1674	7894180	---		---	0.0402868	-1.75755	JINB8_MHC down vs JK_MHC
2228	7894741	---		---	0.00361854	-1.75691	JINB8_MHC down vs JK_MHC
2585	7895100	---		---	0.03218	-1.7541	JINB8_MHC down vs JK_MHC
23042	8085714	---		---	0.0337996	-1.75229	JINB8_MHC down vs JK_MHC
19073	8045279	---		---	0.00879413	-1.75131	JINB8_MHC down vs JK_MHC
3722	7896243	---		---	0.00364652	-1.75062	JINB8_MHC down vs JK_MHC
1859	7894367	---		---	0.00547695	-1.74989	JINB8_MHC down vs JK_MHC
2855	7895370	---		---	0.00888255	-1.74967	JINB8_MHC down vs JK_MHC
5917	7914103	NM_001029882 // AHDC1 // AT hook, DNA binding motif, containing 1 // 1p36.13 // 27245 /	AHDC1	NM_001029882	0.000636516	-1.74867	JINB8_MHC down vs JK_MHC
30624	8157818	NM_001045476 // WDR38 // WD repeat domain 38 // 9q33.3 // 401551 /// NM_001276374 // WD	WDR38	NM_001045476	0.00460545	-1.7471	JINB8_MHC down vs JK_MHC
29014	8143385	---		---	0.0081829	-1.74651	JINB8_MHC down vs JK_MHC
27797	8132036	NM_001080529 // WIPF3 // WAS/WASL interacting protein family, member 3 // 7p14.3 // 644	WIPF3	NM_001080529	0.0337954	-1.74483	JINB8_MHC down vs JK_MHC
1957	7894466	---		---	0.00853712	-1.74408	JINB8_MHC down vs JK_MHC
2196	7894708	---		---	0.00308978	-1.74259	JINB8_MHC down vs JK_MHC
5875	7913665	---		---	0.0386821	-1.74214	JINB8_MHC down vs JK_MHC
2960	7895476	---		---	0.0187511	-1.74066	JINB8_MHC down vs JK_MHC
3418	7895936	---		---	0.00310715	-1.74009	JINB8_MHC down vs JK_MHC
3109	7895625	---		---	0.0244645	-1.73956	JINB8_MHC down vs JK_MHC
2339	7894853	---		---	0.028097	-1.7386	JINB8_MHC down vs JK_MHC
17113	8026422	---		---	0.0135727	-1.73682	JINB8_MHC down vs JK_MHC
1222	7893724	---		---	0.00971415	-1.73538	JINB8_MHC down vs JK_MHC
30760	8159519	XM_005266138 // PRR31 // proline rich 31 // 9q34.3 // 101928638 /// XM_005276365 // PRR	PRR31	XM_005266138	0.0170533	-1.73446	JINB8_MHC down vs JK_MHC
31996	8170630	---		---	0.022284	-1.73276	JINB8_MHC down vs JK_MHC
16366	8019347	---		---	0.00287338	-1.73143	JINB8_MHC down vs JK_MHC
26329	8117531	XR_926632 // LOC105374990 // uncharacterized LOC105374990 // --- // 105374990 /// XR_92	LOC105374990	XR_926632	0.0029365	-1.73059	JINB8_MHC down vs JK_MHC
27062	8124467	XR_926632 // LOC105374990 // uncharacterized LOC105374990 // --- // 105374990 /// XR_92	LOC105374990	XR_926632	0.0029365	-1.73059	JINB8_MHC down vs JK_MHC
937	7893438	---		---	0.033694	-1.72997	JINB8_MHC down vs JK_MHC
16500	8020419	NR_031565 // MIR320C1 // microRNA 320c-1 // --- // 100302135 /// ENST00000408566 // MIR	MIR320C1	NR_031565	0.000702613	-1.72715	JINB8_MHC down vs JK_MHC
23268	8088474	---		---	0.00264513	-1.72683	JINB8_MHC down vs JK_MHC
3111	7895627	---		---	0.0118281	-1.72283	JINB8_MHC down vs JK_MHC
15791	8013354	OTTHUMT00000442328 // NMTRQ-TTG12-1 // nuclear-encoded mitochondrial transfer RNA-Gln (	NMTRQ-TTG12-1	OTTHUMT00000442328	0.000820235	-1.72264	JINB8_MHC down vs JK_MHC
14250	7997319	---		---	0.00605781	-1.72196	JINB8_MHC down vs JK_MHC
9013	7944970	---		---	0.001541	-1.71983	JINB8_MHC down vs JK_MHC
31556	8167040	---		---	0.0299257	-1.7195	JINB8_MHC down vs JK_MHC
3859	7896380	---		---	0.0142853	-1.71928	JINB8_MHC down vs JK_MHC
3530	7896051	---		---	0.00451403	-1.71878	JINB8_MHC down vs JK_MHC
1084	7893585	---		---	0.0236244	-1.71876	JINB8_MHC down vs JK_MHC
3278	7895795	---		---	0.00761284	-1.71672	JINB8_MHC down vs JK_MHC
11836	7972977	---		---	0.00430112	-1.71555	JINB8_MHC down vs JK_MHC
15603	8011218	NR_029674 // MIR132 // microRNA 132 // 17p13.3 // 406921 /// ENST00000591554 // MIR132	MIR132	NR_029674	0.00297168	-1.71454	JINB8_MHC down vs JK_MHC
3934	7896456	---		---	0.000404324	-1.71349	JINB8_MHC down vs JK_MHC
19526	8049959	AK123321 // FLJ41327 // FLJ41327 protein // 2q37.3 // 401045	FLJ41327	AK123321	4.70479e-05	-1.71113	JINB8_MHC down vs JK_MHC
17696	8031992	NR_028324 // LINC01002 // long intergenic non-protein coding RNA 1002 // 19p13.3 // 399	LINC01002	NR_028324	0.00139213	-1.71067	JINB8_MHC down vs JK_MHC
1514	7894018	---		---	0.0462135	-1.70992	JINB8_MHC down vs JK_MHC
16209	8017393	NM_030576 // LIMD2 // LIM domain containing 2 // 17q23.3 // 80774 /// XM_005257703 // L	LIMD2	NM_030576	0.000471692	-1.70806	JINB8_MHC down vs JK_MHC
2098	7894608	---		---	0.0211408	-1.708	JINB8_MHC down vs JK_MHC
2859	7895374	---		---	0.00390589	-1.70632	JINB8_MHC down vs JK_MHC
6305	7918153	---		---	0.0364559	-1.7063	JINB8_MHC down vs JK_MHC
302	7892801	---		---	0.0177107	-1.70623	JINB8_MHC down vs JK_MHC
114	7892613	---		---	0.00683256	-1.70611	JINB8_MHC down vs JK_MHC
1190	7893692	---		---	0.000531145	-1.70595	JINB8_MHC down vs JK_MHC
3632	7896153	---		---	0.0465626	-1.70566	JINB8_MHC down vs JK_MHC
2880	7895395	---		---	0.0204544	-1.70503	JINB8_MHC down vs JK_MHC
21391	8069153	NM_181688 // KRTAP10-10 // keratin associated protein 10-10 // 21q22.3 // 353333 /// EN	KRTAP10-10	NM_181688	0.00591631	-1.70414	JINB8_MHC down vs JK_MHC
3146	7895662	---		---	0.00471278	-1.70344	JINB8_MHC down vs JK_MHC
10572	7960088	NM_001142641 // FBRSL1 // fibrosin-like 1 // 12q24.33 // 57666 /// XM_005266171 // FBRS	FBRSL1	NM_001142641	0.010539	-1.70295	JINB8_MHC down vs JK_MHC
26273	8117118	---		---	0.0387706	-1.70076	JINB8_MHC down vs JK_MHC
1503	7894007	---		---	0.0139924	-1.69915	JINB8_MHC down vs JK_MHC
2883	7895398	---		---	0.000354362	-1.69869	JINB8_MHC down vs JK_MHC
2527	7895041	---		---	0.0108792	-1.69809	JINB8_MHC down vs JK_MHC
29601	8148796	NM_001080514 // SCX // scleraxis bHLH transcription factor // 8q24.3 // 642658 /// XM_0	SCX	NM_001080514	0.0346995	-1.69489	JINB8_MHC down vs JK_MHC
29604	8148821	NM_001080514 // SCX // scleraxis bHLH transcription factor // 8q24.3 // 642658 /// XM_0	SCX	NM_001080514	0.0346995	-1.69489	JINB8_MHC down vs JK_MHC
735	7893236	---		---	0.0198227	-1.69069	JINB8_MHC down vs JK_MHC
25191	8106771	NR_003719 // NBPF22P // neuroblastoma breakpoint family, member 22, pseudogene // 5q14.	NBPF22P	NR_003719	0.0298504	-1.68934	JINB8_MHC down vs JK_MHC
2663	7895178	---		---	0.0012734	-1.68901	JINB8_MHC down vs JK_MHC
21233	8067798	NM_018419 // SOX18 // SRY box 18 // 20q13.33 // 54345 /// ENST00000340356 // SOX18 // S	SOX18	NM_018419	0.0230754	-1.68743	JINB8_MHC down vs JK_MHC
14069	7995340	---		---	0.0162815	-1.68733	JINB8_MHC down vs JK_MHC
20077	8055404	---		---	0.00716529	-1.68714	JINB8_MHC down vs JK_MHC
6579	7920642	NM_001018016 // MUC1 // mucin 1, cell surface associated // 1q21 // 4582 /// NM_0010180	MUC1	NM_001018016	0.00194578	-1.68572	JINB8_MHC down vs JK_MHC
17505	8030403	NM_020719 // PRR12 // proline rich 12 // 19q13.33 // 57479 /// ENST00000418929 // PRR12	PRR12	NM_020719	0.00284922	-1.68556	JINB8_MHC down vs JK_MHC
624	7893125	---		---	0.00541064	-1.6838	JINB8_MHC down vs JK_MHC
2158	7894668	---		---	0.0340849	-1.68306	JINB8_MHC down vs JK_MHC
909	7893410	---		---	0.0258874	-1.68148	JINB8_MHC down vs JK_MHC
2143	7894653	---		---	0.0274445	-1.68112	JINB8_MHC down vs JK_MHC
3006	7895522	---		---	0.0422872	-1.67961	JINB8_MHC down vs JK_MHC
1675	7894181	---		---	0.0155137	-1.67957	JINB8_MHC down vs JK_MHC
20887	8064430	---		---	0.00492035	-1.67891	JINB8_MHC down vs JK_MHC
13128	7985039	XR_916557 // LOC441728 // golgin-like // 15q24.2 // 441728 /// XR_932489 // LOC441728 /	LOC441728	XR_916557	0.0134923	-1.67858	JINB8_MHC down vs JK_MHC
1917	7894426	---		---	0.00588228	-1.67857	JINB8_MHC down vs JK_MHC
3714	7896235	---		---	0.0123089	-1.67773	JINB8_MHC down vs JK_MHC
19714	8052087	---		---	0.000211782	-1.67655	JINB8_MHC down vs JK_MHC
22080	8075705	---		---	0.0408376	-1.67614	JINB8_MHC down vs JK_MHC
21211	8067546	NR_024470 // SLCO4A1-AS1 // SLCO4A1 antisense RNA 1 // 20q13.33 // 100127888 /// ENST00	SLCO4A1-AS1	NR_024470	0.0210243	-1.67528	JINB8_MHC down vs JK_MHC
19742	8052397	---		---	0.0129015	-1.67482	JINB8_MHC down vs JK_MHC
1683	7894189	---		---	0.0221604	-1.6711	JINB8_MHC down vs JK_MHC
21622	8071357	AB051440 // LOC440792 // proline dehydrogenase (oxidase) 1 pseudogene // 22q11.21 // 44	LOC440792	AB051440	0.00221487	-1.67051	JINB8_MHC down vs JK_MHC
1771	7894278	---		---	0.0239883	-1.6702	JINB8_MHC down vs JK_MHC
1333	7893835	---		---	0.0468406	-1.66948	JINB8_MHC down vs JK_MHC
12580	7980140	OTTHUMT00000349963 // RPS2P2 // ribosomal protein S2 pseudogene 2 // 14q24.3 // 326325	RPS2P2	OTTHUMT00000349963	0.0199469	-1.6694	JINB8_MHC down vs JK_MHC
3945	7896467	---		---	0.0497388	-1.669	JINB8_MHC down vs JK_MHC
12921	7982829	NM_001032367 // SPINT1 // serine peptidase inhibitor, Kunitz type 1 // 15q15.1 // 6692	SPINT1	NM_001032367	0.00306561	-1.66887	JINB8_MHC down vs JK_MHC
20342	8058664	---		---	0.0401329	-1.66645	JINB8_MHC down vs JK_MHC
25474	8109629	NM_001040442 // FABP6 // fatty acid binding protein 6, ileal // 5q33.3-q34 // 2172 ///	FABP6	NM_001040442	0.0109387	-1.66506	JINB8_MHC down vs JK_MHC
4732	7902038	NM_001005353 // AK4 // adenylate kinase 4 // 1p31.3 // 205 /// NM_013410 // AK4 // aden	AK4	NM_001005353	0.0469439	-1.66318	JINB8_MHC down vs JK_MHC
1206	7893708	---		---	0.00865923	-1.66264	JINB8_MHC down vs JK_MHC
14060	7995322	---		---	0.0156936	-1.66181	JINB8_MHC down vs JK_MHC
9661	7950762	---		---	0.0102084	-1.66131	JINB8_MHC down vs JK_MHC
14055	7995306	---		---	0.0421387	-1.66055	JINB8_MHC down vs JK_MHC
13909	7993451	---		---	0.00240548	-1.66039	JINB8_MHC down vs JK_MHC
13917	7993586	---		---	0.00240548	-1.66039	JINB8_MHC down vs JK_MHC
14481	7999594	---		---	0.00240548	-1.66039	JINB8_MHC down vs JK_MHC
14492	7999750	---		---	0.00240548	-1.66039	JINB8_MHC down vs JK_MHC
552	7893052	---		---	0.0161842	-1.65751	JINB8_MHC down vs JK_MHC
539	7893039	---		---	0.000722202	-1.65741	JINB8_MHC down vs JK_MHC
30728	8159086	NM_001145320 // ADAMTSL2 // ADAMTS like 2 // 9q34.2 // 9719 /// NM_014694 // ADAMTSL2 /	ADAMTSL2	NM_001145320	0.0142776	-1.6571	JINB8_MHC down vs JK_MHC
27564	8129675	---		---	0.0344093	-1.65684	JINB8_MHC down vs JK_MHC
18757	8042530	---		---	0.00309656	-1.65608	JINB8_MHC down vs JK_MHC
3505	7896024	---		---	0.0187658	-1.65544	JINB8_MHC down vs JK_MHC
27106	8124695	NM_025236 // RNF39 // ring finger protein 39 // 6p21.3 // 80352 /// NM_170769 // RNF39	RNF39	NM_025236	0.00703144	-1.65523	JINB8_MHC down vs JK_MHC
32891	8178326	NM_025236 // RNF39 // ring finger protein 39 // 6p21.3 // 80352 /// NM_170769 // RNF39	RNF39	NM_025236	0.00703144	-1.65523	JINB8_MHC down vs JK_MHC
27811	8132209	NR_003502 // ZNRF2P1 // zinc and ring finger 2 pseudogene 1 // 7p14.3 // 441208 /// uc0	ZNRF2P1	NR_003502	0.00624355	-1.65408	JINB8_MHC down vs JK_MHC
1218	7893720	---		---	0.00657055	-1.65392	JINB8_MHC down vs JK_MHC
10589	7960280	NM_152441 // FBXL14 // F-box and leucine-rich repeat protein 14 // 12p13.33 // 144699 /	FBXL14	NM_152441	0.00410553	-1.65373	JINB8_MHC down vs JK_MHC
13784	7992191	NM_012217 // TPSD1 // tryptase delta 1 // 16p13.3 // 23430 /// ENST00000211076 // TPSD1	TPSD1	NM_012217	0.0183131	-1.65307	JINB8_MHC down vs JK_MHC
3812	7896333	---		---	0.0257997	-1.65199	JINB8_MHC down vs JK_MHC
18133	8036686	ENST00000599418 // FBXO17 // F-box protein 17 // 19q13.2 // 115290 /// ENST00000601394	FBXO17	ENST00000599418	0.0326473	-1.65184	JINB8_MHC down vs JK_MHC
24562	8100782	---		---	0.0396688	-1.65107	JINB8_MHC down vs JK_MHC
14057	7995310	BC029861 // LOC162137 // uncharacterized LOC162137 // 16p11.2 // 162137	LOC162137	BC029861	0.0197782	-1.65062	JINB8_MHC down vs JK_MHC
14066	7995334	NR_033985 // FLJ26245 // uncharacterized LOC400533 // 16p11.1 // 400533 /// ENST0000056	FLJ26245	NR_033985	0.0348367	-1.64993	JINB8_MHC down vs JK_MHC
1640	7894145	---		---	0.00567054	-1.64785	JINB8_MHC down vs JK_MHC
31642	8167862	NM_001015038 // PAGE2B // P antigen family, member 2B // Xp11.21 // 389860 /// XM_01150	PAGE2B	NM_001015038	0.00356515	-1.64781	JINB8_MHC down vs JK_MHC
16515	8020549	---		---	0.00653109	-1.64781	JINB8_MHC down vs JK_MHC
1686	7894192	---		---	0.00719589	-1.64716	JINB8_MHC down vs JK_MHC
1412	7893916	---		---	0.00820427	-1.6459	JINB8_MHC down vs JK_MHC
2615	7895130	---		---	0.0207497	-1.64539	JINB8_MHC down vs JK_MHC
2827	7895342	---		---	4.40913e-05	-1.64511	JINB8_MHC down vs JK_MHC
9631	7950490	NR_029891 // MIR326 // microRNA 326 // 11q13.4 // 442900 /// ENST00000362220 // MIR326	MIR326	NR_029891	0.0247253	-1.64511	JINB8_MHC down vs JK_MHC
137	7892636	---		---	0.0200125	-1.64453	JINB8_MHC down vs JK_MHC
22884	8084122	---		---	0.0413783	-1.6438	JINB8_MHC down vs JK_MHC
17541	8030842	NR_029843 // MIR99B // microRNA 99b // 19q13.41 // 407056 /// ENST00000384819 // MIR99B	MIR99B	NR_029843	0.00383023	-1.64283	JINB8_MHC down vs JK_MHC
28556	8139055	---		---	0.00725294	-1.64269	JINB8_MHC down vs JK_MHC
14075	7995352	---		---	0.0120079	-1.64233	JINB8_MHC down vs JK_MHC
3318	7895835	---		---	0.044575	-1.64097	JINB8_MHC down vs JK_MHC
16339	8019071	NR_029376 // LOC100294362 // uncharacterized LOC100294362 // --- // 100294362 /// ENST0	LOC100294362	NR_029376	0.00375099	-1.64075	JINB8_MHC down vs JK_MHC
1915	7894423	---		---	0.0121702	-1.64057	JINB8_MHC down vs JK_MHC
9042	7945228	XR_913694 // LOC646383 // uncharacterized LOC646383 // 11q24.3 // 646383 /// XR_913695	LOC646383	XR_913694	0.0149321	-1.63986	JINB8_MHC down vs JK_MHC
27899	8132978	NR_028326 // LINC01001 // long intergenic non-protein coding RNA 1001 // 11p15.5 // 100	LINC01001	NR_028326	0.0314226	-1.63977	JINB8_MHC down vs JK_MHC
266	7892765	---		---	0.0122465	-1.63939	JINB8_MHC down vs JK_MHC
5609	7911047	---		---	0.038803	-1.63917	JINB8_MHC down vs JK_MHC
21173	8067125	NM_001316361 // BCAS1 // breast carcinoma amplified sequence 1 // 20q13.2 // 8537 /// N	BCAS1	NM_001316361	0.00564528	-1.63886	JINB8_MHC down vs JK_MHC
27771	8131813	---		---	0.0130463	-1.63818	JINB8_MHC down vs JK_MHC
17410	8029465	NM_005178 // BCL3 // B-cell CLL/lymphoma 3 // 19q13.1-q13.2 // 602 /// XM_011527197 //	BCL3	NM_005178	0.000435016	-1.63803	JINB8_MHC down vs JK_MHC
15167	8006569	NM_145272 // C17orf50 // chromosome 17 open reading frame 50 // 17q12 // 146853 /// XM_	C17orf50	NM_145272	0.0135214	-1.63802	JINB8_MHC down vs JK_MHC
11791	7972567	NM_033132 // ZIC5 // Zic family member 5 // 13q32.3 // 85416 /// ENST00000267294 // ZIC	ZIC5	NM_033132	0.00999362	-1.63698	JINB8_MHC down vs JK_MHC
2919	7895435	---		---	0.00484346	-1.63692	JINB8_MHC down vs JK_MHC
16272	8018251	NM_178128 // FADS6 // fatty acid desaturase 6 // 17q25.1 // 283985 /// XM_005257224 //	FADS6	NM_178128	0.0307136	-1.63688	JINB8_MHC down vs JK_MHC
3135	7895651	---		---	0.0046797	-1.6362	JINB8_MHC down vs JK_MHC
1372	7893875	---		---	0.0221665	-1.63613	JINB8_MHC down vs JK_MHC
31744	8168602	---		---	0.0254089	-1.6356	JINB8_MHC down vs JK_MHC
7038	7925448	---		---	0.00476052	-1.63206	JINB8_MHC down vs JK_MHC
9562	7949843	NM_016366 // CABP2 // calcium binding protein 2 // 11q13.1 // 51475 /// XM_005274046 //	CABP2	NM_016366	0.0131059	-1.63152	JINB8_MHC down vs JK_MHC
620	7893121	---		---	0.0445496	-1.63037	JINB8_MHC down vs JK_MHC
2935	7895451	---		---	0.0091256	-1.6303	JINB8_MHC down vs JK_MHC
28587	8139276	NM_000290 // PGAM2 // phosphoglycerate mutase 2 (muscle) // 7p13-p12 // 5224 /// XM_011	PGAM2	NM_000290	0.0139987	-1.62828	JINB8_MHC down vs JK_MHC
28862	8141748	---		---	0.00093958	-1.62793	JINB8_MHC down vs JK_MHC
15451	8009430	NR_027283 // LOC440461 // Rho GTPase activating protein 27 pseudogene // 17q24.2 // 440	LOC440461	NR_027283	0.0163321	-1.62785	JINB8_MHC down vs JK_MHC
12301	7977440	NR_026800 // KIAA0125 // KIAA0125 // 14q32.33 // 9834 /// ENST00000612938 // KIAA0125 /	KIAA0125	NR_026800	0.00281303	-1.62641	JINB8_MHC down vs JK_MHC
21987	8074909	NM_020070 // IGLL1 // immunoglobulin lambda-like polypeptide 1 // 22q11.23 // 3543 ///	IGLL1	NM_020070	0.0150423	-1.62554	JINB8_MHC down vs JK_MHC
22402	8079167	NM_001145030 // TOPAZ1 // testis and ovary specific PAZ domain containing 1 // 3p21.31	TOPAZ1	NM_001145030	0.0152558	-1.62459	JINB8_MHC down vs JK_MHC
28268	8136576	---		---	0.00100213	-1.624	JINB8_MHC down vs JK_MHC
1965	7894474	---		---	0.0269338	-1.62399	JINB8_MHC down vs JK_MHC
15410	8008965	---		---	0.0402144	-1.6239	JINB8_MHC down vs JK_MHC
7736	7932612	---		---	0.00225319	-1.62244	JINB8_MHC down vs JK_MHC
14078	7995377	---		---	0.0129057	-1.62194	JINB8_MHC down vs JK_MHC
2130	7894640	---		---	0.00988575	-1.62178	JINB8_MHC down vs JK_MHC
18251	8037737	NM_002516 // NOVA2 // neuro-oncological ventral antigen 2 // 19q13.3 // 4858 /// XM_006	NOVA2	NM_002516	0.00226158	-1.62047	JINB8_MHC down vs JK_MHC
31800	8169006	NM_001031834 // RAB40AL // RAB40A, member RAS oncogene family-like // Xq22.2 // 282808	RAB40AL	NM_001031834	0.0342257	-1.61941	JINB8_MHC down vs JK_MHC
3777	7896298	---		---	0.0341778	-1.61852	JINB8_MHC down vs JK_MHC
28707	8140140	NM_001306 // CLDN3 // claudin 3 // 7q11.23 // 1365 /// ENST00000395145 // CLDN3 // clau	CLDN3	NM_001306	0.00357899	-1.61821	JINB8_MHC down vs JK_MHC
19589	8050656	---		---	0.00568631	-1.61786	JINB8_MHC down vs JK_MHC
3298	7895815	---		---	0.0134771	-1.61781	JINB8_MHC down vs JK_MHC
2103	7894613	---		---	0.00636424	-1.6174	JINB8_MHC down vs JK_MHC
2876	7895391	---		---	0.00965936	-1.61688	JINB8_MHC down vs JK_MHC
11277	7967620	---		---	0.0440524	-1.61515	JINB8_MHC down vs JK_MHC
21193	8067277	NR_029844 // MIR296 // microRNA 296 // 20q13.32 // 407022 /// ENST00000385215 // MIR296	MIR296	NR_029844	0.0236462	-1.61457	JINB8_MHC down vs JK_MHC
30672	8158431	NM_001100876 // PHYHD1 // phytanoyl-CoA dioxygenase domain containing 1 // 9q34.11 // 2	PHYHD1	NM_001100876	0.0113778	-1.61408	JINB8_MHC down vs JK_MHC
1501	7894005	---		---	0.0469981	-1.61408	JINB8_MHC down vs JK_MHC
13838	7992841	---		---	0.0350683	-1.61233	JINB8_MHC down vs JK_MHC
5762	7912349	NM_001170754 // C1orf127 // chromosome 1 open reading frame 127 // 1p36.22 // 148345 //	C1orf127	NM_001170754	0.0277476	-1.61208	JINB8_MHC down vs JK_MHC
13473	7988987	NM_004498 // ONECUT1 // one cut homeobox 1 // 15q21.3 // 3175 /// NR_073510 // ONECUT1	ONECUT1	NM_004498	0.0178623	-1.61148	JINB8_MHC down vs JK_MHC
27250	8126301	---		---	0.0473172	-1.6105	JINB8_MHC down vs JK_MHC
24979	8104613	---		---	0.0056236	-1.60994	JINB8_MHC down vs JK_MHC
26336	8117563	---		---	0.00832199	-1.60987	JINB8_MHC down vs JK_MHC
3569	7896090	---		---	0.018617	-1.60962	JINB8_MHC down vs JK_MHC
9957	7953547	NM_001007026 // ATN1 // atrophin 1 // 12p13.31 // 1822 /// NM_001940 // ATN1 // atrophi	ATN1	NM_001007026	0.00299768	-1.60959	JINB8_MHC down vs JK_MHC
3566	7896087	---		---	0.0168324	-1.60913	JINB8_MHC down vs JK_MHC
18169	8036989	---		---	0.00954158	-1.60748	JINB8_MHC down vs JK_MHC
20571	8061165	---		---	0.0384568	-1.60707	JINB8_MHC down vs JK_MHC
17932	8034754	BC065477 // SAMD1 // sterile alpha motif domain containing 1 // 19p13.12 // 90378 /// O	SAMD1	BC065477	0.0191612	-1.60677	JINB8_MHC down vs JK_MHC
31633	8167772	---		---	0.0272576	-1.60564	JINB8_MHC down vs JK_MHC
425	7892924	---		---	0.00943838	-1.60541	JINB8_MHC down vs JK_MHC
21693	8072004	NR_029395 // IGLL3P // immunoglobulin lambda-like polypeptide 3, pseudogene // 22q11.23	IGLL3P	NR_029395	0.0175453	-1.6052	JINB8_MHC down vs JK_MHC
485	7892984	---		---	0.0315683	-1.60426	JINB8_MHC down vs JK_MHC
2014	7894523	---		---	0.00944799	-1.60406	JINB8_MHC down vs JK_MHC
8518	7940020	---		---	0.00522915	-1.60356	JINB8_MHC down vs JK_MHC
2477	7894991	---		---	0.0128942	-1.60336	JINB8_MHC down vs JK_MHC
19447	8049079	NM_152614 // C2orf57 // chromosome 2 open reading frame 57 // 2q37.1 // 165100 /// ENST	C2orf57	NM_152614	0.0141236	-1.60282	JINB8_MHC down vs JK_MHC
1169	7893670	---		---	0.00360768	-1.60228	JINB8_MHC down vs JK_MHC
4095	7896620	---		---	0.00165312	-1.60187	JINB8_MHC down vs JK_MHC
1097	7893598	---		---	0.00843155	-1.60168	JINB8_MHC down vs JK_MHC
28654	8139816	---		---	0.049318	-1.60086	JINB8_MHC down vs JK_MHC
27201	8125798	NM_001040109 // MLN // motilin // 6p21.3 // 4295 /// NM_001184698 // MLN // motilin //	MLN	NM_001040109	0.00772093	-1.60071	JINB8_MHC down vs JK_MHC
12129	7975793	NM_006399 // BATF // basic leucine zipper transcription factor, ATF-like // 14q24.3 //	BATF	NM_006399	0.0198262	-1.60026	JINB8_MHC down vs JK_MHC
30391	8155569	---		---	0.0310136	-1.60001	JINB8_MHC down vs JK_MHC
30967	8161426	---		---	0.0310136	-1.60001	JINB8_MHC down vs JK_MHC
30971	8161437	---		---	0.0310136	-1.60001	JINB8_MHC down vs JK_MHC
2207	7894719	---		---	0.0106235	-1.59984	JINB8_MHC down vs JK_MHC
15734	8012887	NM_001007530 // CDRT15 // CMT1A duplicated region transcript 15 // 17p12 // 146822 ///	CDRT15	NM_001007530	0.0135239	-1.59976	JINB8_MHC down vs JK_MHC
5082	7905483	NM_178438 // LCE5A // late cornified envelope 5A // 1q21.3 // 254910 /// ENST0000033426	LCE5A	NM_178438	0.0152534	-1.59964	JINB8_MHC down vs JK_MHC
1813	7894320	---		---	0.00611444	-1.59948	JINB8_MHC down vs JK_MHC
3198	7895714	---		---	0.00467054	-1.59933	JINB8_MHC down vs JK_MHC
1874	7894382	---		---	0.0186963	-1.59916	JINB8_MHC down vs JK_MHC
30733	8159142	NM_000093 // COL5A1 // collagen, type V, alpha 1 // 9q34.2-q34.3 // 1289 /// NM_0012780	COL5A1	NM_000093	0.00085685	-1.59911	JINB8_MHC down vs JK_MHC
25252	8107353	NM_001204199 // SRP19 // signal recognition particle 19kDa // 5q21-q22 // 6728 /// BC10	SRP19	NM_001204199	0.0146194	-1.59894	JINB8_MHC down vs JK_MHC
1187	7893689	---		---	0.000106136	-1.59873	JINB8_MHC down vs JK_MHC
1025	7893526	---		---	0.0270894	-1.59871	JINB8_MHC down vs JK_MHC
21563	8070847	NR_027128 // LINC01547 // long intergenic non-protein coding RNA 1547 // 21q22.3 // 845	LINC01547	NR_027128	0.0485805	-1.59861	JINB8_MHC down vs JK_MHC
22202	8076826	NM_001289922 // C22orf34 // chromosome 22 open reading frame 34 // 22q13.33 // 348645 /	C22orf34	NM_001289922	0.00866662	-1.59805	JINB8_MHC down vs JK_MHC
28429	8137942	NM_001080495 // TNRC18 // trinucleotide repeat containing 18 // 7p22.1 // 84629 /// XM_	TNRC18	NM_001080495	0.00022822	-1.59727	JINB8_MHC down vs JK_MHC
9945	7953409	NM_002824 // PTMS // parathymosin // 12p13 // 5763 /// XM_011520987 // PTMS // parathym	PTMS	NM_002824	0.00687493	-1.59717	JINB8_MHC down vs JK_MHC
15240	8007259	OTTHUMT00000450391 // HSD17B1P1 // hydroxysteroid (17-beta) dehydrogenase 1 pseudogene	HSD17B1P1	OTTHUMT00000450391	0.0209004	-1.59608	JINB8_MHC down vs JK_MHC
3423	7895942	---		---	0.0191419	-1.59582	JINB8_MHC down vs JK_MHC
29581	8148615	NM_030895 // ZNF696 // zinc finger protein 696 // 8q24.3 // 79943 /// ENST00000330143 /	ZNF696	NM_030895	0.0160591	-1.5957	JINB8_MHC down vs JK_MHC
22714	8082465	NM_024768 // EFCC1 // EF-hand and coiled-coil domain containing 1 // 3q21.3 // 79825 //	EFCC1	NM_024768	0.00232701	-1.59539	JINB8_MHC down vs JK_MHC
16146	8016733	---		---	0.0178038	-1.59508	JINB8_MHC down vs JK_MHC
3250	7895766	---		---	0.0190605	-1.59497	JINB8_MHC down vs JK_MHC
1281	7893783	---		---	0.00283179	-1.59464	JINB8_MHC down vs JK_MHC
412	7892911	---		---	0.0424659	-1.59399	JINB8_MHC down vs JK_MHC
19458	8049195	---		---	0.00770559	-1.59319	JINB8_MHC down vs JK_MHC
25550	8110430	NM_015111 // N4BP3 // NEDD4 binding protein 3 // 5q35.3 // 23138 /// XM_006714834 // N4	N4BP3	NM_015111	0.00661345	-1.59284	JINB8_MHC down vs JK_MHC
29613	8148930	---		---	0.0122012	-1.59262	JINB8_MHC down vs JK_MHC
3160	7895676	---		---	0.000334587	-1.5925	JINB8_MHC down vs JK_MHC
13138	7985130	NM_001101404 // SH2D7 // SH2 domain containing 7 // 15q25.1 // 646892 /// XM_011521895	SH2D7	NM_001101404	0.0261869	-1.59119	JINB8_MHC down vs JK_MHC
9080	7945645	NM_001005922 // KRTAP5-1 // keratin associated protein 5-1 // 11p15.5 // 387264 /// ENS	KRTAP5-1	NM_001005922	0.0282196	-1.59102	JINB8_MHC down vs JK_MHC
12018	7974479	---		---	0.00205337	-1.59091	JINB8_MHC down vs JK_MHC
3761	7896282	---		---	0.0318085	-1.59049	JINB8_MHC down vs JK_MHC
1203	7893705	---		---	0.00877665	-1.59036	JINB8_MHC down vs JK_MHC
14065	7995332	---		---	0.000660962	-1.58999	JINB8_MHC down vs JK_MHC
17620	8031511	NM_153219 // ZNF524 // zinc finger protein 524 // 19q13.42 // 147807 /// XM_011526487 /	ZNF524	NM_153219	0.0330439	-1.58908	JINB8_MHC down vs JK_MHC
5751	7912250	NR_132742 // MIR34AHG // MIR34A host gene // --- // 106614088 /// EF592573 // MIR34AHG	MIR34AHG	NR_132742	0.0215173	-1.58907	JINB8_MHC down vs JK_MHC
4161	7896686	---		---	0.0476953	-1.58848	JINB8_MHC down vs JK_MHC
21232	8067792	NM_080621 // SAMD10 // sterile alpha motif domain containing 10 // 20q13.33 // 140700 /	SAMD10	NM_080621	0.0227727	-1.58843	JINB8_MHC down vs JK_MHC
3614	7896135	---		---	0.0193444	-1.58822	JINB8_MHC down vs JK_MHC
20392	8059341	---		---	0.0107076	-1.58794	JINB8_MHC down vs JK_MHC
31069	8162214	NM_001145124 // SPATA31C1 // SPATA31 subfamily C, member 1 // 9q22 // 441452 /// NM_001	SPATA31C1	NM_001145124	0.00616627	-1.58779	JINB8_MHC down vs JK_MHC
837	7893338	---		---	0.0376448	-1.58777	JINB8_MHC down vs JK_MHC
11548	7970395	NM_006001 // TUBA3C // tubulin, alpha 3c // 13q11 // 7278 /// ENST00000400113 // TUBA3C	TUBA3C	NM_006001	0.00856745	-1.58759	JINB8_MHC down vs JK_MHC
2171	7894681	---		---	0.000380114	-1.58733	JINB8_MHC down vs JK_MHC
13085	7984624	---		---	0.0115208	-1.58681	JINB8_MHC down vs JK_MHC
19077	8045287	---		---	0.00972946	-1.58602	JINB8_MHC down vs JK_MHC
5689	7911529	NM_001282582 // MXRA8 // matrix-remodelling associated 8 // 1p36.33 // 54587 /// NM_001	MXRA8	NM_001282582	0.0202435	-1.58575	JINB8_MHC down vs JK_MHC
8009	7935142	---		---	0.0134979	-1.58341	JINB8_MHC down vs JK_MHC
4152	7896677	---		---	0.0386781	-1.58329	JINB8_MHC down vs JK_MHC
9615	7950332	NM_001286577 // C2CD3 // C2 calcium-dependent domain containing 3 // 11q13.4 // 26005 /	C2CD3	NM_001286577	0.0313117	-1.58299	JINB8_MHC down vs JK_MHC
4140	7896665	---		---	0.00387103	-1.58287	JINB8_MHC down vs JK_MHC
10173	7955694	NM_002178 // IGFBP6 // insulin like growth factor binding protein 6 // 12q13 // 3489 //	IGFBP6	NM_002178	0.00293487	-1.58178	JINB8_MHC down vs JK_MHC
19082	8045319	---		---	0.00555604	-1.58101	JINB8_MHC down vs JK_MHC
20045	8055234	---		---	0.00555604	-1.58101	JINB8_MHC down vs JK_MHC
12640	7980859	XR_245808 // LOC101928957 // uncharacterized LOC101928957 // --- // 101928957 /// XR_91	LOC101928957	XR_245808	0.0299608	-1.58042	JINB8_MHC down vs JK_MHC
29518	8148020	---		---	0.00521904	-1.58005	JINB8_MHC down vs JK_MHC
17483	8030181	NM_033378 // CGB2 // chorionic gonadotropin, beta polypeptide 2 // 19q13.32 // 114336 /	CGB2	NM_033378	0.0242115	-1.57951	JINB8_MHC down vs JK_MHC
15283	8007641	---		---	0.00388897	-1.57949	JINB8_MHC down vs JK_MHC
13380	7987565	NM_001130143 // PPP1R14D // protein phosphatase 1, regulatory (inhibitor) subunit 14D /	PPP1R14D	NM_001130143	0.00735772	-1.57948	JINB8_MHC down vs JK_MHC
29077	8143894	NM_001304419 // IQCA1L // IQ motif containing with AAA domain 1 like // 7q36.1 // 39284	IQCA1L	NM_001304419	0.0288387	-1.57909	JINB8_MHC down vs JK_MHC
19464	8049243	NM_005383 // NEU2 // sialidase 2 (cytosolic sialidase) // 2q37 // 4759 /// XM_011511241	NEU2	NM_005383	0.0131301	-1.57901	JINB8_MHC down vs JK_MHC
470	7892969	---		---	0.00410618	-1.57884	JINB8_MHC down vs JK_MHC
21950	8074644	---		---	0.0275528	-1.5785	JINB8_MHC down vs JK_MHC
9071	7945536	NM_016564 // CEND1 // cell cycle exit and neuronal differentiation 1 // 11p15.5 // 5128	CEND1	NM_016564	0.00336458	-1.57844	JINB8_MHC down vs JK_MHC
11272	7967493	NM_001077261 // NCOR2 // nuclear receptor corepressor 2 // 12q24 // 9612 /// NM_0012066	NCOR2	NM_001077261	0.000706012	-1.57811	JINB8_MHC down vs JK_MHC
30633	8157922	NM_001174146 // LMX1B // LIM homeobox transcription factor 1, beta // 9q33.3 // 4010 //	LMX1B	NM_001174146	0.00551417	-1.57811	JINB8_MHC down vs JK_MHC
3591	7896112	---		---	0.00150396	-1.57791	JINB8_MHC down vs JK_MHC
5862	7913450	NM_001291860 // HSPG2 // heparan sulfate proteoglycan 2 // 1p36.1-p34 // 3339 /// NM_00	HSPG2	NM_001291860	0.00036134	-1.57764	JINB8_MHC down vs JK_MHC
2742	7895257	---		---	0.0470176	-1.5772	JINB8_MHC down vs JK_MHC
13562	7990029	---		---	0.00326552	-1.57712	JINB8_MHC down vs JK_MHC
18045	8035884	---		---	0.0255962	-1.57644	JINB8_MHC down vs JK_MHC
1077	7893578	---		---	0.0116572	-1.57608	JINB8_MHC down vs JK_MHC
22180	8076584	ENST00000360835 // SCUBE1 // signal peptide, CUB domain, EGF-like 1 // 22q13 // 80274 /	SCUBE1	ENST00000360835	0.0159546	-1.57608	JINB8_MHC down vs JK_MHC
27326	8127072	NM_145740 // GSTA1 // glutathione S-transferase alpha 1 // 6p12.1 // 2938 /// ENST00000	GSTA1	NM_145740	0.0072761	-1.57501	JINB8_MHC down vs JK_MHC
18875	8043478	OTTHUMT00000482721 // IGKV1D-8 // immunoglobulin kappa variable 1D-8 // 2p12 // 28904 /	IGKV1D-8	OTTHUMT00000482721	0.00750416	-1.57443	JINB8_MHC down vs JK_MHC
9892	7952795	---		---	0.00712966	-1.57416	JINB8_MHC down vs JK_MHC
16592	8021363	---		---	0.0384409	-1.5739	JINB8_MHC down vs JK_MHC
2754	7895269	---		---	0.0429604	-1.57371	JINB8_MHC down vs JK_MHC
2193	7894705	---		---	0.00726304	-1.57327	JINB8_MHC down vs JK_MHC
28436	8138007	---		---	0.0281965	-1.57307	JINB8_MHC down vs JK_MHC
3395	7895913	---		---	0.00239836	-1.57278	JINB8_MHC down vs JK_MHC
24040	8096002	---		---	0.0491902	-1.5718	JINB8_MHC down vs JK_MHC
15996	8015280	NM_003770 // KRT37 // keratin 37, type I // 17q21.2 // 8688 /// ENST00000225550 // KRT3	KRT37	NM_003770	0.00747864	-1.57125	JINB8_MHC down vs JK_MHC
13136	7985117	---		---	0.00045508	-1.57116	JINB8_MHC down vs JK_MHC
6852	7923534	NM_004997 // MYBPH // myosin binding protein H // 1q32.1 // 4608 /// XM_005245196 // MY	MYBPH	NM_004997	0.00551878	-1.57097	JINB8_MHC down vs JK_MHC
10545	7959772	---		---	0.00359978	-1.57075	JINB8_MHC down vs JK_MHC
18727	8042306	---		---	0.00464144	-1.57057	JINB8_MHC down vs JK_MHC
19267	8047213	---		---	0.0137037	-1.57022	JINB8_MHC down vs JK_MHC
453	7892952	---		---	0.0230135	-1.57022	JINB8_MHC down vs JK_MHC
3553	7896074	---		---	0.0247702	-1.56934	JINB8_MHC down vs JK_MHC
3892	7896413	---		---	0.0376793	-1.56838	JINB8_MHC down vs JK_MHC
677	7893178	---		---	0.00337069	-1.56806	JINB8_MHC down vs JK_MHC
31155	8163013	---		---	0.0368655	-1.56705	JINB8_MHC down vs JK_MHC
1160	7893661	---		---	0.0123095	-1.56669	JINB8_MHC down vs JK_MHC
1558	7894062	---		---	0.00126044	-1.5664	JINB8_MHC down vs JK_MHC
16230	8017671	OTTHUMT00000445597 // PLEKHM1P // pleckstrin homology domain containing, family M (with	PLEKHM1P	OTTHUMT00000445597	0.00343231	-1.56595	JINB8_MHC down vs JK_MHC
20443	8059864	NM_001301687 // GBX2 // gastrulation brain homeobox 2 // 2q37.2 // 2637 /// NM_001485 /	GBX2	NM_001301687	0.0180505	-1.56576	JINB8_MHC down vs JK_MHC
17506	8030416	NM_021228 // SCAF1 // SR-related CTD-associated factor 1 // 19q13.3-q13.4 // 58506 ///	SCAF1	NM_021228	0.00802522	-1.56521	JINB8_MHC down vs JK_MHC
25635	8111214	---		---	0.00887734	-1.56487	JINB8_MHC down vs JK_MHC
33160	8180277	---		---	0.0162153	-1.56379	JINB8_MHC down vs JK_MHC
8033	7935528	NM_003015 // SFRP5 // secreted frizzled-related protein 5 // 10q24.1 // 6425 /// ENST00	SFRP5	NM_003015	0.00717449	-1.56242	JINB8_MHC down vs JK_MHC
13804	7992460	NM_001099456 // NPW // neuropeptide W // 16p13.3 // 283869 /// ENST00000329610 // NPW /	NPW	NM_001099456	0.00872311	-1.56239	JINB8_MHC down vs JK_MHC
10257	7956430	NM_001160045 // GLI1 // GLI family zinc finger 1 // 12q13.2-q13.3 // 2735 /// NM_001167	GLI1	NM_001160045	0.00254708	-1.56213	JINB8_MHC down vs JK_MHC
18277	8037962	NM_019855 // CABP5 // calcium binding protein 5 // 19q13.33 // 56344 /// XM_011527121 /	CABP5	NM_019855	0.0132446	-1.5616	JINB8_MHC down vs JK_MHC
22159	8076424	XM_005278354 // CYP2D6 // cytochrome P450, family 2, subfamily D, polypeptide 6 // 22q1	CYP2D6	XM_005278354	0.0161199	-1.56151	JINB8_MHC down vs JK_MHC
30155	8153424	NM_001100878 // MROH6 // maestro heat-like repeat family member 6 // 8q24.3 // 642475 /	MROH6	NM_001100878	0.0363239	-1.56055	JINB8_MHC down vs JK_MHC
9387	7948167	NM_005161 // APLNR // apelin receptor // 11q12 // 187 /// NR_027991 // APLNR // apelin	APLNR	NM_005161	0.0059918	-1.56035	JINB8_MHC down vs JK_MHC
14846	8003444	NM_001242757 // SLC22A31 // solute carrier family 22, member 31 // 16q24.3 // 146429 //	SLC22A31	NM_001242757	0.0430838	-1.56013	JINB8_MHC down vs JK_MHC
9088	7945680	NR_002196 // H19 // H19, imprinted maternally expressed transcript (non-protein coding)	H19	NR_002196	0.00838794	-1.55994	JINB8_MHC down vs JK_MHC
4516	7899795	---		---	0.0428805	-1.55982	JINB8_MHC down vs JK_MHC
29566	8148474	---		---	0.0257321	-1.55957	JINB8_MHC down vs JK_MHC
21552	8070777	NM_198693 // KRTAP10-2 // keratin associated protein 10-2 // 21q22.3 // 386679 /// NR_1	KRTAP10-2	NM_198693	0.0252865	-1.5592	JINB8_MHC down vs JK_MHC
27676	8130824	NM_001129895 // HGC6.3 // uncharacterized LOC100128124 // 6q27 // 100128124 /// AB01690	HGC6.3	NM_001129895	0.0181776	-1.55898	JINB8_MHC down vs JK_MHC
17703	8032051	NM_182577 // ODF3L2 // outer dense fiber of sperm tails 3-like 2 // 19p13.3 // 284451 /	ODF3L2	NM_182577	0.0202641	-1.55889	JINB8_MHC down vs JK_MHC
32095	8171531	---		---	0.00624959	-1.55853	JINB8_MHC down vs JK_MHC
13916	7993580	NM_001277323 // NPIPA3 // nuclear pore complex interacting protein family, member A3 //	NPIPA3	NM_001277323	0.000573993	-1.55816	JINB8_MHC down vs JK_MHC
13783	7992181	NM_003294 // TPSAB1 // tryptase alpha/beta 1 // 16p13.3 // 7177 /// ENST00000338844 //	TPSAB1	NM_003294	0.0441918	-1.55796	JINB8_MHC down vs JK_MHC
14868	8003633	NM_001164405 // BHLHA9 // basic helix-loop-helix family, member a9 // 17p13.3 // 727857	BHLHA9	NM_001164405	0.00927566	-1.55779	JINB8_MHC down vs JK_MHC
32610	8176091	NR_103768 // CH17-340M24.3 // uncharacterized protein BC009467 // Xq28 // 158960 /// EN	CH17-340M24.3	NR_103768	0.0342735	-1.55711	JINB8_MHC down vs JK_MHC
33123	8180240	---		---	0.000297952	-1.5571	JINB8_MHC down vs JK_MHC
19557	8050253	NR_028374 // SNORA80B // small nucleolar RNA, H/ACA box 80B // 2p25.1 // 100302743 ///	SNORA80B	NR_028374	0.0279176	-1.55676	JINB8_MHC down vs JK_MHC
20909	8064686	NM_001282447 // ADAM33 // ADAM metallopeptidase domain 33 // 20p13 // 80332 /// NM_0252	ADAM33	NM_001282447	0.00569541	-1.55667	JINB8_MHC down vs JK_MHC
14071	7995344	---		---	0.0112653	-1.55666	JINB8_MHC down vs JK_MHC
17379	8029193	NM_001304815 // CIC // capicua transcriptional repressor // 19q13.2 // 23152 /// NM_015	CIC	NM_001304815	0.00468934	-1.55639	JINB8_MHC down vs JK_MHC
15819	8013533	OTTHUMT00000445272 // NOS2P1 // nitric oxide synthase 2 pseudogene 1 // 17q11.2 // 6457	NOS2P1	OTTHUMT00000445272	0.0259144	-1.5558	JINB8_MHC down vs JK_MHC
25407	8108977	---		---	0.0247365	-1.55548	JINB8_MHC down vs JK_MHC
21897	8074131	NM_033517 // SHANK3 // SH3 and multiple ankyrin repeat domains 3 // 22q13.3 // 85358 //	SHANK3	NM_033517	0.000969722	-1.55479	JINB8_MHC down vs JK_MHC
10683	7961173	NM_001199805 // KLRC4-KLRK1 // KLRC4-KLRK1 readthrough // 12p // 100528032 /// ENST0000	KLRC4-KLRK1	NM_001199805	0.005933	-1.55452	JINB8_MHC down vs JK_MHC
3189	7895705	---		---	0.0227952	-1.55392	JINB8_MHC down vs JK_MHC
33162	8180279	---		---	0.00924998	-1.55378	JINB8_MHC down vs JK_MHC
12349	7977801	---		---	0.00790551	-1.55372	JINB8_MHC down vs JK_MHC
2844	7895359	---		---	0.0481087	-1.55336	JINB8_MHC down vs JK_MHC
9431	7948470	NM_004778 // PTGDR2 // prostaglandin D2 receptor 2 // 11q12-q13.3 // 11251 /// ENST0000	PTGDR2	NM_004778	0.0242207	-1.55287	JINB8_MHC down vs JK_MHC
29198	8144810	---		---	0.0018204	-1.55212	JINB8_MHC down vs JK_MHC
31611	8167623	NR_029708 // MIR188 // microRNA 188 // Xp11.23 // 406964 /// uc011mnv.1 // MIR188 // mi	MIR188	NR_029708	0.0460066	-1.55197	JINB8_MHC down vs JK_MHC
4547	7900095	NM_001286365 // MAP7D1 // MAP7 domain containing 1 // 1p34.3 // 55700 /// NM_001286366	MAP7D1	NM_001286365	0.00850465	-1.55182	JINB8_MHC down vs JK_MHC
27421	8128075	---		---	0.00279453	-1.55157	JINB8_MHC down vs JK_MHC
2533	7895047	---		---	0.00969452	-1.55108	JINB8_MHC down vs JK_MHC
19911	8053869	NM_000682 // ADRA2B // adrenoceptor alpha 2B // 2q11.1 // 151 /// ENST00000620793 // AD	ADRA2B	NM_000682	0.0331291	-1.551	JINB8_MHC down vs JK_MHC
15213	8007043	NM_001303533 // RAPGEFL1 // Rap guanine nucleotide exchange factor like 1 // 17q21.1 //	RAPGEFL1	NM_001303533	0.000491188	-1.54993	JINB8_MHC down vs JK_MHC
15051	8005601	---		---	0.0172627	-1.54855	JINB8_MHC down vs JK_MHC
21834	8073449	NM_014460 // CSDC2 // cold shock domain containing C2, RNA binding // 22q13.2 // 27254	CSDC2	NM_014460	0.0342068	-1.54831	JINB8_MHC down vs JK_MHC
17044	8025850	NM_018687 // ANGPTL8 // angiopoietin like 8 // 19p13.2 // 55908 /// ENST00000252453 //	ANGPTL8	NM_018687	0.000802575	-1.54829	JINB8_MHC down vs JK_MHC
12876	7982348	XM_011508509 // LOC100996413 // uncharacterized LOC100996413 // --- // 100996413 /// XM	LOC100996413	XM_011508509	0.0204394	-1.54805	JINB8_MHC down vs JK_MHC
18009	8035639	NM_023002 // HAPLN4 // hyaluronan and proteoglycan link protein 4 // 19p13.1 // 404037	HAPLN4	NM_023002	0.00851247	-1.54791	JINB8_MHC down vs JK_MHC
366	7892865	---		---	0.0053229	-1.54787	JINB8_MHC down vs JK_MHC
786	7893287	---		---	0.0233281	-1.54736	JINB8_MHC down vs JK_MHC
19945	8054295	---		---	0.0176342	-1.54694	JINB8_MHC down vs JK_MHC
2044	7894553	---		---	0.0238737	-1.54675	JINB8_MHC down vs JK_MHC
18823	8043114	NM_031283 // TCF7L1 // transcription factor 7-like 1 (T-cell specific, HMG-box) // 2p11	TCF7L1	NM_031283	0.000344333	-1.54674	JINB8_MHC down vs JK_MHC
770	7893271	---		---	2.56312e-05	-1.54668	JINB8_MHC down vs JK_MHC
6033	7915297	NM_001852 // COL9A2 // collagen, type IX, alpha 2 // 1p33-p32 // 1298 /// XM_006710365	COL9A2	NM_001852	0.0133085	-1.54647	JINB8_MHC down vs JK_MHC
18366	8038877	NM_003830 // SIGLEC5 // sialic acid binding Ig-like lectin 5 // 19q13.3 // 8778 /// XM_	SIGLEC5	NM_003830	0.0126782	-1.54602	JINB8_MHC down vs JK_MHC
2801	7895316	---		---	0.0435941	-1.5454	JINB8_MHC down vs JK_MHC
26726	8121365	NM_001455 // FOXO3 // forkhead box O3 // 6q21 // 2309 /// NM_201559 // FOXO3 // forkhea	FOXO3	NM_001455	0.0414221	-1.54539	JINB8_MHC down vs JK_MHC
14343	7998265	XR_243328 // LOC100130285 // uncharacterized LOC100130285 // 16p13.3 // 100130285 /// X	LOC100130285	XR_243328	0.0220331	-1.54515	JINB8_MHC down vs JK_MHC
14580	8000757	NM_001282062 // DOC2A // double C2-like domains, alpha // 16p11.2 // 8448 /// NM_001282	DOC2A	NM_001282062	0.0182374	-1.54441	JINB8_MHC down vs JK_MHC
15302	8007828	NM_001123066 // MAPT // microtubule associated protein tau // 17q21.1 // 4137 /// NM_00	MAPT	NM_001123066	0.0247416	-1.54367	JINB8_MHC down vs JK_MHC
4348	7898256	NM_001013641 // TMEM82 // transmembrane protein 82 // 1p36.21 // 388595 /// ENST0000037	TMEM82	NM_001013641	0.0135334	-1.54354	JINB8_MHC down vs JK_MHC
11599	7970840	---		---	0.00218189	-1.54314	JINB8_MHC down vs JK_MHC
29135	8144424	XR_956516 // FAM90A20P // putative protein FAM90A20 // 8p23.1 // 728430	FAM90A20P	XR_956516	0.0103361	-1.54292	JINB8_MHC down vs JK_MHC
29139	8144440	XR_956516 // FAM90A20P // putative protein FAM90A20 // 8p23.1 // 728430	FAM90A20P	XR_956516	0.0103361	-1.54292	JINB8_MHC down vs JK_MHC
15879	8014158	---		---	0.00031872	-1.54284	JINB8_MHC down vs JK_MHC
736	7893237	---		---	0.0350416	-1.54281	JINB8_MHC down vs JK_MHC
6652	7921473	NM_012337 // CFAP45 // cilia and flagella associated protein 45 // 1q22 // 25790 /// EN	CFAP45	NM_012337	0.00255145	-1.5428	JINB8_MHC down vs JK_MHC
15306	8007865	---		---	0.00916613	-1.54272	JINB8_MHC down vs JK_MHC
15308	8007883	---		---	0.00916613	-1.54272	JINB8_MHC down vs JK_MHC
31142	8162920	NM_147180 // PPP3R2 // protein phosphatase 3, regulatory subunit B, beta // 9q31.1 // 5	PPP3R2	NM_147180	0.0357122	-1.54155	JINB8_MHC down vs JK_MHC
4590	7900540	NM_173642 // RIMKLA // ribosomal modification protein rimK-like family member A // 1p34	RIMKLA	NM_173642	0.00605131	-1.54144	JINB8_MHC down vs JK_MHC
25214	8107090	---		---	0.0274611	-1.54121	JINB8_MHC down vs JK_MHC
5671	7911343	---		---	0.0313352	-1.54113	JINB8_MHC down vs JK_MHC
31407	8165703	---		---	0.0313352	-1.54113	JINB8_MHC down vs JK_MHC
28844	8141560	NM_001206855 // TFR2 // transferrin receptor 2 // 7q22 // 7036 /// NM_003227 // TFR2 //	TFR2	NM_001206855	0.010432	-1.54104	JINB8_MHC down vs JK_MHC
4016	7896538	---		---	0.0398817	-1.54101	JINB8_MHC down vs JK_MHC
5742	7912194	---		---	0.00233423	-1.54088	JINB8_MHC down vs JK_MHC
3127	7895643	---		---	0.000844138	-1.54085	JINB8_MHC down vs JK_MHC
20997	8065410	NM_001899 // CST4 // cystatin S // 20p11.21 // 1472 /// ENST00000217423 // CST4 // cyst	CST4	NM_001899	0.0204278	-1.54073	JINB8_MHC down vs JK_MHC
29163	8144577	NM_001040032 // C8orf74 // chromosome 8 open reading frame 74 // 8p23.1 // 203076 /// X	C8orf74	NM_001040032	0.0469171	-1.54055	JINB8_MHC down vs JK_MHC
21381	8069083	---		---	0.0133169	-1.54013	JINB8_MHC down vs JK_MHC
24580	8100962	---		---	0.0246815	-1.54011	JINB8_MHC down vs JK_MHC
4927	7904073	NM_001004440 // FAM19A3 // family with sequence similarity 19 (chemokine (C-C motif)-li	FAM19A3	NM_001004440	0.0156605	-1.54001	JINB8_MHC down vs JK_MHC
17729	8032371	NM_001130111 // ABHD17A // abhydrolase domain containing 17A // 19p13.3 // 81926 /// NM	ABHD17A	NM_001130111	0.00970682	-1.53996	JINB8_MHC down vs JK_MHC
28733	8140403	NM_080744 // SSC4D // scavenger receptor cysteine rich family, 4 domains // 7q11.23 //	SSC4D	NM_080744	0.0257625	-1.5397	JINB8_MHC down vs JK_MHC
21652	8071564	NR_029845 // MIR130B // microRNA 130b // --- // 406920 /// ENST00000385018 // MIR130B /	MIR130B	NR_029845	0.0135755	-1.53965	JINB8_MHC down vs JK_MHC
25278	8107644	---		---	0.0350778	-1.53943	JINB8_MHC down vs JK_MHC
594	7893095	---		---	0.0282448	-1.53925	JINB8_MHC down vs JK_MHC
13596	7990452	OTTHUMT00000419799 // DNM1P34 // dynamin 1 pseudogene 34 // 15q24.2 // 729809 /// OTTHU	DNM1P34	OTTHUMT00000419799	0.000245911	-1.53905	JINB8_MHC down vs JK_MHC
2474	7894988	---		---	0.0148966	-1.5388	JINB8_MHC down vs JK_MHC
788	7893289	---		---	0.00138489	-1.53863	JINB8_MHC down vs JK_MHC
12170	7976158	---		---	0.0161969	-1.53798	JINB8_MHC down vs JK_MHC
19866	8053560	---		---	0.00646007	-1.53792	JINB8_MHC down vs JK_MHC
15667	8012028	NM_001181 // ASGR2 // asialoglycoprotein receptor 2 // 17p // 433 /// NM_001201352 // A	ASGR2	NM_001181	0.0147633	-1.53702	JINB8_MHC down vs JK_MHC
32713	8176910	NR_001555 // GOLGA2P2Y // golgin A2 pseudogene 2, Y-linked // Yq11.23 // 84559 /// NR_0	GOLGA2P2Y	NR_001555	0.000900324	-1.53697	JINB8_MHC down vs JK_MHC
32796	8177413	NR_001555 // GOLGA2P2Y // golgin A2 pseudogene 2, Y-linked // Yq11.23 // 84559 /// NR_0	GOLGA2P2Y	NR_001555	0.000900324	-1.53697	JINB8_MHC down vs JK_MHC
21590	8071084	NR_024482 // CECR5-AS1 // CECR5 antisense RNA 1 // 22q11.1 // 100130717 /// NR_024483 /	CECR5-AS1	NR_024482	0.0164892	-1.53691	JINB8_MHC down vs JK_MHC
5591	7910901	NR_027247 // LOC100130331 // POTE ankyrin domain family, member F pseudogene // 1q43 //	LOC100130331	NR_027247	0.00672859	-1.53631	JINB8_MHC down vs JK_MHC
28735	8140424	NM_001306141 // SPDYE5 // speedy/RINGO cell cycle regulator family member E5 // 7q11.23	SPDYE5	NM_001306141	0.0136123	-1.53631	JINB8_MHC down vs JK_MHC
26164	8116162	NM_006261 // PROP1 // PROP paired-like homeobox 1 // 5q35.3 // 5626 /// ENST00000308304	PROP1	NM_006261	0.0428681	-1.53618	JINB8_MHC down vs JK_MHC
2135	7894645	---		---	0.0349196	-1.53586	JINB8_MHC down vs JK_MHC
11568	7970565	---		---	0.00530043	-1.53573	JINB8_MHC down vs JK_MHC
23780	8093518	NM_000142 // FGFR3 // fibroblast growth factor receptor 3 // 4p16.3 // 2261 /// NM_0011	FGFR3	NM_000142	0.00225671	-1.53541	JINB8_MHC down vs JK_MHC
9529	7949532	NM_001300844 // FOSL1 // FOS-like antigen 1 // 11q13 // 8061 /// NM_001300855 // FOSL1	FOSL1	NM_001300844	0.00555781	-1.53524	JINB8_MHC down vs JK_MHC
3600	7896121	---		---	0.016073	-1.53468	JINB8_MHC down vs JK_MHC
29462	8147481	---		---	0.0250881	-1.53467	JINB8_MHC down vs JK_MHC
12246	7976844	NR_029698 // MIR134 // microRNA 134 // 14q32.31 // 406924 /// ENST00000385258 // MIR134	MIR134	NR_029698	0.00529728	-1.53455	JINB8_MHC down vs JK_MHC
30635	8157939	NM_001099270 // ZBTB34 // zinc finger and BTB domain containing 34 // 9q33.3 // 403341	ZBTB34	NM_001099270	0.0335298	-1.53452	JINB8_MHC down vs JK_MHC
9436	7948511	NM_152718 // VWCE // von Willebrand factor C and EGF domains // 11q12.2 // 220001 /// X	VWCE	NM_152718	0.00906196	-1.53441	JINB8_MHC down vs JK_MHC
2229	7894742	---		---	0.0219439	-1.53382	JINB8_MHC down vs JK_MHC
2403	7894917	---		---	0.0141349	-1.53379	JINB8_MHC down vs JK_MHC
2695	7895210	---		---	0.0355267	-1.53326	JINB8_MHC down vs JK_MHC
21889	8074057	---		---	0.0376884	-1.5324	JINB8_MHC down vs JK_MHC
29703	8149361	NR_046351 // FAM90A10P // putative protein FAM90A10 // 8p23.1 // 441328 /// XR_956516 /	FAM90A10P	NR_046351	0.0122438	-1.53237	JINB8_MHC down vs JK_MHC
32245	8173106	NM_198510 // ITIH6 // inter-alpha-trypsin inhibitor heavy chain family, member 6 // Xp1	ITIH6	NM_198510	0.00339172	-1.53224	JINB8_MHC down vs JK_MHC
17952	8034940	NM_000435 // NOTCH3 // notch 3 // 19p13.2-p13.1 // 4854 /// XM_005259924 // NOTCH3 // n	NOTCH3	NM_000435	0.00724762	-1.53179	JINB8_MHC down vs JK_MHC
26535	8119466	NM_001300804 // MDFI // MyoD family inhibitor // 6p21 // 4188 /// NM_001300805 // MDFI	MDFI	NM_001300804	0.00822449	-1.53166	JINB8_MHC down vs JK_MHC
14297	7997767	NM_153813 // ZFPM1 // zinc finger protein, FOG family member 1 // 16q24.2 // 161882 ///	ZFPM1	NM_153813	0.0397893	-1.53163	JINB8_MHC down vs JK_MHC
13150	7985233	---		---	0.0296042	-1.53067	JINB8_MHC down vs JK_MHC
10187	7955852	NM_173860 // HOXC12 // homeobox C12 // 12q13.13 // 3228 /// ENST00000243103 // HOXC12 /	HOXC12	NM_173860	0.0104723	-1.53065	JINB8_MHC down vs JK_MHC
10351	7957510	NM_001037671 // C12orf74 // chromosome 12 open reading frame 74 // 12q22 // 338809 ///	C12orf74	NM_001037671	0.00365573	-1.53045	JINB8_MHC down vs JK_MHC
26703	8121216	NM_021620 // PRDM13 // PR domain containing 13 // 6q16.2 // 59336 /// ENST00000369214 /	PRDM13	NM_021620	0.0324837	-1.53032	JINB8_MHC down vs JK_MHC
3085	7895601	---		---	0.00283607	-1.52949	JINB8_MHC down vs JK_MHC
10473	7958948	NM_001144872 // CFAP73 // cilia and flagella associated protein 73 // 12q24.13 // 38788	CFAP73	NM_001144872	0.0133651	-1.52938	JINB8_MHC down vs JK_MHC
11225	7967021	XM_005253910 // PXN // paxillin // 12q24.31 // 5829 /// XM_005253912 // PXN // paxillin	PXN	XM_005253910	0.00130312	-1.52922	JINB8_MHC down vs JK_MHC
25830	8113008	---		---	0.00812935	-1.52868	JINB8_MHC down vs JK_MHC
850	7893351	---		---	0.00931497	-1.52863	JINB8_MHC down vs JK_MHC
17708	8032094	NM_001270366 // PLPPR3 // phospholipid phosphatase related 3 // 19p13.3 // 79948 /// NM	PLPPR3	NM_001270366	0.0268669	-1.5284	JINB8_MHC down vs JK_MHC
12874	7982339	AK097050 // LOC100130857 // uncharacterized LOC100130857 // 15q13.3 // 100130857	LOC100130857	AK097050	0.013768	-1.52832	JINB8_MHC down vs JK_MHC
31093	8162462	NM_001098808 // C9orf129 // chromosome 9 open reading frame 129 // 9q22.31 // 445577 //	C9orf129	NM_001098808	0.00178869	-1.52826	JINB8_MHC down vs JK_MHC
24100	8096615	---		---	0.00458989	-1.52823	JINB8_MHC down vs JK_MHC
23304	8088846	---		---	0.017234	-1.52783	JINB8_MHC down vs JK_MHC
26330	8117533	---		---	0.0491662	-1.52753	JINB8_MHC down vs JK_MHC
30970	8161433	---		---	0.0106759	-1.52728	JINB8_MHC down vs JK_MHC
22991	8085122	NM_001256748 // SSUH2 // ssu-2 homolog (C. elegans) // 3p26.1 // 51066 /// NM_001256749	SSUH2	NM_001256748	0.0144687	-1.52722	JINB8_MHC down vs JK_MHC
17456	8029939	NM_015711 // GLTSCR1 // glioma tumor suppressor candidate region gene 1 // 19q13.3 // 2	GLTSCR1	NM_015711	0.000316061	-1.52683	JINB8_MHC down vs JK_MHC
26238	8116831	NR_033910 // TFAP2A-AS1 // TFAP2A antisense RNA 1 // 6p24.3 // 100130275 /// AK092393 /	TFAP2A-AS1	NR_033910	0.00014392	-1.52682	JINB8_MHC down vs JK_MHC
3033	7895549	---		---	0.0254862	-1.52605	JINB8_MHC down vs JK_MHC
5729	7912040	NM_001039664 // TNFRSF25 // tumor necrosis factor receptor superfamily, member 25 // 1p	TNFRSF25	NM_001039664	0.00642937	-1.52587	JINB8_MHC down vs JK_MHC
30511	8156743	NM_004473 // FOXE1 // forkhead box E1 // 9q22 // 2304 /// ENST00000375123 // FOXE1 // f	FOXE1	NM_004473	0.0309676	-1.52587	JINB8_MHC down vs JK_MHC
17764	8032755	NM_015898 // ZBTB7A // zinc finger and BTB domain containing 7A // 19p13.3 // 51341 ///	ZBTB7A	NM_015898	0.00725372	-1.52569	JINB8_MHC down vs JK_MHC
3082	7895598	---		---	0.000689698	-1.52565	JINB8_MHC down vs JK_MHC
7761	7932862	---		---	0.0192134	-1.5255	JINB8_MHC down vs JK_MHC
18663	8041640	NR_027251 // LINC01126 // long intergenic non-protein coding RNA 1126 // 2p21 // 100129	LINC01126	NR_027251	0.00900105	-1.5252	JINB8_MHC down vs JK_MHC
25884	8113443	---		---	0.01734	-1.52511	JINB8_MHC down vs JK_MHC
19457	8049187	NM_001243252 // EFHD1 // EF-hand domain family member D1 // 2q37.1 // 80303 /// NM_0013	EFHD1	NM_001243252	0.0266953	-1.52509	JINB8_MHC down vs JK_MHC
5846	7913216	NM_000300 // PLA2G2A // phospholipase A2, group IIA (platelets, synovial fluid) // 1p35	PLA2G2A	NM_000300	0.00621499	-1.52489	JINB8_MHC down vs JK_MHC
30892	8160782	---		---	0.00668952	-1.5246	JINB8_MHC down vs JK_MHC
18268	8037872	NM_001127240 // BBC3 // BCL2 binding component 3 // 19q13.3-q13.4 // 27113 /// NM_00112	BBC3	NM_001127240	0.00526286	-1.52454	JINB8_MHC down vs JK_MHC
21229	8067754	XR_109593 // C20orf181 // chromosome 20 open reading frame 181 // 20q13.33 // 100128998	C20orf181	XR_109593	0.00743157	-1.52447	JINB8_MHC down vs JK_MHC
3196	7895712	---		---	0.00236787	-1.52442	JINB8_MHC down vs JK_MHC
108	7892606	---		---	0.00589098	-1.52404	JINB8_MHC down vs JK_MHC
2947	7895463	---		---	0.0478253	-1.524	JINB8_MHC down vs JK_MHC
23057	8085813	---		---	0.0413288	-1.5235	JINB8_MHC down vs JK_MHC
2980	7895496	---		---	0.017917	-1.52313	JINB8_MHC down vs JK_MHC
17721	8032265	NM_001174118 // MEX3D // mex-3 RNA binding family member D // 19p13.3 // 399664 /// NM_	MEX3D	NM_001174118	0.012895	-1.52289	JINB8_MHC down vs JK_MHC
28367	8137330	ENST00000461373 // ABCB8 // ATP binding cassette subfamily B member 8 // 7q36 // 11194	ABCB8	ENST00000461373	0.0419368	-1.52241	JINB8_MHC down vs JK_MHC
16301	8018652	NM_052916 // RNF157 // ring finger protein 157 // 17q25.1 // 114804 /// XM_005257007 //	RNF157	NM_052916	0.0068726	-1.52221	JINB8_MHC down vs JK_MHC
32690	8176677	---		---	0.00864296	-1.52216	JINB8_MHC down vs JK_MHC
32759	8177178	---		---	0.00864296	-1.52216	JINB8_MHC down vs JK_MHC
568	7893069	---		---	0.0271116	-1.5221	JINB8_MHC down vs JK_MHC
21984	8074890	---		---	0.0230245	-1.52182	JINB8_MHC down vs JK_MHC
2446	7894960	---		---	0.0221048	-1.52178	JINB8_MHC down vs JK_MHC
20864	8064203	NM_080622 // ABHD16B // abhydrolase domain containing 16B // 20q13.33 // 140701 /// ENS	ABHD16B	NM_080622	0.0254845	-1.52173	JINB8_MHC down vs JK_MHC
15170	8006592	---		---	0.0350363	-1.5207	JINB8_MHC down vs JK_MHC
6832	7923347	NM_005558 // LAD1 // ladinin 1 // 1q25.1-q32.3 // 3898 /// XM_011509532 // LAD1 // ladi	LAD1	NM_005558	0.00937774	-1.52053	JINB8_MHC down vs JK_MHC
4049	7896574	---		---	0.0496886	-1.52026	JINB8_MHC down vs JK_MHC
10521	7959361	NM_014938 // MLXIP // MLX interacting protein // 12q24.31 // 22877 /// XM_006719290 //	MLXIP	NM_014938	0.00129681	-1.51955	JINB8_MHC down vs JK_MHC
7025	7925361	NR_034040 // LGALS8-AS1 // LGALS8 antisense RNA 1 // 1q43 // 100287902 /// ENST00000487	LGALS8-AS1	NR_034040	0.00114572	-1.51921	JINB8_MHC down vs JK_MHC
32000	8170648	NM_001711 // BGN // biglycan // Xq28 // 633 /// ENST00000331595 // BGN // biglycan // X	BGN	NM_001711	5.10123e-05	-1.51906	JINB8_MHC down vs JK_MHC
17000	8025321	NR_002931 // CLEC4GP1 // C-type lectin domain family 4, member G pseudogene 1 // 19p13.	CLEC4GP1	NR_002931	0.0388777	-1.51865	JINB8_MHC down vs JK_MHC
27921	8133027	NR_028324 // LINC01002 // long intergenic non-protein coding RNA 1002 // 19p13.3 // 399	LINC01002	NR_028324	0.00480531	-1.51859	JINB8_MHC down vs JK_MHC
9637	7950534	NM_004626 // WNT11 // wingless-type MMTV integration site family, member 11 // 11q13.5	WNT11	NM_004626	0.00229892	-1.51846	JINB8_MHC down vs JK_MHC
11462	7969472	NM_001257995 // LMO7DN // LMO7 downstream neighbor // 13q22.2 // 729420 /// XM_01153520	LMO7DN	NM_001257995	0.0244084	-1.51841	JINB8_MHC down vs JK_MHC
18719	8042221	---		---	0.00107474	-1.51818	JINB8_MHC down vs JK_MHC
16350	8019181	NM_001272086 // LOC100130370 // uncharacterized LOC100130370 // 17q25.3 // 100130370 //	LOC100130370	NM_001272086	0.016974	-1.51721	JINB8_MHC down vs JK_MHC
11292	7967709	---		---	0.0142032	-1.51718	JINB8_MHC down vs JK_MHC
13777	7992125	NM_014587 // SOX8 // SRY box 8 // 16p13.3 // 30812 /// ENST00000293894 // SOX8 // SRY b	SOX8	NM_014587	0.0121129	-1.51687	JINB8_MHC down vs JK_MHC
14789	8002854	NM_001170714 // BCAR1 // breast cancer anti-estrogen resistance 1 // 16q23.1 // 9564 //	BCAR1	NM_001170714	0.00536938	-1.5167	JINB8_MHC down vs JK_MHC
15380	8008702	---		---	0.0228623	-1.51668	JINB8_MHC down vs JK_MHC
22506	8080619	---		---	0.0148932	-1.51635	JINB8_MHC down vs JK_MHC
387	7892886	---		---	0.0173318	-1.51608	JINB8_MHC down vs JK_MHC
3697	7896218	---		---	0.0182234	-1.51594	JINB8_MHC down vs JK_MHC
5397	7908728	---		---	0.0067996	-1.51565	JINB8_MHC down vs JK_MHC
7247	7927363	NM_001137548 // FAM25C // family with sequence similarity 25, member C // 10q11.22 // 6	FAM25C	NM_001137548	0.00875543	-1.51559	JINB8_MHC down vs JK_MHC
7824	7933327	NM_001137548 // FAM25C // family with sequence similarity 25, member C // 10q11.22 // 6	FAM25C	NM_001137548	0.00875543	-1.51559	JINB8_MHC down vs JK_MHC
7835	7933423	NM_001137548 // FAM25C // family with sequence similarity 25, member C // 10q11.22 // 6	FAM25C	NM_001137548	0.00875543	-1.51559	JINB8_MHC down vs JK_MHC
2589	7895104	---		---	0.0301286	-1.51509	JINB8_MHC down vs JK_MHC
17954	8034983	NM_014299 // BRD4 // bromodomain containing 4 // 19p13.1 // 23476 /// NM_058243 // BRD4	BRD4	NM_014299	0.00358698	-1.51485	JINB8_MHC down vs JK_MHC
2877	7895392	---		---	0.00621446	-1.5147	JINB8_MHC down vs JK_MHC
17139	8026687	NM_024578 // OCEL1 // occludin/ELL domain containing 1 // 19p13.11 // 79629 /// XM_0052	OCEL1	NM_024578	0.00143635	-1.51429	JINB8_MHC down vs JK_MHC
9558	7949796	NM_206997 // GPR152 // G protein-coupled receptor 152 // 11q13.2 // 390212 /// ENST0000	GPR152	NM_206997	0.00883111	-1.51413	JINB8_MHC down vs JK_MHC
3835	7896356	---		---	0.0297265	-1.51406	JINB8_MHC down vs JK_MHC
24026	8095800	---		---	0.0287636	-1.51399	JINB8_MHC down vs JK_MHC
18306	8038299	NM_033043 // CGB5 // chorionic gonadotropin, beta polypeptide 5 // 19q13.32 // 93659 //	CGB5	NM_033043	0.0159675	-1.51337	JINB8_MHC down vs JK_MHC
28697	8140033	---		---	0.0204263	-1.51328	JINB8_MHC down vs JK_MHC
17492	8030299	NM_144688 // CCDC155 // coiled-coil domain containing 155 // 19q13.33 // 147872 /// XM_	CCDC155	NM_144688	0.0377501	-1.51328	JINB8_MHC down vs JK_MHC
12858	7982267	---		---	0.035809	-1.51313	JINB8_MHC down vs JK_MHC
15594	8011112	---		---	0.0427453	-1.51305	JINB8_MHC down vs JK_MHC
5806	7912701	NM_182623 // FAM131C // family with sequence similarity 131, member C // 1p36.13 // 348	FAM131C	NM_182623	0.0117889	-1.5128	JINB8_MHC down vs JK_MHC
29767	8149979	NM_001010906 // NUGGC // nuclear GTPase, germinal center associated // 8p21.1 // 389643	NUGGC	NM_001010906	0.00497412	-1.51235	JINB8_MHC down vs JK_MHC
1132	7893633	---		---	0.0147228	-1.51158	JINB8_MHC down vs JK_MHC
21020	8065576	NM_004118 // FOXS1 // forkhead box S1 // 20q11.21 // 2307 /// ENST00000375978 // FOXS1	FOXS1	NM_004118	0.00334054	-1.51154	JINB8_MHC down vs JK_MHC
8216	7937713	NM_001290332 // SYT8 // synaptotagmin VIII // 11p15.5 // 90019 /// NM_001290333 // SYT8	SYT8	NM_001290332	0.0132467	-1.51143	JINB8_MHC down vs JK_MHC
27803	8132092	NM_001199219 // INMT // indolethylamine N-methyltransferase // 7p14.3 // 11185 /// NM_0	INMT	NM_001199219	0.00951114	-1.51114	JINB8_MHC down vs JK_MHC
2326	7894840	---		---	0.0035112	-1.51111	JINB8_MHC down vs JK_MHC
30761	8159521	NM_000954 // PTGDS // prostaglandin D2 synthase 21kDa (brain) // 9q34.2-q34.3 // 5730 /	PTGDS	NM_000954	0.00073774	-1.51075	JINB8_MHC down vs JK_MHC
3217	7895733	---		---	0.0205962	-1.51052	JINB8_MHC down vs JK_MHC
11759	7972251	---		---	0.000490554	-1.51033	JINB8_MHC down vs JK_MHC
6974	7924832	NM_003395 // WNT9A // wingless-type MMTV integration site family, member 9A // 1q42 //	WNT9A	NM_003395	0.0185157	-1.51004	JINB8_MHC down vs JK_MHC
17622	8031516	NM_001163423 // ZNF580 // zinc finger protein 580 // 19q13.42 // 51157 /// NM_016202 //	ZNF580	NM_001163423	0.0100188	-1.50996	JINB8_MHC down vs JK_MHC
10076	7954653	NM_001080509 // TSPAN11 // tetraspanin 11 // 12p11.21 // 441631 /// XM_011520680 // TSP	TSPAN11	NM_001080509	0.0156819	-1.50969	JINB8_MHC down vs JK_MHC
33080	8180197	---		---	0.00779881	-1.50962	JINB8_MHC down vs JK_MHC
17736	8032465	NM_144616 // JSRP1 // junctional sarcoplasmic reticulum protein 1 // 19p13.3 // 126306	JSRP1	NM_144616	0.00570375	-1.50953	JINB8_MHC down vs JK_MHC
21402	8069301	NM_001849 // COL6A2 // collagen, type VI, alpha 2 // 21q22.3 // 1292 /// NM_058174 // C	COL6A2	NM_001849	0.027175	-1.50953	JINB8_MHC down vs JK_MHC
19823	8053183	NM_001009812 // LBX2 // ladybird homeobox 2 // 2p13.1 // 85474 /// NM_001282430 // LBX2	LBX2	NM_001009812	0.0366534	-1.5094	JINB8_MHC down vs JK_MHC
19841	8053347	---		---	0.00363972	-1.50906	JINB8_MHC down vs JK_MHC
14464	7999433	---		---	0.0270256	-1.50838	JINB8_MHC down vs JK_MHC
32614	8176117	NM_001171132 // FAM3A // family with sequence similarity 3, member A // Xq28 // 60343 /	FAM3A	NM_001171132	0.0109499	-1.50775	JINB8_MHC down vs JK_MHC
5988	7914898	NM_001304762 // EVA1B // eva-1 homolog B (C. elegans) // 1p34.3 // 55194 /// NM_018166	EVA1B	NM_001304762	0.0177175	-1.50767	JINB8_MHC down vs JK_MHC
16083	8016232	NM_001282290 // ARHGAP27 // Rho GTPase activating protein 27 // 17q21.31 // 201176 ///	ARHGAP27	NM_001282290	0.00900651	-1.50731	JINB8_MHC down vs JK_MHC
10933	7963774	NM_001130967 // ZNF385A // zinc finger protein 385A // 12q13.13 // 25946 /// NM_0011309	ZNF385A	NM_001130967	0.0143032	-1.50723	JINB8_MHC down vs JK_MHC
12918	7982805	NM_005258 // GCHFR // GTP cyclohydrolase I feedback regulator // 15q15 // 2644 /// ENST	GCHFR	NM_005258	0.00309986	-1.50713	JINB8_MHC down vs JK_MHC
18566	8040479	NM_182828 // GDF7 // growth differentiation factor 7 // 2p24.1 // 151449 /// ENST000002	GDF7	NM_182828	0.0128642	-1.50688	JINB8_MHC down vs JK_MHC
8221	7937772	---		---	0.0143792	-1.50643	JINB8_MHC down vs JK_MHC
7958	7934719	NM_003019 // SFTPD // surfactant protein D // 10q22.2-q23.1 // 6441 /// XM_011540087 //	SFTPD	NM_003019	0.00602477	-1.50638	JINB8_MHC down vs JK_MHC
317	7892816	---		---	0.0180476	-1.50632	JINB8_MHC down vs JK_MHC
10055	7954434	---		---	0.00288683	-1.50584	JINB8_MHC down vs JK_MHC
12224	7976755	NM_207117 // SLC25A47 // solute carrier family 25, member 47 // 14q32.2 // 283600 /// E	SLC25A47	NM_207117	0.0484909	-1.50583	JINB8_MHC down vs JK_MHC
782	7893283	---		---	0.0285366	-1.50572	JINB8_MHC down vs JK_MHC
14359	7998434	NM_003294 // TPSAB1 // tryptase alpha/beta 1 // 16p13.3 // 7177 /// NM_024164 // TPSB2	TPSAB1	NM_003294	0.0435844	-1.50561	JINB8_MHC down vs JK_MHC
28810	8141263	NM_001145715 // KPNA7 // karyopherin alpha 7 (importin alpha 8) // 7q22.1 // 402569 ///	KPNA7	NM_001145715	0.00582046	-1.50488	JINB8_MHC down vs JK_MHC
15829	8013616	NM_001242366 // SLC46A1 // solute carrier family 46 (folate transporter), member 1 // 1	SLC46A1	NM_001242366	0.00480027	-1.5048	JINB8_MHC down vs JK_MHC
6345	7918620	NR_103746 // LINC01356 // long intergenic non-protein coding RNA 1356 // 1p13.2 // 1009	LINC01356	NR_103746	0.0421849	-1.50422	JINB8_MHC down vs JK_MHC
28296	8136811	NM_001280794 // EPHB6 // EPH receptor B6 // 7q33-q35 // 2051 /// NM_001280795 // EPHB6	EPHB6	NM_001280794	0.0360934	-1.5042	JINB8_MHC down vs JK_MHC
4378	7898537	NM_001135254 // PAX7 // paired box 7 // 1p36.13 // 5081 /// NM_002584 // PAX7 // paired	PAX7	NM_001135254	0.028734	-1.50408	JINB8_MHC down vs JK_MHC
29805	8150244	NM_152413 // GOT1L1 // glutamic-oxaloacetic transaminase 1-like 1 // 8p11.23 // 137362	GOT1L1	NM_152413	0.0473017	-1.50404	JINB8_MHC down vs JK_MHC
18286	8038093	NM_001080434 // LMTK3 // lemur tyrosine kinase 3 // 19q13.33 // 114783 /// XM_011526411	LMTK3	NM_001080434	0.0218362	-1.50371	JINB8_MHC down vs JK_MHC
5845	7913211	NM_014589 // PLA2G2E // phospholipase A2, group IIE // 1p36.13 // 30814 /// ENST0000037	PLA2G2E	NM_014589	0.0389453	-1.50371	JINB8_MHC down vs JK_MHC
12878	7982356	---		---	0.0333419	-1.50329	JINB8_MHC down vs JK_MHC
13331	7987046	---		---	0.0333419	-1.50329	JINB8_MHC down vs JK_MHC
13341	7987137	---		---	0.0333419	-1.50329	JINB8_MHC down vs JK_MHC
18761	8042558	NM_001115116 // ANKRD53 // ankyrin repeat domain 53 // 2p13.3 // 79998 /// NM_024933 //	ANKRD53	NM_001115116	0.0344374	-1.50315	JINB8_MHC down vs JK_MHC
17916	8034578	NM_006563 // KLF1 // Kruppel-like factor 1 (erythroid) // 19p13.2 // 10661 /// XM_01152	KLF1	NM_006563	0.00349457	-1.50278	JINB8_MHC down vs JK_MHC
26132	8115840	NM_001166175 // NKX2-5 // NK2 homeobox 5 // 5q34 // 1482 /// NM_001166176 // NKX2-5 //	NKX2-5	NM_001166175	0.0184841	-1.50274	JINB8_MHC down vs JK_MHC
14506	7999916	NM_001002911 // GPR139 // G protein-coupled receptor 139 // 16p12.3 // 124274 /// XM_00	GPR139	NM_001002911	0.0411298	-1.50269	JINB8_MHC down vs JK_MHC
16469	8020141	NM_153000 // APCDD1 // adenomatosis polyposis coli down-regulated 1 // 18p11.22 // 1474	APCDD1	NM_153000	0.0158607	-1.50249	JINB8_MHC down vs JK_MHC
16086	8016257	---		---	0.0139551	-1.50214	JINB8_MHC down vs JK_MHC
14022	7994858	NM_024031 // PRR14 // proline rich 14 // 16p11.2 // 78994 /// XM_005255566 // PRR14 //	PRR14	NM_024031	0.00215735	-1.50193	JINB8_MHC down vs JK_MHC
17078	8026133	NM_152654 // DAND5 // DAN domain family member 5, BMP antagonist // 19p13.2 // 199699 /	DAND5	NM_152654	0.0231836	-1.50188	JINB8_MHC down vs JK_MHC
32557	8175578	NM_001009615 // SPANXN2 // SPANX family, member N2 // Xq27.3 // 494119 /// ENST00000598	SPANXN2	NM_001009615	0.0306481	-1.50182	JINB8_MHC down vs JK_MHC
10676	7961097	XR_242911 // LOC400002 // uncharacterized FLJ46363 // 12p13.31 // 400002 /// XR_432784	LOC400002	XR_242911	0.0153367	-1.50162	JINB8_MHC down vs JK_MHC
198	7892697	---		---	0.0423357	-1.50144	JINB8_MHC down vs JK_MHC
4654	7901309	NM_012186 // FOXE3 // forkhead box E3 // 1p32 // 2301 /// ENST00000335071 // FOXE3 // f	FOXE3	NM_012186	0.025031	-1.50131	JINB8_MHC down vs JK_MHC
32231	8172806	NM_130776 // XAGE3 // X antigen family, member 3 // Xp11.22 // 170626 /// NM_133179 //	XAGE3	NM_130776	0.0214858	-1.50104	JINB8_MHC down vs JK_MHC
10259	7956470	NM_052897 // MBD6 // methyl-CpG binding domain protein 6 // --- // 114785 /// XM_005268	MBD6	NM_052897	0.00101077	-1.50099	JINB8_MHC down vs JK_MHC
30130	8153101	NM_152888 // COL22A1 // collagen, type XXII, alpha 1 // 8q24.3 // 169044 /// XM_0115168	COL22A1	NM_152888	0.0220348	-1.50047	JINB8_MHC down vs JK_MHC
31291	8164562	NM_199350 // C9orf50 // chromosome 9 open reading frame 50 // 9q34.11 // 375759 /// XM_	C9orf50	NM_199350	0.00488062	-1.50036	JINB8_MHC down vs JK_MHC
15347	8008277	NM_000023 // SGCA // sarcoglycan alpha // 17q21 // 6442 /// NM_001135697 // SGCA // sar	SGCA	NM_000023	0.0120572	-1.50014	JINB8_MHC down vs JK_MHC
10827	7962623	NM_001098531 // RAPGEF3 // Rap guanine nucleotide exchange factor 3 // 12q13.1 // 10411	RAPGEF3	NM_001098531	0.00486076	-1.50007	JINB8_MHC down vs JK_MHC
27841	8132458	NM_031903 // MRPL32 // mitochondrial ribosomal protein L32 // 7p14 // 64983 /// XR_2420	MRPL32	NM_031903	0.00018066	1.50038	JINB8_MHC up vs JK_MHC
19153	8045919	NM_001282805 // MARCH7 // membrane associated ring finger 7 // 2q24.2 // 64844 /// NM_0	2021-03-07	NM_001282805	0.0240232	1.76837	JINB8_MHC up vs JK_MHC
6232	7917455	NM_004261 // SEP15 // 15 kDa selenoprotein // 1p31 // 9403 /// NM_203341 // SEP15 // 15	2021-09-15	NM_004261	0.00177444	1.86713	JINB8_MHC up vs JK_MHC
31112	8162624	NM_153698 // AAED1 // AhpC/TSA antioxidant enzyme domain containing 1 // 9q22.32 // 195	AAED1	NM_153698	0.0147401	1.51786	JINB8_MHC up vs JK_MHC
24525	8100478	NM_001286668 // AASDH // aminoadipate-semialdehyde dehydrogenase // 4q12 // 132949 ///	AASDH	NM_001286668	0.00974932	2.06273	JINB8_MHC up vs JK_MHC
8876	7943552	NM_015423 // AASDHPPT // aminoadipate-semialdehyde dehydrogenase-phosphopantetheinyl tr	AASDHPPT	NM_015423	0.00268063	1.54221	JINB8_MHC up vs JK_MHC
32318	8173629	NM_001271696 // ABCB7 // ATP binding cassette subfamily B member 7 // Xq13.3 // 22 ///	ABCB7	NM_001271696	0.0106806	2.15057	JINB8_MHC up vs JK_MHC
11768	7972297	NM_001105515 // ABCC4 // ATP binding cassette subfamily C member 4 // 13q32 // 10257 //	ABCC4	NM_001105515	0.0103299	1.52425	JINB8_MHC up vs JK_MHC
4839	7903119	NM_001122674 // ABCD3 // ATP binding cassette subfamily D member 3 // 1p21.3 // 5825 //	ABCD3	NM_001122674	0.0043871	2.03531	JINB8_MHC up vs JK_MHC
24210	8097647	NM_001040876 // ABCE1 // ATP binding cassette subfamily E member 1 // 4q31 // 6059 ///	ABCE1	NM_001040876	0.0486685	2.14265	JINB8_MHC up vs JK_MHC
29079	8143905	NM_005692 // ABCF2 // ATP binding cassette subfamily F member 2 // 7q36 // 10061 /// NM	ABCF2	NM_005692	0.0210892	1.53055	JINB8_MHC up vs JK_MHC
22634	8081612	NM_001272069 // ABHD10 // abhydrolase domain containing 10 // 3q13.2 // 55347 /// NM_01	ABHD10	NM_001272069	0.00230762	1.98381	JINB8_MHC up vs JK_MHC
24176	8097373	NM_001039717 // ABHD18 // abhydrolase domain containing 18 // 4q28.2 // 80167 /// XM_00	ABHD18	NM_001039717	0.00803238	1.91152	JINB8_MHC up vs JK_MHC
22515	8080762	NM_020676 // ABHD6 // abhydrolase domain containing 6 // 3p14.3 // 57406 /// XM_0052653	ABHD6	NM_020676	0.00748728	1.59048	JINB8_MHC up vs JK_MHC
26837	8122336	NM_021243 // ABRACL // ABRA C-terminal like // 6q24.1 // 58527 /// ENST00000367660 // A	ABRACL	NM_021243	0.000196367	1.81308	JINB8_MHC up vs JK_MHC
4759	7902367	NM_000016 // ACADM // acyl-CoA dehydrogenase, C-4 to C-12 straight chain // 1p31 // 34	ACADM	NM_000016	0.00932232	2.02797	JINB8_MHC up vs JK_MHC
7603	7931168	NM_001609 // ACADSB // acyl-CoA dehydrogenase, short/branched chain // 10q26.13 // 36 /	ACADSB	NM_001609	0.00286147	1.72916	JINB8_MHC up vs JK_MHC
23723	8092933	NM_012287 // ACAP2 // ArfGAP with coiled-coil, ankyrin repeat and PH domains 2 // 3q29	ACAP2	NM_012287	0.0348222	1.67859	JINB8_MHC up vs JK_MHC
8881	7943605	NM_000019 // ACAT1 // acetyl-CoA acetyltransferase 1 // 11q22.3 // 38 /// XM_006718834	ACAT1	NM_000019	0.00597051	1.93091	JINB8_MHC up vs JK_MHC
26912	8123137	NM_001303253 // ACAT2 // acetyl-CoA acetyltransferase 2 // 6q25.3 // 39 /// NM_005891 /	ACAT2	NM_001303253	0.00134871	3.05423	JINB8_MHC up vs JK_MHC
7743	7932703	NM_001042473 // ACBD5 // acyl-CoA binding domain containing 5 // 10p12.1 // 91452 /// N	ACBD5	NM_001042473	0.0162612	1.98437	JINB8_MHC up vs JK_MHC
26290	8117219	NM_001160094 // ACOT13 // acyl-CoA thioesterase 13 // 6p22.3 // 55856 /// NM_018473 //	ACOT13	NM_001160094	0.00139629	1.51268	JINB8_MHC up vs JK_MHC
32119	8171802	NM_001033583 // ACOT9 // acyl-CoA thioesterase 9 // Xp22.11 // 23597 /// NM_001037171 /	ACOT9	NM_001033583	0.00783945	1.53319	JINB8_MHC up vs JK_MHC
18503	8039961	NM_001040649 // ACP1 // acid phosphatase 1, soluble // 2p25 // 52 /// NM_004300 // ACP1	ACP1	NM_001040649	0.00382328	1.72953	JINB8_MHC up vs JK_MHC
24910	8103951	NM_001286708 // ACSL1 // acyl-CoA synthetase long-chain family member 1 // 4q35.1 // 21	ACSL1	NM_001286708	0.0189614	1.70415	JINB8_MHC up vs JK_MHC
19417	8048733	NM_004457 // ACSL3 // acyl-CoA synthetase long-chain family member 3 // 2q34-q35 // 218	ACSL3	NM_004457	0.0185737	1.78448	JINB8_MHC up vs JK_MHC
32409	8174474	NM_004458 // ACSL4 // acyl-CoA synthetase long-chain family member 4 // Xq22.3-q23 // 2	ACSL4	NM_004458	0.0201495	1.78194	JINB8_MHC up vs JK_MHC
12029	7974587	NM_018477 // ACTR10 // actin-related protein 10 homolog (S. cerevisiae) // 14q23.1 // 5	ACTR10	NM_018477	0.0104738	2.01537	JINB8_MHC up vs JK_MHC
18995	8044686	NM_001277140 // ACTR3 // ARP3 actin-related protein 3 homolog (yeast) // 2q14.1 // 1009	ACTR3	NM_001277140	0.0100689	1.52904	JINB8_MHC up vs JK_MHC
10386	7957793	NM_022496 // ACTR6 // ARP6 actin-related protein 6 homolog (yeast) // 12q23.1 // 64431	ACTR6	NM_022496	0.00100637	1.86042	JINB8_MHC up vs JK_MHC
23239	8088151	NM_022899 // ACTR8 // ARP8 actin-related protein 8 homolog (yeast) // --- // 93973 ///	ACTR8	NM_022899	0.0216813	1.80057	JINB8_MHC up vs JK_MHC
19548	8050190	NM_003183 // ADAM17 // ADAM metallopeptidase domain 17 // 2p25 // 6868 /// XM_011510375	ADAM17	NM_003183	0.0220791	1.52987	JINB8_MHC up vs JK_MHC
29303	8146000	NM_003816 // ADAM9 // ADAM metallopeptidase domain 9 // 8p11.22 // 8754 /// NR_027638 /	ADAM9	NM_003816	0.00561944	1.51873	JINB8_MHC up vs JK_MHC
24669	8101844	NM_000671 // ADH5 // alcohol dehydrogenase 5 (class III), chi polypeptide // 4q23 // 12	ADH5	NM_000671	0.00563775	1.94616	JINB8_MHC up vs JK_MHC
27355	8127419	OTTHUMT00000041114 // ADH5P4 // alcohol dehydrogenase 5 (class III), chi polypeptide, p	ADH5P4	OTTHUMT00000041114	0.0168906	1.57326	JINB8_MHC up vs JK_MHC
7354	7928471	NM_001123 // ADK // adenosine kinase // 10q22|10q11-q24 // 132 /// NM_001202449 // ADK	ADK	NM_001123	0.00612861	1.6613	JINB8_MHC up vs JK_MHC
16652	8021914	NM_014913 // ADNP2 // ADNP homeobox 2 // 18q23 // 22850 /// XM_005266656 // ADNP2 // AD	ADNP2	NM_014913	0.0267696	1.56878	JINB8_MHC up vs JK_MHC
21817	8073242	NM_000026 // ADSL // adenylosuccinate lyase // 22q13.2 // 158 /// NM_001123378 // ADSL	ADSL	NM_000026	0.00118051	1.62865	JINB8_MHC up vs JK_MHC
7051	7925550	NM_001126 // ADSS // adenylosuccinate synthase // 1q44 // 159 /// XM_011544108 // ADSS	ADSS	NM_001126	0.0264785	1.70054	JINB8_MHC up vs JK_MHC
26993	8123951	NM_001143948 // ADTRP // androgen-dependent TFPI-regulating protein // 6p24.1 // 84830	ADTRP	NM_001143948	0.00395977	1.55809	JINB8_MHC up vs JK_MHC
24891	8103834	NM_000027 // AGA // aspartylglucosaminidase // 4q34.3 // 175 /// NM_001171988 // AGA //	AGA	NM_000027	0.014328	1.66365	JINB8_MHC up vs JK_MHC
29120	8144378	NM_018361 // AGPAT5 // 1-acylglycerol-3-phosphate O-acyltransferase 5 // 8p23.1 // 5532	AGPAT5	NM_018361	0.0140638	1.76913	JINB8_MHC up vs JK_MHC
19221	8046604	NM_003659 // AGPS // alkylglycerone phosphate synthase // 2q31.2 // 8540 /// XM_0115120	AGPS	NM_003659	0.00779254	1.9416	JINB8_MHC up vs JK_MHC
20154	8056220	NM_015446 // AHCTF1 // AT hook containing transcription factor 1 // 1q44 // 25909 /// X	AHCTF1	NM_015446	0.0154519	1.97628	JINB8_MHC up vs JK_MHC
32481	8175052	NM_001130846 // AIFM1 // apoptosis-inducing factor, mitochondrion-associated, 1 // Xq26	AIFM1	NM_001130846	0.0158611	1.50252	JINB8_MHC up vs JK_MHC
26841	8122396	NM_001286587 // AIG1 // androgen-induced 1 // 6q24.2 // 51390 /// NM_001286588 // AIG1	AIG1	NM_001286587	0.00236069	1.53832	JINB8_MHC up vs JK_MHC
25757	8112458	NM_001015891 // AK6 // adenylate kinase 6 // 5q13.2 // 102157402 /// NM_001015892 // TA	AK6	NM_001015891	0.0155024	1.53459	JINB8_MHC up vs JK_MHC
27418	8128034	NM_018064 // AKIRIN2 // akirin 2 // 6q15 // 55122 /// ENST00000257787 // AKIRIN2 // aki	AKIRIN2	NM_018064	0.0469284	1.50581	JINB8_MHC up vs JK_MHC
7106	7925929	NM_001253908 // AKR1C3 // aldo-keto reductase family 1, member C3 // 10p15-p14 // 8644	AKR1C3	NM_001253908	0.0278423	1.51562	JINB8_MHC up vs JK_MHC
14659	8001410	NM_001012398 // AKTIP // AKT interacting protein // 16q12.2 // 64400 /// NM_001308325 /	AKTIP	NM_001012398	0.00327972	2.58735	JINB8_MHC up vs JK_MHC
8016	7935230	NM_001017423 // ALDH18A1 // aldehyde dehydrogenase 18 family, member A1 // 10q24.3 // 5	ALDH18A1	NM_001017423	0.0461017	1.51693	JINB8_MHC up vs JK_MHC
6694	7921970	NM_000696 // ALDH9A1 // aldehyde dehydrogenase 9 family, member A1 // 1q23.1 // 223 ///	ALDH9A1	NM_000696	0.00132025	1.73488	JINB8_MHC up vs JK_MHC
10089	7954777	NM_032834 // ALG10 // ALG10, alpha-1,2-glucosyltransferase // 12p11.1 // 84920 /// ENST	ALG10	NM_032834	0.00144332	1.82531	JINB8_MHC up vs JK_MHC
10093	7954789	NM_001013620 // ALG10B // ALG10B, alpha-1,2-glucosyltransferase // 12q12 // 144245 ///	ALG10B	NM_001013620	0.00148787	1.84221	JINB8_MHC up vs JK_MHC
11431	7969228	NM_001004127 // ALG11 // ALG11, alpha-1,2-mannosyltransferase // 13q14.2 // 440138 ///	ALG11	NM_001004127	0.0247438	1.75285	JINB8_MHC up vs JK_MHC
6281	7917896	NM_001305242 // ALG14 // ALG14, UDP-N-acetylglucosaminyltransferase subunit // 1p21.3 /	ALG14	NM_001305242	0.00234916	1.58375	JINB8_MHC up vs JK_MHC
11620	7971027	NM_001142364 // ALG5 // ALG5, dolichyl-phosphate beta-glucosyltransferase // 13q13.3 //	ALG5	NM_001142364	0.00716889	1.5981	JINB8_MHC up vs JK_MHC
4722	7901915	NM_013339 // ALG6 // ALG6, alpha-1,3-glucosyltransferase // 1p31.3 // 29929 /// ENST000	ALG6	NM_013339	0.00685883	1.89291	JINB8_MHC up vs JK_MHC
9649	7950654	NM_001007027 // ALG8 // ALG8, alpha-1,3-glucosyltransferase // 11q14.1 // 79053 /// NM_	ALG8	NM_001007027	0.00437477	1.83366	JINB8_MHC up vs JK_MHC
9764	7951633	NM_001077690 // ALG9 // ALG9, alpha-1,2-mannosyltransferase // 11q23 // 79796 /// NM_00	ALG9	NM_001077690	0.00933727	1.95146	JINB8_MHC up vs JK_MHC
12609	7980454	NM_006020 // ALKBH1 // alkB homolog 1, histone H2A dioxygenase // 14q24.3 // 8846 /// X	ALKBH1	NM_006020	0.0475643	1.87623	JINB8_MHC up vs JK_MHC
9747	7951467	NM_001301010 // ALKBH8 // alkB homolog 8, tRNA methyltransferase // 11q22.3 // 91801 //	ALKBH8	NM_001301010	0.0307734	1.60082	JINB8_MHC up vs JK_MHC
10341	7957452	NM_006982 // ALX1 // ALX homeobox 1 // 12q21.31 // 8092 /// XM_005269165 // ALX1 // ALX	ALX1	NM_006982	0.00587179	2.11516	JINB8_MHC up vs JK_MHC
10783	7962185	NM_001113402 // AMN1 // antagonist of mitotic exit network 1 homolog // 12p11.21 // 196	AMN1	NM_001113402	0.015951	1.54013	JINB8_MHC up vs JK_MHC
15452	8009432	NM_001033569 // AMZ2 // archaelysin family metallopeptidase 2 // 17q24.2 // 51321 /// N	AMZ2	NM_001033569	0.0312149	1.56107	JINB8_MHC up vs JK_MHC
16234	8017704	NR_026903 // AMZ2P1 // archaelysin family metallopeptidase 2 pseudogene 1 // 17q24.1 //	AMZ2P1	NR_026903	0.0353209	1.83335	JINB8_MHC up vs JK_MHC
24795	8103005	NM_001256706 // ANAPC10 // anaphase promoting complex subunit 10 // 4q31 // 10393 /// N	ANAPC10	NM_001256706	0.00995005	1.63756	JINB8_MHC up vs JK_MHC
7334	7928300	NM_001242546 // ANAPC16 // anaphase promoting complex subunit 16 // 10q22.1 // 119504 /	ANAPC16	NM_001242546	4.20707e-05	1.98951	JINB8_MHC up vs JK_MHC
23867	8094408	NM_001286756 // ANAPC4 // anaphase promoting complex subunit 4 // 4p15.2 // 29945 /// N	ANAPC4	NM_001286756	0.0402606	1.53322	JINB8_MHC up vs JK_MHC
6918	7924190	NM_001300753 // ANGEL2 // angel homolog 2 (Drosophila) // 1q32.3 // 90806 /// NM_001300	ANGEL2	NM_001300753	0.012905	1.53617	JINB8_MHC up vs JK_MHC
24617	8101260	NM_001145794 // ANTXR2 // anthrax toxin receptor 2 // 4q21.21 // 118429 /// NM_00128678	ANTXR2	NM_001145794	0.0285302	1.5835	JINB8_MHC up vs JK_MHC
30417	8155849	NM_000700 // ANXA1 // annexin A1 // 9q21.13 // 301 /// XM_011518608 // ANXA1 // annexin	ANXA1	NM_000700	0.00146788	1.51711	JINB8_MHC up vs JK_MHC
24039	8095986	NM_005139 // ANXA3 // annexin A3 // 4q21.21 // 306 /// XM_011531906 // ANXA3 // annexin	ANXA3	NM_005139	0.00646928	1.60116	JINB8_MHC up vs JK_MHC
18749	8042468	NM_001153 // ANXA4 // annexin A4 // 2p13 // 307 /// XM_011532805 // ANXA4 // annexin A4	ANXA4	NM_001153	0.00163982	1.75081	JINB8_MHC up vs JK_MHC
7929	7934367	NM_001156 // ANXA7 // annexin A7 // 10q22.2 // 310 /// NM_004034 // ANXA7 // annexin A7	ANXA7	NM_001156	0.000204053	1.5643	JINB8_MHC up vs JK_MHC
29316	8146159	NM_001134296 // AP3M2 // adaptor-related protein complex 3, mu 2 subunit // 8p11.2 // 1	AP3M2	NM_001134296	0.0446208	1.91202	JINB8_MHC up vs JK_MHC
13038	7984124	NM_001145646 // APH1B // APH1B gamma secretase subunit // 15q22.2 // 83464 /// NM_03130	APH1B	NM_001145646	0.00364921	1.95247	JINB8_MHC up vs JK_MHC
21764	8072710	NM_030641 // APOL6 // apolipoprotein L, 6 // 22q12.3 // 80830 /// XM_011530392 // APOL6	APOL6	NM_030641	0.0102559	1.66591	JINB8_MHC up vs JK_MHC
32120	8171823	NM_024122 // APOO // apolipoprotein O // Xp22.11 // 79135 /// NR_026545 // APOO // apol	APOO	NM_024122	0.00520534	2.00381	JINB8_MHC up vs JK_MHC
31742	8168580	NM_198450 // APOOL // apolipoprotein O-like // Xq21.1 // 139322 /// XM_011530859 // APO	APOOL	NM_198450	0.035031	1.76751	JINB8_MHC up vs JK_MHC
12271	7977119	NM_001302652 // APOPT1 // apoptogenic 1, mitochondrial // 14q32.33 // 84334 /// NM_0013	APOPT1	NM_001302652	0.0330301	1.50722	JINB8_MHC up vs JK_MHC
16193	8017235	NM_001282476 // APPBP2 // amyloid beta precursor protein (cytoplasmic tail) binding pro	APPBP2	NM_001282476	0.0197989	1.7107	JINB8_MHC up vs JK_MHC
13356	7987325	NM_014691 // AQR // aquarius intron-binding spliceosomal factor // 15q14 // 9716 /// EN	AQR	NM_014691	0.0151491	1.5246	JINB8_MHC up vs JK_MHC
23256	8088339	NM_001660 // ARF4 // ADP-ribosylation factor 4 // 3p14.3 // 378 /// ENST00000303436 //	ARF4	NM_001660	0.00909746	1.74767	JINB8_MHC up vs JK_MHC
22174	8076515	NM_001142293 // ARFGAP3 // ADP-ribosylation factor GTPase activating protein 3 // 22q13	ARFGAP3	NM_001142293	0.00963218	1.67632	JINB8_MHC up vs JK_MHC
24235	8097813	NM_001025593 // ARFIP1 // ADP-ribosylation factor interacting protein 1 // 4q31.3 // 27	ARFIP1	NM_001025593	0.0194865	2.01333	JINB8_MHC up vs JK_MHC
11121	7965789	NM_001177 // ARL1 // ADP-ribosylation factor like GTPase 1 // 12q23.2 // 400 /// NM_001	ARL1	NM_001177	0.00612729	2.34819	JINB8_MHC up vs JK_MHC
8391	7939087	NM_152316 // ARL14EP // ADP-ribosylation factor like GTPase 14 effector protein // 11p1	ARL14EP	NM_152316	0.00131051	2.45513	JINB8_MHC up vs JK_MHC
25707	8112033	NM_019087 // ARL15 // ADP-ribosylation factor like GTPase 15 // 5p15.2 // 54622 /// XM_	ARL15	NM_019087	0.00871469	2.25336	JINB8_MHC up vs JK_MHC
14499	7999834	NM_001313858 // ARL6IP1 // ADP-ribosylation factor like GTPase 6 interacting protein 1	ARL6IP1	NM_001313858	0.00966539	1.84766	JINB8_MHC up vs JK_MHC
19132	8045768	NM_152522 // ARL6IP6 // ADP-ribosylation factor like GTPase 6 interacting protein 6 //	ARL6IP6	NM_152522	0.0019345	2.01737	JINB8_MHC up vs JK_MHC
22241	8077450	NM_018184 // ARL8B // ADP-ribosylation factor like GTPase 8B // 3p26.1 // 55207 /// XM_	ARL8B	NM_018184	0.00511497	1.57969	JINB8_MHC up vs JK_MHC
29887	8151066	NM_001286702 // ARMC1 // armadillo repeat containing 1 // 8q13.1 // 55156 /// NM_018120	ARMC1	NM_001286702	0.015539	1.88796	JINB8_MHC up vs JK_MHC
22753	8082940	NM_001267041 // ARMC8 // armadillo repeat containing 8 // 3q22.3 // 25852 /// NM_001267	ARMC8	NM_001267041	0.0296826	1.51852	JINB8_MHC up vs JK_MHC
31781	8168875	NM_016607 // ARMCX3 // armadillo repeat containing, X-linked 3 // Xq22.1 // 51566 /// N	ARMCX3	NM_016607	0.0065958	1.81077	JINB8_MHC up vs JK_MHC
26881	8122818	NM_001286562 // ARMT1 // acidic residue methyltransferase 1 // 6q25.1 // 79624 /// NM_0	ARMT1	NM_001286562	0.0160719	1.63312	JINB8_MHC up vs JK_MHC
10066	7954527	NM_001248002 // ARNTL2 // aryl hydrocarbon receptor nuclear translocator-like 2 // 12p1	ARNTL2	NM_001248002	0.0432801	1.53163	JINB8_MHC up vs JK_MHC
28085	8134581	NM_001190996 // ARPC1A // actin related protein 2/3 complex subunit 1A // 7q22.1 // 105	ARPC1A	NM_001190996	0.00326582	1.50886	JINB8_MHC up vs JK_MHC
11176	7966315	NM_001278556 // ARPC3 // actin related protein 2/3 complex subunit 3 // 12q24.11 // 100	ARPC3	NM_001278556	0.00964449	1.74702	JINB8_MHC up vs JK_MHC
13471	7988963	NM_001306191 // ARPP19 // cAMP-regulated phosphoprotein 19kDa // 15q21.2 // 10776 /// N	ARPP19	NM_001306191	0.0044759	1.51425	JINB8_MHC up vs JK_MHC
25840	8113073	NM_020801 // ARRDC3 // arrestin domain containing 3 // 5q14.3 // 57561 /// XR_948281 //	ARRDC3	NM_020801	0.0035601	1.92498	JINB8_MHC up vs JK_MHC
5558	7910494	NM_022786 // ARV1 // ARV1 homolog, fatty acid homeostasis modulator // 1q42.2 // 64801	ARV1	NM_022786	0.00196345	1.70493	JINB8_MHC up vs JK_MHC
29720	8149534	NM_001127505 // ASAH1 // N-acylsphingosine amidohydrolase (acid ceramidase) 1 // 8p22 /	ASAH1	NM_001127505	0.0103915	1.85377	JINB8_MHC up vs JK_MHC
7914	7934228	NM_001198798 // ASCC1 // activating signal cointegrator 1 complex subunit 1 // 10pter-q	ASCC1	NM_001198798	0.00184563	1.88988	JINB8_MHC up vs JK_MHC
26772	8121734	NM_014034 // ASF1A // anti-silencing function 1A histone chaperone // 6q22.31 // 25842	ASF1A	NM_014034	0.00585394	2.02718	JINB8_MHC up vs JK_MHC
28800	8141150	NM_001178075 // ASNS // asparagine synthetase (glutamine-hydrolyzing) // 7q21.3 // 440	ASNS	NM_001178075	0.000590472	1.80466	JINB8_MHC up vs JK_MHC
19249	8046997	NM_019048 // ASNSD1 // asparagine synthetase domain containing 1 // 2p24.3-q21.3 // 545	ASNSD1	NM_019048	0.000460118	2.17684	JINB8_MHC up vs JK_MHC
23489	8090664	NM_001288950 // ASTE1 // asteroid homolog 1 (Drosophila) // 3q22.1 // 28990 /// NM_0140	ASTE1	NM_001288950	0.0247944	1.56976	JINB8_MHC up vs JK_MHC
10767	7961964	NM_018164 // ASUN // asunder spermatogenesis regulator // 12p11.23 // 55726 /// XM_0052	ASUN	NM_018164	0.0117763	1.70434	JINB8_MHC up vs JK_MHC
7977	7934870	NM_032810 // ATAD1 // ATPase family, AAA domain containing 1 // 10q23.31 // 84896 /// X	ATAD1	NM_032810	0.044908	1.67618	JINB8_MHC up vs JK_MHC
8128	7936762	NM_001001976 // ATE1 // arginyltransferase 1 // 10q26.13 // 11101 /// NM_001288734 // A	ATE1	NM_001001976	0.00893734	1.82866	JINB8_MHC up vs JK_MHC
12484	7979328	NM_014924 // ATG14 // autophagy related 14 // 14q22.3 // 22863 /// XM_011536563 // ATG1	ATG14	NM_014924	0.00732005	1.86875	JINB8_MHC up vs JK_MHC
31832	8169272	NM_052936 // ATG4A // autophagy related 4A, cysteine peptidase // Xq22.3 // 115201 ///	ATG4A	NM_052936	0.0332949	1.61793	JINB8_MHC up vs JK_MHC
4719	7901895	NM_032852 // ATG4C // autophagy related 4C, cysteine peptidase // 1p31.3 // 84938 /// N	ATG4C	NM_032852	0.00742137	1.5154	JINB8_MHC up vs JK_MHC
27460	8128592	NM_001286106 // ATG5 // autophagy related 5 // 6q21 // 9474 /// NM_001286107 // ATG5 //	ATG5	NM_001286106	0.00731562	1.60494	JINB8_MHC up vs JK_MHC
22274	8077858	NM_001136031 // ATG7 // autophagy related 7 // 3p25.3 // 10533 /// NM_001144912 // ATG7	ATG7	NM_001136031	0.0043203	1.86614	JINB8_MHC up vs JK_MHC
19363	8048120	NM_004044 // ATIC // 5-aminoimidazole-4-carboxamide ribonucleotide formyltransferase/IM	ATIC	NM_004044	0.0141544	1.73354	JINB8_MHC up vs JK_MHC
19668	8051589	NM_001135673 // ATL2 // atlastin GTPase 2 // 2p22.3 // 64225 /// NM_001308076 // ATL2 /	ATL2	NM_001135673	0.0121014	1.92213	JINB8_MHC up vs JK_MHC
9486	7948995	NM_001290048 // ATL3 // atlastin GTPase 3 // 11q13.1 // 25923 /// NM_015459 // ATL3 //	ATL3	NM_001290048	0.0499246	1.75514	JINB8_MHC up vs JK_MHC
8882	7943620	NM_000051 // ATM // ATM serine/threonine kinase // 11q22-q23 // 472 /// XM_005271561 //	ATM	NM_000051	0.0258722	1.71833	JINB8_MHC up vs JK_MHC
23716	8092849	NM_024524 // ATP13A3 // ATPase type 13A3 // 3q29 // 79572 /// XM_005269357 // ATP13A3 /	ATP13A3	NM_024524	0.0481928	1.64005	JINB8_MHC up vs JK_MHC
22772	8083136	NM_001679 // ATP1B3 // ATPase, Na+/K+ transporting, beta 3 polypeptide // 3q23 // 483 /	ATP1B3	NM_001679	0.013772	1.60818	JINB8_MHC up vs JK_MHC
16777	8023063	NM_001001935 // ATP5A1 // ATP synthase, H+ transporting, mitochondrial F1 complex, alph	ATP5A1	NM_001001935	0.007458	1.58126	JINB8_MHC up vs JK_MHC
10964	7964234	NM_001686 // ATP5B // ATP synthase, H+ transporting, mitochondrial F1 complex, beta pol	ATP5B	NM_001686	0.00376152	1.69127	JINB8_MHC up vs JK_MHC
7118	7926084	NM_001001973 // ATP5C1 // ATP synthase, H+ transporting, mitochondrial F1 complex, gamm	ATP5C1	NM_001001973	0.00299417	1.7473	JINB8_MHC up vs JK_MHC
21195	8067288	NM_006886 // ATP5E // ATP synthase, H+ transporting, mitochondrial F1 complex, epsilon	ATP5E	NM_006886	0.00163358	2.43409	JINB8_MHC up vs JK_MHC
11345	7968270	NR_002162 // ATP5EP2 // ATP synthase, H+ transporting, mitochondrial F1 complex, epsilo	ATP5EP2	NR_002162	0.00378051	2.31231	JINB8_MHC up vs JK_MHC
16275	8018288	NM_001003785 // ATP5H // ATP synthase, H+ transporting, mitochondrial Fo complex subuni	ATP5H	NM_001003785	8.51292e-05	1.6565	JINB8_MHC up vs JK_MHC
21436	8069633	NM_001003696 // ATP5J // ATP synthase, H+ transporting, mitochondrial Fo complex subuni	ATP5J	NM_001003696	0.000568737	1.70909	JINB8_MHC up vs JK_MHC
28814	8141295	NM_001003713 // ATP5J2 // ATP synthase, H+ transporting, mitochondrial Fo complex subun	ATP5J2	NM_001003713	0.0093648	1.84034	JINB8_MHC up vs JK_MHC
8937	7944216	NM_006476 // ATP5L // ATP synthase, H+ transporting, mitochondrial Fo complex subunit G	ATP5L	NM_006476	0.000302203	2.31257	JINB8_MHC up vs JK_MHC
21491	8070160	NM_001697 // ATP5O // ATP synthase, H+ transporting, mitochondrial F1 complex, O subuni	ATP5O	NM_001697	0.00300594	1.60297	JINB8_MHC up vs JK_MHC
31534	8166805	NM_005765 // ATP6AP2 // ATPase, H+ transporting, lysosomal accessory protein 2 // Xp11.	ATP6AP2	NM_005765	0.00951731	1.58886	JINB8_MHC up vs JK_MHC
4615	7900922	NM_001039457 // ATP6V0B // ATPase, H+ transporting, lysosomal 21kDa, V0 subunit b // 1p	ATP6V0B	NM_001039457	0.00764563	2.0059	JINB8_MHC up vs JK_MHC
25514	8110022	NM_003945 // ATP6V0E1 // ATPase, H+ transporting, lysosomal 9kDa, V0 subunit e1 // 5q35	ATP6V0E1	NM_003945	0.00155907	1.7952	JINB8_MHC up vs JK_MHC
22643	8081740	NM_001690 // ATP6V1A // ATPase, H+ transporting, lysosomal 70kDa, V1 subunit A // 3q13.	ATP6V1A	NM_001690	0.0337203	1.59854	JINB8_MHC up vs JK_MHC
29209	8144931	NM_001693 // ATP6V1B2 // ATPase, H+ transporting, lysosomal 56/58kDa, V1 subunit B2 //	ATP6V1B2	NM_001693	0.00256356	1.60952	JINB8_MHC up vs JK_MHC
29487	8147724	NM_001695 // ATP6V1C1 // ATPase, H+ transporting, lysosomal 42kDa, V1 subunit C1 // 8q2	ATP6V1C1	NM_001695	0.0156333	2.09667	JINB8_MHC up vs JK_MHC
12524	7979698	NM_015994 // ATP6V1D // ATPase, H+ transporting, lysosomal 34kDa, V1 subunit D // 14q23	ATP6V1D	NM_015994	0.0193078	2.27812	JINB8_MHC up vs JK_MHC
21913	8074251	NM_001039366 // ATP6V1E1 // ATPase, H+ transporting, lysosomal 31kDa, V1 subunit E1 //	ATP6V1E1	NM_001039366	0.00156806	1.66936	JINB8_MHC up vs JK_MHC
12647	7980940	NM_001127696 // ATXN3 // ataxin 3 // 14q21 // 4287 /// NM_001127697 // ATXN3 // ataxin	ATXN3	NM_001127696	0.0094853	1.89156	JINB8_MHC up vs JK_MHC
23064	8085954	NM_001134432 // AZI2 // 5-azacytidine induced 2 // 3p24.1 // 64343 /// NM_001134433 //	AZI2	NM_001134432	0.0236428	1.60496	JINB8_MHC up vs JK_MHC
30041	8152222	NM_001301668 // AZIN1 // antizyme inhibitor 1 // 8q22.3 // 51582 /// NM_015878 // AZIN1	AZIN1	NM_001301668	0.0075084	1.96076	JINB8_MHC up vs JK_MHC
12962	7983360	NM_004048 // B2M // beta-2-microglobulin // 15q21.1 // 567 /// XM_005254549 // B2M // b	B2M	NM_004048	0.00124622	1.72294	JINB8_MHC up vs JK_MHC
23603	8091780	NM_001038628 // B3GALNT1 // beta-1,3-N-acetylgalactosaminyltransferase 1 (globoside blo	B3GALNT1	NM_001038628	0.00264674	1.70238	JINB8_MHC up vs JK_MHC
9453	7948741	NM_001288721 // B3GAT3 // beta-1,3-glucuronyltransferase 3 // 11q12.3 // 26229 /// NM_0	B3GAT3	NM_001288721	0.0479505	1.51137	JINB8_MHC up vs JK_MHC
11358	7968370	NM_194318 // B3GLCT // beta 3-glucosyltransferase // 13q12.3 // 145173 /// XM_006719768	B3GLCT	NM_194318	0.0222777	1.79017	JINB8_MHC up vs JK_MHC
22893	8084206	NM_032047 // B3GNT5 // UDP-GlcNAc:betaGal beta-1,3-N-acetylglucosaminyltransferase 5 //	B3GNT5	NM_032047	0.00337605	1.92933	JINB8_MHC up vs JK_MHC
11052	7965060	NM_024685 // BBS10 // Bardet-Biedl syndrome 10 // 12q21.2 // 79738 /// ENST00000393262	BBS10	NM_024685	0.0162911	2.19763	JINB8_MHC up vs JK_MHC
14667	8001507	NM_031885 // BBS2 // Bardet-Biedl syndrome 2 // 16q21 // 583 /// XM_005256080 // BBS2 /	BBS2	NM_031885	0.020229	1.50596	JINB8_MHC up vs JK_MHC
24746	8102655	NM_018190 // BBS7 // Bardet-Biedl syndrome 7 // 4q27 // 55212 /// NM_176824 // BBS7 //	BBS7	NM_018190	0.00397133	1.91332	JINB8_MHC up vs JK_MHC
32595	8175835	NM_001139441 // BCAP31 // B-cell receptor-associated protein 31 // Xq28 // 10134 /// NM	BCAP31	NM_001139441	0.0330521	1.63575	JINB8_MHC up vs JK_MHC
6360	7918759	NM_005872 // BCAS2 // breast carcinoma amplified sequence 2 // 1p13.2 // 10286 /// ENST	BCAS2	NM_005872	0.0205785	1.69379	JINB8_MHC up vs JK_MHC
10756	7961829	NM_001178091 // BCAT1 // branched chain amino-acid transaminase 1, cytosolic // 12p12.1	BCAT1	NM_001178091	0.010743	1.96268	JINB8_MHC up vs JK_MHC
26655	8120860	NM_000056 // BCKDHB // branched chain keto acid dehydrogenase E1, beta polypeptide // 6	BCKDHB	NM_000056	0.00499935	1.67107	JINB8_MHC up vs JK_MHC
24691	8102065	NM_020139 // BDH2 // 3-hydroxybutyrate dehydrogenase, type 2 // 4q24 // 56898 /// XM_00	BDH2	NM_020139	0.00104731	1.61233	JINB8_MHC up vs JK_MHC
28786	8141024	NM_005868 // BET1 // Bet1 golgi vesicular membrane trafficking protein // 7q21.1-q22 //	BET1	NM_005868	0.00826805	2.24587	JINB8_MHC up vs JK_MHC
13902	7993341	NM_016561 // BFAR // bifunctional apoptosis regulator // 16p13.12 // 51283 /// XM_00525	BFAR	NM_016561	0.0178015	1.88087	JINB8_MHC up vs JK_MHC
8864	7943424	NM_001166 // BIRC2 // baculoviral IAP repeat containing 2 // 11q22 // 329 /// NM_001256	BIRC2	NM_001166	0.040932	1.54879	JINB8_MHC up vs JK_MHC
15860	8014008	NM_000386 // BLMH // bleomycin hydrolase // 17q11.2 // 642 /// ENST00000261714 // BLMH	BLMH	NM_000386	0.0193115	1.59743	JINB8_MHC up vs JK_MHC
12976	7983502	NM_001311255 // BLOC1S6 // biogenesis of lysosomal organelles complex-1, subunit 6, pal	BLOC1S6	NM_001311255	0.010966	1.70608	JINB8_MHC up vs JK_MHC
27848	8132515	NM_000712 // BLVRA // biliverdin reductase A // 7p13 // 644 /// NM_001253823 // BLVRA /	BLVRA	NM_000712	0.00146445	1.58342	JINB8_MHC up vs JK_MHC
5273	7907171	NM_003666 // BLZF1 // basic leucine zipper nuclear factor 1 // 1q24 // 8548 /// XM_0052	BLZF1	NM_003666	0.00928024	1.68372	JINB8_MHC up vs JK_MHC
13509	7989323	NM_004330 // BNIP2 // BCL2/adenovirus E1B 19kDa interacting protein 2 // 15q22.2 // 663	BNIP2	NM_004330	0.017887	1.85638	JINB8_MHC up vs JK_MHC
26137	8115865	NM_001159651 // BOD1 // biorientation of chromosomes in cell division 1 // 5q35.2 // 91	BOD1	NM_001159651	0.00435202	1.59353	JINB8_MHC up vs JK_MHC
7519	7930170	NM_001136200 // BORCS7 // BLOC-1 related complex subunit 7 // 10q24.32 // 119032 /// NM	BORCS7	NM_001136200	0.000704277	2.21624	JINB8_MHC up vs JK_MHC
28250	8136341	NM_001293085 // BPGM // 2,3-bisphosphoglycerate mutase // 7q33 // 669 /// NM_001724 //	BPGM	NM_001293085	0.00271762	1.66205	JINB8_MHC up vs JK_MHC
26217	8116635	NM_001302777 // BPHL // biphenyl hydrolase-like (serine hydrolase) // 6p25 // 670 /// N	BPHL	NM_001302777	0.00229268	1.54957	JINB8_MHC up vs JK_MHC
6932	7924388	NM_001286149 // BPNT1 // 3(2), 5-bisphosphate nucleotidase 1 // 1q41 // 10380 /// NM_00	BPNT1	NM_001286149	0.00290737	1.7692	JINB8_MHC up vs JK_MHC
11187	7966427	NM_006768 // BRAP // BRCA1 associated protein // 12q24 // 8315 /// XM_005253944 // BRAP	BRAP	NM_006768	0.0251466	1.56188	JINB8_MHC up vs JK_MHC
22264	8077770	NM_018462 // BRK1 // BRICK1, SCAR/WAVE actin-nucleating complex subunit // 3p25.3 // 55	BRK1	NM_018462	0.00173725	1.65969	JINB8_MHC up vs JK_MHC
5502	7909931	NM_001288579 // BROX // BRO1 domain and CAAX motif containing // 1q41 // 148362 /// NM_	BROX	NM_001288579	0.0126436	1.82413	JINB8_MHC up vs JK_MHC
13660	7991057	NM_001011885 // BTBD1 // BTB (POZ) domain containing 1 // 15q24 // 53339 /// NM_025238	BTBD1	NM_001011885	0.00778217	1.95605	JINB8_MHC up vs JK_MHC
9223	7946680	NM_001297741 // BTBD10 // BTB (POZ) domain containing 10 // 11p15.2 // 84280 /// NM_001	BTBD10	NM_001297741	0.0180328	1.67196	JINB8_MHC up vs JK_MHC
21427	8069561	NM_001136497 // BTF3L4 // basic transcription factor 3-like 4 // 1p32.3 // 91408 /// NM	BTF3L4	NM_001136497	0.0135201	1.70408	JINB8_MHC up vs JK_MHC
4672	7901418	NM_001136497 // BTF3L4 // basic transcription factor 3-like 4 // 1p32.3 // 91408 /// NM	BTF3L4	NM_001136497	0.0187608	1.7489	JINB8_MHC up vs JK_MHC
7606	7931187	NM_001007793 // BUB3 // BUB3 mitotic checkpoint protein // 10q26 // 9184 /// NM_004725	BUB3	NM_001007793	0.00865082	1.74408	JINB8_MHC up vs JK_MHC
28086	8134589	NM_003910 // BUD31 // BUD31 homolog // 7q22.1 // 8896 /// XM_005250670 // BUD31 // BUD3	BUD31	NM_003910	0.00107777	1.78498	JINB8_MHC up vs JK_MHC
19283	8047339	NM_001207067 // BZW1 // basic leucine zipper and W2 domains 1 // 2q33 // 9689 /// NM_00	BZW1	NM_001207067	0.00733049	1.93151	JINB8_MHC up vs JK_MHC
8133	7936817	NM_024942 // C10orf88 // chromosome 10 open reading frame 88 // 10q26.13 // 80007 /// E	C10orf88	NM_024942	0.0417706	1.55498	JINB8_MHC up vs JK_MHC
8897	7943779	NM_022761 // C11orf1 // chromosome 11 open reading frame 1 // 11q23.1 // 64776 /// XM_0	C11orf1	NM_022761	0.00446857	1.76768	JINB8_MHC up vs JK_MHC
8834	7943162	NM_001286067 // C11orf54 // chromosome 11 open reading frame 54 // 11q21 // 28970 /// N	C11orf54	NM_001286067	0.0167982	1.91123	JINB8_MHC up vs JK_MHC
8351	7938669	NM_014267 // C11orf58 // chromosome 11 open reading frame 58 // 11p15.1 // 10944 /// XM	C11orf58	NM_014267	0.0017829	2.19953	JINB8_MHC up vs JK_MHC
8809	7942932	NM_016401 // C11orf73 // chromosome 11 open reading frame 73 // 11q14.2 // 51501 /// NR	C11orf73	NM_016401	0.00118715	1.69229	JINB8_MHC up vs JK_MHC
10343	7957467	NM_001009894 // C12orf29 // chromosome 12 open reading frame 29 // 12q21.32 // 91298 //	C12orf29	NM_001009894	0.00305044	1.89745	JINB8_MHC up vs JK_MHC
10605	7960411	NM_001304811 // C12orf4 // chromosome 12 open reading frame 4 // 12p13.3 // 57102 /// N	C12orf4	NM_001304811	0.012259	1.65964	JINB8_MHC up vs JK_MHC
10419	7958211	NM_152318 // C12orf45 // chromosome 12 open reading frame 45 // 12q23.3 // 121053 /// E	C12orf45	NM_152318	0.000991532	1.89723	JINB8_MHC up vs JK_MHC
10421	7958253	NM_001145199 // C12orf75 // chromosome 12 open reading frame 75 // 12q23.3 // 387882 //	C12orf75	NM_001145199	0.011323	1.64496	JINB8_MHC up vs JK_MHC
12594	7980309	NM_007176 // C14orf1 // chromosome 14 open reading frame 1 // 14q24.3 // 11161 /// ENST	C14orf1	NM_007176	0.000253433	1.626	JINB8_MHC up vs JK_MHC
11893	7973371	NM_017924 // C14orf119 // chromosome 14 open reading frame 119 // 14q11.2 // 55017 ///	C14orf119	NM_017924	0.00500789	1.81203	JINB8_MHC up vs JK_MHC
12002	7974352	NM_016039 // C14orf166 // chromosome 14 open reading frame 166 // 14q22.1 // 51637 ///	C14orf166	NM_016039	0.000943805	1.69941	JINB8_MHC up vs JK_MHC
12710	7981481	NM_001127393 // C14orf2 // chromosome 14 open reading frame 2 // 14q32.33 // 9556 /// N	C14orf2	NM_001127393	0.0109103	1.88442	JINB8_MHC up vs JK_MHC
13695	7991357	NM_001199058 // C15orf38-AP3S2 // C15orf38-AP3S2 readthrough // 15q // 100526783 /// NM	C15orf38-AP3S2	NM_001199058	0.0165242	2.17506	JINB8_MHC up vs JK_MHC
12903	7982593	NM_001302797 // C15orf54 // chromosome 15 open reading frame 54 // 15q14 // 400360 ///	C15orf54	NM_001302797	0.0365413	1.65747	JINB8_MHC up vs JK_MHC
15873	8014100	NM_022344 // C17orf75 // chromosome 17 open reading frame 75 // 17q11.2 // 64149 /// XM	C17orf75	NM_022344	0.0037333	1.88166	JINB8_MHC up vs JK_MHC
16549	8020919	NM_001201474 // C18orf21 // chromosome 18 open reading frame 21 // 18q12.2 // 83608 ///	C18orf21	NM_001201474	0.0213671	1.63979	JINB8_MHC up vs JK_MHC
16564	8021113	NM_001008239 // C18orf25 // chromosome 18 open reading frame 25 // 18q21.1 // 147339 //	C18orf25	NM_001008239	0.0054948	1.78835	JINB8_MHC up vs JK_MHC
16514	8020527	NM_001276342 // C18orf8 // chromosome 18 open reading frame 8 // 18q11.2 // 29919 /// N	C18orf8	NM_001276342	0.0347519	1.53607	JINB8_MHC up vs JK_MHC
19772	8052698	NM_001190263 // C1D // C1D nuclear receptor corepressor // 2p13-p12 // 10438 /// NM_001	C1D	NM_001190263	0.00289427	2.07376	JINB8_MHC up vs JK_MHC
7960	7934731	OTTHUMT00000049024 // C1DP3 // C1D nuclear receptor corepressor pseudogene 3 // 10q22.3	C1DP3	OTTHUMT00000049024	0.00700729	1.51255	JINB8_MHC up vs JK_MHC
27743	8131475	NM_020156 // C1GALT1 // core 1 synthase, glycoprotein-N-acetylgalactosamine 3-beta-gala	C1GALT1	NM_020156	0.0375098	1.53509	JINB8_MHC up vs JK_MHC
32452	8174820	NM_001011551 // C1GALT1C1 // C1GALT1 specific chaperone 1 // Xq24 // 29071 /// NM_15269	C1GALT1C1	NM_001011551	0.00261676	1.61077	JINB8_MHC up vs JK_MHC
6121	7916262	NM_001304759 // C1orf123 // chromosome 1 open reading frame 123 // 1p32.3 // 54987 ///	C1orf123	NM_001304759	0.00496811	1.66639	JINB8_MHC up vs JK_MHC
6568	7920492	NM_001098616 // C1orf43 // chromosome 1 open reading frame 43 // 1q21.2 // 25912 /// NM	C1orf43	NM_001098616	0.0156897	1.50334	JINB8_MHC up vs JK_MHC
5052	7905147	NM_001301039 // C1orf54 // chromosome 1 open reading frame 54 // 1q21.2 // 79630 /// NM	C1orf54	NM_001301039	0.00157467	2.34535	JINB8_MHC up vs JK_MHC
15653	8011850	NM_001212 // C1QBP // complement component 1, q subcomponent binding protein // 17p13.3	C1QBP	NM_001212	0.00419712	1.69113	JINB8_MHC up vs JK_MHC
20680	8062326	NM_001199534 // C20orf24 // chromosome 20 open reading frame 24 // 20q11.23 // 55969 //	C20orf24	NM_001199534	0.000254487	1.59902	JINB8_MHC up vs JK_MHC
[truncated: 2,428 more rows]

## Sheet: unique
Column #	Transcript ID	gene_assignment	Gene Symbol	RefSeq	p-value(JINB8_MHC vs. JK_MHC)	Fold-Change(JINB8_MHC vs. JK_MHC)	Fold-Change(JINB8_MHC vs. JK_MHC) (Description)
[truncated: 2,328 more rows]
