# Supplementary material for: CD63+ and MHC Class I+ Subsets of Extracellular Vesicles Produced by Wild-Type and CD47-Deficient Jurkat T Cells Have Divergent Functional Effects on Endothelial Cell Gene Expression
Source: Biomedicines. 2021 Nov 17;9(11):1705. doi: 10.3390/biomedicines9111705 (PMC8615535; doi:10.3390/biomedicines9111705)
Supplement: Supplementary file 1 [file biomedicines-09-01705-s001.zip › Scatter graph cd63 pval05_Data_s1.xlsx]

## Sheet: cd63 pval05
Name	JinB8_CD63_CAP - log2 total RPKM	JinB8_MHC1_CAP - log2 total RPKM	JK_CD63_CAP - log2 total RPKM	JK_MHC1_CAP - log2 total RPKM	T value	Uncorrected P value	T value 2	Uncorrected P value 2
AAGAB	3.78004	-11.1566	-11.1566	-11.1566	13.792	0.00522	0	1
ABCB9	3.74222	-4.87349	-11.1566	-5.20291	20.851	0.0023	0.038	0.974
ADAR	-11.1566	-4.73109	-0.15485	-0.01065	-4.384	0.0483	-0.719	0.547
AGO4	-11.1566	-11.1566	-2.39629	-7.00949	-4.494	0.0462	-1	0.423
AIM2	3.52713	-11.1566	-11.1566	-6.61852	13.558	0.0054	-1	0.423
AP2M1	-11.1566	-11.1566	0.28101	-11.1566	-4.67	0.043	0	1
AREL1	-11.1566	-11.1566	-1.04828	-11.1566	-5.09	0.0365	0	1
ARL6IP4	-11.1566	-2.62897	0.52113	-5.77537	-4.869	0.0397	0.312	0.785
ARPC5	-11.1566	-11.1566	1.29463	-11.1566	-6.388	0.0237	0	1
ASAP1-IT2	-11.1566	-11.1566	-0.32573	1.40173	-4.36	0.0488	-14.536	0.0047
ATAT1	-11.1566	-11.1566	0.00641	-11.1566	-5.434	0.0323	0	1
ATF7IP	2.28862	1.3704	-11.1566	-0.98477	353.101	8.03e-06	1.64	0.243
BACE1-AS	-11.1566	-11.1566	1.1111	-4.07263	-4.68	0.0428	-1	0.423
BAZ1A	3.62428	-4.91984	-11.1566	-1.18064	27.985	0.00128	-0.567	0.628
BRD2	5.54115	4.72161	-0.31008	0.27528	4.51	0.0459	3.506	0.0726
C11orf58	-11.1566	-11.1566	1.81148	-11.1566	-4.73	0.042	0	1
C12orf43	3.94653	3.07315	-11.1566	-0.404	13.946	0.00511	2.239	0.155
C16orf13	-11.1566	-3.51782	1.86563	-5.75184	-6.424	0.0234	0.239	0.834
C1orf35	5.21654	4.55473	-11.1566	-6.27382	15.118	0.00435	2.143	0.166
C5orf63	-11.1566	-11.1566	-2.22826	-7.17582	-6.184	0.0252	-1	0.423
CACNB1	-11.1566	-3.62363	0.09408	-11.1566	-4.513	0.0458	1	0.423
CALU	3.00165	-11.1566	-11.1566	-6.35434	13.073	0.00581	-1	0.423
CBX1	6.1449	4.77152	-11.1566	-11.1566	15.975	0.0039	26.962	0.00138
CCDC124	-11.1566	-3.62201	0.73521	-11.1566	-6.101	0.0259	1	0.423
CD1C	5.27307	-11.1566	-11.1566	-5.73191	15.17	0.00432	-1	0.423
CD2AP	-11.1566	3.89416	-0.68443	0.54806	-5.522	0.0313	1.127	0.377
CD96	-11.1566	-11.1566	-0.71266	-11.1566	-6.81	0.0209	0	1
CECR5	-11.1566	-11.1566	-0.714	0.6944	-7.205	0.0188	-12.919	0.00594
CELF4	4.05558	-4.19181	-11.1566	-0.90609	9.61	0.0107	-0.451	0.697
CEP72	-11.1566	0.71046	-2.23103	-0.33645	-46.748	0.000458	0.654	0.581
CFDP1	-11.1566	-11.1566	0.96895	-11.1566	-4.423	0.0476	0	1
CHD2	-11.1566	2.76632	-1.68668	-0.50687	-7.058	0.0195	1.352	0.309
CNBP	-11.1566	-11.1566	1.08784	-11.1566	-6.282	0.0245	0	1
CNNM1	4.80125	-11.1566	-11.1566	-6.5128	7.317	0.0182	-1	0.423
COL4A3BP	-11.1566	-11.1566	-0.25817	-11.1566	-4.45	0.047	0	1
COMMD4	4.86522	-4.41162	-11.1566	-6.09635	31.094	0.00104	0.2	0.861
COQ7	5.22768	2.24311	-2.53329	1.05064	4.863	0.0398	0.803	0.507
COX8A	-11.1566	-11.1566	2.41328	-11.1566	-6.961	0.0201	0	1
CRKL	4.53262	-5.37901	-11.1566	0.42461	189.006	2.8e-05	-0.959	0.439
CTD-2201I18.1	3.36175	-11.1566	-11.1566	-6.13986	34.817	0.000824	-1	0.423
CWC15	5.83856	-3.05031	-11.1566	-11.1566	15.693	0.00404	1	0.423
DARS-AS1	-11.1566	4.98615	0.60841	-4.82188	-5.316	0.0337	1.509	0.271
DDX42	3.90764	-4.06506	-11.1566	-4.26275	13.424	0.00551	0.02	0.986
DDX47	-11.1566	-11.1566	-0.206	-6.41434	-5.618	0.0303	-1	0.423
DGCR11	-11.1566	-11.1566	-0.83334	-7.59628	-4.914	0.0391	-1	0.423
DHX8	3.03179	-4.70338	-11.1566	-6.72058	18.543	0.0029	0.258	0.821
EED	3.08877	-4.77143	-11.1566	0.85741	23.375	0.00183	-0.846	0.487
EFCAB2	3.92079	-4.34997	-8.91328	1.44962	5.537	0.0312	-0.844	0.488
ELAVL1	3.55975	-4.60311	-11.1566	-0.40193	8.515	0.0136	-0.613	0.603
ETV1	3.58756	-11.1566	-11.1566	-7.08831	13.614	0.00536	-1	0.423
FAM120AOS	-11.1566	-4.43087	-1.10938	-0.37181	-5.154	0.0357	-0.576	0.623
FAM134C	4.90009	-4.65833	-11.1566	-4.95562	10.051	0.00976	0.033	0.977
FAM221A	-11.1566	-3.8603	-0.50513	-5.53948	-5.329	0.0335	0.182	0.873
FLJ31356	-11.1566	3.4189	-0.0411	-0.11608	-4.924	0.0389	2.099	0.171
FRAT1	-11.1566	-11.1566	1.20576	-6.1047	-4.509	0.0459	-1	0.423
FUBP3	3.87769	-11.1566	-11.1566	-11.1566	28.387	0.00124	0	1
GAS5	-11.1566	-11.1566	1.82374	-11.1566	-4.401	0.048	0	1
GLB1L3	5.09397	2.8765	-11.1566	-0.03742	11.387	0.00763	1.285	0.328
GOLGA2	3.72412	-4.69348	-11.1566	-7.02485	13.864	0.00517	0.304	0.79
GPALPP1	3.67079	2.33342	-11.1566	1.42807	38.918	0.00066	0.764	0.525
GTF2I	-11.1566	-11.1566	-1.97292	-11.1566	-4.956	0.0384	0	1
HAR1A	3.8209	-11.1566	-11.1566	0.85922	13.83	0.00519	-18.603	0.00288
HCG24	4.4893	-11.1566	-11.1566	-4.88271	14.447	0.00476	-1	0.423
HSP90B1	5.533	4.15963	0.39151	0.07133	8.388	0.014	2.48	0.132
INTS7	3.84738	-4.41424	-11.1566	1.71793	16.808	0.00353	-0.905	0.462
ITPK1-AS1	3.07027	1.69689	-11.1566	-6.41453	13.136	0.00575	1.697	0.232
JAK1	4.01066	-4.80503	-11.1566	-11.1566	26.015	0.00148	1	0.423
KDM4A	-11.1566	-4.66616	-1.40712	-4.896	-5.144	0.0358	0.025	0.982
KIF3A	5.88785	3.36153	-11.1566	-6.77467	39.632	0.000637	2.245	0.154
KIFC1	-11.1566	-11.1566	-0.65291	-11.1566	-5.422	0.0324	0	1
KLHL2	-11.1566	-11.1566	-1.36554	-6.05539	-4.368	0.0487	-1	0.423
KMT2B	2.96555	2.09218	-11.1566	-1.20547	24.223	0.0017	1.101	0.386
KPNA3	-11.1566	-3.62435	-0.46817	-11.1566	-5.435	0.0323	1	0.423
LAMTOR3	-11.1566	-4.94975	-1.92028	-5.45361	-4.738	0.0418	0.06	0.958
LIMS3	3.9388	-5.37704	-11.1566	0.76415	7.292	0.0183	-1.062	0.4
LIMS4	4.15068	-5.37704	-11.1566	0.76415	6.708	0.0216	-1.062	0.4
LINC00167	3.7097	-4.66751	-11.1566	-5.70213	14.763	0.00456	0.122	0.915
LINC00371	-11.1566	-3.65214	0.08998	1.36874	-5.77	0.0288	-0.667	0.574
LINC00470	3.75519	-4.00297	-11.1566	-5.46201	9.42	0.0111	0.16	0.888
LINC00632	5.31987	-11.1566	-11.1566	-5.03356	28.261	0.00125	-1	0.423
LINC00667	2.81083	-4.90495	-11.1566	-5.72667	23.957	0.00174	0.099	0.931
LINC00691	2.97813	-11.1566	-11.1566	-6.03518	181.318	3.05e-05	-1	0.423
LINC00700	-11.1566	-11.1566	0.59341	1.07868	-4.797	0.0409	-14.558	0.00469
LINC00886	3.56468	-6.0705	-11.1566	-5.27178	13.593	0.00537	-0.103	0.928
LINC00933	-11.1566	2.50521	-1.26291	-5.07072	-5.076	0.0367	1.239	0.342
LINC01099	-11.1566	4.95612	1.06147	-4.09617	-4.988	0.038	1.277	0.33
LINC01105	1.73423	-5.50598	-11.1566	-1.40264	6.189	0.0252	-0.726	0.544
LINC01482	4.70835	-3.90768	-11.1566	2.02614	8.459	0.0137	-0.816	0.501
LMAN1	-11.1566	-11.1566	-0.45462	-6.53865	-5.49	0.0317	-1	0.423
LMBR1L	4.12979	2.88035	-11.1566	1.14926	11.113	0.008	4.812	0.0406
LOC100130451	-11.1566	-3.30829	2.36265	-3.55752	-4.584	0.0445	0.023	0.984
LOC100130872	2.9868	-4.56696	-11.1566	1.59521	13.059	0.00582	-0.935	0.449
LOC100131496	4.13139	-11.1566	-11.1566	1.38912	14.116	0.00499	-29.415	0.00116
LOC100505798	-11.1566	-11.1566	0.10567	-11.1566	-4.598	0.0442	0	1
LOC100505909	-11.1566	-11.1566	-1.52218	-11.1566	-4.943	0.0386	0	1
LOC100506286	2.59038	-11.1566	-11.1566	-6.09258	42.87	0.000544	-1	0.423
LOC101926964	4.57426	-4.52323	-11.1566	-5.01848	9.937	0.00998	0.055	0.962
LOC101927151	5.12554	-11.1566	-11.1566	-5.46459	27.928	0.00128	-1	0.423
LOC101927293	5.56339	-11.1566	-11.1566	-4.5284	15.438	0.00417	-1	0.423
LOC101927329	4.28334	-11.1566	-11.1566	-11.1566	8.547	0.0135	0	1
LOC101927504	-11.1566	-11.1566	-1.01723	-11.1566	-6.996	0.0199	0	1
LOC101927536	2.87185	-11.1566	-11.1566	-6.34808	8.28	0.0143	-1	0.423
LOC101927711	-11.1566	-11.1566	0.84898	-6.03677	-9.611	0.0107	-1	0.423
LOC101927752	5.25726	-11.1566	-11.1566	-4.41262	8.752	0.0129	-1	0.423
LOC101927790	3.08849	-11.1566	-11.1566	-6.54536	13.153	0.00574	-1	0.423
LOC101927919	4.35198	-3.76866	-11.1566	1.55547	6.365	0.0239	-0.716	0.549
LOC101928052	-11.1566	-11.1566	0.54006	-5.09148	-4.776	0.0412	-1	0.423
LOC101928489	-11.1566	-11.1566	-0.81865	-6.14998	-5.303	0.0338	-1	0.423
LOC101928591	-11.1566	-4.28725	-0.06764	-5.01281	-7.508	0.0173	0.079	0.945
LOC101928599	-11.1566	-5.80408	-2.04397	1.16685	-4.675	0.0429	-1.294	0.325
LOC101928992	4.72221	2.86984	-11.1566	-4.80261	54.655	0.000335	1.195	0.355
LOC101929337	-11.1566	-3.44649	-0.09527	-5.4349	-5.675	0.0297	0.207	0.856
LOC102723322	7.9262	-3.38974	-11.1566	-5.71147	17.62	0.00321	0.245	0.83
LOC102723481	-11.1566	-3.23214	0.64371	2.47463	-6.054	0.0263	-0.715	0.55
LOC102723507	3.48652	-11.1566	-11.1566	-5.89989	14.19	0.00493	-1	0.423
LOC102723696	3.88018	1.92184	-11.1566	1.26872	10.932	0.00827	0.99	0.427
LOC102723811	-11.1566	-11.1566	0.87523	2.3808	-4.422	0.0476	-24.672	0.00164
LOC102723985	3.81165	-11.1566	-11.1566	-6.83002	6.301	0.0243	-1	0.423
LOC102724092	7.18243	-11.1566	-11.1566	-4.88253	11.293	0.00776	-1	0.423
LOC102724211	-11.1566	-11.1566	-1.7861	-4.86853	-6.466	0.0231	-1	0.423
LOC102724775	2.96106	0.95976	-11.1566	0.53641	8.918	0.0124	0.324	0.777
LOC105369750	-11.1566	-11.1566	-0.2172	-11.1566	-4.891	0.0394	0	1
LOC105369898	2.48098	-4.73939	-11.1566	-5.95705	174.941	3.27e-05	0.147	0.897
LOC105370423	5.36244	-3.60427	-11.1566	1.99497	20.896	0.00229	-0.741	0.536
LOC105370455	3.89638	-5.324	-11.1566	-7.84749	8.94	0.0123	0.376	0.743
LOC105370546	5.48825	-11.1566	-11.1566	-5.33033	10.515	0.00893	-1	0.423
LOC105370660	5.12435	-11.1566	-11.1566	-4.49527	27.926	0.00128	-1	0.423
LOC105370672	4.5152	2.64183	-11.1566	2.4705	9.9	0.0101	0.27	0.813
LOC105371507	5.05496	-11.1566	-11.1566	1.47073	27.807	0.0013	-16.432	0.00369
LOC105371526	7.09821	-3.20244	-11.1566	-0.71985	16.534	0.00364	-0.308	0.788
LOC105371586	-11.1566	-5.72656	-1.92362	-6.37702	-6.038	0.0264	0.09	0.937
LOC105371723	4.54504	-3.80488	-11.1566	-4.8685	12.091	0.00678	0.11	0.923
LOC105373100	4.76339	-4.42866	-11.1566	-5.28997	10.057	0.00975	0.096	0.932
LOC105373113	4.11552	3.84034	-11.1566	-5.15002	43.228	0.000535	1.478	0.278
LOC105373623	1.9655	-11.1566	-11.1566	-6.86841	12.116	0.00675	-1	0.423
LOC105374083	-11.1566	-11.1566	0.91031	-5.44163	-121.818	6.74e-05	-1	0.423
LOC105374167	4.23861	-3.69105	-11.1566	0.94841	9.725	0.0105	-0.62	0.599
LOC105374866	-11.1566	-11.1566	-3.1581	-5.31241	-6.629	0.0221	-1	0.423
LOC105375114	3.75875	-11.1566	-11.1566	-7.00271	13.772	0.00524	-1	0.423
LOC105375235	-11.1566	-11.1566	0.06256	2.94647	-6.772	0.0212	-13.721	0.00527
LOC105375503	5.38747	-3.52586	-11.1566	-11.1566	28.377	0.00124	1	0.423
LOC105375537	9.26222	-2.23668	2.89132	3.49201	5.454	0.0321	-0.642	0.587
LOC105375567	3.83426	-5.33674	-11.1566	-11.1566	10.198	0.00948	1	0.423
LOC105375884	5.45845	-11.1566	-11.1566	-11.1566	15.342	0.00423	0	1
LOC105376136	-11.1566	-2.20751	1.03474	-4.04147	-5.438	0.0322	0.16	0.888
LOC105376360	4.64038	-5.28265	-11.1566	-5.39588	9.979	0.0099	0.014	0.991
LOC105376434	6.52346	-11.1566	-11.1566	-11.1566	11.169	0.00793	0	1
LOC105376475	-11.1566	3.98459	-0.19553	-4.32843	-5.623	0.0303	1.205	0.352
LOC105376517	-11.1566	-11.1566	0.47651	-5.53061	-4.75	0.0416	-1	0.423
LOC105376528	4.61493	-11.1566	-11.1566	-11.1566	11.466	0.00753	0	1
LOC105376626	5.05409	-4.03331	-11.1566	-6.85504	7.782	0.0162	0.339	0.767
LOC105376762	3.62336	-11.1566	-11.1566	-6.19106	13.647	0.00533	-1	0.423
LOC105377135	-11.1566	-11.1566	-0.21233	-11.1566	-5.615	0.0303	0	1
LOC105377359	4.01669	-11.1566	-11.1566	-11.1566	14.01	0.00506	0	1
LOC105377667	-11.1566	-3.79779	-0.22188	1.55878	-4.464	0.0467	-0.728	0.543
LOC105377785	-11.1566	-11.1566	-2.38275	-11.1566	-4.501	0.046	0	1
LOC105378072	2.04035	-11.1566	-11.1566	-7.86191	12.185	0.00667	-1	0.423
LOC105378571	3.08012	-11.1566	-9.16858	-7.30673	5.411	0.0326	-1	0.423
LOC107984583	3.76861	-4.48755	-11.1566	0.90311	16.817	0.00352	-0.793	0.512
LOC107984744	5.29912	-11.1566	0.9286	-5.196	4.98	0.0381	-1	0.423
LOC107984850	-11.1566	-11.1566	-0.20524	-5.38973	-4.471	0.0466	-1	0.423
LOC107985188	-11.1566	-11.1566	-0.71072	-4.93264	-9.03	0.0121	-1	0.423
LOC107985288	-11.1566	2.10431	-0.87133	3.84764	-7.097	0.0193	-1.876	0.202
LOC107985441	5.6691	-3.72581	-11.1566	-3.77222	15.536	0.00412	0.004	0.997
LOC107985684	2.88097	-11.1566	-11.1566	-7.83784	7.485	0.0174	-1	0.423
LOC107985704	5.4214	-11.1566	-11.1566	-4.77547	28.435	0.00124	-1	0.423
LOC107985785	-11.1566	-3.86717	0.24488	-6.1889	-5.849	0.0281	0.263	0.818
LOC107986586	6.73374	6.86037	-11.1566	4.06455	16.519	0.00365	1.306	0.322
LOC107986722	3.30107	-11.1566	-11.1566	-11.1566	13.35	0.00557	0	1
LOC107986793	-11.1566	-3.40591	-2.05978	-5.08474	-5.491	0.0317	0.171	0.881
LOC107986874	5.00594	-5.14577	-11.1566	-7.02559	6.918	0.0203	0.258	0.821
LOC107986980	4.24497	-3.97421	-11.1566	-5.87987	9.729	0.0104	0.214	0.851
LOC107987020	-11.1566	-11.1566	-0.10849	-5.07311	-5.668	0.0298	-1	0.423
LOC107987226	3.44515	3.86426	-11.1566	2.73008	6.147	0.0255	0.675	0.57
LOC285857	-11.1566	-4.15163	-0.32403	-6.13703	-5.557	0.0309	0.23	0.84
LOC400655	-11.1566	-4.21304	-1.24643	1.23444	-5.084	0.0366	-0.784	0.516
LOC441087	4.69295	0.47727	-11.1566	3.80833	5.077	0.0367	-2.216	0.158
LOC644135	2.20659	-5.45706	-11.1566	-6.89898	12.339	0.00651	0.203	0.859
LOC644919	5.61275	-3.40311	-11.1566	-4.42775	7.36	0.018	0.1	0.93
LONP2	-11.1566	-11.1566	-0.93856	-11.1566	-5.242	0.0346	0	1
LPCAT1	-11.1566	-11.1566	-0.27313	-11.1566	-5.583	0.0307	0	1
MAGI2-AS3	2.87758	-4.36129	-11.1566	-5.38133	88.259	0.000129	0.114	0.92
MBD2	-11.1566	-11.1566	-0.14394	-11.1566	-5.65	0.03	0	1
MCM10	-11.1566	-11.1566	-1.23168	-6.92718	-5.092	0.0365	-1	0.423
MESTIT1	5.00864	-11.1566	-11.1566	0.8649	10.883	0.00834	-28.24	0.00126
MGC16275	2.48073	2.60735	-11.1566	-5.77592	8.615	0.0133	1.549	0.262
MKLN1-AS	-11.1566	-4.55666	-2.95603	2.07113	-5.658	0.0299	-0.993	0.426
MLEC	-11.1566	-11.1566	0.7329	-11.1566	-6.099	0.0259	0	1
MPZL3	-11.1566	-4.06086	-0.65714	-4.93593	-4.684	0.0427	0.093	0.935
MROH7-TTC4	3.04857	-11.1566	-11.1566	-1.0405	6.383	0.0237	-7.602	0.0169
MRPL42	-11.1566	-11.1566	1.11851	0.32994	-4.477	0.0465	-11.662	0.00728
MTCH1	-11.1566	2.69229	-0.24858	0.10399	-5.596	0.0305	1.48	0.277
MUC6	-11.1566	-11.1566	-2.7101	-6.87391	-4.333	0.0494	-1	0.423
MYH1	2.26221	0.88884	-11.1566	-11.1566	6868.95	2.12e-08	132.715	5.68e-05
MYO9A	2.35763	-11.1566	-11.1566	-11.1566	12.74	0.00611	0	1
MYO9B	-11.1566	-4.14163	-1.48557	-7.05412	-4.961	0.0384	0.358	0.755
N4BP2	-11.1566	-5.11812	-2.25702	-6.64737	-4.566	0.0448	0.203	0.858
NELFE	-11.1566	4.33548	0.03733	-4.17619	-5.574	0.0308	1.219	0.348
NOMO2	-11.1566	-4.92955	-3.03196	-11.1566	-4.904	0.0392	1	0.423
NOMO3	-11.1566	-4.92955	-3.03196	-11.1566	-4.904	0.0392	1	0.423
OFD1	-11.1566	-4.13479	-0.21701	-11.1566	-5.691	0.0296	1	0.423
OSBP	-11.1566	-11.1566	-0.61565	-11.1566	-7.273	0.0184	0	1
PAGR1	5.6897	-3.71551	-11.1566	-11.1566	15.555	0.00411	1	0.423
PALM2-AKAP2	-11.1566	-11.1566	-2.71836	-11.1566	-4.719	0.0421	0	1
PHF6	5.20796	-11.1566	-11.1566	-5.77784	14.577	0.00468	-1	0.423
PHRF1	3.5017	-3.96875	-11.1566	-1.45998	9.26	0.0115	-0.334	0.77
POLG2	-11.1566	-3.78325	-1.10929	-5.00853	-7.79	0.0161	0.128	0.911
PPARA	2.99348	0.64564	-11.1566	-0.04106	6.705	0.0216	1.186	0.358
PPHLN1	2.31884	-11.1566	-11.1566	-5.78941	12.443	0.0064	-1	0.423
PQLC2	3.1782	0.51234	-11.1566	-5.12328	9.055	0.012	0.916	0.457
PSMC5	-11.1566	-11.1566	0.21813	-4.24862	-4.644	0.0434	-1	0.423
PSME2	6.08307	-3.08102	-11.1566	-11.1566	15.918	0.00393	1	0.423
PTOV1	-11.1566	-11.1566	-0.09671	-11.1566	-5.492	0.0316	0	1
RAB7A	-11.1566	-11.1566	1.34212	-5.89028	-8.624	0.0132	-1	0.423
RBMX2	5.84866	-3.88603	-11.1566	-4.06184	29.168	0.00118	0.017	0.988
RHPN1-AS1	4.79389	-3.82265	-11.1566	-5.57186	10.076	0.00971	0.19	0.868
RIOK1	-11.1566	-11.1566	-0.4578	-11.1566	-5.953	0.0271	0	1
RNF170	4.25518	-11.1566	-11.1566	-5.78506	7.897	0.0157	-1	0.423
RNF216-IT1	7.37241	-3.12415	-11.1566	-4.94588	31.782	0.000989	0.179	0.875
RNVU1-14	-11.1566	-11.1566	4.06246	-2.20444	-23.172	0.00186	-1	0.423
RNVU1-17	-11.1566	-11.1566	5.47732	-3.13333	-21.978	0.00207	-1	0.423
RPARP-AS1	5.57417	-11.1566	-11.1566	-4.38652	8.921	0.0124	-1	0.423
RPF1	-11.1566	-3.94394	0.09135	-11.1566	-5.77	0.0288	1	0.423
SACS	1.53171	-11.1566	-11.1566	-2.13749	11.716	0.00721	-6.664	0.0218
SEMA6D	3.78142	-11.1566	-11.1566	-6.51365	13.726	0.00527	-1	0.423
SERF2-C15ORF63	-11.1566	-4.64905	1.02013	2.16151	-5.894	0.0276	-1.041	0.408
SLC25A48	2.9789	-11.1566	-11.1566	-7.17063	8.624	0.0132	-1	0.423
SLC35E1	-11.1566	-11.1566	-0.14043	-5.88156	-5.651	0.03	-1	0.423
SMARCC2	-11.1566	-4.76849	-0.04124	-0.87794	-4.508	0.0459	-0.577	0.623
SMC1B	-11.1566	-11.1566	-1.70159	-11.1566	-4.851	0.04	0	1
SMC5	-11.1566	-3.92705	-1.49473	-5.91029	-5.192	0.0352	0.222	0.845
SNORA11C	-11.1566	-1.82943	4.54252	-11.1566	-28.774	0.00121	1	0.423
SNORA60	-11.1566	7.30818	4.33254	4.21988	-4.778	0.0412	1.167	0.364
SNORA93	-11.1566	-11.1566	3.23521	-11.1566	-9.93	0.00999	0	1
SNORD109A	-11.1566	6.82955	4.2224	3.74125	-4.945	0.0386	1.388	0.3
SNORD109B	-11.1566	6.82955	4.2224	3.74125	-4.945	0.0386	1.388	0.3
SNORD116-16	-11.1566	-1.20314	5.59513	6.40441	-4.947	0.0386	-0.754	0.53
SNORD116-18	-11.1566	-0.91066	5.1579	5.74344	-5.532	0.0312	-0.617	0.6
SNORD121A	-11.1566	-2.17975	4.78069	-11.1566	-5.124	0.0361	1	0.423
SNORD133	-11.1566	-11.1566	3.37264	-2.47911	-4.926	0.0389	-1	0.423
SNORD143	-11.1566	-1.04981	5.46456	-0.93314	-4.703	0.0424	-0.008	0.995
SNORD37	-11.1566	-1.44805	4.58313	-2.12386	-6.426	0.0234	0.051	0.964
SNORD88B	8.6691	-11.1566	-11.1566	-11.1566	18.306	0.00298	0	1
SNORD98	-11.1566	-0.66641	7.01488	6.40222	-4.656	0.0432	-0.651	0.582
SPAST	4.49699	-11.1566	-11.1566	-11.1566	13.915	0.00513	0	1
SPINK5	3.6743	-11.1566	-11.1566	-11.1566	13.694	0.0053	0	1
SPRYD7	-11.1566	1.62415	0.17796	1.29173	-4.342	0.0492	0.265	0.816
SRP14	7.25825	6.88487	-11.1566	-3.44316	44.828	0.000498	1.339	0.313
SRSF4	-11.1566	3.4052	0.42956	1.8169	-10.016	0.00983	0.908	0.46
SSFA2	-11.1566	-11.1566	-0.7402	-11.1566	-4.548	0.0452	0	1
STRBP	2.96625	-4.37029	-11.1566	-6.74541	9.995	0.00987	0.293	0.797
SUDS3	4.82573	3.615	0.20688	-5.94731	6.057	0.0262	1.782	0.217
SUGP1	-11.1566	-11.1566	-0.09196	0.28873	-4.921	0.0389	-5.334	0.0335
SULT1A3	-11.1566	-4.2323	-1.66689	-11.1566	-4.868	0.0397	1	0.423
SULT1A4	-11.1566	-4.2323	-1.66689	-11.1566	-4.868	0.0397	1	0.423
SURF6	5.80747	-3.30742	-11.1566	-6.32277	10.832	0.00842	0.327	0.775
SZRD1	-11.1566	-11.1566	-0.19926	0.99283	-23.815	0.00176	-3.682	0.0665
TBC1D22A-AS1	6.8288	3.72037	-11.1566	3.31511	11.435	0.00757	0.294	0.797
TCAIM	3.46739	-11.1566	-11.1566	-0.71622	25.564	0.00153	-6.803	0.021
TECPR1	-11.1566	-4.21406	-0.8617	-11.1566	-7.103	0.0193	1	0.423
TERF1	5.45967	-11.1566	-11.1566	-6.3668	10.989	0.00818	-1	0.423
THEM6	3.81626	-11.1566	-11.1566	0.39017	13.825	0.0052	-10.399	0.00913
TMCO1	3.16803	-11.1566	-11.1566	-3.47341	13.227	0.00567	-1	0.423
TMEM254-AS1	3.01155	-5.12778	-11.1566	-5.48809	9.963	0.00993	0.044	0.97
TMEM59	-11.1566	-11.1566	0.41622	-11.1566	-6.676	0.0218	0	1
TP53BP1	2.14414	-4.30862	-11.1566	-6.03336	17.981	0.00308	0.202	0.859
TPD52	-11.1566	-11.1566	1.03799	-4.0041	-4.576	0.0446	-1	0.423
TRA-CGC2-1	9.09909	-11.1566	-11.1566	-2.18662	18.703	0.00285	-1	0.423
TRA-TGC2-1	-11.1566	-0.99589	3.9576	-1.67903	-7.754	0.0163	0.049	0.966
TRA-TGC5-1	9.59909	-1.01081	-11.1566	-1.39414	35.601	0.000789	0.027	0.981
TRIP11	-11.1566	-4.58302	-2.32611	-5.34261	-4.597	0.0443	0.087	0.939
TRK-CTT4-1	-11.1566	-1.02076	1.85274	5.41	-5.311	0.0337	-0.609	0.605
TRMO	3.7023	-4.60545	-11.1566	-4.84394	7.923	0.0156	0.026	0.982
TRW-CCA2-1	-11.1566	-11.1566	4.9576	-11.1566	-5.464	0.032	0	1
TUBGCP4	2.19714	0.65144	-11.1566	0.76402	16.172	0.00381	-0.07	0.951
TUBGCP6	-11.1566	-4.0586	-2.31587	-1.67951	-4.535	0.0454	-0.321	0.779
TXLNG	3.04713	-11.1566	-11.1566	-5.4625	13.115	0.00577	-1	0.423
U2SURP	4.87121	4.29032	-11.1566	-4.88366	44.939	0.000495	1.455	0.284
UBA3	-11.1566	-11.1566	0.23997	-4.30119	-4.631	0.0436	-1	0.423
UBAC1	-11.1566	-11.1566	-0.12278	-4.22681	-5.66	0.0299	-1	0.423
UBASH3A	-11.1566	-11.1566	-0.69867	-6.77046	-5.246	0.0345	-1	0.423
UBE2S	6.38316	-3.61878	-11.1566	-3.29459	30.085	0.00111	-0.03	0.979
UBE2W	2.73422	-4.44881	-11.1566	-0.18373	23.826	0.00176	-0.636	0.59
UBR7	3.47136	-11.1566	-11.1566	-11.1566	13.507	0.00544	0	1
UPK1A-AS1	-11.1566	-11.1566	0.99271	-5.22557	-4.96	0.0384	-1	0.423
UQCRFS1	-11.1566	-11.1566	0.43927	-11.1566	-5.949	0.0272	0	1
USHBP1	4.77359	-4.10021	-11.1566	-5.75467	17.014	0.00344	0.186	0.87
USP14	5.28664	-11.1566	-11.1566	0.32496	28.204	0.00126	-5.35	0.0333
USP8	3.64319	-11.1566	-11.1566	-11.1566	13.565	0.0054	0	1
VAT1	5.062	-4.02936	-11.1566	-6.35109	14.975	0.00443	0.27	0.813
WBP4	5.06976	-3.43472	-11.1566	-11.1566	14.983	0.00443	1	0.423
WDR3	-11.1566	-11.1566	-1.34008	-11.1566	-5.036	0.0373	0	1
WHAMM	-11.1566	-11.1566	-0.706	-6.25674	-5.361	0.0331	-1	0.423
WHSC1L1	-11.1566	-4.61838	-1.10241	-11.1566	-4.778	0.0412	1	0.423
YARS2	-11.1566	-11.1566	-0.96836	-11.1566	-6	0.0267	0	1
ZDHHC2	-11.1566	-11.1566	0.69012	-6.19272	-4.932	0.0388	-1	0.423
ZFP91	-11.1566	-4.58885	-1.19848	-4.76467	-5.109	0.0363	0.019	0.987
ZNF280B	-11.1566	-11.1566	-2.12278	-7.37273	-4.634	0.0436	-1	0.423
ZNF283	4.53195	-11.1566	-11.1566	-5.34108	8.593	0.0133	-1	0.423
ZNF443	-11.1566	-11.1566	-0.913	0.26682	-5.255	0.0344	-4.317	0.0497
ZNF468	4.51175	-3.85996	-11.1566	-0.01335	6.596	0.0223	-0.524	0.653
ZNF573	-11.1566	-4.3423	-0.20537	-5.50306	-4.471	0.0466	0.131	0.908
ZNF880	3.2512	-11.1566	-11.1566	-5.83492	8.196	0.0146	-1	0.423
ZPR1	-11.1566	-11.1566	-0.57375	-11.1566	-5.514	0.0314	0	1
ZSCAN4	4.10852	-5.31902	-11.1566	-0.94396	14.095	0.005	-0.744	0.535
ZSWIM3	-11.1566	-11.1566	-0.77214	-6.37839	-6.542	0.0226	-1	0.423
