# Supplementary material for: CD63+ and MHC Class I+ Subsets of Extracellular Vesicles Produced by Wild-Type and CD47-Deficient Jurkat T Cells Have Divergent Functional Effects on Endothelial Cell Gene Expression
Source: Biomedicines. 2021 Nov 17;9(11):1705. doi: 10.3390/biomedicines9111705 (PMC8615535; doi:10.3390/biomedicines9111705)
Supplement: Supplementary file 1 [file biomedicines-09-01705-s001.zip › Scatter graph MHC1.xlsx]

## Sheet: Scatter graph MHC-1+ EVs pval05
Name	JinB8_CD63_CAP - log2 total RPKM	JinB8_MHC1_CAP - log2 total RPKM	JK_CD63_CAP - log2 total RPKM	JK_MHC1_CAP - log2 total RPKM	T-CD63 JK vs JinB8CD63	Uncorrected P value	T MHC1 JK vs JinB8 MHC1	Uncorrected P value 2	JinB8 MHC1 VS JK MHC1
TAF4	10.839	8.59576	3.56613	3.40521	2.747	0.111	6.249	0.0247	2.5243
LINC00504	7.17438	7.27617	2.83367	6.17452	0.97	0.435	4.383	0.0484	1.17842
EIF2B5-AS1	-1.48095	6.86467	-3.70761	4.72252	0.182	0.873	4.556	0.045	1.4536
SNORD89	-11.1566	6.82801	-5.40561	-11.1566	-1	0.423	23.681	0.00178	-0.612016
SCARNA13	-1.95392	6.69603	-2.18786	-11.1566	0.018	0.988	57.052	0.000308	-0.600187
LOC101926898	7.4197	6.6297	-2.97471	4.79443	1.254	0.337	4.833	0.0403	1.38279
LOC100129434	5.69248	6.60274	2.58269	5.74051	0.793	0.511	5.205	0.035	1.1502
ND6	7.23284	5.85947	1.59135	-11.1566	2.107	0.17	41.58	0.000578	-0.525203
MIA3	7.22424	5.13271	-0.06084	0.00778	2.925	0.0998	5.674	0.0297	659.731
DBET	6.7832	5.07079	0.41199	3.4792	1.577	0.256	4.624	0.0438	1.45746
LOC107985350	4.52382	5.06436	-3.27408	3.74102	0.934	0.449	6.699	0.0216	1.35374
RILPL2	-2.11759	4.94795	1.02597	2.19433	-0.332	0.772	5.679	0.0297	2.25488
SET	-3.36891	4.92087	-11.1566	-11.1566	1	0.423	79.702	0.000158	-0.441073
LOC101929418	6.59724	4.88483	-3.89142	3.34723	1.443	0.286	11.689	0.00724	1.45936
LOC643406	-11.1566	4.8638	-3.74072	2.76691	-1	0.423	5.31	0.0337	1.75785
CBX1	6.1449	4.77152	-11.1566	-11.1566	15.975	0.0039	26.962	0.00138	-0.427687
KIN	6.71814	4.76346	0.04976	3.10539	2.028	0.18	6.527	0.0227	1.53393
EIF2S2	-2.29356	4.74964	-4.50913	-11.1566	0.2	0.86	78.853	0.000161	-0.425725
LINC00273	-2.57624	4.6843	-3.38813	2.096	0.07	0.951	5.597	0.0305	2.23488
SLC25A38	-11.1566	4.66733	-11.1566	-11.1566	0	1	174.346	3.29e-05	-0.418348
GNAS	-2.73654	4.60874	1.34105	1.22827	-0.46	0.691	5.074	0.0368	3.75222
LOC107985395	-1.8763	4.60299	0.46949	3.05912	-0.243	0.831	8.306	0.0142	1.50468
RAN	-11.1566	4.52959	-4.22292	-11.1566	-1	0.423	26.552	0.00142	-0.406002
KCNAB2	-3.51157	4.52933	-11.1566	-11.1566	1	0.423	77.761	0.000166	-0.405978
LOC107985024	4.08105	4.50015	-4.45111	1.1781	1.256	0.336	5.898	0.0276	3.81984
LOC107987326	-11.1566	4.46827	-0.59427	2.27136	-3.04	0.0934	8.206	0.0146	1.96722
ABCD4	4.81196	4.46623	-0.90553	2.2591	1.442	0.287	5.018	0.0375	1.977
LINC00649	-2.01233	4.46218	-3.20982	3.79614	0.099	0.931	9.447	0.0111	1.17545
LOC105369250	-11.1566	4.43516	-11.1566	1.67193	0	1	9.747	0.0104	2.65272
LINC01055	-11.1566	4.43212	-11.1566	-11.1566	0	1	26.387	0.00144	-0.397265
LMNB1	-3.46291	4.29711	-11.1566	-11.1566	1	0.423	35.358	0.000799	-0.385164
MAD1L1	-11.1566	4.17269	-11.1566	-11.1566	0	1	28.842	0.0012	-0.374012
ADA	-11.1566	4.14463	-3.40821	-11.1566	-1	0.423	39.874	0.000629	-0.371496
LINC00923	-11.1566	4.12557	-3.9862	2.33474	-1	0.423	9.785	0.0103	1.76704
ZNF326	-3.14758	4.07105	-4.70219	-11.1566	0.151	0.894	13.961	0.0051	-0.364901
U2AF2	-11.1566	4.05248	-11.1566	-11.1566	0	1	15.839	0.00397	-0.363237
SDAD1	-3.93235	4.0516	-4.98695	-11.1566	0.111	0.922	33.111	0.000911	-0.363158
THAP11	-11.1566	4.01147	-11.1566	-11.1566	0	1	25.675	0.00152	-0.359561
LOC105375119	5.32761	3.97507	-4.79379	-11.1566	1.54	0.264	13.906	0.00514	-0.356298
GMDS	-11.1566	3.92752	-11.1566	-11.1566	0	1	61.913	0.000261	-0.352036
MTG1	-11.1566	3.92266	-6.47566	-11.1566	-1	0.423	25.525	0.00154	-0.351601
LOC101929350	-11.1566	3.88162	-11.1566	-11.1566	0	1	25.456	0.00154	-0.347922
LOC101927262	-11.1566	3.88023	-11.1566	-11.1566	0	1	25.453	0.00154	-0.347797
NCSTN	-11.1566	3.85308	-11.1566	-11.1566	0	1	51.415	0.000379	-0.345364
YARS	-3.01187	3.84248	-11.1566	-11.1566	1	0.423	25.389	0.00155	-0.344414
PSMD12	4.69262	3.82795	-4.59415	0.79343	1.409	0.295	21.027	0.00226	4.82456
LOC105379499	4.83338	3.75163	-4.60418	1.77278	1.403	0.296	5.977	0.0269	2.11624
DHRS4-AS1	-3.51871	3.65646	-2.5021	1.18747	-0.124	0.913	5.497	0.0316	3.0792
C12orf50	-11.1566	3.59468	-11.1566	-11.1566	0	1	26.317	0.00145	-0.322203
2021-09-11	-11.1566	3.56217	-11.1566	-11.1566	0	1	24.309	0.00169	-0.319289
LOC440173	-3.6834	3.54604	-3.94617	0.31401	0.025	0.983	9.101	0.0119	11.2928
E2F1	-11.1566	3.53589	-11.1566	-11.1566	0	1	24.87	0.00162	-0.316933
STAT1	-4.58033	3.49928	-11.1566	-11.1566	1	0.423	24.808	0.00163	-0.313652
EVL	-4.52068	3.45729	-4.06274	0.48432	-0.047	0.967	4.414	0.0477	7.13844
H2AFY	-3.5754	3.45722	-11.1566	-11.1566	1	0.423	79.761	0.000158	-0.309882
ALDH1A2	-11.1566	3.38162	-4.78197	-11.1566	-1	0.423	23.292	0.00184	-0.303105
CASC4	-3.5883	3.34149	-4.72592	0.93445	0.115	0.92	5.732	0.0292	3.57589
ERG	-11.1566	3.3398	-11.1566	-11.1566	0	1	18.672	0.00286	-0.299357
FAM85A	-11.1566	3.30399	-11.1566	-11.1566	0	1	48.48	0.000426	-0.296147
RALGDS	-11.1566	3.29723	-11.1566	-11.1566	0	1	10.449	0.00904	-0.295541
DDX46	-2.59733	3.26162	-5.09536	-0.17938	0.238	0.834	5.186	0.0353	-18.1827
ALG8	-11.1566	3.24639	-11.1566	-11.1566	0	1	24.38	0.00168	-0.290984
RRP1B	-4.06175	3.24272	-7.06563	-11.1566	0.367	0.749	158.65	3.98e-05	-0.290655
SNX1	-11.1566	3.21226	-5.39932	0.33075	-1	0.423	33.876	0.000871	9.71205
LOC100507156	4.39449	3.20795	-4.24817	1.63477	1.229	0.344	5.434	0.0323	1.96232
ZDHHC24	-11.1566	3.1897	-4.30521	1.5884	-1	0.423	11.807	0.0071	2.00812
PNRC1	-2.91041	3.18916	-5.23726	-11.1566	0.229	0.84	24.283	0.0017	-0.285855
ACLY	-4.3388	3.17707	-4.23244	-11.1566	-0.011	0.993	24.747	0.00163	-0.284771
GK5	4.37732	3.12365	-0.60374	2.21232	1.368	0.305	8.663	0.0131	1.41193
HLTF	-4.26879	3.12112	-5.32339	-11.1566	0.117	0.918	70.78	0.0002	-0.279756
RANGAP1	-2.71777	3.10874	-11.1566	-11.1566	1	0.423	24.147	0.00172	-0.278646
LOC102724701	4.11647	3.10235	-4.36752	1.15884	1.22	0.347	6.739	0.0214	2.67712
ZNF600	-11.1566	3.08151	-11.1566	-11.1566	0	1	11.959	0.00692	-0.276206
NUCB2	-2.78445	3.03714	-4.42392	2.3322	0.153	0.893	8.696	0.013	1.30226
LOC102724843	4.11334	3.03159	-4.9642	0.8519	1.424	0.291	5.415	0.0325	3.55862
TRAPPC12	-11.1566	3.01941	-5.06667	-11.1566	-1	0.423	24.444	0.00167	-0.270639
LINC01087	-2.79214	2.93354	-11.1566	1.40311	1	0.423	4.742	0.0418	2.09074
ZMPSTE24	-11.1566	2.92759	-11.1566	-11.1566	0	1	23.841	0.00176	-0.262409
PRPF39	-11.1566	2.92266	-11.1566	-11.1566	0	1	23.832	0.00176	-0.261967
FLJ42627	3.46569	2.8848	-5.14907	1.19688	1.355	0.309	4.372	0.0486	2.41027
LMBR1L	4.12979	2.88035	-11.1566	1.14926	11.113	0.008	4.812	0.0406	2.50626
MED29	-3.30957	2.87354	-5.44718	1.29122	0.22	0.847	6.257	0.0247	2.22545
SLC25A51	4.28051	2.83113	-5.1194	1.67419	1.538	0.264	4.504	0.046	1.69104
PPP1R10	-4.27325	2.81972	-5.61206	-11.1566	0.151	0.894	12.813	0.00604	-0.252741
SND1	-4.19342	2.80035	-11.1566	-11.1566	1	0.423	23.625	0.00179	-0.251004
LAIR1	-2.37276	2.77137	-4.49379	0.9992	0.192	0.866	6.967	0.02	2.77359
TTC7A	-11.1566	2.76372	-11.1566	-11.1566	0	1	26.056	0.00147	-0.247721
PIK3R2	-3.6784	2.67635	-11.1566	0.05016	1	0.423	7.517	0.0173	53.3563
LOC105378248	5.18587	2.65892	-0.82443	0.99924	1.7	0.232	14.197	0.00493	2.66094
MAP7D1	-4.10995	2.64632	-11.1566	-11.1566	1	0.423	23.365	0.00183	-0.237198
LOC107986097	-11.1566	2.63984	-11.1566	-11.1566	0	1	23.354	0.00183	-0.236617
RNF139-AS1	-3.63366	2.62345	-2.0135	1.41026	-0.206	0.856	5.208	0.035	1.86026
RASAL1	1.65926	2.59248	-5.58005	0.06154	1.154	0.368	5.698	0.0295	42.1267
GNAZ	5.36989	2.58869	-5.44337	-11.1566	1.888	0.2	12.602	0.00624	-0.232033
FTSJ3	-3.34925	2.58276	-11.1566	-11.1566	1	0.423	23.257	0.00185	-0.231501
DCP2	6.0771	2.54182	-1.78367	-0.3242	2.244	0.155	11.281	0.00777	-7.84028
ZC3H4	3.37625	2.51965	-6.93555	-11.1566	2.366	0.142	12.734	0.00612	-0.225844
C9orf139	3.0983	2.5174	-0.92304	1.03772	0.939	0.447	5.301	0.0338	2.4259
GMIP	-11.1566	2.47964	-11.1566	-11.1566	0	1	23.082	0.00188	-0.222258
DCTN5	-4.91486	2.47648	-11.1566	0.80608	1	0.423	8.045	0.0151	3.07225
DOT1L	-11.1566	2.4218	-11.1566	-11.1566	0	1	9.638	0.0106	-0.217074
LOC105370504	-11.1566	2.42097	-11.1566	-0.61888	0	1	21.289	0.0022	-3.91186
ARSB	-3.03274	2.3913	-4.97749	0.66307	0.191	0.867	4.958	0.0384	3.60641
LOC105370854	-3.04565	2.31642	-4.53687	0.11189	0.142	0.9	7.353	0.018	20.7027
XPOT	4.3928	2.30956	-4.99899	0.48829	1.509	0.271	10.081	0.0097	4.72989
HDAC4	-11.1566	2.25734	-4.84184	-11.1566	-1	0.423	21.63	0.00214	-0.202333
EIF4G1	-4.07081	2.22459	-6.78221	-11.1566	0.326	0.776	12.268	0.00658	-0.199397
HIPK1	-4.34061	2.17644	-11.1566	-11.1566	1	0.423	22.901	0.00191	-0.195081
CAPN15	-11.1566	2.16928	-5.40307	-11.1566	-1	0.423	22.557	0.00196	-0.19444
LOC284600	1.16012	2.07922	-5.00938	0.20001	0.951	0.443	7.303	0.0183	10.3956
NUP98	-11.1566	2.0613	-5.45706	-11.1566	-1	0.423	22.374	0.002	-0.184761
POGLUT1	-11.1566	2.0578	-11.1566	-11.1566	0	1	22.368	0.002	-0.184447
UG0898H09	-11.1566	2.00676	-5.13819	0.32686	-1	0.423	9.06	0.012	6.13951
ZNF740	-11.1566	1.97145	-5.50199	-11.1566	-1	0.423	22.222	0.00202	-0.176707
CENPJ	-11.1566	1.91738	-11.1566	-11.1566	0	1	19.391	0.00265	-0.171861
RPAP1	-11.1566	1.88713	-11.1566	-11.1566	0	1	22.079	0.00205	-0.16915
ZCCHC4	-11.1566	1.88537	-11.1566	0.67108	0	1	9.422	0.0111	2.80946
UBE3C	-4.40628	1.84416	-4.94648	-11.1566	0.059	0.959	39.85	0.00063	-0.165298
TPP2	-4.50168	1.78703	-4.79447	-11.1566	0.032	0.978	27.297	0.00134	-0.160177
FCRL1	-3.58762	1.52496	-11.1566	-11.1566	1	0.423	21.466	0.00217	-0.136687
NBPF15	-4.47285	1.51683	-2.87706	-11.1566	-0.218	0.848	6.354	0.0239	-0.135958
FOCAD	-11.1566	1.51228	-11.1566	-11.1566	0	1	21.445	0.00217	-0.135551
CHD6	3.48846	1.50187	-1.60453	-11.1566	1.629	0.245	139.469	5.15e-05	-0.134617
SCN8A	-11.1566	1.4607	-11.1566	-11.1566	0	1	21.358	0.00219	-0.130927
LINC00965	-11.1566	1.19928	-11.1566	-11.1566	0	1	8.933	0.0124	-0.107495
ASXL3	-11.1566	1.19899	-11.1566	-11.1566	0	1	20.915	0.00228	-0.107469
NCOR1	-11.1566	1.16343	-11.1566	-11.1566	0	1	20.854	0.0023	-0.104282
LOC105376320	-3.9862	1.02027	-5.33134	-0.06097	0.146	0.898	5.604	0.0305	-16.734
MYH1	2.26221	0.88884	-11.1566	-11.1566	6868.95	2.12e-08	132.715	5.68e-05	-0.0796696
INPP4A	-4.25275	0.80237	-4.40361	-11.1566	0.016	0.989	15.69	0.00404	-0.071919
SLX1B-SULT1A4	-3.4585	0.7832	-2.98492	-11.1566	-0.06	0.958	20.211	0.00244	-0.0702007
SLX1A-SULT1A3	-3.4598	0.7806	-2.98752	-11.1566	-0.059	0.958	20.206	0.00245	-0.0699677
BRD1	5.6294	0.3197	-2.10939	1.5699	1.873	0.203	-7.192	0.0188	0.203644
HNRNPUL2-BSCL2	-11.1566	0.26385	-11.1566	-11.1566	0	1	162.679	3.78e-05	-0.0236497
SCARNA27	-0.81296	-11.1566	7.2402	6.66627	-0.778	0.518	-19.921	0.00252	-1.67359
SNORD101	-1.0802	-11.1566	3.9377	5.11752	-0.489	0.674	-6.151	0.0255	-2.18008
LOC105372427	-1.62648	-11.1566	-3.76409	4.99171	0.177	0.876	-31.469	0.00101	-2.23502
LOC105371063	-1.33746	-11.1566	-11.1566	4.56247	1	0.423	-30.204	0.0011	-2.44529
SNORD66	-1.60925	-11.1566	-1.87137	4.55941	0.02	0.987	-7.324	0.0182	-2.44694
SNORD116-11	-1.76258	-11.1566	-1.65622	4.25275	-0.008	0.995	-7.181	0.0189	-2.62338
LUADT1	-11.1566	-11.1566	-4.95157	4.22404	-1	0.423	-10.317	0.00927	-2.64121
SNORA80B	-0.73654	-11.1566	5.44374	4.21988	-0.587	0.617	-9.342	0.0113	-2.64381
SNORD94	-1.5343	-11.1566	4.87971	4.20931	-0.62	0.599	-5.807	0.0284	-2.65045
P3H2-AS1	-11.1566	-11.1566	-3.79577	3.92295	-1	0.423	-14.083	0.00501	-2.84393
LOC105371123	-2.87792	-11.1566	-3.33432	3.52197	0.04	0.972	-9.63	0.0107	-3.16771
LINC00864	-2.01368	-11.1566	-4.15129	3.49535	0.186	0.87	-45.529	0.000483	-3.19183
LOC107987247	-11.1566	-11.1566	-3.89184	3.46387	-1	0.423	-18.613	0.00288	-3.22084
C16orf89	5.54399	-11.1566	-3.69488	3.41197	1.225	0.346	-14.284	0.00487	-3.26984
CDC42SE1	-2.43873	-11.1566	-3.49334	3.40045	0.091	0.936	-5.502	0.0315	-3.28091
ABRACL	-11.1566	-11.1566	-11.1566	3.36483	0	1	-8.823	0.0127	-3.31564
LOC107985518	-2.76751	-11.1566	-5.69761	3.32018	0.293	0.798	-50.86	0.000387	-3.36023
LOC100128573	-11.1566	-11.1566	-11.1566	3.25657	0	1	-42.456	0.000555	-3.42587
LOC102724532	-1.92174	-11.1566	-11.1566	3.18853	1	0.423	-19.764	0.00256	-3.49897
LARS2-AS1	-11.1566	-11.1566	-5.26058	3.1772	-1	0.423	-28.407	0.00124	-3.51145
SNORA74B	-1.8215	-11.1566	4.24758	3.13492	-0.633	0.592	-6.66	0.0219	-3.55881
RPL36A-HNRNPH2	-1.839	-11.1566	-11.1566	3.06554	1	0.423	-4.699	0.0425	-3.63935
C7orf55	-4.26877	-11.1566	-11.1566	3.02924	1	0.423	-244.655	1.68e-05	-3.68296
HIST1H4H	-2.12799	-11.1566	-2.52163	3.02194	0.032	0.978	-5.359	0.0332	-3.69186
SHANK2-AS3	-11.1566	-11.1566	-4.10582	3.01573	-1	0.423	-22.506	0.00197	-3.69946
DLGAP1-AS2	5.71131	-11.1566	-3.12167	2.99931	1.054	0.403	-136.432	5.38e-05	-3.71972
LOC105375235	-11.1566	-11.1566	0.06256	2.94647	-6.772	0.0212	-13.721	0.00527	-3.78642
C4orf26	-2.8453	-11.1566	-4.48291	2.91972	0.154	0.892	-12.267	0.00658	-3.82111
INSL3	-11.1566	-11.1566	-11.1566	2.9186	0	1	-6.559	0.0225	-3.82258
RPL28	-1.67107	-11.1566	-2.72567	2.90633	0.083	0.942	-4.786	0.041	-3.83872
WT1-AS	-11.1566	-11.1566	-4.17651	2.90401	-1	0.423	-13.413	0.00552	-3.84178
LOC105373119	2.43454	-11.1566	1.13418	2.82535	0.31	0.786	-42.547	0.000552	-3.94874
LOC107985331	-1.27041	-11.1566	-3.0217	2.79837	0.137	0.904	-20.44	0.00239	-3.98681
LOC101928280	-11.1566	-11.1566	-3.74033	2.7784	-1	0.423	-18.004	0.00308	-4.01547
TMEM159	-2.4611	-11.1566	-5.09871	2.70608	0.249	0.827	-107.015	8.74e-05	-4.12278
NSA2	-1.96372	-11.1566	-3.64612	2.7038	0.142	0.901	-6.147	0.0255	-4.12626
LOC101928464	-2.55016	-11.1566	-6.25792	2.69023	0.374	0.745	-422.956	5.59e-06	-4.14707
KCTD13	-11.1566	-11.1566	-3.55384	2.678	-1	0.423	-63.53	0.000248	-4.16601
LOC101929140	-2.8561	-11.1566	-6.15468	2.65971	0.34	0.767	-35.802	0.00078	-4.19466
INE2	-11.1566	-11.1566	-1.19132	2.60968	-2.845	0.105	-9.354	0.0113	-4.27508
QPRT	4.71097	-11.1566	0.65403	2.60868	1.068	0.398	-40.045	0.000624	-4.27671
LINC00331	-11.1566	-11.1566	-11.1566	2.59059	0	1	-11.997	0.00688	-4.30658
CH17-340M24.3	-11.1566	-11.1566	-11.1566	2.57277	0	1	-4.379	0.0484	-4.33641
SREK1IP1	-1.88038	-11.1566	-5.09178	2.51715	0.29	0.8	-5.168	0.0355	-4.43223
LOC101929280	-4.54313	-11.1566	0.30431	2.50716	-0.711	0.551	-14.927	0.00446	-4.44989
HMGA1	-11.1566	-11.1566	-3.70982	2.50229	-1	0.423	-6.464	0.0232	-4.45855
LOC101929631	-11.1566	-11.1566	-11.1566	2.49662	0	1	-12.089	0.00678	-4.46867
LOC101928163	-11.1566	-11.1566	-11.1566	2.4863	0	1	-11.148	0.00796	-4.48722
DEPDC4	-3.4975	-11.1566	-3.91616	2.47885	0.04	0.972	-15.692	0.00404	-4.50071
LOC105375758	-2.71851	-11.1566	-4.85612	2.4776	0.203	0.858	-11.307	0.00774	-4.50298
TBXA2R	-2.53097	-11.1566	-6.61786	2.47711	0.419	0.716	-7.559	0.0171	-4.50387
LOC100128398	-2.34703	-11.1566	-5.77712	2.47434	0.332	0.772	-23.126	0.00187	-4.50891
LOC101927619	5.10463	-11.1566	-1.03686	2.47272	1.528	0.267	-575.853	3.02e-06	-4.51187
LOC105373476	-11.1566	-11.1566	-11.1566	2.45297	0	1	-7.993	0.0153	-4.54819
LOC107986159	6.46893	-11.1566	1.02414	2.43295	2.339	0.145	-48.572	0.000424	-4.58562
SUGT1	-3.40437	-11.1566	-3.95897	2.42943	0.052	0.963	-8.188	0.0146	-4.59226
HIST2H2AC	-3.58143	-11.1566	-2.25859	2.40753	-0.113	0.921	-5.764	0.0289	-4.63404
ARPP19	-11.1566	-11.1566	-11.1566	2.40598	0	1	-6.309	0.0243	-4.63702
SMG7-AS1	-2.24084	-11.1566	-1.13457	2.40113	-0.121	0.915	-46.746	0.000458	-4.64639
LOC100129917	-11.1566	-11.1566	-11.1566	2.39792	0	1	-13.917	0.00513	-4.65261
LOC102723811	-11.1566	-11.1566	0.87523	2.3808	-4.422	0.0476	-24.672	0.00164	-4.68606
LOC107984333	-11.1566	-11.1566	-11.1566	2.36866	0	1	-11.768	0.00715	-4.71008
RPL30	-1.91428	-11.1566	-2.6004	2.3644	0.054	0.962	-6.301	0.0243	-4.71857
LOC105371082	4.66009	-11.1566	-5.09317	2.35454	1.583	0.255	-1323.56	5.71e-07	-4.73833
SLC25A14	-11.1566	-11.1566	-4.17562	2.35354	-1	0.423	-10.171	0.00953	-4.74034
DIAPH2-AS1	-11.1566	-11.1566	-11.1566	2.33704	0	1	-19.728	0.00256	-4.77381
LOC102724058	-2.16797	-11.1566	-11.1566	2.3313	1	0.423	-12.368	0.00648	-4.78556
LOC107985299	-11.1566	-11.1566	-4.63604	2.31732	-1	0.423	-30.371	0.00109	-4.81443
TPM4	-3.28964	-11.1566	-3.51447	2.28202	0.02	0.986	-6.184	0.0252	-4.88891
CDK4	-11.1566	-11.1566	-11.1566	2.26693	0	1	-5.505	0.0315	-4.92145
NCBP2	-11.1566	-11.1566	-11.1566	2.25522	0	1	-6.25	0.0247	-4.947
LOC107984035	-4.52703	-11.1566	-11.1566	2.23728	1	0.423	-23.911	0.00175	-4.98667
RBM48	-3.51307	-11.1566	-4.23745	2.21815	0.07	0.951	-26.045	0.00148	-5.02968
LOC107985207	-11.1566	-11.1566	-11.1566	2.21702	0	1	-16.243	0.00377	-5.03224
HIST1H2AH	-1.78338	-11.1566	-3.83799	2.21115	0.173	0.879	-6.229	0.0249	-5.0456
MPST	-2.79704	-11.1566	-7.17642	2.20985	0.473	0.683	-14.013	0.00506	-5.04857
SNHG16	-11.1566	-11.1566	0.31749	2.20899	-3.356	0.0785	-11.645	0.0073	-5.05053
LOC107985872	-11.1566	-11.1566	-4.48654	2.20652	-1	0.423	-15.658	0.00406	-5.05619
CBX3	-3.03955	-11.1566	-4.09415	2.19882	0.098	0.931	-5.048	0.0371	-5.07389
HMGN1	-2.90658	-11.1566	1.4925	2.17232	-0.523	0.653	-5.339	0.0334	-5.13579
PSMD7	-3.44992	-11.1566	-11.1566	2.17056	1	0.423	-5.466	0.0319	-5.13995
LOC107984302	-11.1566	-11.1566	-7.40324	2.13979	-1	0.423	-11.569	0.00739	-5.21387
CNPY3	-2.05277	-11.1566	-11.1566	2.13744	1	0.423	-52.139	0.000368	-5.2196
DUT	-11.1566	-11.1566	-11.1566	2.13392	0	1	-5.318	0.0336	-5.22821
LOC105372160	-1.85228	-11.1566	-11.1566	2.12809	1	0.423	-17.59	0.00322	-5.24253
LOC107984825	-11.1566	-11.1566	-11.1566	2.12548	0	1	-42.172	0.000562	-5.24897
LINC01044	-11.1566	-11.1566	-5.21977	2.1035	-1	0.423	-27.061	0.00137	-5.30382
MRPL10	-11.1566	-11.1566	-11.1566	2.08565	0	1	-11.08	0.00805	-5.34921
FAM27E5	-11.1566	-11.1566	-11.1566	2.05704	0	1	-8.028	0.0152	-5.42361
LOC101928405	-11.1566	-11.1566	-5.5406	2.05069	-1	0.423	-8.887	0.0125	-5.4404
MOK	-5.4888	-11.1566	-4.25092	2.03146	-0.139	0.903	-154.743	4.18e-05	-5.4919
GPR161	-11.1566	-11.1566	-4.7917	1.9814	-1	0.423	-11.583	0.00738	-5.63066
GSTM3	-2.6643	-11.1566	-4.23944	1.97594	0.144	0.899	-43.148	0.000537	-5.64621
LOC101927740	4.35989	-11.1566	-4.60203	1.97321	1.36	0.307	-41.414	0.000583	-5.65403
CD55	-11.1566	-11.1566	-4.72469	1.96702	-1	0.423	-39.623	0.000637	-5.67182
XPO4	-2.73908	-11.1566	-2.36981	1.96392	-0.042	0.971	-25.005	0.0016	-5.68077
ATP5S	6.78954	-11.1566	-5.77636	1.95937	2.271	0.152	-27.379	0.00134	-5.69396
PPP3CB-AS1	-3.13784	-11.1566	-4.33775	1.957	0.114	0.92	-24.972	0.0016	-5.70086
RAB35	-11.1566	-11.1566	-11.1566	1.94354	0	1	-9.992	0.00987	-5.74034
LOC105379099	-3.88877	-11.1566	-11.1566	1.93491	1	0.423	-12.523	0.00632	-5.76594
LOC101927506	-2.90363	-11.1566	-3.54518	1.932	0.057	0.96	-296.203	1.14e-05	-5.77463
LOC105379442	-11.1566	-11.1566	-11.1566	1.93191	0	1	-10.536	0.00889	-5.7749
LOC105374533	-11.1566	-11.1566	-4.60292	1.91722	-1	0.423	-14.367	0.00481	-5.81914
LOC105374567	-11.1566	-11.1566	-11.1566	1.91683	0	1	-17.733	0.00317	-5.82033
LOC105378598	-11.1566	-11.1566	-7.34742	1.90478	-1	0.423	-38.774	0.000665	-5.85715
LOC107986100	-3.76945	-11.1566	-4.32405	1.90077	0.055	0.962	-78.284	0.000164	-5.86951
LOC101927632	-11.1566	-11.1566	-3.29511	1.89653	-1	0.423	-17.442	0.00328	-5.88263
LOC105370042	-11.1566	-11.1566	-5.02173	1.88739	-1	0.423	-11.835	0.00707	-5.91112
UBB	-3.20051	-11.1566	-3.75512	1.87689	0.051	0.964	-4.926	0.0389	-5.94418
LOC105370000	-11.1566	-11.1566	-11.1566	1.87349	0	1	-4.651	0.0433	-5.95497
LOC107984771	3.52729	-11.1566	-4.33156	1.8665	1.096	0.388	-56.16	0.000317	-5.97727
CRHR1-IT1	-3.82844	-11.1566	-4.3811	1.85791	0.055	0.961	-75.657	0.000175	-6.00491
TCFL5	-2.53957	-11.1566	-1.13017	1.854	-0.155	0.892	-28.345	0.00125	-6.01757
PPIL3	-2.3893	-11.1566	-11.1566	1.84734	1	0.423	-6.06	0.0262	-6.03927
LOC256880	-11.1566	-11.1566	-11.1566	1.84734	0	1	-6.06	0.0262	-6.03927
SRA1	-11.1566	-11.1566	-11.1566	1.83363	0	1	-7.892	0.0157	-6.08442
XLOC_008559	-11.1566	-11.1566	-4.02853	1.83006	-1	0.423	-6.052	0.0263	-6.09629
LOC648987	-3.00858	-11.1566	-0.08895	1.82445	-0.337	0.769	-14.168	0.00495	-6.11504
UBE2I	-11.1566	-11.1566	-11.1566	1.81644	0	1	-6.045	0.0263	-6.142
NDUFB8	-11.1566	-11.1566	-11.1566	1.80406	0	1	-6.04	0.0264	-6.18415
RWDD1	-2.9839	-11.1566	-3.53851	1.79164	0.05	0.965	-4.894	0.0394	-6.22702
LOC107985947	-11.1566	-11.1566	-3.61158	1.78678	-1	0.423	-12.651	0.0062	-6.24396
LOC107987036	-11.1566	-11.1566	-0.36788	1.78589	-3.488	0.0733	-30.587	0.00107	-6.24707
LMCD1-AS1	-4.01934	-11.1566	-5.07394	1.77399	0.112	0.921	-13.721	0.00527	-6.28898
RBM8A	-11.1566	-11.1566	-4.05798	1.77117	-1	0.423	-6.024	0.0265	-6.29899
IFT81	-11.1566	-11.1566	-5.21597	1.76635	-1	0.423	-9.79	0.0103	-6.31618
PSEN2	3.93021	-11.1566	-1.89657	1.755	1.205	0.352	-124.835	6.42e-05	-6.35703
LOC101928551	5.01664	-11.1566	-4.76024	1.74827	1.522	0.268	-28.512	0.00123	-6.3815
CALCOCO2	-3.15711	-11.1566	-4.20616	1.74513	0.099	0.931	-6.978	0.02	-6.39298
SUMF2	5.35981	-11.1566	-4.79266	1.73952	1.543	0.263	-104.641	9.14e-05	-6.4136
EIF3F	-2.51968	-11.1566	-11.1566	1.73856	1	0.423	-6.009	0.0266	-6.41714
LOC105376748	-2.95903	-11.1566	-4.59664	1.73555	0.156	0.891	-123.713	6.54e-05	-6.42827
LOC102723701	-11.1566	-11.1566	-11.1566	1.72258	0	1	-63.084	0.000252	-6.47667
TMEM191B	-4.03183	-11.1566	-4.44142	1.70664	0.042	0.971	-90.973	0.000121	-6.53716
BPHL	-11.1566	-11.1566	-11.1566	1.7013	0	1	-49.864	0.000402	-6.55768
LOC105371517	-11.1566	-11.1566	-4.70423	1.69444	-1	0.423	-13.816	0.0052	-6.58423
HNRNPK	-3.70753	-11.1566	-3.95027	1.6941	0.023	0.984	-6.933	0.0202	-6.58555
DDIT3	-3.04218	-11.1566	-11.1566	1.69356	1	0.423	-5.988	0.0268	-6.58765
LOC101928887	-2.56662	-11.1566	0.06159	1.68971	-0.296	0.795	-5718.12	3.06e-08	-6.60266
LOC101926994	-2.62874	-11.1566	-11.1566	1.68824	1	0.423	-19.466	0.00263	-6.60841
LOC101929224	-11.1566	-11.1566	-3.88805	1.67703	-1	0.423	-51.888	0.000372	-6.65258
GTF2F2	-11.1566	-11.1566	-11.1566	1.6687	0	1	-11.663	0.00728	-6.68579
LOC101927884	-11.1566	-11.1566	-3.35275	1.6603	-1	0.423	-13.966	0.00509	-6.71962
DDX39B-AS1	-1.42035	-11.1566	-4.05797	1.65999	0.219	0.848	-28.497	0.00123	-6.72087
LOC105376000	3.48824	-11.1566	-4.906	1.65973	1.266	0.334	-55.908	0.00032	-6.72192
ATP5L	-3.20624	-11.1566	-4.26084	1.65791	0.1	0.93	-5.255	0.0344	-6.7293
MIR194-2HG	-11.1566	-11.1566	-4.68978	1.65003	-1	0.423	-12.388	0.00646	-6.76144
LOC100996255	-2.53684	-11.1566	-11.1566	1.6484	1	0.423	-12.363	0.00648	-6.76813
CEP76	-4.50748	-11.1566	-4.22894	1.6441	-0.029	0.98	-7.919	0.0156	-6.78583
LIPT1	-11.1566	-11.1566	-6.84843	1.63141	-1	0.423	-21.196	0.00222	-6.83861
DISC1	1.05309	-11.1566	-5.5023	1.61744	1.084	0.392	-304.649	1.08e-05	-6.89768
KRAS	-4.49195	-11.1566	-5.54655	1.60677	0.121	0.915	-5.948	0.0272	-6.94348
ARRDC3-AS1	-11.1566	-11.1566	-3.4776	1.60628	-1	0.423	-219.634	2.08e-05	-6.9456
VDAC2	-11.1566	-11.1566	-11.1566	1.59966	0	1	-7.75	0.0163	-6.97434
LOC101927325	-11.1566	-11.1566	-11.1566	1.59189	0	1	-16.824	0.00352	-7.00839
RRP7A	-11.1566	-11.1566	-4.89959	1.58795	-1	0.423	-4.817	0.0406	-7.02578
RNF223	-11.1566	-11.1566	-11.1566	1.58559	0	1	-6.98	0.02	-7.03623
KRT18	-11.1566	-11.1566	-3.77091	1.58203	-1	0.423	-12.311	0.00654	-7.05207
LINC01180	-2.36648	-11.1566	-5.48519	1.57778	0.298	0.794	-32.504	0.000946	-7.07106
LOC105373000	-11.1566	-11.1566	-11.1566	1.57744	0	1	-11.753	0.00717	-7.07259
LOC105373592	-11.1566	-11.1566	-4.8132	1.56197	-1	0.423	-9.188	0.0117	-7.14263
SNX18	-11.1566	-11.1566	-1.32104	1.55907	-2.038	0.179	-5.681	0.0297	-7.15592
LOC100289511	-11.1566	-11.1566	-11.1566	1.55804	0	1	-7.343	0.0181	-7.16065
PTTG1	-2.31795	-11.1566	-11.1566	1.55704	1	0.423	-5.925	0.0274	-7.16525
LOC105371679	-11.1566	-11.1566	-11.1566	1.55697	0	1	-14.454	0.00476	-7.16557
LOC105378589	-11.1566	-11.1566	-5.342	1.55334	-1	0.423	-15.973	0.0039	-7.18232
LOC105373796	-11.1566	-11.1566	-4.41516	1.55008	-1	0.423	-82.13	0.000149	-7.19742
C9orf163	-11.1566	-11.1566	-11.1566	1.54995	0	1	-5.921	0.0274	-7.19803
LOC100506922	-2.27633	-11.1566	-0.22412	1.54074	-0.213	0.851	-28.185	0.00126	-7.24105
LOC105377198	-11.1566	-11.1566	-11.1566	1.53916	0	1	-7.713	0.0164	-7.24849
LOC101928529	-11.1566	-11.1566	-11.1566	1.53916	0	1	-7.713	0.0164	-7.24849
2021-09-01	-3.38223	-11.1566	-5.29651	1.539	0.197	0.863	-8.482	0.0137	-7.24924
LOC105377981	-3.63493	-11.1566	-11.1566	1.53847	1	0.423	-23.754	0.00177	-7.25174
LINC01138	-11.1566	-11.1566	-5.0413	1.53339	-1	0.423	-30.428	0.00108	-7.27576
BNIP3L	-11.1566	-11.1566	-4.14705	1.51702	-1	0.423	-5.704	0.0294	-7.35427
HBEGF	-11.1566	-11.1566	-11.1566	1.51502	0	1	-5.905	0.0276	-7.36398
PDCD6	-4.09487	-11.1566	-5.14948	1.51343	0.114	0.92	-57.419	0.000304	-7.37172
C5orf60	-11.1566	-11.1566	-11.1566	1.5076	0	1	-9.995	0.00987	-7.40023
UBE2R2	-11.1566	-11.1566	-11.1566	1.50397	0	1	-6.147	0.0255	-7.41809
SNRPC	-3.19147	-11.1566	-4.1385	1.50255	0.089	0.938	-10.099	0.00967	-7.4251
LOC105377023	-4.19579	-11.1566	-4.40837	1.49735	0.022	0.985	-362.671	7.61e-06	-7.45088
GTF3C6	-3.1485	-11.1566	-11.1566	1.48091	1	0.423	-5.889	0.0277	-7.5336
LOC101927468	-3.13251	-11.1566	-11.1566	1.47817	1	0.423	-49.424	0.00041	-7.54756
LOC101929181	-4.14906	-11.1566	-11.1566	1.47268	1	0.423	-10.953	0.00824	-7.5757
LOC105371507	5.05496	-11.1566	-11.1566	1.47073	27.807	0.0013	-16.432	0.00369	-7.58574
LOC107986383	-11.1566	-11.1566	-3.96185	1.46342	-1	0.423	-4.77	0.0413	-7.62364
LOC101928217	-11.1566	-11.1566	-11.1566	1.45522	0	1	-27.225	0.00135	-7.66659
PSMB3	-11.1566	-11.1566	-4.22815	1.44875	-1	0.423	-5.924	0.0274	-7.70083
GABPB1-AS1	-11.1566	-11.1566	-5.04742	1.447	-1	0.423	-25.659	0.00152	-7.71015
TTF1	4.51146	-11.1566	-4.34147	1.44522	1.255	0.337	-11.507	0.00747	-7.71964
VSIG10	4.27754	-11.1566	-0.58794	1.44187	2.33	0.146	-55.394	0.000326	-7.73758
LOC107984200	-2.67621	-11.1566	-4.6063	1.4332	0.18	0.874	-32.512	0.000945	-7.78438
PABPC1L	-2.55337	-11.1566	-11.1566	1.42185	1	0.423	-9.342	0.0113	-7.84652
LOC107985201	-4.23805	-11.1566	-11.1566	1.41946	1	0.423	-38.064	0.00069	-7.85974
LOC100506411	-11.1566	-11.1566	-4.91943	1.41799	-1	0.423	-24.578	0.00166	-7.86788
LOC105369467	-3.43118	-11.1566	-4.48578	1.41556	0.103	0.928	-7.638	0.0168	-7.88139
LINC01585	-11.1566	-11.1566	-11.1566	1.41246	0	1	-10.331	0.00924	-7.89869
PAFAH1B3	-11.1566	-11.1566	-11.1566	1.40659	0	1	-5.854	0.028	-7.93165
FLJ35934	-11.1566	-11.1566	-11.1566	1.40542	0	1	-18.691	0.00286	-7.93825
ASAP1-IT2	-11.1566	-11.1566	-0.32573	1.40173	-4.36	0.0488	-14.536	0.0047	-7.95915
LOC107986973	-3.8007	-11.1566	-11.1566	1.40077	1	0.423	-51.388	0.000379	-7.96461
LOC105378853	-11.1566	-11.1566	-11.1566	1.39438	0	1	-5.824	0.0283	-8.0011
GOSR2	-11.1566	-11.1566	-11.1566	1.39413	0	1	-18.823	0.00282	-8.00254
TLR8-AS1	-2.71923	-11.1566	-4.35684	1.39361	0.151	0.894	-13.557	0.0054	-8.00553
LOC105370917	-11.1566	-11.1566	-11.1566	1.38936	0	1	-12.143	0.00672	-8.03001
LOC100131496	4.13139	-11.1566	-11.1566	1.38912	14.116	0.00499	-29.415	0.00116	-8.0314
HMGB3	-11.1566	-11.1566	-11.1566	1.37735	0	1	-5.433	0.0323	-8.10003
UROS	-4.6902	-11.1566	-4.89047	1.37634	0.022	0.985	-10.137	0.0096	-8.10598
NDUFS4	-11.1566	-11.1566	-4.15063	1.37027	-1	0.423	-6.49	0.023	-8.14188
PSG9	-11.1566	-11.1566	-4.63968	1.36346	-1	0.423	-9.509	0.0109	-8.18255
NIPBL-AS1	-4.17579	-11.1566	-11.1566	1.3374	1	0.423	-10.118	0.00963	-8.34199
FLJ32255	-11.1566	-11.1566	-0.80293	1.33406	-4.227	0.0517	-7.315	0.0182	-8.36288
NSMCE1	-11.1566	-11.1566	-4.17157	1.32295	-1	0.423	-5.272	0.0342	-8.43311
LOC105375260	-11.1566	-11.1566	-4.94838	1.32003	-1	0.423	-15.285	0.00426	-8.45176
NR4A1	-11.1566	-11.1566	-4.96326	1.3199	-1	0.423	-5.87	0.0279	-8.45259
LMF1	-11.1566	-11.1566	-11.1566	1.31555	0	1	-4.566	0.0448	-8.48054
LOC105370969	-2.08325	-11.1566	-3.88171	1.3058	0.155	0.892	-12.025	0.00685	-8.54387
FXR1	-3.0841	-11.1566	-3.94426	1.30019	0.079	0.944	-6.687	0.0217	-8.58073
LOC105373951	-11.1566	-11.1566	-4.81209	1.28795	-1	0.423	-25.72	0.00151	-8.66228
FTX	-11.1566	-11.1566	-6.14095	1.28304	-1	0.423	-26.575	0.00142	-8.69543
DUSP18	3.5199	-11.1566	-5.45944	1.28064	1.568	0.258	-29.367	0.00116	-8.71172
PLA2G10	-11.1566	-11.1566	-4.53494	1.28055	-1	0.423	-18.22	0.003	-8.71233
RAD51-AS1	-11.1566	-11.1566	-11.1566	1.27272	0	1	-8.255	0.0144	-8.76593
ING2	-11.1566	-11.1566	-11.1566	1.27248	0	1	-5.792	0.0286	-8.76759
LOC105371998	-11.1566	-11.1566	-11.1566	1.26637	0	1	-8.257	0.0144	-8.80989
LINC00678	-11.1566	-11.1566	-11.1566	1.26533	0	1	-15.966	0.00391	-8.81713
PP2672	-2.41807	-11.1566	-5.20157	1.26434	0.263	0.818	-11.583	0.00738	-8.82403
ZNF195	-11.1566	-11.1566	-4.9745	1.2596	-1	0.423	-2594.44	1.49e-07	-8.85724
CCDC112	4.33442	-11.1566	-5.03753	1.25774	1.523	0.268	-35.912	0.000775	-8.87034
CDC20	-3.76066	-11.1566	-11.1566	1.25659	1	0.423	-5.785	0.0287	-8.87846
LOC105373716	-11.1566	-11.1566	-11.1566	1.25578	0	1	-12.602	0.00624	-8.88418
LOC107986037	-11.1566	-11.1566	-11.1566	1.25477	0	1	-7.541	0.0172	-8.89133
FAAP20	-3.41038	-11.1566	-4.46498	1.25303	0.103	0.928	-5.082	0.0367	-8.90368
LOC102723828	-11.1566	-11.1566	-11.1566	1.25275	0	1	-5.783	0.0287	-8.90567
AQP11	-11.1566	-11.1566	-11.1566	1.25087	0	1	-5.782	0.0287	-8.91906
LOC105371260	-11.1566	-11.1566	-4.57226	1.2426	-1	0.423	-7.533	0.0172	-8.97842
LOC729683	-11.1566	-11.1566	-0.17023	1.23394	-3.857	0.0612	-23.732	0.00178	-9.04143
SP140L	-3.82768	-11.1566	-4.76214	1.22766	0.096	0.933	-11.899	0.00699	-9.08768
CTBP1-AS	-3.1693	-11.1566	-4.91592	1.22672	0.172	0.88	-15.431	0.00418	-9.09464
ABHD12	-11.1566	-11.1566	-11.1566	1.2257	0	1	-5.77	0.0288	-9.10221
LOC105372837	-11.1566	-11.1566	-5.45894	1.22566	-1	0.423	-8.039	0.0152	-9.10251
SNRPA1	-11.1566	-11.1566	-11.1566	1.22238	0	1	-5.769	0.0288	-9.12693
LOC105369724	-11.1566	-11.1566	-11.1566	1.22115	0	1	-7.818	0.016	-9.13613
TFDP2	-11.1566	-11.1566	-11.1566	1.21082	0	1	-7.995	0.0153	-9.21407
SF3B2	-3.38816	-11.1566	-7.18452	1.20912	0.435	0.706	-6.379	0.0238	-9.22702
COQ3	-11.1566	-11.1566	-11.1566	1.20639	0	1	-7.511	0.0173	-9.2479
LOC105378978	-4.60299	-11.1566	-5.1576	1.20031	0.062	0.956	-23.877	0.00175	-9.29475
EML2	-11.1566	-11.1566	-11.1566	1.19854	0	1	-12.938	0.00593	-9.30848
LOC105379051	-2.99919	-11.1566	-4.80656	1.19432	0.175	0.878	-10.077	0.00971	-9.34137
EXOC4	-11.1566	-11.1566	-5.48838	1.18887	-1	0.423	-13.8	0.00522	-9.38419
HOXB6	-11.1566	-11.1566	-11.1566	1.18694	0	1	-6.152	0.0255	-9.39945
SLC25A46	-11.1566	-11.1566	-11.1566	1.18691	0	1	-4.686	0.0427	-9.39968
CFAP36	-11.1566	-11.1566	-11.1566	1.18571	0	1	-5.592	0.0306	-9.4092
DLG5-AS1	-11.1566	-11.1566	-4.44903	1.18389	-1	0.423	-10.183	0.00951	-9.42366
LOC105373424	-11.1566	-11.1566	-4.85229	1.18254	-1	0.423	-10.768	0.00852	-9.43442
LOC105374952	-3.60866	-11.1566	-4.66326	1.17992	0.106	0.926	-8.081	0.015	-9.45537
SEPSECS-AS1	-3.55057	-11.1566	-11.1566	1.17677	1	0.423	-7.493	0.0174	-9.48068
LOC105370252	-2.75344	-11.1566	-11.1566	1.17669	1	0.423	-17.575	0.00323	-9.48132
LOC105376195	-11.1566	-11.1566	-5.14468	1.17601	-1	0.423	-21.725	0.00212	-9.48681
PLCXD1	-4.49924	-11.1566	-5.84633	1.17528	0.158	0.889	-7.11	0.0193	-9.4927
PLCXD1	-4.49924	-11.1566	-5.84633	1.17528	0.158	0.889	-7.11	0.0193	-9.4927
ADH5	-11.1566	-11.1566	-3.81526	1.17163	-1	0.423	-7.49	0.0174	-9.52227
LOC107985953	4.87897	-11.1566	-1.21275	1.15944	1.573	0.257	-22.406	0.00199	-9.62239
LINC01133	-11.1566	-11.1566	-11.1566	1.15506	0	1	-7.48	0.0175	-9.65887
LOC107984992	-11.1566	-11.1566	-4.61667	1.15379	-1	0.423	-7.479	0.0175	-9.66951
DNAJC27-AS1	3.68457	-11.1566	-3.88971	1.15253	1.04	0.408	-40.562	0.000608	-9.68008
INHBA-AS1	-2.83205	-11.1566	-4.46966	1.14782	0.153	0.893	-227.436	1.94e-05	-9.7198
RRS1-AS1	-11.1566	-11.1566	-5.44078	1.14708	-1	0.423	-17.246	0.00335	-9.72607
C18orf61	-11.1566	-11.1566	-4.18484	1.14437	-1	0.423	-30.548	0.00107	-9.7491
LOC105374989	-4.38493	-11.1566	-5.93953	1.14413	0.182	0.873	-12.181	0.00668	-9.75115
LOC105369771	-11.1566	-11.1566	-0.84331	1.14223	-3.762	0.064	-15.674	0.00405	-9.76737
LOC101927445	-3.99473	-11.1566	-0.89137	1.1417	-0.418	0.717	-15.515	0.00413	-9.7719
LOC107987182	-3.05985	-11.1566	-4.69747	1.14161	0.158	0.889	-24.77	0.00163	-9.77267
LOC105373335	-4.71449	-11.1566	-11.1566	1.14117	1	0.423	-11.061	0.00808	-9.77644
LOC105370322	-11.1566	-11.1566	-11.1566	1.13124	0	1	-8.275	0.0143	-9.86226
LOC107984874	-3.14254	-11.1566	-5.28015	1.12925	0.215	0.85	-35.768	0.000781	-9.87964
VRK1	-3.57779	-11.1566	-0.33279	1.12233	-0.412	0.721	-4.641	0.0435	-9.94055
CTDSP2	-11.1566	-11.1566	-11.1566	1.11926	0	1	-5.721	0.0293	-9.96782
AHSA2	-11.1566	-11.1566	-11.1566	1.11135	0	1	-4.637	0.0436	-10.0388
LOC107984689	-11.1566	-11.1566	-3.88837	1.11037	-1	0.423	-5.716	0.0293	-10.0476
STAU2-AS1	-5.39597	-11.1566	-4.00271	1.10835	-0.152	0.894	-16.265	0.00376	-10.0659
CLPP	-11.1566	-11.1566	-4.39184	1.10344	-1	0.423	-5.713	0.0293	-10.1107
LOC101927045	-11.1566	-11.1566	-11.1566	1.10038	0	1	-15.212	0.0043	-10.1388
LOC105370514	-11.1566	-11.1566	-11.1566	1.0964	0	1	-12.44	0.0064	-10.1756
LOC107986749	-11.1566	-11.1566	-11.1566	1.08807	0	1	-9.047	0.012	-10.2535
IMPDH2	-3.3486	-11.1566	-11.1566	1.08072	1	0.423	-5.703	0.0295	-10.3233
LINC00700	-11.1566	-11.1566	0.59341	1.07868	-4.797	0.0409	-14.558	0.00469	-10.3428
LOC101929959	-11.1566	-11.1566	-11.1566	1.07838	0	1	-5.461	0.032	-10.3457
PGAM5	-11.1566	-11.1566	-11.1566	1.07576	0	1	-5.62	0.0303	-10.3709
DLX6-AS1	-11.1566	-11.1566	-4.22669	1.07564	-1	0.423	-13.309	0.0056	-10.372
PLEKHA3	-11.1566	-11.1566	-11.1566	1.07339	0	1	-5.483	0.0317	-10.3938
SUV39H2	-11.1566	-11.1566	-5.05158	1.07257	-1	0.423	-36.85	0.000736	-10.4017
LOC105371423	-11.1566	-11.1566	-11.1566	1.07173	0	1	-16.41	0.0037	-10.4099
LOC439933	-11.1566	-11.1566	-11.1566	1.06653	0	1	-8.782	0.0128	-10.4606
USF2	-11.1566	-11.1566	-3.87261	1.05838	-1	0.423	-5.692	0.0296	-10.5412
LYPLAL1	5.04179	-11.1566	-4.43791	1.0531	1.37	0.305	-27.287	0.00135	-10.594
LOC107985171	-11.1566	-11.1566	-11.1566	1.04745	0	1	-5.893	0.0277	-10.6512
CHMP3	-4.24878	-11.1566	-6.4799	1.03723	0.267	0.815	-31.343	0.00102	-10.7561
SMARCE1	-11.1566	-11.1566	-4.17562	1.03588	-1	0.423	-7.408	0.0178	-10.7701
LOC101928933	-3.18168	-11.1566	-5.61178	1.03457	0.25	0.826	-33.875	0.000871	-10.7838
LOC100129697	-3.62451	-11.1566	-11.1566	1.02889	1	0.423	-7.403	0.0178	-10.8433
USP3	-11.1566	-11.1566	-4.29521	1.01893	-1	0.423	-11.741	0.00718	-10.9493
LOC101927348	-11.1566	-11.1566	-11.1566	1.01781	0	1	-5.673	0.0297	-10.9614
LOC105372245	-11.1566	-11.1566	-11.1566	1.01658	0	1	-9.023	0.0121	-10.9746
TYSND1	3.9773	-11.1566	-5.41546	1.01563	1.608	0.25	-18.845	0.00281	-10.9849
PCED1A	-11.1566	-11.1566	-4.71124	1.01514	-1	0.423	-7.321	0.0182	-10.9902
HNMT	-2.01227	-11.1566	-11.1566	1.0024	1	0.423	-10.611	0.00877	-11.1299
KLF3-AS1	-11.1566	-11.1566	-11.1566	0.99882	0	1	-16.316	0.00374	-11.1698
IP6K2	-11.1566	-11.1566	-4.71122	0.98335	-1	0.423	-10.109	0.00965	-11.3455
LOC105377308	-3.78297	-11.1566	-5.5521	0.97909	0.191	0.867	-12.778	0.00607	-11.3948
LOC105369344	-11.1566	-11.1566	-11.1566	0.97503	0	1	-8.964	0.0123	-11.4423
KIR3DL2	-11.1566	-11.1566	-11.1566	0.96771	0	1	-4.718	0.0422	-11.5288
EIF5	-2.49425	-11.1566	-6.65909	0.96749	0.427	0.712	-4.582	0.0445	-11.5315
TM2D1	-11.1566	-11.1566	-11.1566	0.9646	0	1	-7.39	0.0179	-11.566
GABPB2	-11.1566	-11.1566	-4.71176	0.96359	-1	0.423	-7.364	0.018	-11.5781
LOC105370031	-2.88011	-11.1566	-5.01773	0.96287	0.207	0.855	-26.947	0.00138	-11.5868
PEG3-AS1	-3.66516	-11.1566	-11.1566	0.94759	1	0.423	-7.354	0.018	-11.7736
PSMC1	-11.1566	-11.1566	-4.72469	0.93774	-1	0.423	-7.348	0.0181	-11.8973
LOC105376575	-11.1566	-11.1566	-11.1566	0.93138	0	1	-8.931	0.0124	-11.9785
LOC105376441	-11.1566	-11.1566	-5.19126	0.92556	-1	0.423	-15.601	0.00409	-12.0539
PLA2G4E-AS1	-11.1566	-11.1566	-11.1566	0.92388	0	1	-16.276	0.00376	-12.0758
VAC14-AS1	-2.46272	-11.1566	-4.15238	0.92352	0.151	0.894	-13.292	0.00562	-12.0805
OR5B3	-11.1566	-11.1566	-11.1566	0.92317	0	1	-5.629	0.0302	-12.0851
LOC105373105	-4.18626	-11.1566	-11.1566	0.92195	1	0.423	-7.598	0.0169	-12.1011
LOC400706	-11.1566	-11.1566	-5.0644	0.91696	-1	0.423	-31.708	0.000994	-12.1669
C10orf76	-3.6382	-11.1566	-11.1566	0.90505	1	0.423	-10.669	0.00868	-12.327
LOC105373085	-4.59452	-11.1566	-5.26636	0.89496	0.076	0.947	-117.168	7.29e-05	-12.466
LOC101926892	-3.5067	-11.1566	-5.14431	0.89098	0.168	0.882	-14.117	0.00499	-12.5217
LOC105377134	-11.1566	-11.1566	-11.1566	0.88949	0	1	-7.319	0.0182	-12.5427
ZNF530	-11.1566	-11.1566	-11.1566	0.88391	0	1	-18.571	0.00289	-12.6219
PAXIP1-AS1	3.82742	-11.1566	-4.76386	0.87984	1.343	0.312	-13.022	0.00585	-12.6802
SLC39A1	-11.1566	-11.1566	-11.1566	0.87808	0	1	-5.608	0.0304	-12.7057
MESTIT1	5.00864	-11.1566	-11.1566	0.8649	10.883	0.00834	-28.24	0.00126	-12.8993
GNAQ	-11.1566	-11.1566	-4.0783	0.86281	-1	0.423	-5.601	0.0305	-12.9305
SF3A2	-3.20831	-11.1566	-11.1566	0.86129	1	0.423	-7.302	0.0183	-12.9533
HAR1A	3.8209	-11.1566	-11.1566	0.85922	13.83	0.00519	-18.603	0.00288	-12.9845
LOC107985297	-4.2871	-11.1566	-3.8417	0.84827	-0.044	0.969	-23.945	0.00174	-13.1522
HSD17B7	-11.1566	-11.1566	-4.30367	0.84468	-1	0.423	-67.64	0.000219	-13.2081
LOC107985034	-11.1566	-11.1566	-11.1566	0.84444	0	1	-5.592	0.0306	-13.2118
LOC105377375	-11.1566	-11.1566	-5.43892	0.83225	-1	0.423	-17.707	0.00318	-13.4053
ZNF718	-3.18131	-11.1566	-4.8922	0.83033	0.169	0.882	-19.094	0.00274	-13.4363
LOC101928335	-11.1566	-11.1566	-11.1566	0.82394	0	1	-5.705	0.0294	-13.5405
OXGR1	-11.1566	-11.1566	-11.1566	0.8215	0	1	-5.582	0.0307	-13.5807
TWISTNB	-11.1566	-11.1566	-4.53494	0.81724	-1	0.423	-5.58	0.0307	-13.6515
CORO1C	-11.1566	-11.1566	-4.92465	0.80849	-1	0.423	-5.022	0.0375	-13.7993
LOC102723464	-3.34245	-11.1566	-7.72182	0.80759	0.513	0.659	-9.455	0.0111	-13.8147
CCNDBP1	-2.78907	-11.1566	-5.10937	0.80591	0.225	0.844	-10.77	0.00852	-13.8435
SMS	-11.1566	-11.1566	-11.1566	0.80161	0	1	-5.599	0.0305	-13.9177
FAM83D	-11.1566	-11.1566	-11.1566	0.78779	0	1	-7.257	0.0185	-14.1619
SLC27A1	-11.1566	-11.1566	-4.73718	0.78477	-1	0.423	-29.015	0.00119	-14.2164
HNRNPH1	-3.69394	-11.1566	0.37525	0.77586	-0.533	0.648	-6.779	0.0211	-14.3796
IL4I1	-11.1566	-11.1566	-11.1566	0.77071	0	1	-6.075	0.0261	-14.4757
LRRC75B	-11.1566	-11.1566	-11.1566	0.77048	0	1	-6.409	0.0235	-14.48
LOC143666	-11.1566	-11.1566	-4.55038	0.76865	-1	0.423	-10.248	0.00939	-14.5145
TBC1D19	4.49831	-11.1566	-2.43225	0.76827	1.719	0.228	-9.154	0.0118	-14.5217
INHBE	-11.1566	-11.1566	-11.1566	0.76705	0	1	-5.556	0.0309	-14.5448
TMEM115	-11.1566	-11.1566	-11.1566	0.76295	0	1	-5.555	0.031	-14.623
SPATA6L	4.00871	-11.1566	-4.83005	0.7596	1.317	0.319	-15.428	0.00418	-14.6874
LOC105376166	4.06506	-11.1566	-4.84939	0.75751	1.393	0.299	-1451.41	4.75e-07	-14.728
KIAA0087	-3.44069	-11.1566	-7.52758	0.75634	0.479	0.68	-10.636	0.00873	-14.7507
LOC101927060	-4.47036	-11.1566	-11.1566	0.75591	1	0.423	-6.574	0.0224	-14.7591
UBE2Z	-11.1566	-11.1566	-11.1566	0.7507	0	1	-5.549	0.031	-14.8616
LOC102724672	-11.1566	-11.1566	-5.12214	0.75067	-1	0.423	-10.391	0.00914	-14.8622
LACTB2-AS1	-4.62453	-11.1566	-5.46966	0.74851	0.098	0.932	-19.606	0.0026	-14.9051
CHST11	-11.1566	-11.1566	-4.57548	0.74751	-1	0.423	-5.518	0.0314	-14.925
TRAF6	-11.1566	-11.1566	-11.1566	0.741	0	1	-7.805	0.0161	-15.0561
AGGF1	-11.1566	-11.1566	-5.07327	0.74058	-1	0.423	-5.544	0.0311	-15.0647
CCNL1	-3.05737	-11.1566	-5.70082	0.73933	0.271	0.813	-14.481	0.00474	-15.0901
HEBP2	-3.35113	-11.1566	-11.1566	0.73574	1	0.423	-4.784	0.0411	-15.1638
LOC101928710	-11.1566	-11.1566	-4.23382	0.73429	-1	0.423	-5.727	0.0292	-15.1937
LOC105371939	-11.1566	-11.1566	-11.1566	0.73338	0	1	-61.368	0.000266	-15.2126
ZNF90	-5.50646	-11.1566	-3.65739	0.72703	-0.197	0.863	-6.718	0.0215	-15.3454
CD72	-11.1566	-11.1566	-11.1566	0.72348	0	1	-5.536	0.0312	-15.4207
LOC101927770	5.00782	-11.1566	-5.00341	0.71867	1.606	0.25	-38.613	0.000671	-15.5239
LOC107985329	-11.1566	-11.1566	-11.1566	0.71063	0	1	-5.53	0.0312	-15.6996
LOC105371708	-11.1566	-11.1566	-11.1566	0.70914	0	1	-10.849	0.00839	-15.7325
B3GNT4	-11.1566	-11.1566	-11.1566	0.70639	0	1	-5.528	0.0312	-15.7938
RPL34-AS1	-11.1566	-11.1566	-11.1566	0.70418	0	1	-32.267	0.00096	-15.8434
THUMPD3-AS1	-11.1566	-11.1566	-11.1566	0.70176	0	1	-8.762	0.0128	-15.898
TSSK1B	-11.1566	-11.1566	-11.1566	0.69882	0	1	-5.525	0.0313	-15.9649
KIFC2	-11.1566	-11.1566	-4.68864	0.69459	-1	0.423	-5.523	0.0313	-16.0621
CECR5	-11.1566	-11.1566	-0.714	0.6944	-7.205	0.0188	-12.919	0.00594	-16.0665
TM7SF3	3.57405	-11.1566	-4.53723	0.69078	1.212	0.35	-150.211	4.44e-05	-16.1507
TRIM65	-11.1566	-11.1566	-11.1566	0.68703	0	1	-5.519	0.0313	-16.2389
LOC102725231	3.73277	-11.1566	-4.80801	0.68253	1.326	0.316	-44.589	0.000503	-16.3459
LOC105370631	-11.1566	-11.1566	-11.1566	0.67589	0	1	-6.153	0.0255	-16.5065
QTRT2	-11.1566	-11.1566	-4.46944	0.67563	-1	0.423	-35.58	0.000789	-16.5129
FOXR1	-11.1566	-11.1566	-11.1566	0.67443	0	1	-7.02	0.0197	-16.5422
AK2	-11.1566	-11.1566	-6.2934	0.67411	-1	0.423	-8.522	0.0135	-16.5501
LOC105379352	-11.1566	-11.1566	-5.29524	0.66513	-1	0.423	-61.42	0.000265	-16.7735
SHC2	-11.1566	-11.1566	-11.1566	0.66432	0	1	-7.575	0.017	-16.794
ACTR1A	-2.47397	-11.1566	-4.61158	0.66396	0.197	0.863	-5.508	0.0315	-16.8031
LOC105375426	-11.1566	-11.1566	-11.1566	0.66141	0	1	-5.507	0.0315	-16.8679
ACP1	-11.1566	-11.1566	-4.87394	0.65998	-1	0.423	-7.271	0.0184	-16.9044
LOC105372703	-4.12128	-11.1566	-11.1566	0.65764	1	0.423	-13.776	0.00523	-16.9646
LOC105374951	-11.1566	-11.1566	-11.1566	0.65342	0	1	-9.72	0.0105	-17.0741
RBM17	-2.98568	-11.1566	-4.90661	0.64775	0.187	0.87	-7.509	0.0173	-17.2236
MMAB	4.01642	-11.1566	-5.06243	0.64372	1.488	0.276	-44.62	0.000502	-17.3314
RNF121	-11.1566	-11.1566	-5.22174	0.6345	-1	0.423	-4.965	0.0383	-17.5833
LOC101929717	-11.1566	-11.1566	-11.1566	0.63382	0	1	-5.662	0.0299	-17.6021
NIPAL2	-11.1566	-11.1566	-5.56165	0.63068	-1	0.423	-15.94	0.00392	-17.6898
UBAC2	-11.1566	-11.1566	-11.1566	0.62589	0	1	-13.664	0.00532	-17.8251
PAK1	-11.1566	-11.1566	-11.1566	0.61917	0	1	-7.155	0.019	-18.0186
LOC101927683	-11.1566	-11.1566	-11.1566	0.6188	0	1	-8.018	0.0153	-18.0294
BCL2	-11.1566	-11.1566	-11.1566	0.61315	0	1	-7.879	0.0158	-18.1955
DHFR	3.90019	-11.1566	-4.9743	0.61301	1.391	0.299	-24.966	0.00161	-18.1997
FLJ45079	4.25832	-11.1566	-5.13973	0.61061	1.545	0.263	-82.302	0.000148	-18.2712
KPTN	-3.36705	-11.1566	-4.79709	0.61017	0.142	0.9	-6.283	0.0245	-18.2844
LOC100506498	-11.1566	-11.1566	-11.1566	0.61012	0	1	-5.483	0.0317	-18.2859
ADPRM	-11.1566	-11.1566	-11.1566	0.60751	0	1	-5.784	0.0287	-18.3644
LOC101928354	-2.53445	-11.1566	-11.1566	0.60667	1	0.423	-7.056	0.0196	-18.3899
GAPVD1	-3.74633	-11.1566	-0.7894	0.60561	-0.377	0.743	-14.248	0.0049	-18.4221
TFDP1	-11.1566	-11.1566	-4.60309	0.60333	-1	0.423	-5.337	0.0334	-18.4917
CCAT1	-11.1566	-11.1566	-4.47173	0.59993	-1	0.423	-12.995	0.00587	-18.5965
SPANXA2-OT1	-3.8501	-11.1566	-4.19121	0.59821	0.034	0.977	-7.232	0.0186	-18.6499
CLK2	-11.1566	-11.1566	-11.1566	0.59551	0	1	-6.152	0.0255	-18.7345
ZNF680	-2.41811	-11.1566	-4.43911	0.58883	0.183	0.872	-14.708	0.0046	-18.947
NFYC	-11.1566	-11.1566	-11.1566	0.58581	0	1	-5.321	0.0336	-19.0447
ZNF346	3.73198	-11.1566	-1.03287	0.58525	1.671	0.237	-25.787	0.00151	-19.0629
LOC105372582	-2.81297	-11.1566	-5.95058	0.58262	0.319	0.78	-21.372	0.00219	-19.149
LOC399715	-5.25268	-11.1566	-5.30729	0.57021	0.007	0.996	-13.825	0.0052	-19.5657
GAA	-11.1566	-11.1566	-11.1566	0.56458	0	1	-12.918	0.00594	-19.7608
LOC105376447	3.4715	-11.1566	-3.00621	0.55942	1.33	0.315	-93.159	0.000116	-19.9431
KIF25-AS1	-11.1566	-11.1566	-11.1566	0.5585	0	1	-33.146	0.000909	-19.976
CARD8	-2.58305	-11.1566	-4.89681	0.54491	0.218	0.848	-250.017	1.6e-05	-20.4742
LINC01301	3.50207	-11.1566	-7.37264	0.5404	2.763	0.11	-18.109	0.00304	-20.645
LOC105375811	-11.1566	-11.1566	-11.1566	0.53629	0	1	-11.817	0.00709	-20.8033
SASS6	-11.1566	-11.1566	-11.1566	0.53374	0	1	-7.103	0.0193	-20.9026
LOC105375883	-11.1566	-11.1566	-11.1566	0.53127	0	1	-4.864	0.0398	-20.9998
AUH	-11.1566	-11.1566	-11.1566	0.51708	0	1	-63.43	0.000249	-21.5761
SLC25A5-AS1	-11.1566	-11.1566	-11.1566	0.51657	0	1	-6.33	0.0241	-21.5974
PBX4	-11.1566	-11.1566	-11.1566	0.49822	0	1	-4.738	0.0418	-22.3929
LOC105374875	-11.1566	-11.1566	-4.98045	0.49298	-1	0.423	-7.377	0.0179	-22.6309
LOC105378520	-11.1566	-11.1566	-11.1566	0.48878	0	1	-13.522	0.00543	-22.8254
LOC101928369	-11.1566	-11.1566	-11.1566	0.48762	0	1	-5.816	0.0284	-22.8797
SULT1C4	-3.64522	-11.1566	-11.1566	0.48748	1	0.423	-10.161	0.00955	-22.8862
NUP50	5.71147	-11.1566	-4.74102	0.48538	1.629	0.245	-5.636	0.0301	-22.9852
LOC101927204	-11.1566	-11.1566	-11.1566	0.48309	0	1	-8.71	0.013	-23.0942
LOC105374583	4.6119	-11.1566	-0.15291	0.48279	2.869	0.104	-10.336	0.00924	-23.1086
CDCA7L	-2.56459	-11.1566	-4.70221	0.47715	0.199	0.861	-5.407	0.0326	-23.3817
CCDC186	-11.1566	-11.1566	-5.85401	0.47548	-1	0.423	-21.38	0.00219	-23.4638
GTPBP8	-4.37103	-11.1566	-4.92564	0.47537	0.06	0.958	-16.467	0.00367	-23.4693
TEKT2	-11.1566	-11.1566	-11.1566	0.47083	0	1	-5.418	0.0325	-23.6956
TOX4	-3.40444	-11.1566	-6.90832	0.46904	0.396	0.731	-7.063	0.0195	-23.786
DCLK3	-11.1566	-11.1566	-11.1566	0.46639	0	1	-6.889	0.0205	-23.9211
PRKRA	-11.1566	-11.1566	-4.89228	0.45643	-1	0.423	-4.646	0.0434	-24.4431
C20orf166-AS1	-11.1566	-11.1566	-11.1566	0.44777	0	1	-16.874	0.0035	-24.9159
GNPAT	-11.1566	-11.1566	-5.0376	0.44337	-1	0.423	-7.048	0.0196	-25.1631
ADIPOQ-AS1	-11.1566	-11.1566	-4.91462	0.44074	-1	0.423	-15.198	0.00431	-25.3133
PWP1	-11.1566	-11.1566	-4.81814	0.43488	-1	0.423	-5.908	0.0275	-25.6544
CSNK1E	-11.1566	-11.1566	-11.1566	0.43351	0	1	-4.38	0.0484	-25.7355
LOC286177	-11.1566	-11.1566	-4.48146	0.43254	-1	0.423	-11.766	0.00715	-25.7932
LOC105378861	-3.21439	-11.1566	-4.26704	0.42905	0.1	0.93	-7.802	0.0161	-26.003
RPGRIP1L	-11.1566	-11.1566	-5.31045	0.42718	-1	0.423	-11.761	0.00716	-26.1168
LOC105375180	-11.1566	-11.1566	-11.1566	0.42623	0	1	-7.037	0.0197	-26.175
LOC105372353	-11.1566	-11.1566	-11.1566	0.42256	0	1	-5.396	0.0327	-26.4024
LOC107984018	-11.1566	-11.1566	-11.1566	0.42125	0	1	-17.118	0.0034	-26.4845
LOC105373105	-4.18626	-11.1566	-11.1566	0.41947	1	0.423	-11.986	0.00689	-26.5968
LINC00574	-3.06493	-11.1566	-11.1566	0.41745	1	0.423	-54.982	0.000331	-26.7255
TRMT12	-11.1566	-11.1566	-11.1566	0.41181	0	1	-5.391	0.0328	-27.0916
DBF4B	-2.05709	-11.1566	-4.60974	0.41054	0.228	0.842	-49.623	0.000406	-27.1754
CARS2	-11.1566	-11.1566	-11.1566	0.41028	0	1	-8.042	0.0152	-27.1926
MMP25-AS1	-11.1566	-11.1566	-11.1566	0.40815	0	1	-8.545	0.0135	-27.3345
SNRNP27	-2.12304	-11.1566	-3.44785	0.40646	0.112	0.922	-5.388	0.0328	-27.4482
POFUT1	3.75182	-11.1566	-4.50731	0.40112	1.19	0.357	-13.302	0.00561	-27.8136
FAM173B	-11.1566	-11.1566	-5.25472	0.39549	-1	0.423	-10.24	0.00941	-28.2095
LOC105377979	-11.1566	-11.1566	-11.1566	0.39247	0	1	-6.231	0.0249	-28.4266
THEM6	3.81626	-11.1566	-11.1566	0.39017	13.825	0.0052	-10.399	0.00913	-28.5942
ZNF248	-11.1566	-11.1566	-5.07997	0.38973	-1	0.423	-23.887	0.00175	-28.6264
BLMH	-11.1566	-11.1566	-11.1566	0.38949	0	1	-5.38	0.0329	-28.6441
TMEM170B	-11.1566	-11.1566	-4.56874	0.37175	-1	0.423	-85.719	0.000137	-30.011
NUCB1	-11.1566	-11.1566	-11.1566	0.37063	0	1	-5.372	0.033	-30.1017
LOC105372273	-11.1566	-11.1566	-11.1566	0.36257	0	1	-13.497	0.00545	-30.7708
FAM120A	-11.1566	-11.1566	-11.1566	0.36136	0	1	-5.367	0.0331	-30.8739
LOC105376958	-11.1566	-11.1566	-11.1566	0.35819	0	1	-5.366	0.0331	-31.1471
LOC105371376	-11.1566	-11.1566	-5.46946	0.3471	-1	0.423	-10.81	0.00845	-32.1423
LOC157273	-11.1566	-11.1566	-11.1566	0.34328	0	1	-6.18	0.0253	-32.4999
PSD	-11.1566	-11.1566	-11.1566	0.33942	0	1	-6.845	0.0207	-32.8695
LOC107986865	-11.1566	-11.1566	-11.1566	0.33875	0	1	-8.246	0.0144	-32.9346
UBE2V1	-11.1566	-11.1566	-5.02602	0.33508	-1	0.423	-6.982	0.02	-33.2953
DGCR8	-11.1566	-11.1566	-11.1566	0.33145	0	1	-6.314	0.0242	-33.6599
PGD	-11.1566	-11.1566	-4.78192	0.33126	-1	0.423	-5.334	0.0335	-33.6792
MRPL42	-11.1566	-11.1566	1.11851	0.32994	-4.477	0.0465	-11.662	0.00728	-33.814
USP14	5.28664	-11.1566	-11.1566	0.32496	28.204	0.00126	-5.35	0.0333	-34.3322
KIAA1656	3.16301	-11.1566	-6.66022	0.32349	1.883	0.201	-43.656	0.000525	-34.4882
LOC101927615	-11.1566	-11.1566	-11.1566	0.31346	0	1	-7.468	0.0175	-35.5917
LOC105377237	-11.1566	-11.1566	-5.43953	0.31107	-1	0.423	-6.223	0.0249	-35.8652
TBCD	-3.65878	-11.1566	-7.16272	0.30722	0.412	0.721	-4.388	0.0483	-36.3146
LOC105372295	-3.54799	-11.1566	-11.1566	0.30676	1	0.423	-6.965	0.02	-36.3691
GPATCH2L	2.52643	-11.1566	-4.7735	0.30422	1.144	0.372	-4.932	0.0388	-36.6727
TBCB	-11.1566	-11.1566	-6.96043	0.3042	-1	0.423	-4.433	0.0474	-36.6751
FERMT2	-11.1566	-11.1566	-11.1566	0.30342	0	1	-4.331	0.0494	-36.7694
LOC105378586	-3.58991	-11.1566	-11.1566	0.29321	1	0.423	-6.137	0.0256	-38.0498
ATXN1L	-11.1566	-11.1566	-11.1566	0.29193	0	1	-6.956	0.0201	-38.2166
FDXR	-11.1566	-11.1566	-11.1566	0.28994	0	1	-5.334	0.0334	-38.4789
SUGP1	-11.1566	-11.1566	-0.09196	0.28873	-4.921	0.0389	-5.334	0.0335	-38.6402
ACAA1	-3.94769	-11.1566	-5.0023	0.28646	0.111	0.922	-4.488	0.0463	-38.9464
LOC100287290	-11.1566	-11.1566	-5.62744	0.28462	-1	0.423	-55.639	0.000323	-39.1982
LINC01024	-11.1566	-11.1566	-5.20265	0.27431	-1	0.423	-8.446	0.0138	-40.6714
LOC105369652	-11.1566	-11.1566	-1.98073	0.27098	-3.746	0.0645	-10.64	0.00872	-41.1712
CD5	-11.1566	-11.1566	-4.80947	0.26818	-1	0.423	-5.324	0.0336	-41.6011
ZNF443	-11.1566	-11.1566	-0.913	0.26682	-5.255	0.0344	-4.317	0.0497	-41.8131
LOC105377305	-11.1566	-11.1566	-11.1566	0.26226	0	1	-5.982	0.0269	-42.5402
NOLC1	-4.00898	-11.1566	-4.27111	0.25995	0.026	0.982	-4.315	0.0498	-42.9182
CASP9	-3.17614	-11.1566	-5.31376	0.25961	0.216	0.849	-9.962	0.00993	-42.9744
LOC102723854	-11.1566	-11.1566	-4.60571	0.24994	-1	0.423	-16.466	0.00367	-44.637
LOC107986926	-11.1566	-11.1566	-11.1566	0.24347	0	1	-23.497	0.00181	-45.8232
PRPF19	-11.1566	-11.1566	-11.1566	0.24224	0	1	-5.312	0.0337	-46.0559
ABCB10	-11.1566	-11.1566	-11.1566	0.24057	0	1	-7.497	0.0174	-46.3756
LOC101928004	-11.1566	-11.1566	-4.96882	0.23762	-1	0.423	-17.879	0.00312	-46.9514
LPP-AS2	-11.1566	-11.1566	-4.49409	0.2366	-1	0.423	-9.313	0.0114	-47.1538
KDM4E	-11.1566	-11.1566	-11.1566	0.23654	0	1	-5.309	0.0337	-47.1657
SLC2A11	2.62172	-11.1566	-2.10152	0.23439	0.942	0.446	-48.986	0.000417	-47.5984
LOC105375707	-11.1566	-11.1566	-11.1566	0.23373	0	1	-6.92	0.0203	-47.7328
LOC107984132	-11.1566	-11.1566	-11.1566	0.22907	0	1	-70.527	0.000201	-48.7038
LOC102723968	-11.1566	-11.1566	-5.33049	0.22614	-1	0.423	-5.304	0.0338	-49.3348
BRD7	-3.228	-11.1566	-0.1306	0.22589	-0.386	0.737	-7.054	0.0196	-49.3894
LOC105372641	-11.1566	-11.1566	-7.20335	0.22364	-1	0.423	-8.746	0.0129	-49.8863
PREB	-11.1566	-11.1566	-4.26328	0.22253	-1	0.423	-6.914	0.0203	-50.1352
NRSN2-AS1	-2.05231	-11.1566	-4.7624	0.2221	0.244	0.831	-9.698	0.0105	-50.2322
SLC7A11	-11.1566	-11.1566	-11.1566	0.219	0	1	-11.549	0.00742	-50.9433
LOC101927550	4.63222	-11.1566	-4.5045	0.2176	1.305	0.322	-7.171	0.0189	-51.271
ZNF717	-11.1566	-11.1566	-11.1566	0.20787	0	1	-8.569	0.0134	-53.6709
DCLRE1C	2.32374	-11.1566	-11.1566	0.20695	4.049	0.056	-242.014	1.71e-05	-53.9095
LOC107986993	-11.1566	-11.1566	-11.1566	0.1968	0	1	-9.139	0.0118	-56.6899
LOC105376078	-4.55229	-11.1566	-5.60689	0.19647	0.122	0.914	-18.229	0.003	-56.7852
LUC7L2	-3.29202	-11.1566	0.80654	0.19387	-0.501	0.666	-5.289	0.034	-57.5467
PPIP5K1	-11.1566	-11.1566	-5.56158	0.19088	-1	0.423	-5.357	0.0332	-58.4481
LOC107986437	-11.1566	-11.1566	-11.1566	0.1889	0	1	-10.277	0.00934	-59.0608
LOC105376879	-11.1566	-11.1566	-11.1566	0.18272	0	1	-4.757	0.0415	-61.0583
BANP	-11.1566	-11.1566	-11.1566	0.17797	0	1	-4.829	0.0404	-62.688
CDYL	-3.30011	-11.1566	-11.1566	0.17769	1	0.423	-5.282	0.0341	-62.7868
LOC105378030	-4.05025	-11.1566	-11.1566	0.17741	1	0.423	-185.938	2.9e-05	-62.8859
CCDC17	-11.1566	-11.1566	-11.1566	0.16721	0	1	-5.457	0.032	-66.722
UNC93B1	-11.1566	-11.1566	-11.1566	0.1584	0	1	-5.698	0.0295	-70.433
EIF5AL1	-11.1566	-11.1566	-5.26292	0.15377	-1	0.423	-32.001	0.000976	-72.5537
VPS9D1	-11.1566	-11.1566	-11.1566	0.14737	0	1	-8.408	0.0139	-75.7046
TBCCD1	-11.1566	-11.1566	-11.1566	0.14657	0	1	-5.151	0.0357	-76.1178
THRA	-2.61559	-11.1566	-4.7532	0.1447	0.2	0.86	-4.745	0.0417	-77.1015
LINC01279	-3.57109	-11.1566	-5.7087	0.14369	0.229	0.841	-23.944	0.00174	-77.6434
MLLT3	-3.33553	-11.1566	-11.1566	0.13907	1	0.423	-5.264	0.0343	-80.2228
LOC105374289	-11.1566	-11.1566	-11.1566	0.13826	0	1	-4.772	0.0413	-80.6928
GPBP1	-11.1566	-11.1566	-11.1566	0.1358	0	1	-5.262	0.0343	-82.1545
PRR34-AS1	-11.1566	-11.1566	-11.1566	0.13227	0	1	-5.261	0.0343	-84.347
FLJ33534	-11.1566	-11.1566	-11.1566	0.13227	0	1	-5.261	0.0343	-84.347
GLMN	-11.1566	-11.1566	-4.94209	0.12845	-1	0.423	-5.259	0.0344	-86.8554
TESPA1	2.65973	-11.1566	-5.67502	0.1284	1.507	0.271	-20.348	0.00241	-86.8893
LOC401176	3.5305	-11.1566	-7.35843	0.11404	2.757	0.111	-10.239	0.00941	-97.8304
PHF19	-4.45325	-11.1566	-4.32066	0.10455	-0.014	0.991	-5.173	0.0354	-106.71
HIRIP3	-3.83853	-11.1566	-4.89314	0.10084	0.109	0.923	-5.246	0.0345	-110.636
NEK5	-11.1566	-11.1566	-11.1566	0.09942	0	1	-6.502	0.0229	-112.217
AMT	-11.1566	-11.1566	-11.1566	0.09319	0	1	-4.452	0.047	-119.719
LOC105375721	-11.1566	-11.1566	-11.1566	0.08648	0	1	-7.454	0.0176	-129.008
PTPN11	-3.84583	-11.1566	-4.40044	0.08625	0.056	0.961	-5.239	0.0346	-129.352
LOC101927300	-4.01004	-11.1566	-5.24398	0.07598	0.133	0.907	-23.945	0.00174	-146.836
MED16	-11.1566	-11.1566	-4.64522	0.07402	-1	0.423	-6.731	0.0214	-150.724
LOC105370057	-11.1566	-11.1566	-11.1566	0.06079	0	1	-5.357	0.0332	-183.527
LOC105374732	-11.1566	-11.1566	-11.1566	0.05747	0	1	-5.226	0.0348	-194.129
LOC101928553	-11.1566	-11.1566	-11.1566	0.03828	0	1	-8.271	0.0144	-291.447
LOC105371068	-2.93615	-11.1566	-5.07376	0.03208	0.209	0.854	-7.779	0.0162	-347.774
LOC101927446	-3.88499	-11.1566	-11.1566	0.02476	1	0.423	-7.223	0.0187	-450.589
EGR4	-11.1566	-11.1566	-11.1566	0.01781	0	1	-5.207	0.035	-626.422
LOC105376139	-11.1566	-11.1566	-7.49916	0.01708	-1	0.423	-12.196	0.00666	-653.196
TOR1AIP1	-11.1566	-11.1566	-11.1566	0.01255	0	1	-5.203	0.0351	-888.971
KIF3B	-3.21296	-11.1566	-11.1566	0.00237	1	0.423	-7.262	0.0185	-4707.42
LOC105375544	-11.1566	-11.1566	-11.1566	-0.00845	0	1	-15.02	0.00441	1320.31
PDLIM2	-11.1566	-11.1566	-4.95038	-0.01364	-1	0.423	-5.193	0.0352	817.931
LOC105374298	-4.7173	-11.1566	-5.77191	-0.02503	0.126	0.912	-21.646	0.00213	445.728
LOC107986473	-11.1566	-11.1566	-4.63102	-0.03589	-1	0.423	-7.489	0.0174	310.855
HNRNPA3	-4.21308	-11.1566	1.08479	-0.03744	-0.695	0.559	-20.779	0.00231	297.986
LOC107984523	-11.1566	-11.1566	-4.23763	-0.03778	-1	0.423	-10.761	0.00853	295.304
NOL11	-11.1566	-11.1566	-11.1566	-0.04402	0	1	-5.178	0.0354	253.443
UBE3D	-11.1566	-11.1566	-11.1566	-0.05339	0	1	-5.339	0.0334	208.964
ADAM9	-11.1566	-11.1566	-5.24033	-0.05822	-1	0.423	-432.867	5.34e-06	191.628
SIRT1	-11.1566	-11.1566	-11.1566	-0.05946	0	1	-4.603	0.0442	187.632
CHFR	-11.1566	-11.1566	-11.1566	-0.06302	0	1	-5.17	0.0355	177.032
ATP6V1B2	-3.79684	-11.1566	-5.14197	-0.06306	0.142	0.901	-48.829	0.00042	176.92
MICU2	-11.1566	-11.1566	-4.59765	-0.06991	-1	0.423	-752.252	1.77e-06	159.585
SEMA7A	-11.1566	-11.1566	-11.1566	-0.07185	0	1	-4.998	0.0378	155.276
FERMT3	-3.96745	-11.1566	-6.97133	-0.07301	0.361	0.753	-4.97	0.0382	152.809
TONSL	-11.1566	-11.1566	-11.1566	-0.09782	0	1	-8.335	0.0141	114.052
LOC107985675	-11.1566	-11.1566	-5.57312	-0.10361	-1	0.423	-7.016	0.0198	107.679
C1orf112	-11.1566	-11.1566	-4.71537	-0.10422	-1	0.423	-7.196	0.0188	107.048
NDC80	-3.44211	-11.1566	-11.1566	-0.1063	1	0.423	-5.149	0.0358	104.954
NAF1	-3.8879	-11.1566	-5.04216	-0.11196	0.122	0.915	-34.91	0.00082	99.6479
PABPC4	-3.94522	-11.1566	-5.20734	-0.11253	0.135	0.905	-5.147	0.0358	99.1432
KIF5B	-3.40378	-11.1566	-1.29442	-0.11461	-0.264	0.817	-6.709	0.0216	97.3439
LOC105375634	-2.32752	-11.1566	-11.1566	-0.12024	1	0.423	-5.461	0.032	92.7859
INTS10	-11.1566	-11.1566	-5.11362	-0.12133	-1	0.423	-5.726	0.0292	91.9524
RNF214	-3.97164	-11.1566	-11.1566	-0.13633	1	0.423	-5.067	0.0369	81.8351
MAMSTR	-2.39232	-11.1566	-11.1566	-0.13708	1	0.423	-8.964	0.0123	81.3874
CNST	-11.1566	-11.1566	-7.00852	-0.13787	-1	0.423	-5.369	0.033	80.921
HDAC3	-11.1566	-11.1566	-11.1566	-0.13957	0	1	-5.134	0.036	79.9354
LOC105372683	-11.1566	-11.1566	-11.1566	-0.14008	0	1	-6.693	0.0217	79.6443
LRRC6	-11.1566	-11.1566	-11.1566	-0.14653	0	1	-26.454	0.00143	76.1385
GYS1	-11.1566	-11.1566	-5.23735	-0.14669	-1	0.423	-8.135	0.0148	76.0555
TDRD3	-11.1566	-11.1566	-11.1566	-0.15366	0	1	-5.127	0.036	72.6056
LOC105370324	-11.1566	-11.1566	-11.1566	-0.15402	0	1	-6.685	0.0217	72.4359
RBBP8NL	-11.1566	-11.1566	-11.1566	-0.15483	0	1	-5.127	0.0361	72.057
LOC105372314	-11.1566	-11.1566	-11.1566	-0.15925	0	1	-6.682	0.0217	70.057
CSNK1D	-11.1566	-11.1566	-11.1566	-0.16108	0	1	-5.281	0.0341	69.2611
ZNHIT6	-3.31837	-11.1566	-11.1566	-0.16691	1	0.423	-16.242	0.00377	66.8419
LOC107985840	-11.1566	-11.1566	-11.1566	-0.17383	0	1	-8.935	0.0123	64.181
SESN2	-11.1566	-11.1566	-11.1566	-0.17422	0	1	-5.118	0.0362	64.0373
DMWD	-11.1566	-11.1566	-11.1566	-0.17637	0	1	-5.117	0.0362	63.2567
ZNF28	-4.08635	-11.1566	-4.8145	-0.18066	0.077	0.946	-376.233	7.07e-06	61.7546
LOC105375715	-11.1566	-11.1566	-11.1566	-0.1812	0	1	-5.115	0.0362	61.5705
MLLT6	-11.1566	-11.1566	-11.1566	-0.18213	0	1	-6.981	0.02	61.2561
SLC5A6	-11.1566	-11.1566	-11.1566	-0.18288	0	1	-5.114	0.0362	61.0049
RNF145	-11.1566	-11.1566	-11.1566	-0.18409	0	1	-5.113	0.0362	60.6039
LOC107985853	-11.1566	-11.1566	-11.1566	-0.18464	0	1	-5.113	0.0362	60.4234
JMY	-11.1566	-11.1566	-5.28908	-0.19103	-1	0.423	-6.662	0.0218	58.4022
ANO9	-3.51027	-11.1566	-4.8554	-0.1919	0.136	0.905	-11.8	0.00711	58.1375
LOC100507403	-11.1566	-11.1566	-5.43741	-0.19522	-1	0.423	-8.099	0.015	57.1488
LOC105375523	-3.02739	-11.1566	-11.1566	-0.19613	1	0.423	-8.037	0.0152	56.8836
TFRC	-11.1566	-11.1566	-11.1566	-0.20375	0	1	-4.9	0.0393	54.7562
PTCD3	-11.1566	-11.1566	-11.1566	-0.20807	0	1	-5.102	0.0364	53.6194
GMPS	-3.99677	-11.1566	-11.1566	-0.21564	1	0.423	-5.098	0.0364	51.7371
LOC105379332	-11.1566	-11.1566	-11.1566	-0.21918	0	1	-5.097	0.0365	50.9015
LINC00638	-11.1566	-11.1566	-4.68892	-0.23304	-1	0.423	-5.785	0.0287	47.8741
LOC101930370	-11.1566	-11.1566	-11.1566	-0.23316	0	1	-9.115	0.0119	47.8495
GCOM1	-11.1566	-11.1566	-11.1566	-0.24178	0	1	-6.095	0.0259	46.1435
CEP85L	-11.1566	-11.1566	-4.56338	-0.24277	-1	0.423	-5.086	0.0366	45.9553
LOC105372733	-4.14995	-11.1566	-11.1566	-0.24302	1	0.423	-5.846	0.0281	45.9081
MUC20	-11.1566	-11.1566	-11.1566	-0.2493	0	1	-5.083	0.0366	44.7516
RCC1	-11.1566	-11.1566	-4.62938	-0.24965	-1	0.423	-6.33	0.0241	44.6889
LOC101928344	-11.1566	-11.1566	-4.49596	-0.25675	-1	0.423	-6.562	0.0225	43.4531
NCAPH	-11.1566	-11.1566	-5.06042	-0.25703	-1	0.423	-5.135	0.0359	43.4058
LOC105376596	-11.1566	-11.1566	-11.1566	-0.26381	0	1	-5.076	0.0367	42.2902
NKTR	-4.44502	-11.1566	-11.1566	-0.267	1	0.423	-5.721	0.0293	41.7849
STIM1	-11.1566	-11.1566	-11.1566	-0.27177	0	1	-4.772	0.0413	41.0516
LOC107985293	-11.1566	-11.1566	-11.1566	-0.28343	0	1	-5.067	0.0369	39.3627
LOC102724322	-11.1566	-11.1566	-5.34879	-0.28344	-1	0.423	-6.475	0.0231	39.3613
FOXP1	-11.1566	-11.1566	-11.1566	-0.28691	0	1	-4.766	0.0414	38.8853
LOC283856	-11.1566	-11.1566	-6.02584	-0.28712	-1	0.423	-74.162	0.000182	38.8569
RBM15	-11.1566	-11.1566	-5.7268	-0.2906	-1	0.423	-5.034	0.0373	38.3915
LDLRAD4	-3.4893	-11.1566	-2.2135	-0.2915	-0.159	0.889	-30.162	0.0011	38.273
TMEM132A	-11.1566	-11.1566	-11.1566	-0.29196	0	1	-6.619	0.0221	38.2127
LOC105371700	-2.5849	-11.1566	3.43145	-0.29878	-0.688	0.563	-5.06	0.037	37.3405
LMLN	-11.1566	-11.1566	-5.92409	-0.3001	-1	0.423	-22.387	0.00199	37.1762
ERCC3	-11.1566	-11.1566	-6.51492	-0.32139	-1	0.423	-4.88	0.0396	34.7135
IQSEC1	-11.1566	-11.1566	-11.1566	-0.3315	0	1	-6.577	0.0224	33.6548
PARG	-4.30529	-11.1566	-11.1566	-0.33266	1	0.423	-6.576	0.0224	33.5375
TBC1D10B	-2.88217	-11.1566	-5.11049	-0.33385	0.217	0.849	-5.043	0.0372	33.4179
LINC01001	-4.98818	-11.1566	-6.91827	-0.33527	0.258	0.821	-15.669	0.00405	33.2764
NFE2L1	-11.1566	-11.1566	-11.1566	-0.33821	0	1	-5.041	0.0372	32.9871
ORC1	-4.14468	-11.1566	-11.1566	-0.33907	1	0.423	-5.201	0.0351	32.9035
LOC107986344	-3.9691	-11.1566	-11.1566	-0.34368	1	0.423	-5.039	0.0373	32.4621
AKAP8L	-3.99517	-11.1566	-11.1566	-0.34396	1	0.423	-4.975	0.0382	32.4357
SLC7A6	-3.30379	-11.1566	-5.23389	-0.34687	0.196	0.863	-12.982	0.00589	32.1636
FAM163B	-11.1566	-11.1566	-11.1566	-0.35042	0	1	-6.565	0.0225	31.8377
HADHA	-4.06648	-11.1566	-5.12109	-0.35505	0.113	0.921	-5.034	0.0373	31.4226
TMEM161B	-11.1566	-11.1566	-11.1566	-0.36028	0	1	-9.983	0.00989	30.9664
BBS9	-11.1566	-11.1566	-11.1566	-0.36555	0	1	-4.759	0.0415	30.52
FAM171A2	-11.1566	-11.1566	-11.1566	-0.3729	0	1	-5.262	0.0343	29.9184
KCNQ3	-11.1566	-11.1566	-11.1566	-0.37877	0	1	-4.929	0.0388	29.4548
HPS5	3.96827	-11.1566	-7.38954	-0.37956	2.78	0.109	-7.034	0.0197	29.3935
LOC107984950	-11.1566	-11.1566	-4.88336	-0.3796	-1	0.423	-6.548	0.0226	29.3904
LOC339166	-5.90054	-11.1566	-4.16267	-0.38135	-0.199	0.861	-21.728	0.00212	29.2555
MAK	-11.1566	-11.1566	-11.1566	-0.38904	0	1	-7.956	0.0155	28.6772
LOC107986987	-11.1566	-11.1566	-11.1566	-0.38988	0	1	-5.017	0.0376	28.6154
CLIP4	-3.17258	-11.1566	-5.8102	-0.39206	0.275	0.81	-5.965	0.027	28.4563
YLPM1	-4.71951	-11.1566	-5.28177	-0.39521	0.065	0.955	-4.434	0.0473	28.2295
LOC101929124	-11.1566	-11.1566	-11.1566	-0.40476	0	1	-6.532	0.0227	27.5634
ZNF213	-11.1566	-11.1566	-11.1566	-0.41974	0	1	-6.453	0.0232	26.5797
ACADVL	-3.96208	-11.1566	-11.1566	-0.42328	1	0.423	-5.743	0.0291	26.3574
NUP210	-11.1566	-11.1566	-11.1566	-0.42412	0	1	-6.514	0.0228	26.3052
SIDT1	-11.1566	-11.1566	-11.1566	-0.4307	0	1	-9.36	0.0113	25.9034
ITPKB	-2.95162	-11.1566	-11.1566	-0.43334	1	0.423	-20.644	0.00234	25.7456
DHX9	-4.00327	-11.1566	-7.58423	-0.43615	0.448	0.699	-7.921	0.0156	25.5797
BRWD1	-11.1566	-11.1566	-5.21846	-0.44561	-1	0.423	-11.301	0.00774	25.0366
SLC12A2	-5.3633	-11.1566	-6.21039	-0.45473	0.111	0.922	-9.409	0.0112	24.5345
CBL	-11.1566	-11.1566	-5.0004	-0.4558	-1	0.423	-4.987	0.038	24.4769
SLC16A10	2.78352	-11.1566	-5.10453	-0.45893	1.274	0.331	-12.06	0.00681	24.31
LINC00987	-3.12014	-11.1566	-4.38227	-0.46237	0.12	0.916	-4.984	0.038	24.1291
CLCN3	-11.1566	-11.1566	-11.1566	-0.46383	0	1	-4.979	0.0381	24.0532
SMC2	-3.5834	-11.1566	-5.42879	-0.47045	0.194	0.864	-6.493	0.023	23.7147
LOC105369917	-11.1566	-11.1566	-11.1566	-0.47451	0	1	-212.619	2.22e-05	23.5118
KIF23	-11.1566	-11.1566	-5.18925	-0.47883	-1	0.423	-4.97	0.0382	23.2997
IGSF5	-11.1566	-11.1566	-11.1566	-0.48498	0	1	-4.973	0.0382	23.0042
LOC107984112	-4.29592	-11.1566	-5.64105	-0.4913	0.153	0.893	-44.028	0.000516	22.7083
QARS	-4.20364	-11.1566	-11.1566	-0.49241	1	0.423	-5.308	0.0338	22.6571
LOC105373942	-11.1566	-11.1566	-11.1566	-0.49256	0	1	-8.566	0.0134	22.6502
FRMD1	-11.1566	-11.1566	-11.1566	-0.49464	0	1	-6.97	0.02	22.5549
LENG8	-11.1566	-11.1566	-11.1566	-0.49666	0	1	-4.968	0.0383	22.4632
CEP128	-11.1566	-11.1566	-5.3811	-0.50026	-1	0.423	-5.78	0.0287	22.3016
LOC105376601	-11.1566	-11.1566	-11.1566	-0.50894	0	1	-4.962	0.0383	21.9212
CECR2	-11.1566	-11.1566	-11.1566	-0.51143	0	1	-5.99	0.0268	21.8145
SNX19	-5.46141	-11.1566	-5.51601	-0.51198	0.007	0.996	-42.584	0.000551	21.791
ESF1	-4.14512	-11.1566	-11.1566	-0.51233	1	0.423	-4.96	0.0384	21.7762
LOC101929800	-11.1566	-11.1566	-11.1566	-0.51573	0	1	-6.826	0.0208	21.6326
LOC105371466	-11.1566	-11.1566	-11.1566	-0.51684	0	1	-4.958	0.0384	21.5861
HTR5A-AS1	-11.1566	-11.1566	-7.18934	-0.52025	-1	0.423	-5.13	0.036	21.4447
LOC100294145	-11.1566	-11.1566	-11.1566	-0.52231	0	1	-6.461	0.0232	21.3601
TEX41	-11.1566	-11.1566	-11.1566	-0.52872	0	1	-8.463	0.0137	21.1011
MCM4	-4.15521	-11.1566	-5.20982	-0.53251	0.115	0.92	-4.951	0.0385	20.9509
EHMT2	-11.1566	-11.1566	-7.39402	-0.53631	-1	0.423	-6.588	0.0223	20.8025
PITPNM1	-11.1566	-11.1566	-11.1566	-0.5414	0	1	-6.519	0.0228	20.6069
TSNAX-DISC1	-5.73046	-11.1566	-5.99258	-0.54338	0.035	0.976	-6.67	0.0218	20.5318
TPCN1	-11.1566	-11.1566	-5.7475	-0.54682	-1	0.423	-9.78	0.0103	20.4027
PPFIA3	-11.1566	-11.1566	-11.1566	-0.54722	0	1	-6.247	0.0247	20.3877
LOC729461	-2.33243	-11.1566	-11.1566	-0.55297	1	0.423	-6.442	0.0233	20.1757
LOC642643	-11.1566	-11.1566	-11.1566	-0.55297	0	1	-6.442	0.0233	20.1757
NIPAL3	-3.93547	-11.1566	-5.7046	-0.55326	0.196	0.864	-9.008	0.0122	20.1652
PHF24	-11.1566	-11.1566	-11.1566	-0.55413	0	1	-6.442	0.0233	20.1335
SAE1	-3.08366	-11.1566	-4.72582	-0.55542	0.159	0.889	-4.94	0.0387	20.0867
TUBGCP5	-11.1566	-11.1566	-7.30308	-0.58981	-1	0.423	-5.517	0.0314	18.9155
MPHOSPH9	-11.1566	-11.1566	-5.01	-0.59029	-1	0.423	-6.734	0.0214	18.9002
CWC22	-4.19184	-11.1566	-11.1566	-0.60576	1	0.423	-4.917	0.039	18.4175
CACNB3	-11.1566	-11.1566	-6.88622	-0.62012	-1	0.423	-4.876	0.0396	17.991
LINC01613	-11.1566	-11.1566	-11.1566	-0.62989	0	1	-4.905	0.0392	17.7119
CIC	-4.80485	-11.1566	-5.35946	-0.63457	0.064	0.955	-5.816	0.0284	17.5813
NET1	3.8254	-11.1566	-4.44317	-0.63627	1.199	0.354	-6.392	0.0237	17.5343
NBR1	-11.1566	-11.1566	-4.75824	-0.64028	-1	0.423	-4.876	0.0396	17.4245
RBM12	-11.1566	-11.1566	-4.76524	-0.64336	-1	0.423	-4.899	0.0393	17.3411
PRMT3	-11.1566	-11.1566	-11.1566	-0.65933	0	1	-6.603	0.0222	16.9211
LOC107985374	-11.1566	-11.1566	-11.1566	-0.68551	0	1	-4.88	0.0396	16.2749
ABCC3	-11.1566	-11.1566	-5.4904	-0.68818	-1	0.423	-7.735	0.0164	16.2117
LINC00641	-3.19532	-11.1566	-4.45011	-0.68841	0.121	0.916	-14.269	0.00488	16.2063
LOC101927267	-11.1566	-11.1566	-6.55211	-0.69457	-1	0.423	-6.445	0.0233	16.0626
BCAT1	-4.73421	-11.1566	-4.99634	-0.69918	0.029	0.98	-9.057	0.012	15.9567
HSDL2	-3.36022	-11.1566	-4.50471	-0.70336	0.112	0.922	-10.363	0.00919	15.8618
LINC00869	-11.1566	-11.1566	-11.1566	-0.7149	0	1	-4.767	0.0413	15.6058
TCAIM	3.46739	-11.1566	-11.1566	-0.71622	25.564	0.00153	-6.803	0.021	15.577
CCDC88B	-11.1566	-11.1566	-4.77589	-0.71851	-1	0.423	-6.464	0.0232	15.5274
ENY2	-11.1566	-11.1566	-4.08079	-0.72029	-1	0.423	-4.863	0.0398	15.489
ARHGEF2	-11.1566	-11.1566	-5.30909	-0.73105	-1	0.423	-4.858	0.0399	15.261
LOC102724148	-11.1566	-11.1566	-11.1566	-0.73264	0	1	-6.333	0.0241	15.2279
ATRX	3.17533	-11.1566	-6.21695	-0.73688	1.876	0.202	-5.611	0.0304	15.1403
LOC105373451	-11.1566	-11.1566	-4.91817	-0.7417	-1	0.423	-7.695	0.0165	15.0419
ZNF316	-11.1566	-11.1566	-5.31886	-0.7506	-1	0.423	-4.849	0.04	14.8635
MAPT-IT1	-11.1566	-11.1566	-11.1566	-0.75108	0	1	-4.849	0.04	14.8541
NAT10	-11.1566	-11.1566	-11.1566	-0.75372	0	1	-4.909	0.0391	14.802
RNASEL	-11.1566	-11.1566	-11.1566	-0.76847	0	1	-6.311	0.0242	14.5179
LOC105372009	-11.1566	-11.1566	-5.58577	-0.78443	-1	0.423	-6.302	0.0243	14.2225
LOC107984332	-11.1566	-11.1566	-11.1566	-0.79968	0	1	-4.616	0.0439	13.9513
LOC105372173	-11.1566	-11.1566	-5.98156	-0.80384	-1	0.423	-11.849	0.00705	13.8791
MICAL1	-11.1566	-11.1566	-11.1566	-0.805	0	1	-4.824	0.0404	13.8591
PSMD1	-3.70695	-11.1566	-1.38422	-0.81654	-0.302	0.792	-4.818	0.0405	13.6632
FMNL2	-11.1566	-11.1566	-11.1566	-0.82485	0	1	-4.815	0.0406	13.5256
LOC105369901	-11.1566	-11.1566	-11.1566	-0.82658	0	1	-6.605	0.0222	13.4973
PDE3B	-11.1566	-11.1566	-11.1566	-0.82863	0	1	-4.813	0.0406	13.4639
MET	-11.1566	-11.1566	-11.1566	-0.82922	0	1	-9.374	0.0112	13.4543
LOC105378796	-11.1566	-11.1566	-11.1566	-0.83032	0	1	-11.124	0.00799	13.4365
BCL9L	-11.1566	-11.1566	-11.1566	-0.83298	0	1	-6.272	0.0245	13.3936
LOC105373821	-11.1566	-11.1566	-11.1566	-0.84924	0	1	-4.803	0.0408	13.1371
MOV10L1	-11.1566	-11.1566	-11.1566	-0.85481	0	1	-5.06	0.037	13.0515
LOC105378948	-11.1566	-11.1566	-11.1566	-0.86205	0	1	-6.933	0.0202	12.9419
LOC105373945	-11.1566	-11.1566	-5.06459	-0.87598	-1	0.423	-6.246	0.0247	12.7361
LOC107986028	-11.1566	-11.1566	-11.1566	-0.88069	0	1	-8.967	0.0123	12.668
TBC1D4	-11.1566	-11.1566	-7.28792	-0.88573	-1	0.423	-5.009	0.0377	12.5959
PSME3	-4.33464	-11.1566	-4.41285	-0.89136	0.008	0.995	-4.784	0.0411	12.5164
LOC107986003	-11.1566	-11.1566	-6.76359	-0.89414	-1	0.423	-10.419	0.00909	12.4774
MYRF	-11.1566	-11.1566	-11.1566	-0.89469	0	1	-4.782	0.0411	12.4698
GTF3C4	-11.1566	-11.1566	-5.34724	-0.91947	-1	0.423	-14.138	0.00497	12.1337
LOC105375896	-11.1566	-11.1566	-11.1566	-0.92652	0	1	-4.767	0.0413	12.0414
C3orf67	-11.1566	-11.1566	-5.52553	-0.92767	-1	0.423	-8.329	0.0142	12.0265
LOC105370821	-11.1566	-11.1566	-11.1566	-0.93664	0	1	-4.977	0.0381	11.9113
RREB1	-11.1566	-11.1566	-11.1566	-0.94255	0	1	-6.214	0.025	11.8366
PLEKHA7	-11.1566	-11.1566	-11.1566	-0.94699	0	1	-4.774	0.0412	11.7811
SIPA1L3	-11.1566	-11.1566	-11.1566	-0.95095	0	1	-6.714	0.0215	11.732
LOC105375532	-3.29049	-11.1566	-11.1566	-0.96909	1	0.423	-8.89	0.0125	11.5124
LOC105379516	-11.1566	-11.1566	-11.1566	-0.99577	0	1	-52.791	0.000359	11.204
CELSR2	-11.1566	-11.1566	-8.03827	-0.99837	-1	0.423	-5.481	0.0318	11.1748
LOC100507103	-11.1566	-11.1566	-11.1566	-1.00568	0	1	-34.395	0.000845	11.0936
NSFL1C	-11.1566	-11.1566	-11.1566	-1.01334	0	1	-4.727	0.042	11.0097
KIF24	-11.1566	-11.1566	-4.93598	-1.02154	-1	0.423	-4.644	0.0434	10.9213
LOC100996379	-3.82546	-11.1566	-11.1566	-1.02275	1	0.423	-78.171	0.000164	10.9084
LOC105369574	-11.1566	-11.1566	-11.1566	-1.02904	0	1	-5.022	0.0375	10.8417
MROH7-TTC4	3.04857	-11.1566	-11.1566	-1.0405	6.383	0.0237	-7.602	0.0169	10.7223
ZZZ3	-11.1566	-11.1566	-11.1566	-1.04441	0	1	-8.825	0.0126	10.6822
LTBP3	-11.1566	-11.1566	-5.46788	-1.04865	-1	0.423	-4.71	0.0423	10.639
TBC1D9B	-11.1566	-11.1566	-5.47185	-1.05658	-1	0.423	-4.707	0.0423	10.5591
ATAD2	-4.45487	-11.1566	-1.81165	-1.05786	-0.379	0.742	-4.874	0.0397	10.5464
LOC105369827	-11.1566	-11.1566	-11.1566	-1.06032	0	1	-4.705	0.0424	10.5219
ENOX1	-2.36478	-11.1566	-11.1566	-1.07835	1	0.423	-5.713	0.0293	10.346
LOC107984865	-11.1566	-11.1566	-11.1566	-1.09164	0	1	-18.966	0.00277	10.22
SIN3A	-11.1566	-11.1566	-5.48995	-1.09277	-1	0.423	-4.69	0.0426	10.2094
MYBPC3	-11.1566	-11.1566	-11.1566	-1.0939	0	1	-4.689	0.0426	10.1989
LOC107986079	-11.1566	-11.1566	-11.1566	-1.10732	0	1	-7.425	0.0177	10.0753
LOC107986010	-11.1566	-11.1566	-11.1566	-1.12469	0	1	-8.754	0.0128	9.91969
PPP2R5E	-3.9525	-11.1566	-6.23137	-1.12709	0.261	0.819	-4.674	0.0429	9.89857
LOC105377743	-11.1566	-11.1566	-11.1566	-1.13533	0	1	-4.841	0.0402	9.82673
NCKAP5L	-11.1566	-11.1566	-5.51867	-1.15022	-1	0.423	-4.663	0.0431	9.69952
LOC105371589	-11.1566	-11.1566	-11.1566	-1.15094	0	1	-10.062	0.00974	9.69345
LOC105371017	-2.60591	-11.1566	-5.53601	-1.1565	0.286	0.802	-14.496	0.00473	9.64685
LINC01310	-11.1566	-11.1566	-11.1566	-1.16384	0	1	-4.657	0.0432	9.58601
LOC105378726	-11.1566	-11.1566	-8.06423	-1.16571	-1	0.423	-10.312	0.00928	9.57063
LOC105373950	-11.1566	-11.1566	-5.88272	-1.1708	-1	0.423	-11.701	0.00723	9.52902
EDRF1	-11.1566	-11.1566	-5.55581	-1.17569	-1	0.423	-4.8	0.0408	9.48939
LOC107985216	-3.80019	-11.1566	-11.1566	-1.19601	1	0.423	-7.359	0.018	9.32817
GREB1L	-11.1566	-11.1566	-11.1566	-1.19834	0	1	-6.049	0.0263	9.31003
GCC2	-4.8569	-11.1566	-5.75669	-1.19953	0.108	0.924	-5.792	0.0286	9.30079
GALNT13	-3.6598	-11.1566	-5.79741	-1.2077	0.232	0.839	-6.045	0.0263	9.23787
LOC105376095	-11.1566	-11.1566	-11.1566	-1.20984	0	1	-4.408	0.0479	9.22153
DDX11	-11.1566	-11.1566	-11.1566	-1.2123	0	1	-4.634	0.0436	9.20282
SBNO1	-11.1566	-11.1566	-5.55073	-1.21433	-1	0.423	-4.633	0.0436	9.18744
KTN1	-4.58484	-11.1566	-5.56739	-1.22684	0.114	0.92	-4.615	0.0439	9.09375
MYO18B	-11.1566	-11.1566	-5.94518	-1.22722	-1	0.423	-7.248	0.0186	9.09094
LOC105370067	-11.1566	-11.1566	-11.1566	-1.2398	0	1	-6.025	0.0265	8.99869
LINC00623	-11.1566	-11.1566	-11.1566	-1.24668	0	1	-5.688	0.0296	8.94903
MDC1	-4.76529	-11.1566	-11.1566	-1.25267	1	0.423	-6.017	0.0266	8.90624
LOC105378924	-11.1566	-11.1566	-11.1566	-1.25388	0	1	-7.317	0.0182	8.89765
LOC105374798	-11.1566	-11.1566	-11.1566	-1.26612	0	1	-4.609	0.044	8.81163
LOC284561	-11.1566	-11.1566	-5.66954	-1.291	-1	0.423	-10.016	0.00983	8.64181
TNS3	-11.1566	-11.1566	-11.1566	-1.29377	0	1	-4.654	0.0433	8.62331
UBR3	-4.47187	-11.1566	-5.2366	-1.29949	0.086	0.94	-7.703	0.0165	8.58535
LOC105376209	-11.1566	-11.1566	-11.1566	-1.30118	0	1	-4.593	0.0443	8.5742
A2M	-11.1566	-11.1566	-11.1566	-1.32235	0	1	-4.583	0.0445	8.43693
KLF15	-4.69648	-11.1566	-4.9586	-1.32257	0.029	0.98	-5.306	0.0338	8.43553
LOC105377826	-11.1566	-11.1566	-11.1566	-1.32323	0	1	-4.582	0.0445	8.43132
DIP2C	-11.1566	-11.1566	-11.1566	-1.32741	0	1	-4.739	0.0418	8.40477
ASXL1	-4.56566	-11.1566	-11.1566	-1.33237	1	0.423	-4.578	0.0446	8.37348
GEMIN5	-11.1566	-11.1566	-5.61182	-1.33652	-1	0.423	-4.576	0.0446	8.34748
LOC102724780	-11.1566	-11.1566	-7.48262	-1.34053	-1	0.423	-652.409	2.35e-06	8.32251
LOC107986348	-11.1566	-11.1566	-11.1566	-1.35253	0	1	-4.569	0.0448	8.24867
UBR2	-4.56235	-11.1566	-5.79492	-1.36106	0.145	0.898	-4.595	0.0443	8.19698
LOC105379173	-11.1566	-11.1566	-5.62689	-1.36665	-1	0.423	-4.562	0.0449	8.16345
HEXA-AS1	-11.1566	-11.1566	-11.1566	-1.371	0	1	-27.687	0.00131	8.13755
KIAA0922	-4.60227	-11.1566	-5.65879	-1.37933	0.124	0.914	-4.45	0.047	8.08841
MED24	-11.1566	-11.1566	-11.1566	-1.39008	0	1	-5.934	0.0273	8.02585
LOC105373905	-11.1566	-11.1566	-11.1566	-1.41847	0	1	-4.538	0.0453	7.86522
STAG3L5P-PVRIG2P-PILRB	-11.1566	-11.1566	-4.77519	-1.42734	-1	0.423	-7.124	0.0192	7.81634
PATJ	-4.6056	-11.1566	-11.1566	-1.43055	1	0.423	-4.538	0.0453	7.7988
SPTBN5	-11.1566	-11.1566	-11.1566	-1.50125	0	1	-6.767	0.0212	7.43153
LINC01388	-11.1566	-11.1566	-11.1566	-1.51789	0	1	-4.35	0.049	7.35006
SHANK3	-11.1566	-11.1566	-5.70633	-1.52554	-1	0.423	-4.488	0.0463	7.3132
SBF2	-11.1566	-11.1566	-5.65566	-1.54235	-1	0.423	-4.741	0.0418	7.23349
LRFN2	-5.36627	-11.1566	-6.42087	-1.55094	0.141	0.901	-12.941	0.00592	7.19343
PCNX3	-11.1566	-11.1566	-5.65039	-1.56005	-1	0.423	-4.483	0.0464	7.15142
LOC105370928	-11.1566	-11.1566	-5.3137	-1.5605	-1	0.423	-4.881	0.0396	7.14936
FBXO28	-4.67281	-11.1566	-11.1566	-1.5677	1	0.423	-4.468	0.0467	7.11653
LOC105370469	-11.1566	-11.1566	-11.1566	-1.595	0	1	-4.456	0.0469	6.99472
ARAP2	-11.1566	-11.1566	-6.39211	-1.60461	-1	0.423	-6.641	0.022	6.95283
ADPGK-AS1	-11.1566	-11.1566	-11.1566	-1.60734	0	1	-65.442	0.000234	6.94102
LOC107986407	-11.1566	-11.1566	-11.1566	-1.61059	0	1	-5.8	0.0285	6.92701
C7orf55-LUC7L2	-4.19894	-11.1566	-1.00731	-1.61997	-0.437	0.706	-4.444	0.0471	6.88691
LOC105377220	-11.1566	-11.1566	-5.25799	-1.62885	-1	0.423	-4.44	0.0472	6.84936
LOC105377217	-11.1566	-11.1566	-5.25799	-1.62885	-1	0.423	-4.44	0.0472	6.84936
LOC105370518	-11.1566	-11.1566	-1.31829	-1.63847	-4.017	0.0568	-5.783	0.0287	6.80915
ZFYVE16	-11.1566	-11.1566	-11.1566	-1.66359	0	1	-4.948	0.0385	6.70633
LOC107984718	-11.1566	-11.1566	-11.1566	-1.68099	0	1	-14.67	0.00462	6.63691
NF1	-5.01554	-11.1566	-5.84084	-1.69015	0.102	0.929	-5.97	0.027	6.60094
GON4L	2.71278	-11.1566	-7.78976	-1.72547	2.981	0.0966	-4.439	0.0472	6.46582
AP1AR	-11.1566	-11.1566	-11.1566	-1.73351	0	1	-4.391	0.0482	6.43583
THCAT155	-11.1566	-11.1566	-11.1566	-1.73835	0	1	-4.389	0.0482	6.41791
ANKRD12	-3.74456	-11.1566	-5.79916	-1.74118	0.225	0.844	-4.327	0.0495	6.40748
HCFC1	-11.1566	-11.1566	-5.81684	-1.7621	-1	0.423	-4.41	0.0478	6.33141
FLJ10038	-4.7539	-11.1566	-11.1566	-1.83416	1	0.423	-27.848	0.00129	6.08266
ARHGAP21	-4.80155	-11.1566	-5.85615	-1.86707	0.127	0.911	-5.644	0.03	5.97545
LOC101927580	-2.50288	-11.1566	-5.166	-1.86968	0.253	0.824	-16.8	0.00353	5.96711
STRC	-11.1566	-11.1566	-11.1566	-1.90992	0	1	-4.309	0.0499	5.84139
ACBD6	-11.1566	-11.1566	-5.29725	-1.94908	-1	0.423	-13.382	0.00554	5.72402
ACSBG1	-11.1566	-11.1566	-11.1566	-2.0453	0	1	-6.732	0.0214	5.45474
KMT2C	-11.1566	-11.1566	-11.1566	-2.12145	0	1	-6.107	0.0258	5.25894
SACS	1.53171	-11.1566	-11.1566	-2.13749	11.716	0.00721	-6.664	0.0218	5.21948
MUC4	-11.1566	-11.1566	-11.1566	-2.17983	0	1	-7.834	0.016	5.1181
DNHD1	-11.1566	-11.1566	-11.1566	-2.20007	0	1	-6.618	0.0221	5.07101
UNC13C	-11.1566	-11.1566	-11.1566	-2.20552	0	1	-6.614	0.0222	5.05848
AHNAK2	-3.93888	-11.1566	-11.1566	-2.26586	1	0.423	-7.759	0.0163	4.92377
ASPM	-3.99882	-11.1566	-5.05343	-2.28941	0.112	0.921	-4.683	0.0428	4.87312
MDN1	-5.46333	-11.1566	-3.16463	-2.44932	-0.372	0.746	-5.29	0.034	4.55497
C12orf40	-11.1566	-11.1566	-11.1566	-2.99244	0	1	-5.32	0.0336	3.72826
