# Supplementary material for: CD63+ and MHC Class I+ Subsets of Extracellular Vesicles Produced by Wild-Type and CD47-Deficient Jurkat T Cells Have Divergent Functional Effects on Endothelial Cell Gene Expression
Source: Biomedicines. 2021 Nov 17;9(11):1705. doi: 10.3390/biomedicines9111705 (PMC8615535; doi:10.3390/biomedicines9111705)
Supplement: Supplementary file 1 [file biomedicines-09-01705-s001.zip › Untreated vs Beads_corrected_100521_ Data_s2C.xlsx]

## Sheet: Untreated vs Beads_corrected
Column #	Transcript ID	gene_assignment	Gene Symbol	RefSeq	p-value(IgG-Beads vs. Untreated)	Fold-Change(IgG-Beads vs. Untreated)	Fold-Change(IgG-Beads vs. Untreated) (Description)
3050	7895566	---		---	9.366e-05	2.04776	IgG-Beads up vs Untreated
5743	7912196	---		---	0.000533466	1.21498	IgG-Beads up vs Untreated
11675	7971535	---		---	0.000672674	-1.33974	IgG-Beads down vs Untreated
5423	7908993	NM_005686 // SOX13 // SRY box 13 // 1q32 // 9580 /// XM_005245623 // SOX13 // SRY box 1	SOX13	NM_005686	0.000834071	-1.35033	IgG-Beads down vs Untreated
13706	7991453	NM_207446 // FAM174B // family with sequence similarity 174, member B // 15q26.1 // 400	FAM174B	NM_207446	0.000943019	-1.20334	IgG-Beads down vs Untreated
250	7892749	---		---	0.000946067	2.8996	IgG-Beads up vs Untreated
9563	7949851	NR_130935 // C11orf72 // chromosome 11 open reading frame 72 // 11q13.2 // 100505621 //	C11orf72	NR_130935	0.000946503	-1.32966	IgG-Beads down vs Untreated
32514	8175302	NM_001078172 // FAM127B // family with sequence similarity 127, member B // Xq26.3 // 2	FAM127B	NM_001078172	0.000999252	-1.36168	IgG-Beads down vs Untreated
31103	8162531	OTTHUMT00000053235 // MT1P1 // metallothionein 1 pseudogene 1 // 9q22.32 // 493987	MT1P1	OTTHUMT00000053235	0.000999374	-1.27495	IgG-Beads down vs Untreated
2246	7894759	---		---	0.00101799	1.57365	IgG-Beads up vs Untreated
2087	7894597	---		---	0.00119662	1.76996	IgG-Beads up vs Untreated
2516	7895030	---		---	0.00123825	2.40601	IgG-Beads up vs Untreated
25238	8107206	---		---	0.00124651	-1.21498	IgG-Beads down vs Untreated
9537	7949592	NM_004292 // RIN1 // Ras and Rab interactor 1 // 11q13.2 // 9610 /// XM_011545399 // RI	RIN1	NM_004292	0.0015198	-1.36214	IgG-Beads down vs Untreated
3166	7895682	---		---	0.00155278	2.46766	IgG-Beads up vs Untreated
7955	7934706	---		---	0.00165045	2.87653	IgG-Beads up vs Untreated
7957	7934717	---		---	0.00165045	2.87653	IgG-Beads up vs Untreated
20930	8064900	---		---	0.00169176	-1.35133	IgG-Beads down vs Untreated
14120	7995813	NR_003658 // MT1DP // metallothionein 1D, pseudogene (functional) // 16q13 // 326343 //	MT1DP	NR_003658	0.00173432	-1.40381	IgG-Beads down vs Untreated
14903	8003922	NM_001001683 // MED11 // mediator complex subunit 11 // 17p13.2 // 400569 /// NM_001305	MED11	NM_001001683	0.00179207	-1.52609	IgG-Beads down vs Untreated
8709	7941976	NM_002496 // NDUFS8 // NADH dehydrogenase (ubiquinone) Fe-S protein 8, 23kDa (NADH-coen	NDUFS8	NM_002496	0.00181546	-1.47774	IgG-Beads down vs Untreated
32037	8171029	NM_001007523 // F8A2 // coagulation factor VIII-associated 2 // Xq28 // 474383 /// NM_0	F8A2	NM_001007523	0.00187063	-1.29571	IgG-Beads down vs Untreated
3174	7895690	---		---	0.00189996	-1.31662	IgG-Beads down vs Untreated
11633	7971163	---		---	0.00215446	1.71386	IgG-Beads up vs Untreated
32031	8170998	NM_001007523 // F8A2 // coagulation factor VIII-associated 2 // Xq28 // 474383 /// NM_0	F8A2	NM_001007523	0.00239576	-1.29973	IgG-Beads down vs Untreated
26853	8122598	---		---	0.00260774	1.36968	IgG-Beads up vs Untreated
2004	7894513	---		---	0.00266573	-1.62071	IgG-Beads down vs Untreated
6623	7921237	NM_001195388 // FCRL5 // Fc receptor-like 5 // 1q21 // 83416 /// NM_031281 // FCRL5 //	FCRL5	NM_001195388	0.00273066	-1.26923	IgG-Beads down vs Untreated
26398	8117922	NM_001077497 // PRR3 // proline rich 3 // 6p21.33 // 80742 /// NM_025263 // PRR3 // pro	PRR3	NM_001077497	0.00301015	-1.38128	IgG-Beads down vs Untreated
14669	8001531	NM_001301267 // MT1G // metallothionein 1G // 16q13 // 4495 /// NM_005950 // MT1G // me	MT1G	NM_001301267	0.00301404	-1.41752	IgG-Beads down vs Untreated
20662	8062119	OTTHUMT00000078853 // MT1P3 // metallothionein 1 pseudogene 3 // 20q11.2 // 140851 ///	MT1P3	OTTHUMT00000078853	0.00309807	-1.38684	IgG-Beads down vs Untreated
11271	7967486	NM_001304957 // CCDC92 // coiled-coil domain containing 92 // 12q24.31 // 80212 /// NM_	CCDC92	NM_001304957	0.0031948	-1.18466	IgG-Beads down vs Untreated
7991	7934970	NM_000872 // HTR7 // 5-hydroxytryptamine (serotonin) receptor 7, adenylate cyclase-coup	HTR7	NM_000872	0.00324899	-1.34812	IgG-Beads down vs Untreated
27075	8124527	NM_005322 // HIST1H1B // histone cluster 1, H1b // 6p22.1 // 3009 /// ENST00000331442 /	HIST1H1B	NM_005322	0.0033183	-1.72943	IgG-Beads down vs Untreated
21487	8070097	NM_001040192 // DNAJC28 // DnaJ (Hsp40) homolog, subfamily C, member 28 // 21q22.11 //	DNAJC28	NM_001040192	0.00332712	-1.24953	IgG-Beads down vs Untreated
22448	8079707	NM_199069 // NDUFAF3 // NADH dehydrogenase (ubiquinone) complex I, assembly factor 3 //	NDUFAF3	NM_199069	0.00336581	-1.24326	IgG-Beads down vs Untreated
22051	8075462	NM_080430 // SELM // selenoprotein M // 22q12.2 // 140606 /// ENST00000400299 // SELM /	SELM	NM_080430	0.00340342	-1.52687	IgG-Beads down vs Untreated
23974	8095376	---		---	0.00344178	-1.21326	IgG-Beads down vs Untreated
1329	7893831	---		---	0.00347411	3.74391	IgG-Beads up vs Untreated
245	7892744	---		---	0.00354627	14.0773	IgG-Beads up vs Untreated
18319	8038407	NM_006270 // RRAS // related RAS viral (r-ras) oncogene homolog // 19q13.33 // 6237 ///	RRAS	NM_006270	0.00357581	-1.37188	IgG-Beads down vs Untreated
9175	7946221	NM_006284 // TAF10 // TAF10 RNA polymerase II, TATA box binding protein (TBP)-associate	TAF10	NM_006284	0.00367034	-1.24256	IgG-Beads down vs Untreated
32627	8176245	NM_001007523 // F8A2 // coagulation factor VIII-associated 2 // Xq28 // 474383 /// NM_0	F8A2	NM_001007523	0.00374801	-1.2671	IgG-Beads down vs Untreated
208	7892707	---		---	0.00375678	1.78871	IgG-Beads up vs Untreated
21823	8073328	---		---	0.003787	-1.31491	IgG-Beads down vs Untreated
29125	8144399	---		---	0.00397093	1.16132	IgG-Beads up vs Untreated
29670	8149239	---		---	0.00397093	1.16132	IgG-Beads up vs Untreated
17724	8032284	NM_006830 // UQCR11 // ubiquinol-cytochrome c reductase, complex III subunit XI // 19p1	UQCR11	NM_006830	0.00402052	-1.43226	IgG-Beads down vs Untreated
6075	7915718	NM_007170 // TESK2 // testis-specific kinase 2 // 1p32 // 10420 /// XM_005270355 // TES	TESK2	NM_007170	0.0041462	-1.23983	IgG-Beads down vs Untreated
3221	7895737	---		---	0.00423408	-1.47215	IgG-Beads down vs Untreated
18388	8039013	NM_001202473 // ZNF816-ZNF321P // ZNF816-ZNF321P readthrough // 19q // 100529240 /// NR	ZNF816-ZNF321P	NM_001202473	0.00430241	1.19345	IgG-Beads up vs Untreated
24071	8096312	---		---	0.0044272	-1.14992	IgG-Beads down vs Untreated
15131	8006187	NM_024857 // ATAD5 // ATPase family, AAA domain containing 5 // 17q11.2 // 79915 /// XM	ATAD5	NM_024857	0.00443166	1.27996	IgG-Beads up vs Untreated
32914	8178554	NM_025262 // LY6G5C // lymphocyte antigen 6 complex, locus G5C // 6p21.33 // 80741 ///	LY6G5C	NM_025262	0.00449716	-1.36109	IgG-Beads down vs Untreated
8278	7938057	OTTHUMT00000334917 // OR52N3P // olfactory receptor, family 52, subfamily N, member 3 p	OR52N3P	OTTHUMT00000334917	0.00452883	-1.34448	IgG-Beads down vs Untreated
14123	7995829	NM_005951 // MT1H // metallothionein 1H // 16q13 // 4496 /// ENST00000332374 // MT1H //	MT1H	NM_005951	0.00469034	-1.52084	IgG-Beads down vs Untreated
11217	7966839	NM_019086 // VSIG10 // V-set and immunoglobulin domain containing 10 // 12q24.23 // 546	VSIG10	NM_019086	0.00483895	1.30621	IgG-Beads up vs Untreated
5727	7912012	NM_007274 // ACOT7 // acyl-CoA thioesterase 7 // 1p36 // 11332 /// NM_181864 // ACOT7 /	ACOT7	NM_007274	0.00485736	-1.23224	IgG-Beads down vs Untreated
9991	7953871	---		---	0.0048902	1.33523	IgG-Beads up vs Untreated
24642	8101622	uc002mze.3 // TECR // trans-2,3-enoyl-CoA reductase // 19p13.12 // 9524	TECR	uc002mze.3	0.00495657	-1.36817	IgG-Beads down vs Untreated
14409	7998927	---		---	0.00501523	2.27808	IgG-Beads up vs Untreated
1837	7894344	---		---	0.00501553	1.42817	IgG-Beads up vs Untreated
9448	7948667	NM_001620 // AHNAK // AHNAK nucleoprotein // 11q12.2 // 79026 /// NM_024060 // AHNAK //	AHNAK	NM_001620	0.0050304	1.24361	IgG-Beads up vs Untreated
24158	8097122	---		---	0.00508037	-1.30948	IgG-Beads down vs Untreated
19432	8048898	NM_001005176 // SP140 // SP140 nuclear body protein // 2q37.1 // 11262 /// NM_001278451	SP140	NM_001005176	0.0051584	1.25572	IgG-Beads up vs Untreated
1611	7894115	---		---	0.00524723	1.42153	IgG-Beads up vs Untreated
12635	7980744	NM_004755 // RPS6KA5 // ribosomal protein S6 kinase, 90kDa, polypeptide 5 // 14q31-q32.	RPS6KA5	NM_004755	0.00543708	1.53632	IgG-Beads up vs Untreated
16902	8024219	NM_001001975 // ATP5D // ATP synthase, H+ transporting, mitochondrial F1 complex, delta	ATP5D	NM_001001975	0.00548893	-1.42054	IgG-Beads down vs Untreated
17045	8025858	NM_001282509 // TSPAN16 // tetraspanin 16 // 19p13.2 // 26526 /// NM_001282510 // TSPAN	TSPAN16	NM_001282509	0.0054921	-1.22435	IgG-Beads down vs Untreated
10429	7958375	---		---	0.00552201	1.29642	IgG-Beads up vs Untreated
5859	7913380	NM_001037675 // NBPF9 // neuroblastoma breakpoint family, member 9 // 1q21.1 // 400818	NBPF9	NM_001037675	0.00560174	1.37716	IgG-Beads up vs Untreated
8600	7940711	NM_199337 // TMEM179B // transmembrane protein 179B // 11q12.3 // 374395 /// XM_0052739	TMEM179B	NM_199337	0.00568109	-1.2896	IgG-Beads down vs Untreated
22637	8081645	NM_001171747 // C3orf52 // chromosome 3 open reading frame 52 // 3q13.2 // 79669 /// NM	C3orf52	NM_001171747	0.00569378	1.42649	IgG-Beads up vs Untreated
2323	7894836	---		---	0.00580266	2.80249	IgG-Beads up vs Untreated
15945	8014882	NM_032339 // MIEN1 // migration and invasion enhancer 1 // 17q12 // 84299 /// XM_005257	MIEN1	NM_032339	0.00586388	-1.34848	IgG-Beads down vs Untreated
18661	8041636	---		---	0.00587315	1.23791	IgG-Beads up vs Untreated
26752	8121569	NR_027060 // FLJ34503 // uncharacterized FLJ34503 // 6q21 // 285759 /// AK091822 // FLJ	FLJ34503	NR_027060	0.00587689	-1.26916	IgG-Beads down vs Untreated
27139	8125007	NM_025262 // LY6G5C // lymphocyte antigen 6 complex, locus G5C // 6p21.33 // 80741 ///	LY6G5C	NM_025262	0.00588628	-1.29978	IgG-Beads down vs Untreated
4796	7902721	NM_001285 // CLCA1 // chloride channel accessory 1 // 1p22.3 // 1179 /// ENST0000023470	CLCA1	NM_001285	0.0059213	-1.22375	IgG-Beads down vs Untreated
712	7893213	---		---	0.00601053	2.09584	IgG-Beads up vs Untreated
936	7893437	---		---	0.00608326	2.6333	IgG-Beads up vs Untreated
33143	8180260	---		---	0.0063171	-1.39908	IgG-Beads down vs Untreated
17585	8031097	NM_004542 // NDUFA3 // NADH dehydrogenase (ubiquinone) 1 alpha subcomplex, 3, 9kDa // 1	NDUFA3	NM_004542	0.00638054	-1.35102	IgG-Beads down vs Untreated
5588	7910792	NM_001035 // RYR2 // ryanodine receptor 2 (cardiac) // 1q43 // 6262 /// XM_006711802 //	RYR2	NM_001035	0.00640894	-1.09977	IgG-Beads down vs Untreated
1234	7893736	---		---	0.00645143	2.0319	IgG-Beads up vs Untreated
14725	8002133	NM_002801 // PSMB10 // proteasome subunit beta 10 // 16q22.1 // 5699 /// ENST0000035851	PSMB10	NM_002801	0.00646723	-1.38163	IgG-Beads down vs Untreated
22059	8075507	NM_001164501 // EIF4ENIF1 // eukaryotic translation initiation factor 4E nuclear import	EIF4ENIF1	NM_001164501	0.00666483	-1.165	IgG-Beads down vs Untreated
5126	7905754	NM_001005855 // ATP8B2 // ATPase, aminophospholipid transporter, class I, type 8B, memb	ATP8B2	NM_001005855	0.0067279	1.12557	IgG-Beads up vs Untreated
30178	8153776	NM_016208 // VPS28 // vacuolar protein sorting 28 homolog (S. cerevisiae) // 8q24.3 //	VPS28	NM_016208	0.00673806	-1.34368	IgG-Beads down vs Untreated
28586	8139270	NR_024116 // RASA4CP // RAS p21 protein activator 4C, pseudogene // 7p13 // 401331 ///	RASA4CP	NR_024116	0.00674128	-1.45387	IgG-Beads down vs Untreated
20405	8059532	NM_001162483 // C2orf83 // chromosome 2 open reading frame 83 // 2q36.3 // 56918 /// NM	C2orf83	NM_001162483	0.00685605	-1.31468	IgG-Beads down vs Untreated
25573	8110620	NM_197975 // BTNL3 // butyrophilin-like 3 // 5q35.3 // 10917 /// ENST00000342868 // BTN	BTNL3	NM_197975	0.00686427	-1.26794	IgG-Beads down vs Untreated
21009	8065517	NM_001290261 // ZNF337 // zinc finger protein 337 // 20p11.1 // 26152 /// NM_015655 //	ZNF337	NM_001290261	0.00688625	1.38123	IgG-Beads up vs Untreated
22514	8080714	NM_001164317 // FLNB // filamin B, beta // 3p14.3 // 2317 /// NM_001164318 // FLNB // f	FLNB	NM_001164317	0.00705706	1.16992	IgG-Beads up vs Untreated
3508	7896027	---		---	0.00712495	1.73282	IgG-Beads up vs Untreated
20745	8062981	NM_001184728 // PIGT // phosphatidylinositol glycan anchor biosynthesis class T // 20q1	PIGT	NM_001184728	0.00715297	-1.10785	IgG-Beads down vs Untreated
4711	7901804	NM_176877 // INADL // InaD-like (Drosophila) // 1p31.3 // 10207 /// XM_005270341 // INA	INADL	NM_176877	0.00716976	1.15689	IgG-Beads up vs Untreated
9346	7948037	---		---	0.00753734	1.24201	IgG-Beads up vs Untreated
13123	7985025	NM_175881 // ODF3L1 // outer dense fiber of sperm tails 3-like 1 // 15q24.2 // 161753 /	ODF3L1	NM_175881	0.00764458	-1.28189	IgG-Beads down vs Untreated
18552	8040417	---		---	0.00768035	1.26692	IgG-Beads up vs Untreated
18830	8043197	NM_003761 // VAMP8 // vesicle associated membrane protein 8 // 2p12-p11.2 // 8673 /// E	VAMP8	NM_003761	0.00772411	-1.33511	IgG-Beads down vs Untreated
17162	8026971	NM_006332 // IFI30 // interferon, gamma-inducible protein 30 // 19p13.1 // 10437 /// EN	IFI30	NM_006332	0.00775743	-1.49403	IgG-Beads down vs Untreated
10765	7961960	---		---	0.00785939	1.97199	IgG-Beads up vs Untreated
12763	7981947	NR_001289 // SNORD109B // small nucleolar RNA, C/D box 109B // 15q11.2 // 338429 /// NR	SNORD109B	NR_001289	0.0078736	1.57124	IgG-Beads up vs Untreated
12838	7982098	NR_001289 // SNORD109B // small nucleolar RNA, C/D box 109B // 15q11.2 // 338429 /// NR	SNORD109B	NR_001289	0.0078736	1.57124	IgG-Beads up vs Untreated
17214	8027377	XM_006723516 // LOC102724908 // uncharacterized LOC102724908 // --- // 102724908 /// XM	LOC102724908	XM_006723516	0.00791849	-1.8664	IgG-Beads down vs Untreated
11801	7972672	NM_001146197 // CCDC168 // coiled-coil domain containing 168 // 13q33.1 // 643677 /// X	CCDC168	NM_001146197	0.00794466	1.23357	IgG-Beads up vs Untreated
1404	7893908	---		---	0.00802166	2.97729	IgG-Beads up vs Untreated
7194	7926894	---		---	0.00805371	1.5459	IgG-Beads up vs Untreated
30095	8152734	NR_040044 // FER1L6-AS1 // FER1L6 antisense RNA 1 // 8q24.13 // 439941 /// ENST00000518	FER1L6-AS1	NR_040044	0.00806077	-1.26084	IgG-Beads down vs Untreated
30385	8155540	XR_432384 // LOC102725253 // uncharacterized LOC102725253 // --- // 102725253	LOC102725253	XR_432384	0.00806954	1.56023	IgG-Beads up vs Untreated
30979	8161460	XR_432384 // LOC102725253 // uncharacterized LOC102725253 // --- // 102725253	LOC102725253	XR_432384	0.00806954	1.56023	IgG-Beads up vs Untreated
13591	7990400	NM_001099436 // ULK3 // unc-51 like kinase 3 // 15q24.1 // 25989 /// NM_001284364 // UL	ULK3	NM_001099436	0.00807324	1.21574	IgG-Beads up vs Untreated
7237	7927267	NR_027632 // FAM35BP // family with sequence similarity 35, member A pseudogene // 10q1	FAM35BP	NR_027632	0.00812451	1.4115	IgG-Beads up vs Untreated
3762	7896283	---		---	0.0081826	2.56996	IgG-Beads up vs Untreated
11775	7972416	---		---	0.00819514	-1.2337	IgG-Beads down vs Untreated
23972	8095362	---		---	0.00836595	-1.19806	IgG-Beads down vs Untreated
4967	7904469	NM_001271870 // SRGAP2B // SLIT-ROBO Rho GTPase activating protein 2B // 1q21.1 // 6471	SRGAP2B	NM_001271870	0.0083694	1.11966	IgG-Beads up vs Untreated
24533	8100541	NM_001253835 // IGFBP7 // insulin like growth factor binding protein 7 // 4q12 // 3490	IGFBP7	NM_001253835	0.00845178	-1.18388	IgG-Beads down vs Untreated
5691	7911539	NM_001039577 // CCNL2 // cyclin L2 // 1p36.33 // 81669 /// NM_030937 // CCNL2 // cyclin	CCNL2	NM_001039577	0.00850453	1.23721	IgG-Beads up vs Untreated
349	7892848	---		---	0.00863537	1.93692	IgG-Beads up vs Untreated
1664	7894170	---		---	0.008667	1.74047	IgG-Beads up vs Untreated
10218	7956013	NM_001487 // BLOC1S1 // biogenesis of lysosomal organelles complex-1, subunit 1 // 12q1	BLOC1S1	NM_001487	0.00868172	-1.23163	IgG-Beads down vs Untreated
17878	8034217	NM_000121 // EPOR // erythropoietin receptor // 19p13.3-p13.2 // 2057 /// NR_033663 //	EPOR	NM_000121	0.00871036	1.29393	IgG-Beads up vs Untreated
5338	7907966	---		---	0.00871051	1.42928	IgG-Beads up vs Untreated
5042	7905079	NM_001040874 // HIST2H2AA4 // histone cluster 2, H2aa4 // 1q21.2 // 723790 /// NM_00351	HIST2H2AA4	NM_001040874	0.00877249	-1.41379	IgG-Beads down vs Untreated
6471	7919619	NM_001040874 // HIST2H2AA4 // histone cluster 2, H2aa4 // 1q21.2 // 723790 /// NM_00351	HIST2H2AA4	NM_001040874	0.00877249	-1.41379	IgG-Beads down vs Untreated
19615	8050993	NM_001029881 // CIB4 // calcium and integrin binding family member 4 // 2p23.3 // 13010	CIB4	NM_001029881	0.00889374	-1.27324	IgG-Beads down vs Untreated
1918	7894427	---		---	0.00895289	-1.70438	IgG-Beads down vs Untreated
15539	8010426	NM_001256071 // RNF213 // ring finger protein 213 // 17q25.3 // 57674 /// NM_020954 //	RNF213	NM_001256071	0.00895305	1.28141	IgG-Beads up vs Untreated
20157	8056257	NM_001291807 // FAP // fibroblast activation protein alpha // 2q23 // 2191 /// NM_00446	FAP	NM_001291807	0.00906075	1.44302	IgG-Beads up vs Untreated
13611	7990636	NR_026813 // LINC00597 // long intergenic non-protein coding RNA 597 // 15q23-q24 // 81	LINC00597	NR_026813	0.00909335	1.4622	IgG-Beads up vs Untreated
14112	7995772	NM_032935 // MT4 // metallothionein 4 // 16q13 // 84560 /// ENST00000219162 // MT4 // m	MT4	NM_032935	0.00922321	-1.34595	IgG-Beads down vs Untreated
3773	7896294	---		---	0.00924788	2.11992	IgG-Beads up vs Untreated
7084	7925751	NM_001004693 // OR2T10 // olfactory receptor, family 2, subfamily T, member 10 // 1q44	OR2T10	NM_001004693	0.00927582	-1.30512	IgG-Beads down vs Untreated
6510	7920025	---		---	0.00944545	1.31405	IgG-Beads up vs Untreated
11966	7974029	NM_001310135 // TTC6 // tetratricopeptide repeat domain 6 // 14q21.1 // 319089 /// XM_0	TTC6	NM_001310135	0.00951707	1.17248	IgG-Beads up vs Untreated
23162	8087182	NM_016453 // NCKIPSD // NCK interacting protein with SH3 domain // 3p21 // 51517 /// NM	NCKIPSD	NM_016453	0.00992127	-1.19413	IgG-Beads down vs Untreated
2120	7894630	---		---	0.01002	1.32386	IgG-Beads up vs Untreated
28031	8133904	NM_000840 // GRM3 // glutamate receptor, metabotropic 3 // 7q21.1-q21.2 // 2913 /// XM_	GRM3	NM_000840	0.0100431	-1.26952	IgG-Beads down vs Untreated
4969	7904480	NR_104081 // RNVU1-3 // RNA, variant U1 small nuclear 3 // 1q21.1 // 101954272 /// ENST	RNVU1-3	NR_104081	0.010052	-1.24468	IgG-Beads down vs Untreated
5017	7904963	NR_104081 // RNVU1-3 // RNA, variant U1 small nuclear 3 // 1q21.1 // 101954272 /// ENST	RNVU1-3	NR_104081	0.010052	-1.24468	IgG-Beads down vs Untreated
19239	8046822	---		---	0.0102342	1.18388	IgG-Beads up vs Untreated
32350	8173979	NM_001271815 // NOX1 // NADPH oxidase 1 // Xq22 // 27035 /// NM_007052 // NOX1 // NADPH	NOX1	NM_001271815	0.0103474	-1.18516	IgG-Beads down vs Untreated
3568	7896089	---		---	0.0105202	-1.39167	IgG-Beads down vs Untreated
407	7892906	---		---	0.010534	-1.21377	IgG-Beads down vs Untreated
29113	8144267	NM_018941 // CLN8 // ceroid-lipofuscinosis, neuronal 8 // 8p23 // 2055 /// XM_005266021	CLN8	NM_018941	0.0105373	1.20773	IgG-Beads up vs Untreated
5764	7912374	NM_003132 // SRM // spermidine synthase // 1p36-p22 // 6723 /// ENST00000376957 // SRM	SRM	NM_003132	0.0105851	-1.21509	IgG-Beads down vs Untreated
15317	8007949	NM_001195192 // EFCAB13 // EF-hand calcium binding domain 13 // 17q21.32 // 124989 ///	EFCAB13	NM_001195192	0.0106423	1.24951	IgG-Beads up vs Untreated
24875	8103695	NM_001009554 // MFAP3L // microfibrillar associated protein 3 like // 4q32.3 // 9848 //	MFAP3L	NM_001009554	0.0106599	-1.26672	IgG-Beads down vs Untreated
5022	7904976	NM_001037675 // NBPF9 // neuroblastoma breakpoint family, member 9 // 1q21.1 // 400818	NBPF9	NM_001037675	0.0107132	1.27486	IgG-Beads up vs Untreated
21792	8072979	NM_001301129 // POLR2F // polymerase (RNA) II (DNA directed) polypeptide F // 22q13.1 /	POLR2F	NM_001301129	0.0109167	-1.22562	IgG-Beads down vs Untreated
25920	8113724	---		---	0.0109385	1.546	IgG-Beads up vs Untreated
26062	8115164	ENST00000519690 // RPS14 // ribosomal protein S14 // 5q31-q33 // 6208 /// OTTHUMT000003	RPS14	ENST00000519690	0.0109913	1.54232	IgG-Beads up vs Untreated
19335	8047784	NM_001285549 // ZDBF2 // zinc finger, DBF-type containing 2 // 2q33.3 // 57683 /// NM_0	ZDBF2	NM_001285549	0.0111042	1.74981	IgG-Beads up vs Untreated
8698	7941843	NM_017857 // SSH3 // slingshot protein phosphatase 3 // 11q13.2 // 54961 /// XM_0052740	SSH3	NM_017857	0.0112145	-1.23858	IgG-Beads down vs Untreated
19357	8048108	---		---	0.0112428	-1.40852	IgG-Beads down vs Untreated
26632	8120501	NM_001858 // COL19A1 // collagen, type XIX, alpha 1 // 6q12-q13 // 1310 /// XM_01153543	COL19A1	NM_001858	0.0112498	-1.15668	IgG-Beads down vs Untreated
24067	8096281	NM_004967 // IBSP // integrin-binding sialoprotein // 4q21.1 // 3381 /// ENST0000022628	IBSP	NM_004967	0.0112926	-1.2	IgG-Beads down vs Untreated
20522	8060734	NR_029519 // MIR103A2 // microRNA 103a-2 // 20p13 // 406896 /// ENST00000362154 // MIR1	MIR103A2	NR_029519	0.0113678	1.35999	IgG-Beads up vs Untreated
2249	7894762	---		---	0.0114659	1.99022	IgG-Beads up vs Untreated
15168	8006573	NM_003487 // TAF15 // TATA box binding protein associated factor 15 // 17q11.1-q11.2 //	TAF15	NM_003487	0.0115448	1.24192	IgG-Beads up vs Untreated
11896	7973393	NM_022789 // IL25 // interleukin 25 // 14q11.2 // 64806 /// NM_172314 // IL25 // interl	IL25	NM_022789	0.011595	-1.32158	IgG-Beads down vs Untreated
24968	8104506	NM_007118 // TRIO // trio Rho guanine nucleotide exchange factor // 5p15.2 // 7204 ///	TRIO	NM_007118	0.0116436	1.20863	IgG-Beads up vs Untreated
13302	7986701	NR_002824 // HERC2P2 // hect domain and RLD 2 pseudogene 2 // 15q11.2 // 400322 /// NR_	HERC2P2	NR_002824	0.0116835	1.27643	IgG-Beads up vs Untreated
25539	8110318	NM_001271828 // PRELID1 // PRELI domain containing 1 // 5q35.3 // 27166 /// NM_013237 /	PRELID1	NM_001271828	0.0117707	-1.20897	IgG-Beads down vs Untreated
20812	8063551	NM_012444 // SPO11 // SPO11 meiotic protein covalently bound to DSB // 20q13.31 // 2362	SPO11	NM_012444	0.0118327	-1.24448	IgG-Beads down vs Untreated
20664	8062134	BC085019 // GDF5OS // growth differentiation factor 5 opposite strand // 20q11.2 // 554	GDF5OS	BC085019	0.0118441	-1.28335	IgG-Beads down vs Untreated
3668	7896189	---		---	0.0118562	2.14203	IgG-Beads up vs Untreated
7082	7925747	NM_001004694 // OR2T29 // olfactory receptor, family 2, subfamily T, member 29 // 1q44	OR2T29	NM_001004694	0.0118807	-1.22181	IgG-Beads down vs Untreated
5818	7912808	NM_001037675 // NBPF9 // neuroblastoma breakpoint family, member 9 // 1q21.1 // 400818	NBPF9	NM_001037675	0.0119199	1.26751	IgG-Beads up vs Untreated
21406	8069399	NM_001146115 // DIP2A // disco-interacting protein 2 homolog A // 21q22.3 // 23181 ///	DIP2A	NM_001146115	0.0119388	1.22202	IgG-Beads up vs Untreated
14193	7996715	NM_198443 // NRN1L // neuritin 1-like // 16q22.1 // 123904 /// ENST00000339176 // NRN1L	NRN1L	NM_198443	0.012092	-1.19214	IgG-Beads down vs Untreated
29467	8147541	---		---	0.0124986	-1.16733	IgG-Beads down vs Untreated
21	7892517	---		---	0.012539	2.37765	IgG-Beads up vs Untreated
20532	8060796	NM_001303477 // C20orf196 // chromosome 20 open reading frame 196 // 20p12.3 // 149840	C20orf196	NM_001303477	0.0125427	-1.18996	IgG-Beads down vs Untreated
17687	8031933	NM_001009 // RPS5 // ribosomal protein S5 // 19q13.4 // 6193 /// ENST00000196551 // RPS	RPS5	NM_001009	0.0125976	-1.45175	IgG-Beads down vs Untreated
26436	8118310	NM_005345 // HSPA1A // heat shock 70kDa protein 1A // 6p21.3 // 3303 /// ENST0000037565	HSPA1A	NM_005345	0.0126166	-1.16821	IgG-Beads down vs Untreated
16850	8023727	NM_032160 // DSEL // dermatan sulfate epimerase-like // 18q22.1 // 92126 /// ENST000003	DSEL	NM_032160	0.0126647	1.54096	IgG-Beads up vs Untreated
30641	8158009	NM_001271711 // SLC2A8 // solute carrier family 2 (facilitated glucose transporter), me	SLC2A8	NM_001271711	0.0126948	-1.29996	IgG-Beads down vs Untreated
2622	7895137	---		---	0.012762	-1.23561	IgG-Beads down vs Untreated
5024	7904999	NM_001037675 // NBPF9 // neuroblastoma breakpoint family, member 9 // 1q21.1 // 400818	NBPF9	NM_001037675	0.0127712	1.29613	IgG-Beads up vs Untreated
12256	7976876	NM_001376 // DYNC1H1 // dynein, cytoplasmic 1, heavy chain 1 // 14q32 // 1778 /// ENST0	DYNC1H1	NM_001376	0.0128555	1.2129	IgG-Beads up vs Untreated
27260	8126371	NM_001136017 // CCND3 // cyclin D3 // 6p21 // 896 /// NM_001136125 // CCND3 // cyclin D	CCND3	NM_001136017	0.012878	-1.19276	IgG-Beads down vs Untreated
14989	8005064	NM_014859 // ARHGAP44 // Rho GTPase activating protein 44 // 17p12 // 9912 /// XM_00525	ARHGAP44	NM_014859	0.0129763	-1.2668	IgG-Beads down vs Untreated
3219	7895735	---		---	0.0129929	-1.69448	IgG-Beads down vs Untreated
2344	7894858	---		---	0.0130789	-1.32492	IgG-Beads down vs Untreated
3738	7896259	---		---	0.0131069	1.77644	IgG-Beads up vs Untreated
25079	8105577	---		---	0.0131147	1.42521	IgG-Beads up vs Untreated
6292	7917974	---		---	0.0131431	-1.25187	IgG-Beads down vs Untreated
14381	7998666	NR_002326 // SNORA64 // small nucleolar RNA, H/ACA box 64 // 16p13.3 // 26784 /// ENST0	SNORA64	NR_002326	0.0131712	-1.59374	IgG-Beads down vs Untreated
18265	8037847	NM_001301076 // AP2S1 // adaptor-related protein complex 2 sigma 1 subunit // 19q13.32	AP2S1	NM_001301076	0.0131916	-1.23452	IgG-Beads down vs Untreated
1011	7893512	---		---	0.0132488	1.34565	IgG-Beads up vs Untreated
4191	7896716	---		---	0.0134077	1.5416	IgG-Beads up vs Untreated
1325	7893827	---		---	0.0134357	-1.27347	IgG-Beads down vs Untreated
24566	8100808	NM_005420 // SULT1E1 // sulfotransferase family 1E member 1 // 4q13.1 // 6783 /// XM_01	SULT1E1	NM_005420	0.0134787	1.14353	IgG-Beads up vs Untreated
17809	8033349	NR_024372 // FLJ25758 // MAP/microtubule affinity-regulating kinase 1 pseudogene // 19p	FLJ25758	NR_024372	0.013532	-1.2931	IgG-Beads down vs Untreated
6445	7919438	NM_001037675 // NBPF9 // neuroblastoma breakpoint family, member 9 // 1q21.1 // 400818	NBPF9	NM_001037675	0.013664	1.27947	IgG-Beads up vs Untreated
29188	8144719	---		---	0.0137433	1.88275	IgG-Beads up vs Untreated
4007	7896529	---		---	0.0138013	-1.37562	IgG-Beads down vs Untreated
3783	7896304	---		---	0.0138586	2.7519	IgG-Beads up vs Untreated
31818	8169154	---		---	0.0138983	1.2637	IgG-Beads up vs Untreated
336	7892835	---		---	0.0141118	-1.41375	IgG-Beads down vs Untreated
14119	7995806	ENST00000290705 // MT1A // metallothionein 1A // 16q13 // 4489 /// ENST00000622334 // M	MT1A	ENST00000290705	0.0141494	-1.19282	IgG-Beads down vs Untreated
25655	8111417	NM_001012509 // SLC45A2 // solute carrier family 45, member 2 // 5p13.2 // 51151 /// NM	SLC45A2	NM_001012509	0.0141726	-1.34724	IgG-Beads down vs Untreated
6420	7919271	NM_001037675 // NBPF9 // neuroblastoma breakpoint family, member 9 // 1q21.1 // 400818	NBPF9	NM_001037675	0.014174	1.29101	IgG-Beads up vs Untreated
18605	8040843	NM_001306079 // CAD // carbamoyl-phosphate synthetase 2, aspartate transcarbamylase, an	CAD	NM_001306079	0.0141894	1.14563	IgG-Beads up vs Untreated
14344	7998267	NM_001005920 // JMJD8 // jumonji domain containing 8 // 16p13.3 // 339123 /// XM_005255	JMJD8	NM_001005920	0.0142657	-1.25078	IgG-Beads down vs Untreated
22853	8083848	---		---	0.0143447	-1.18361	IgG-Beads down vs Untreated
2928	7895444	---		---	0.0143538	2.06126	IgG-Beads up vs Untreated
25763	8112521	NM_004536 // NAIP // NLR family, apoptosis inhibitory protein // 5q13.2 // 4671 /// NM_	NAIP	NM_004536	0.0145308	1.46071	IgG-Beads up vs Untreated
32805	8177527	NM_004536 // NAIP // NLR family, apoptosis inhibitory protein // 5q13.2 // 4671 /// NM_	NAIP	NM_004536	0.0145308	1.46071	IgG-Beads up vs Untreated
27043	8124385	NM_003544 // HIST1H4B // histone cluster 1, H4b // 6p22.2 // 8366 /// ENST00000377745 /	HIST1H4B	NM_003544	0.0145436	-1.30563	IgG-Beads down vs Untreated
3953	7896475	---		---	0.0145883	1.71366	IgG-Beads up vs Untreated
32836	8177834	NM_001031722 // ATAT1 // alpha tubulin acetyltransferase 1 // 6p21.33 // 79969 /// NM_0	ATAT1	NM_001031722	0.0145933	-1.33384	IgG-Beads down vs Untreated
27720	8131296	NM_001204513 // RBAK-RBAKDN // RBAK-RBAKDN readthrough // --- // 100533952 /// NR_01534	RBAK-RBAKDN	NM_001204513	0.0146064	-1.23258	IgG-Beads down vs Untreated
27270	8126442	NM_003192 // TBCC // tubulin folding cofactor C // 6p21.1 // 6903 /// ENST00000372876 /	TBCC	NM_003192	0.0146393	-1.27246	IgG-Beads down vs Untreated
4311	7897953	NR_003022 // SNORA59B // small nucleolar RNA, H/ACA box 59B // 17p11.2 // 677882 /// NR	SNORA59B	NR_003022	0.0148038	-1.35769	IgG-Beads down vs Untreated
15053	8005626	NR_003022 // SNORA59B // small nucleolar RNA, H/ACA box 59B // 17p11.2 // 677882 /// NR	SNORA59B	NR_003022	0.0148038	-1.35769	IgG-Beads down vs Untreated
9981	7953737	NM_001007033 // CLEC6A // C-type lectin domain family 6, member A // 12p13 // 93978 ///	CLEC6A	NM_001007033	0.0148104	-1.19577	IgG-Beads down vs Untreated
17922	8034631	NM_001271609 // STX10 // syntaxin 10 // 19p13.2 // 8677 /// NM_001271610 // STX10 // sy	STX10	NM_001271609	0.0150054	-1.37583	IgG-Beads down vs Untreated
4399	7898677	---		---	0.0151039	-1.29784	IgG-Beads down vs Untreated
14965	8004699	NM_001005271 // CHD3 // chromodomain helicase DNA binding protein 3 // 17p13.1 // 1107	CHD3	NM_001005271	0.0151474	1.18755	IgG-Beads up vs Untreated
29807	8150253	NM_000349 // STAR // steroidogenic acute regulatory protein // 8p11.2 // 6770 /// XM_00	STAR	NM_000349	0.0151799	-1.28605	IgG-Beads down vs Untreated
17380	8029214	NM_199285 // PRR19 // proline rich 19 // 19q13.2 // 284338 /// XM_005258779 // PRR19 //	PRR19	NM_199285	0.0153986	-1.35816	IgG-Beads down vs Untreated
26927	8123336	---		---	0.015572	1.21819	IgG-Beads up vs Untreated
16266	8018184	NM_001115152 // CD300LD // CD300 molecule-like family member d // 17q25.1 // 100131439	CD300LD	NM_001115152	0.0156353	-1.27668	IgG-Beads down vs Untreated
21063	8066031	NM_016558 // SCAND1 // SCAN domain containing 1 // 20q11.1-q11.23 // 51282 /// NM_03363	SCAND1	NM_016558	0.0156871	-1.33848	IgG-Beads down vs Untreated
14114	7995783	NM_005953 // MT2A // metallothionein 2A // 16q13 // 4502 /// ENST00000245185 // MT2A //	MT2A	NM_005953	0.0156892	-1.23311	IgG-Beads down vs Untreated
33225	8180342	---		---	0.0158112	-1.14528	IgG-Beads down vs Untreated
6906	7924096	NM_001204182 // NEK2 // NIMA-related kinase 2 // 1q32.3 // 4751 /// NM_001204183 // NEK	NEK2	NM_001204182	0.0158298	1.33975	IgG-Beads up vs Untreated
4479	7899417	NM_018053 // XKR8 // X-linked Kx blood group related 8 // 1p35.3 // 55113 /// XM_011541	XKR8	NM_018053	0.0159031	-1.35818	IgG-Beads down vs Untreated
13339	7987114	NM_001282472 // GOLGA8J // golgin A8 family, member J // 15q13.2 // 653073 /// NM_00128	GOLGA8J	NM_001282472	0.0159602	1.20754	IgG-Beads up vs Untreated
911	7893412	---		---	0.0159663	1.57026	IgG-Beads up vs Untreated
9068	7945498	NM_021920 // SCT // secretin // 11p15.5 // 6343 /// XM_011520281 // SCT // secretin //	SCT	NM_021920	0.015974	-1.52241	IgG-Beads down vs Untreated
2017	7894526	---		---	0.0160368	-2.52804	IgG-Beads down vs Untreated
18203	8037283	NM_001276495 // PSG4 // pregnancy specific beta-1-glycoprotein 4 // 19q13.2 // 5672 ///	PSG4	NM_001276495	0.0162145	-1.4021	IgG-Beads down vs Untreated
18370	8038904	NM_001135590 // ZNF577 // zinc finger protein 577 // 19q13.41 // 84765 /// NM_032679 //	ZNF577	NM_001135590	0.0162256	1.37769	IgG-Beads up vs Untreated
7342	7928342	NM_001283014 // NUDT13 // nudix hydrolase 13 // 10q22.1 // 25961 /// NM_001283015 // NU	NUDT13	NM_001283014	0.0163139	1.20265	IgG-Beads up vs Untreated
25558	8110491	NM_014594 // ZNF354C // zinc finger protein 354C // 5q35 // 30832 /// XM_005265894 // Z	ZNF354C	NM_014594	0.016332	-1.23514	IgG-Beads down vs Untreated
6431	7919351	NM_001037675 // NBPF9 // neuroblastoma breakpoint family, member 9 // 1q21.1 // 400818	NBPF9	NM_001037675	0.0163885	1.28386	IgG-Beads up vs Untreated
1620	7894124	---		---	0.0164301	2.28337	IgG-Beads up vs Untreated
27835	8132404	NM_001282446 // YAE1D1 // Yae1 domain containing 1 // 7p14.1 // 57002 /// ENST000004320	YAE1D1	NM_001282446	0.0164841	1.32205	IgG-Beads up vs Untreated
9286	7947375	NM_001008391 // CCDC73 // coiled-coil domain containing 73 // 11p13 // 493860 /// XM_01	CCDC73	NM_001008391	0.0165251	-1.22778	IgG-Beads down vs Untreated
3723	7896244	---		---	0.0165595	3.04292	IgG-Beads up vs Untreated
4911	7903920	NM_001025197 // CHI3L2 // chitinase 3-like 2 // 1p13.3 // 1117 /// NM_001025199 // CHI3	CHI3L2	NM_001025197	0.0165746	-1.30583	IgG-Beads down vs Untreated
27205	8125835	NM_001014 // RPS10 // ribosomal protein S10 // 6p21.31 // 6204 /// NM_001202470 // RPS1	RPS10	NM_001014	0.0166109	-1.29176	IgG-Beads down vs Untreated
2975	7895491	---		---	0.0166306	2.3622	IgG-Beads up vs Untreated
26346	8117598	NM_021968 // HIST1H4J // histone cluster 1, H4j // 6p22.1 // 8363 /// ENST00000355057 /	HIST1H4J	NM_021968	0.01669	-1.46727	IgG-Beads down vs Untreated
433	7892932	---		---	0.0167203	2.4746	IgG-Beads up vs Untreated
32175	8172296	NM_001135998 // NDUFB11 // NADH dehydrogenase (ubiquinone) 1 beta subcomplex, 11, 17.3k	NDUFB11	NM_001135998	0.016721	-1.35206	IgG-Beads down vs Untreated
11793	7972577	NM_001029 // RPS26 // ribosomal protein S26 // 12q13 // 6231 /// BC002604 // RPS26 // r	RPS26	NM_001029	0.0167268	-1.34292	IgG-Beads down vs Untreated
29099	8144112	NM_001165255 // MNX1 // motor neuron and pancreas homeobox 1 // 7q36 // 3110 /// NM_005	MNX1	NM_001165255	0.0167702	-1.28363	IgG-Beads down vs Untreated
6951	7924553	---		---	0.0167795	-1.24299	IgG-Beads down vs Untreated
30832	8160276	---		---	0.0171666	-1.23837	IgG-Beads down vs Untreated
14122	7995825	NM_001301272 // MT1F // metallothionein 1F // 16q13 // 4494 /// NM_005949 // MT1F // me	MT1F	NM_001301272	0.0171773	-1.28251	IgG-Beads down vs Untreated
32993	8179322	NM_005345 // HSPA1A // heat shock 70kDa protein 1A // 6p21.3 // 3303 /// ENST0000037565	HSPA1A	NM_005345	0.0171839	-1.16582	IgG-Beads down vs Untreated
8618	7940891	NM_001307980 // DNAJC4 // DnaJ (Hsp40) homolog, subfamily C, member 4 // 11q13 // 3338	DNAJC4	NM_001307980	0.0171931	-1.20413	IgG-Beads down vs Untreated
4523	7899849	---		---	0.0172082	-1.39375	IgG-Beads down vs Untreated
25843	8113097	NM_001145678 // KIAA0825 // KIAA0825 // 5q15 // 285600 /// XM_006714588 // KIAA0825 //	KIAA0825	NM_001145678	0.0172236	1.32915	IgG-Beads up vs Untreated
4552	7900157	---		---	0.0172697	-1.42164	IgG-Beads down vs Untreated
13525	7989619	NM_000942 // PPIB // peptidylprolyl isomerase B (cyclophilin B) // 15q21-q22 // 5479 //	PPIB	NM_000942	0.0173318	-1.17159	IgG-Beads down vs Untreated
17730	8032375	NR_033400 // CSNK1G2-AS1 // CSNK1G2 antisense RNA 1 // 19p13.3 // 255193 /// ENST000003	CSNK1G2-AS1	NR_033400	0.0174475	-1.32964	IgG-Beads down vs Untreated
12556	7979927	NM_003814 // ADAM20 // ADAM metallopeptidase domain 20 // 14q24.1 // 8748 /// XM_005268	ADAM20	NM_003814	0.0175935	1.23758	IgG-Beads up vs Untreated
21573	8070912	NM_001205206 // SLC19A1 // solute carrier family 19 (folate transporter), member 1 // 2	SLC19A1	NM_001205206	0.0178	-1.29268	IgG-Beads down vs Untreated
9136	7946017	NM_001004748 // OR51A2 // olfactory receptor, family 51, subfamily A, member 2 // 11p15	OR51A2	NM_001004748	0.017806	-1.29153	IgG-Beads down vs Untreated
33167	8180284	---		---	0.0178251	-1.31551	IgG-Beads down vs Untreated
15400	8008868	---		---	0.0179143	1.51652	IgG-Beads up vs Untreated
2764	7895279	---		---	0.0179516	1.67695	IgG-Beads up vs Untreated
5001	7904874	NM_001037675 // NBPF9 // neuroblastoma breakpoint family, member 9 // 1q21.1 // 400818	NBPF9	NM_001037675	0.0179949	1.37037	IgG-Beads up vs Untreated
13285	7986569	NR_036432 // HERC2P3 // hect domain and RLD 2 pseudogene 3 // 15q11.1 // 283755 /// NR_	HERC2P3	NR_036432	0.0180259	1.23236	IgG-Beads up vs Untreated
14963	8004691	NM_203411 // TMEM88 // transmembrane protein 88 // 17p13.1 // 92162 /// XM_005256856 //	TMEM88	NM_203411	0.0180325	-1.46592	IgG-Beads down vs Untreated
18030	8035813	NM_001256648 // ZNF43 // zinc finger protein 43 // 19p13.1-p12 // 7594 /// NM_001256649	ZNF43	NM_001256648	0.0181727	1.20937	IgG-Beads up vs Untreated
27078	8124537	NM_003535 // HIST1H3J // histone cluster 1, H3j // 6p22.1 // 8356 /// ENST00000359303 /	HIST1H3J	NM_003535	0.0181791	-1.48198	IgG-Beads down vs Untreated
24723	8102410	NM_001029 // RPS26 // ribosomal protein S26 // 12q13 // 6231 /// BC002604 // RPS26 // r	RPS26	NM_001029	0.0182051	-1.41607	IgG-Beads down vs Untreated
17084	8026193	NM_014047 // C19orf53 // chromosome 19 open reading frame 53 // 19p13.2 // 28974 /// EN	C19orf53	NM_014047	0.0184347	-1.42571	IgG-Beads down vs Untreated
285	7892784	---		---	0.0184622	2.96997	IgG-Beads up vs Untreated
5445	7909271	NM_001185156 // IL24 // interleukin 24 // 1q32 // 11009 /// NM_001185157 // IL24 // int	IL24	NM_001185156	0.018539	-1.23415	IgG-Beads down vs Untreated
3417	7895935	---		---	0.018564	2.32739	IgG-Beads up vs Untreated
31657	8167942	NM_007157 // ZXDB // zinc finger, X-linked, duplicated B // Xp11.21 // 158586 /// ENST0	ZXDB	NM_007157	0.0185691	-1.2204	IgG-Beads down vs Untreated
10917	7963631	NM_000966 // RARG // retinoic acid receptor, gamma // 12q13 // 5916 /// NM_001042728 //	RARG	NM_000966	0.01859	-1.221	IgG-Beads down vs Untreated
21952	8074688	NM_001008695 // THAP7 // THAP domain containing 7 // 22q11.2 // 80764 /// NM_030573 //	THAP7	NM_001008695	0.0185928	-1.33971	IgG-Beads down vs Untreated
3391	7895909	---		---	0.0186401	-1.75639	IgG-Beads down vs Untreated
1641	7894146	---		---	0.0186603	1.70968	IgG-Beads up vs Untreated
10347	7957497	---		---	0.0189272	-1.17438	IgG-Beads down vs Untreated
7647	7931674	NM_177987 // TUBB8 // tubulin, beta 8 class VIII // 10p15.3 // 347688 /// XM_011519458	TUBB8	NM_177987	0.0189511	-1.48856	IgG-Beads down vs Untreated
11506	7969861	NM_001271754 // ITGBL1 // integrin beta like 1 // 13q33 // 9358 /// NM_001271755 // ITG	ITGBL1	NM_001271754	0.0189937	1.37221	IgG-Beads up vs Untreated
2802	7895317	---		---	0.0189973	-1.20124	IgG-Beads down vs Untreated
2230	7894743	---		---	0.0190042	-1.59215	IgG-Beads down vs Untreated
32263	8173201	NM_007156 // ZXDA // zinc finger, X-linked, duplicated A // Xp11.1 // 7789 /// ENST0000	ZXDA	NM_007156	0.01902	-1.42676	IgG-Beads down vs Untreated
20502	8060484	NM_006392 // NOP56 // NOP56 ribonucleoprotein // 20p13 // 10528 /// NR_002739 // SNORD5	NOP56	NM_006392	0.0190819	-1.23928	IgG-Beads down vs Untreated
21098	8066384	NM_001008901 // GTSF1L // gametocyte specific factor 1-like // 20q13.12 // 149699 /// N	GTSF1L	NM_001008901	0.0191112	-1.22047	IgG-Beads down vs Untreated
25622	8111122	---		---	0.0192101	1.15846	IgG-Beads up vs Untreated
1102	7893603	---		---	0.0192797	-1.51083	IgG-Beads down vs Untreated
980	7893481	---		---	0.0193596	-1.57942	IgG-Beads down vs Untreated
19578	8050503	NM_001008237 // TTC32 // tetratricopeptide repeat domain 32 // 2p24.1 // 130502 /// ENS	TTC32	NM_001008237	0.0194608	-1.2765	IgG-Beads down vs Untreated
1679	7894185	---		---	0.0194713	-1.15063	IgG-Beads down vs Untreated
17154	8026868	NM_000980 // RPL18A // ribosomal protein L18a // 19p13 // 6142 /// ENST00000222247 // R	RPL18A	NM_000980	0.0194792	-1.23134	IgG-Beads down vs Untreated
33166	8180283	---		---	0.0195083	-1.32279	IgG-Beads down vs Untreated
12327	7977615	NM_002933 // RNASE1 // ribonuclease, RNase A family, 1 (pancreatic) // 14q11.2 // 6035	RNASE1	NM_002933	0.0195178	-1.36069	IgG-Beads down vs Untreated
814	7893315	---		---	0.0195479	2.45674	IgG-Beads up vs Untreated
4062	7896587	---		---	0.0196783	1.30853	IgG-Beads up vs Untreated
20171	8056491	NM_002977 // SCN9A // sodium channel, voltage gated, type IX alpha subunit // 2q24 // 6	SCN9A	NM_002977	0.0197454	1.28591	IgG-Beads up vs Untreated
2352	7894866	---		---	0.0197652	1.70672	IgG-Beads up vs Untreated
2841	7895356	---		---	0.0198245	1.6129	IgG-Beads up vs Untreated
31533	8166797	NM_001098790 // MID1IP1 // MID1 interacting protein 1 // Xp11.4 // 58526 /// NM_0010987	MID1IP1	NM_001098790	0.0198324	-1.28263	IgG-Beads down vs Untreated
8847	7943288	NM_032102 // SRSF8 // serine/arginine-rich splicing factor 8 // 11q22 // 10929 /// NR_1	SRSF8	NM_032102	0.0199281	-1.16613	IgG-Beads down vs Untreated
28892	8142102	NM_020725 // ATXN7L1 // ataxin 7-like 1 // 7q22.3 // 222255 /// NM_138495 // ATXN7L1 //	ATXN7L1	NM_020725	0.0199382	-1.27537	IgG-Beads down vs Untreated
23079	8086125	NM_014831 // TRANK1 // tetratricopeptide repeat and ankyrin repeat containing 1 // 3p22	TRANK1	NM_014831	0.0199458	1.25583	IgG-Beads up vs Untreated
14118	7995803	NR_036677 // MT1JP // metallothionein 1J, pseudogene // 16q13 // 4498 /// ENST000004440	MT1JP	NR_036677	0.0200163	-1.33369	IgG-Beads down vs Untreated
18604	8040831	NM_001170795 // ATRAID // all-trans retinoic acid-induced differentiation factor // 2p2	ATRAID	NM_001170795	0.020054	-1.31098	IgG-Beads down vs Untreated
676	7893177	---		---	0.0202013	-4.66277	IgG-Beads down vs Untreated
27198	8125775	NM_032340 // UQCC2 // ubiquinol-cytochrome c reductase complex assembly factor 2 // 6p2	UQCC2	NM_032340	0.0202623	-1.4083	IgG-Beads down vs Untreated
23651	8092222	---		---	0.0203963	-1.14237	IgG-Beads down vs Untreated
21294	8068164	NM_001128077 // KRTAP20-3 // keratin associated protein 20-3 // 21q22.11 // 337985 ///	KRTAP20-3	NM_001128077	0.0204035	1.17164	IgG-Beads up vs Untreated
13554	7989937	NM_001278562 // LCTL // lactase-like // 15q22.31 // 197021 /// NM_207338 // LCTL // lac	LCTL	NM_001278562	0.020599	-1.10981	IgG-Beads down vs Untreated
29116	8144315	ENST00000522969 // ARHGEF10 // Rho guanine nucleotide exchange factor 10 // 8p23 // 963	ARHGEF10	ENST00000522969	0.0206232	1.4428	IgG-Beads up vs Untreated
7526	7930226	NM_014976 // PDCD11 // programmed cell death 11 // 10q24.33 // 22984 /// XM_005269647 /	PDCD11	NM_014976	0.0206978	1.1926	IgG-Beads up vs Untreated
25518	8110068	NM_001144954 // C5orf47 // chromosome 5 open reading frame 47 // 5q35.2 // 133491 /// X	C5orf47	NM_001144954	0.02074	-1.25902	IgG-Beads down vs Untreated
29115	8144281	NM_001308152 // ARHGEF10 // Rho guanine nucleotide exchange factor 10 // 8p23 // 9639 /	ARHGEF10	NM_001308152	0.0207741	1.17149	IgG-Beads up vs Untreated
4974	7904562	ENST00000369373 // NBPF20 // neuroblastoma breakpoint family, member 20 // 1q21.2 // 10	NBPF20	ENST00000369373	0.0207954	1.34647	IgG-Beads up vs Untreated
11188	7966441	NR_015404 // MAPKAPK5-AS1 // MAPKAPK5 antisense RNA 1 // 12q24.12 // 51275 /// ENST0000	MAPKAPK5-AS1	NR_015404	0.0208848	1.39013	IgG-Beads up vs Untreated
8148	7936928	NM_147191 // MMP21 // matrix metallopeptidase 21 // 10q26.13 // 118856 /// XM_011539257	MMP21	NM_147191	0.0209498	-1.28688	IgG-Beads down vs Untreated
19722	8052141	---		---	0.0210105	1.38628	IgG-Beads up vs Untreated
20503	8060501	NR_002981 // SNORA51 // small nucleolar RNA, H/ACA box 51 // 20p13 // 677831 /// ENST00	SNORA51	NR_002981	0.0210303	-1.29003	IgG-Beads down vs Untreated
23416	8089851	NM_000187 // HGD // homogentisate 1,2-dioxygenase // 3q13.33 // 3081 /// XM_005247412 /	HGD	NM_000187	0.0210685	1.20401	IgG-Beads up vs Untreated
23757	8093278	NM_000187 // HGD // homogentisate 1,2-dioxygenase // 3q13.33 // 3081 /// XM_005247412 /	HGD	NM_000187	0.0210685	1.20401	IgG-Beads up vs Untreated
17913	8034544	NM_005809 // PRDX2 // peroxiredoxin 2 // 19p13.2 // 7001 /// ENST00000301522 // PRDX2 /	PRDX2	NM_005809	0.0211055	-1.11664	IgG-Beads down vs Untreated
26855	8122634	NM_001030060 // SAMD5 // sterile alpha motif domain containing 5 // 6q24.3 // 389432 //	SAMD5	NM_001030060	0.021175	1.23499	IgG-Beads up vs Untreated
2110	7894620	---		---	0.0211998	-1.42002	IgG-Beads down vs Untreated
1985	7894494	---		---	0.0212114	1.61262	IgG-Beads up vs Untreated
5398	7908730	---		---	0.0212164	1.44995	IgG-Beads up vs Untreated
14288	7997726	NM_001451 // FOXF1 // forkhead box F1 // 16q24 // 2294 /// ENST00000262426 // FOXF1 //	FOXF1	NM_001451	0.0212464	-1.26512	IgG-Beads down vs Untreated
4977	7904574	NM_001037675 // NBPF9 // neuroblastoma breakpoint family, member 9 // 1q21.1 // 400818	NBPF9	NM_001037675	0.0212519	1.25855	IgG-Beads up vs Untreated
13653	7990971	NM_001079533 // CPEB1 // cytoplasmic polyadenylation element binding protein 1 // 15q25	CPEB1	NM_001079533	0.021392	-1.20176	IgG-Beads down vs Untreated
22383	8079019	NM_001030 // RPS27 // ribosomal protein S27 // 1q21 // 6232 /// ENST00000368567 // RPS2	RPS27	NM_001030	0.0213941	-1.38105	IgG-Beads down vs Untreated
3280	7895797	---		---	0.0213976	1.67062	IgG-Beads up vs Untreated
2126	7894636	---		---	0.0214447	-1.38744	IgG-Beads down vs Untreated
11628	7971126	NM_001144033 // STOML3 // stomatin (EPB72)-like 3 // 13q13.3 // 161003 /// NM_145286 //	STOML3	NM_001144033	0.021779	-1.19943	IgG-Beads down vs Untreated
21894	8074082	NM_001185011 // NCAPH2 // non-SMC condensin II complex subunit H2 // 22q13.33 // 29781	NCAPH2	NM_001185011	0.021811	-1.22985	IgG-Beads down vs Untreated
2809	7895324	---		---	0.0218896	-1.43264	IgG-Beads down vs Untreated
20805	8063526	NM_001012971 // FAM209A // family with sequence similarity 209, member A // 20q13.31 //	FAM209A	NM_001012971	0.0219743	-1.28872	IgG-Beads down vs Untreated
24941	8104234	NM_001166260 // TRIP13 // thyroid hormone receptor interactor 13 // 5p15.33 // 9319 ///	TRIP13	NM_001166260	0.0219944	1.28905	IgG-Beads up vs Untreated
27539	8129390	---		---	0.0219998	1.57117	IgG-Beads up vs Untreated
25302	8107897	NM_001131027 // PDLIM4 // PDZ and LIM domain 4 // 5q31.1 // 8572 /// NM_003687 // PDLIM	PDLIM4	NM_001131027	0.0220004	-1.32736	IgG-Beads down vs Untreated
28625	8139723	NR_003949 // FKBP9P1 // FK506 binding protein 9 pseudogene 1 // 7p11.1 // 360132 /// NR	FKBP9P1	NR_003949	0.022012	-1.15402	IgG-Beads down vs Untreated
9858	7952451	AY358681 // LOC100130428 // IGYY565 // 11q24.2 // 100130428 /// BC040288 // LOC10013042	LOC100130428	AY358681	0.0220579	1.39382	IgG-Beads up vs Untreated
32897	8178399	NM_001270707 // NRM // nurim (nuclear envelope membrane protein) // 6p21.33 // 11270 //	NRM	NM_001270707	0.0220693	-1.50018	IgG-Beads down vs Untreated
33026	8179683	NM_001270707 // NRM // nurim (nuclear envelope membrane protein) // 6p21.33 // 11270 //	NRM	NM_001270707	0.0220693	-1.50018	IgG-Beads down vs Untreated
7472	7929653	NM_001129981 // ANKRD2 // ankyrin repeat domain 2 (stretch responsive muscle) // 10q23	ANKRD2	NM_001129981	0.022107	-1.42949	IgG-Beads down vs Untreated
88	7892586	---		---	0.0221673	1.44605	IgG-Beads up vs Untreated
6520	7920128	NM_005620 // S100A11 // S100 calcium binding protein A11 // 1q21 // 6282 /// ENST000002	S100A11	NM_005620	0.0222553	-1.38343	IgG-Beads down vs Untreated
3122	7895638	---		---	0.0222568	1.51471	IgG-Beads up vs Untreated
701	7893202	---		---	0.0224247	3.05677	IgG-Beads up vs Untreated
22823	8083599	NM_001099777 // PQLC2L // PQ loop repeat containing 2-like // 3q25.32 // 152078 /// NM_	PQLC2L	NM_001099777	0.0224457	-1.23289	IgG-Beads down vs Untreated
14236	7997188	NM_001126102 // HP // haptoglobin // 16q22.2 // 3240 /// NM_005143 // HP // haptoglobin	HP	NM_001126102	0.0224856	-1.21891	IgG-Beads down vs Untreated
21935	8074541	NM_001257994 // TRMT2A // tRNA methyltransferase 2 homolog A // 22q11.21 // 27037 /// N	TRMT2A	NM_001257994	0.022523	-1.33299	IgG-Beads down vs Untreated
6580	7920659	NM_173852 // KRTCAP2 // keratinocyte associated protein 2 // 1q22 // 200185 /// ENST000	KRTCAP2	NM_173852	0.0225257	-1.39384	IgG-Beads down vs Untreated
15402	8008885	NR_029493 // MIR21 // microRNA 21 // 17q23.1 // 406991 /// ENST00000362134 // MIR21 //	MIR21	NR_029493	0.0225534	1.61465	IgG-Beads up vs Untreated
2067	7894576	---		---	0.0226203	2.09383	IgG-Beads up vs Untreated
8213	7937707	NR_026643 // FAM99A // family with sequence similarity 99, member A (non-protein coding	FAM99A	NR_026643	0.0227292	-1.45227	IgG-Beads down vs Untreated
1553	7894057	---		---	0.0227413	-1.39426	IgG-Beads down vs Untreated
6992	7924977	NM_001258311 // PGBD5 // piggyBac transposable element derived 5 // 1q42.13 // 79605 //	PGBD5	NM_001258311	0.0227435	-1.24164	IgG-Beads down vs Untreated
25361	8108478	NM_032412 // CYSTM1 // cysteine-rich transmembrane module containing 1 // 5q31.3 // 844	CYSTM1	NM_032412	0.0229681	-1.25814	IgG-Beads down vs Untreated
24494	8100227	---		---	0.0230025	-1.69067	IgG-Beads down vs Untreated
11102	7965589	NM_182496 // CCDC38 // coiled-coil domain containing 38 // 12q23.1 // 120935 /// XM_006	CCDC38	NM_182496	0.0231181	-1.18013	IgG-Beads down vs Untreated
7007	7925128	---		---	0.0231194	-1.42297	IgG-Beads down vs Untreated
10132	7955211	NM_001304944 // DNAJC22 // DnaJ (Hsp40) homolog, subfamily C, member 22 // 12q13.12 //	DNAJC22	NM_001304944	0.023124	-1.27552	IgG-Beads down vs Untreated
2369	7894883	---		---	0.0231579	2.57569	IgG-Beads up vs Untreated
33224	8180341	---		---	0.0232037	-1.15489	IgG-Beads down vs Untreated
24329	8098688	XR_939589 // LOC105377596 // uncharacterized LOC105377596 // --- // 105377596 /// XR_95	LOC105377596	XR_939589	0.0233459	-1.23006	IgG-Beads down vs Untreated
17098	8026341	NM_138501 // TECR // trans-2,3-enoyl-CoA reductase // 19p13.12 // 9524 /// NR_030369 //	TECR	NM_138501	0.0234392	-1.2598	IgG-Beads down vs Untreated
31686	8168161	---		---	0.0235091	-2.01809	IgG-Beads down vs Untreated
9055	7945349	NM_001098787 // BET1L // Bet1 golgi vesicular membrane trafficking protein-like // 11p1	BET1L	NM_001098787	0.0235363	-1.19457	IgG-Beads down vs Untreated
14342	7998251	NM_001040160 // C16orf13 // chromosome 16 open reading frame 13 // 16p13.3 // 84326 ///	C16orf13	NM_001040160	0.023555	-1.35499	IgG-Beads down vs Untreated
4971	7904486	ENST00000369373 // NBPF20 // neuroblastoma breakpoint family, member 20 // 1q21.2 // 10	NBPF20	ENST00000369373	0.0235635	1.30585	IgG-Beads up vs Untreated
21045	8065832	NM_015638 // TRPC4AP // transient receptor potential cation channel, subfamily C, membe	TRPC4AP	NM_015638	0.0236077	1.11084	IgG-Beads up vs Untreated
23281	8088602	NM_001033057 // MAGI1 // membrane associated guanylate kinase, WW and PDZ domain contai	MAGI1	NM_001033057	0.0236793	1.24008	IgG-Beads up vs Untreated
11192	7966517	NM_001109662 // HECTD4 // HECT domain containing E3 ubiquitin protein ligase 4 // 12q24	HECTD4	NM_001109662	0.0237234	1.41876	IgG-Beads up vs Untreated
21152	8066925	NM_000961 // PTGIS // prostaglandin I2 (prostacyclin) synthase // 20q13.13 // 5740 ///	PTGIS	NM_000961	0.0237842	-1.31422	IgG-Beads down vs Untreated
7069	7925718	NM_001004492 // OR2B11 // olfactory receptor, family 2, subfamily B, member 11 // 1q44	OR2B11	NM_001004492	0.0239006	-1.34327	IgG-Beads down vs Untreated
11561	7970509	---		---	0.0239251	-1.16768	IgG-Beads down vs Untreated
35	7892532	---		---	0.0240226	-1.63682	IgG-Beads down vs Untreated
28229	8136140	NM_001040110 // NRF1 // nuclear respiratory factor 1 // 7q32 // 4899 /// NM_001293163 /	NRF1	NM_001040110	0.024071	1.1903	IgG-Beads up vs Untreated
25760	8112478	XM_005276800 // NAIP // NLR family, apoptosis inhibitory protein // 5q13.2 // 4671 ///	NAIP	XM_005276800	0.0240863	1.58267	IgG-Beads up vs Untreated
18273	8037931	NM_001277075 // ZNF541 // zinc finger protein 541 // 19q13.33 // 84215 /// XM_005259311	ZNF541	NM_001277075	0.0241231	-1.21011	IgG-Beads down vs Untreated
15047	8005557	NM_001102664 // EPN2 // epsin 2 // 17p11.2 // 22905 /// NM_014964 // EPN2 // epsin 2 //	EPN2	NM_001102664	0.024299	-1.18991	IgG-Beads down vs Untreated
26401	8117965	NM_001031722 // ATAT1 // alpha tubulin acetyltransferase 1 // 6p21.33 // 79969 /// NM_0	ATAT1	NM_001031722	0.0243319	-1.31019	IgG-Beads down vs Untreated
32973	8179149	NM_001031722 // ATAT1 // alpha tubulin acetyltransferase 1 // 6p21.33 // 79969 /// NM_0	ATAT1	NM_001031722	0.0243319	-1.31019	IgG-Beads down vs Untreated
12846	7982154	NR_036443 // HERC2P9 // hect domain and RLD 2 pseudogene 9 // 15q13.1 // 440248 /// ENS	HERC2P9	NR_036443	0.0243376	1.2792	IgG-Beads up vs Untreated
3433	7895952	---		---	0.0243497	3.31826	IgG-Beads up vs Untreated
23717	8092883	AK091192 // LOC105374290 // uncharacterized LOC105374290 // --- // 105374290	LOC105374290	AK091192	0.0243766	-1.27683	IgG-Beads down vs Untreated
26332	8117537	NM_003495 // HIST1H4I // histone cluster 1, H4i // 6p21.33 // 8294 /// ENST00000615353	HIST1H4I	NM_003495	0.0245038	-1.2621	IgG-Beads down vs Untreated
17790	8033069	NM_001193375 // NDUFA11 // NADH dehydrogenase (ubiquinone) 1 alpha subcomplex, 11, 14.7	NDUFA11	NM_001193375	0.0245082	-1.29386	IgG-Beads down vs Untreated
5383	7908591	---		---	0.0245669	1.36031	IgG-Beads up vs Untreated
3771	7896292	---		---	0.0246772	-1.20696	IgG-Beads down vs Untreated
3772	7896293	---		---	0.024685	2.30358	IgG-Beads up vs Untreated
27535	8129363	NM_016063 // HDDC2 // HD domain containing 2 // 6q13-q24.3 // 51020 /// XR_245538 // HD	HDDC2	NM_016063	0.0247232	-1.20737	IgG-Beads down vs Untreated
33132	8180249	---		---	0.0247407	-1.25288	IgG-Beads down vs Untreated
13674	7991157	---		---	0.0247757	-1.2661	IgG-Beads down vs Untreated
2497	7895011	---		---	0.0247761	3.09279	IgG-Beads up vs Untreated
33226	8180343	---		---	0.0248027	-1.13607	IgG-Beads down vs Untreated
14151	7996219	NM_001130487 // NDRG4 // NDRG family member 4 // 16q21 // 65009 /// NM_001242833 // NDR	NDRG4	NM_001130487	0.0248551	-1.17112	IgG-Beads down vs Untreated
29519	8148022	NM_001282986 // MED30 // mediator complex subunit 30 // 8q24.11 // 90390 /// NM_080651	MED30	NM_001282986	0.0248667	-1.23699	IgG-Beads down vs Untreated
19719	8052123	---		---	0.0249397	1.31757	IgG-Beads up vs Untreated
14009	7994683	NM_001083613 // TMEM219 // transmembrane protein 219 // 16p11.2 // 124446 /// NM_194280	TMEM219	NM_001083613	0.0250085	-1.2554	IgG-Beads down vs Untreated
15735	8012891	OTTHUMT00000130005 // RPS18P12 // ribosomal protein S18 pseudogene 12 // 17p12 // 38833	RPS18P12	OTTHUMT00000130005	0.0250638	-1.18666	IgG-Beads down vs Untreated
9884	7952737	---		---	0.0250873	-1.27443	IgG-Beads down vs Untreated
8527	7940070	NM_170746 // C11orf31 // chromosome 11 open reading frame 31 // 11q12.1 // 280636 /// E	C11orf31	NM_170746	0.0250955	-1.18124	IgG-Beads down vs Untreated
21072	8066189	NM_001184731 // GHRH // growth hormone releasing hormone // 20q11.2 // 2691 /// NM_0210	GHRH	NM_001184731	0.025175	-1.24367	IgG-Beads down vs Untreated
10414	7958197	AK297358 // RPL18A // ribosomal protein L18a // 19p13 // 6142 /// AK300809 // RPL18A //	RPL18A	AK297358	0.0254487	-1.22526	IgG-Beads down vs Untreated
13165	7985352	NM_173528 // CFAP161 // cilia and flagella associated protein 161 // 15q25.1 // 161502	CFAP161	NM_173528	0.0255121	-1.20891	IgG-Beads down vs Untreated
2115	7894625	---		---	0.025644	2.209	IgG-Beads up vs Untreated
5118	7905691	NM_001030 // RPS27 // ribosomal protein S27 // 1q21 // 6232 /// ENST00000368567 // RPS2	RPS27	NM_001030	0.0256495	-1.38108	IgG-Beads down vs Untreated
4973	7904506	ENST00000369373 // NBPF20 // neuroblastoma breakpoint family, member 20 // 1q21.2 // 10	NBPF20	ENST00000369373	0.025735	1.35076	IgG-Beads up vs Untreated
2028	7894537	---		---	0.025744	2.18475	IgG-Beads up vs Untreated
14121	7995820	NM_005947 // MT1B // metallothionein 1B // 16q13 // 4490 /// ENST00000334346 // MT1B //	MT1B	NM_005947	0.0257765	-1.20153	IgG-Beads down vs Untreated
31302	8164653	NM_001135954 // UCK1 // uridine-cytidine kinase 1 // 9q34.13 // 83549 /// NM_001261450	UCK1	NM_001135954	0.0257827	-1.22739	IgG-Beads down vs Untreated
851	7893352	---		---	0.0258105	1.73526	IgG-Beads up vs Untreated
8693	7941761	NM_001300886 // RHOD // ras homolog family member D // 11q14.3 // 29984 /// NM_014578 /	RHOD	NM_001300886	0.0258339	-1.33509	IgG-Beads down vs Untreated
25343	8108330	NM_016604 // KDM3B // lysine (K)-specific demethylase 3B // 5q31 // 51780 /// XM_005272	KDM3B	NM_016604	0.0258687	1.31828	IgG-Beads up vs Untreated
1399	7893902	---		---	0.0259062	1.54893	IgG-Beads up vs Untreated
3501	7896020	---		---	0.0261044	2.53743	IgG-Beads up vs Untreated
8546	7940187	NM_001004706 // OR4D11 // olfactory receptor, family 4, subfamily D, member 11 // 11q12	OR4D11	NM_001004706	0.0262172	1.26925	IgG-Beads up vs Untreated
19317	8047635	XM_011511663 // NBEAL1 // neurobeachin like 1 // 2q33.2 // 65065 /// ENST00000460355 //	NBEAL1	XM_011511663	0.0264227	-1.15783	IgG-Beads down vs Untreated
31646	8167876	---		---	0.026426	-1.17155	IgG-Beads down vs Untreated
15413	8008980	NM_203425 // C17orf82 // chromosome 17 open reading frame 82 // 17q23.2 // 388407 /// B	C17orf82	NM_203425	0.0264416	-1.36027	IgG-Beads down vs Untreated
31696	8168303	NM_001286074 // TAF1 // TAF1 RNA polymerase II, TATA box binding protein (TBP)-associat	TAF1	NM_001286074	0.0265007	1.20468	IgG-Beads up vs Untreated
18927	8043945	NM_001242559 // MAP4K4 // mitogen-activated protein kinase kinase kinase kinase 4 // 2q	MAP4K4	NM_001242559	0.0265685	1.19952	IgG-Beads up vs Untreated
13002	7983773	---		---	0.0265964	-1.2608	IgG-Beads down vs Untreated
29428	8147065	NM_001100391 // RALYL // RALY RNA binding protein-like // 8q21.2 // 138046 /// NM_00110	RALYL	NM_001100391	0.0266693	-1.15606	IgG-Beads down vs Untreated
23500	8090803	NM_016577 // RAB6B // RAB6B, member RAS oncogene family // 3q22.1 // 51560 /// XM_01151	RAB6B	NM_016577	0.0267654	-1.16342	IgG-Beads down vs Untreated
9164	7946119	NM_001001917 // OR56A1 // olfactory receptor, family 56, subfamily A, member 1 // 11p15	OR56A1	NM_001001917	0.0268071	-1.3046	IgG-Beads down vs Untreated
18632	8041225	NM_014600 // EHD3 // EH domain containing 3 // 2p21 // 30845 /// XM_011532806 // EHD3 /	EHD3	NM_014600	0.0268494	-1.38985	IgG-Beads down vs Untreated
31496	8166525	NM_016937 // POLA1 // polymerase (DNA directed), alpha 1, catalytic subunit // Xp22.1-p	POLA1	NM_016937	0.0268841	1.34498	IgG-Beads up vs Untreated
16905	8024246	NM_017914 // C19orf24 // chromosome 19 open reading frame 24 // 19p13.3 // 55009 /// EN	C19orf24	NM_017914	0.0269096	-1.32758	IgG-Beads down vs Untreated
6020	7915204	AK093659 // PPIEL // peptidylprolyl isomerase E-like pseudogene // 1p34.3 // 728448	PPIEL	AK093659	0.0270081	-1.33624	IgG-Beads down vs Untreated
10441	7958466	NM_001093 // ACACB // acetyl-CoA carboxylase beta // 12q24.11 // 32 /// XM_005253876 //	ACACB	NM_001093	0.027174	-1.18483	IgG-Beads down vs Untreated
19957	8054412	---		---	0.0272919	-1.17455	IgG-Beads down vs Untreated
14668	8001529	---		---	0.0273385	-1.44288	IgG-Beads down vs Untreated
19708	8052022	---		---	0.027353	-1.34572	IgG-Beads down vs Untreated
14829	8003230	NR_024406 // LINC00917 // long intergenic non-protein coding RNA 917 // 16q24.1 // 7322	LINC00917	NR_024406	0.0274845	-1.86097	IgG-Beads down vs Untreated
23781	8093539	NM_001042424 // WHSC1 // Wolf-Hirschhorn syndrome candidate 1 // 4p16.3 // 7468 /// NM_	WHSC1	NM_001042424	0.0276804	1.1382	IgG-Beads up vs Untreated
26270	8117079	BC047037 // LIMD1-AS1 // LIMD1 antisense RNA 1 // 3p21.31 // 644714	LIMD1-AS1	BC047037	0.0277392	-2.43544	IgG-Beads down vs Untreated
5860	7913385	NM_001145657 // RAP1GAP // RAP1 GTPase activating protein // 1p36.1-p35 // 5909 /// NM_	RAP1GAP	NM_001145657	0.0278321	-1.2855	IgG-Beads down vs Untreated
5361	7908347	NM_022375 // OCLM // oculomedin // 1q25 // 10896 /// ENST00000574641 // OCLM // oculome	OCLM	NM_022375	0.0278593	1.3948	IgG-Beads up vs Untreated
26394	8117881	NM_001199119 // TRIM39-RPP21 // TRIM39-RPP21 readthrough // --- // 202658 /// NM_001199	TRIM39-RPP21	NM_001199119	0.027886	-1.30649	IgG-Beads down vs Untreated
23122	8086517	NM_022842 // CDCP1 // CUB domain containing protein 1 // 3p21.31 // 64866 /// NM_178181	CDCP1	NM_022842	0.0283295	1.2899	IgG-Beads up vs Untreated
4954	7904396	NM_001005783 // HAO2 // hydroxyacid oxidase 2 (long chain) // 1p12 // 51179 /// NM_0165	HAO2	NM_001005783	0.0283846	-1.17861	IgG-Beads down vs Untreated
31520	8166669	NM_001099921 // MAGEB16 // MAGE family member B16 // Xp21.1 // 139604 /// XM_011545453	MAGEB16	NM_001099921	0.0284734	-1.20777	IgG-Beads down vs Untreated
4724	7901948	NR_002771 // DLEU2L // deleted in lymphocytic leukemia 2-like // 1p31.3 // 79469 /// uc	DLEU2L	NR_002771	0.0285911	-1.23959	IgG-Beads down vs Untreated
10229	7956114	NM_001029 // RPS26 // ribosomal protein S26 // 12q13 // 6231 /// BC002604 // RPS26 // r	RPS26	NM_001029	0.0286626	-1.34526	IgG-Beads down vs Untreated
15248	8007348	NM_005854 // RAMP2 // receptor (G protein-coupled) activity modifying protein 2 // 17q1	RAMP2	NM_005854	0.0287947	-1.34727	IgG-Beads down vs Untreated
488	7892987	---		---	0.0288119	1.13979	IgG-Beads up vs Untreated
8360	7938741	NM_054031 // MRGPRX3 // MAS-related GPR, member X3 // 11p15.1 // 117195 /// XM_01151988	MRGPRX3	NM_054031	0.0288143	-1.39119	IgG-Beads down vs Untreated
14746	8002301	---		---	0.0288177	1.31399	IgG-Beads up vs Untreated
1470	7893974	---		---	0.0290931	1.34167	IgG-Beads up vs Untreated
20492	8060370	NM_001042353 // FAM110A // family with sequence similarity 110, member A // 20p13 // 83	FAM110A	NM_001042353	0.0291002	-1.25768	IgG-Beads down vs Untreated
13252	7986350	NM_183376 // ARRDC4 // arrestin domain containing 4 // 15q26.3 // 91947 /// ENST0000026	ARRDC4	NM_183376	0.0292027	-1.15217	IgG-Beads down vs Untreated
11750	7972215	---		---	0.0293019	1.5215	IgG-Beads up vs Untreated
498	7892997	---		---	0.0293397	1.88346	IgG-Beads up vs Untreated
23967	8095341	---		---	0.0295064	-1.28578	IgG-Beads down vs Untreated
9751	7951521	NM_152587 // C11orf65 // chromosome 11 open reading frame 65 // 11q22.3 // 160140 /// X	C11orf65	NM_152587	0.0295587	-1.17888	IgG-Beads down vs Untreated
25122	8106017	---		---	0.0296204	-1.35363	IgG-Beads down vs Untreated
13817	7992646	NM_001198569 // ATP6V0C // ATPase, H+ transporting, lysosomal 16kDa, V0 subunit c // 16	ATP6V0C	NM_001198569	0.0296665	-1.09713	IgG-Beads down vs Untreated
6361	7918768	NM_001256404 // DENND2C // DENN/MADD domain containing 2C // 1p13.2 // 163259 /// NM_19	DENND2C	NM_001256404	0.0297936	-1.09191	IgG-Beads down vs Untreated
28139	8135214	---		---	0.0299563	-1.22352	IgG-Beads down vs Untreated
12	7892508	---		---	0.0299689	2.09455	IgG-Beads up vs Untreated
30941	8161255	NM_003028 // SHB // Src homology 2 domain containing adaptor protein B // 9p13.2 // 646	SHB	NM_003028	0.0299981	-1.25101	IgG-Beads down vs Untreated
25725	8112196	---		---	0.0300252	-1.15711	IgG-Beads down vs Untreated
20056	8055273	---		---	0.030087	-1.23624	IgG-Beads down vs Untreated
3392	7895910	---		---	0.0301242	2.20598	IgG-Beads up vs Untreated
24170	8097288	NM_001291285 // FAT4 // FAT atypical cadherin 4 // 4q28.1 // 79633 /// NM_001291303 //	FAT4	NM_001291285	0.030186	1.34667	IgG-Beads up vs Untreated
8186	7937330	NM_006435 // IFITM2 // interferon induced transmembrane protein 2 // 11p15.5 // 10581 /	IFITM2	NM_006435	0.0301965	-1.20113	IgG-Beads down vs Untreated
5346	7908041	NM_002293 // LAMC1 // laminin, gamma 1 (formerly LAMB2) // 1q31 // 3915 /// ENST0000025	LAMC1	NM_002293	0.0302308	1.2225	IgG-Beads up vs Untreated
15686	8012257	NM_000546 // TP53 // tumor protein p53 // 17p13.1 // 7157 /// NM_001126112 // TP53 // t	TP53	NM_000546	0.0302861	-1.14789	IgG-Beads down vs Untreated
14354	7998399	---		---	0.0303213	-1.24946	IgG-Beads down vs Untreated
30665	8158317	NM_001130438 // SPTAN1 // spectrin, alpha, non-erythrocytic 1 // 9q34.11 // 6709 /// NM	SPTAN1	NM_001130438	0.0303614	1.23195	IgG-Beads up vs Untreated
11167	7966229	NR_026661 // FAM222A-AS1 // FAM222A antisense RNA 1 // 12q24.11 // 84983 /// NR_026662	FAM222A-AS1	NR_026661	0.0303932	-1.2892	IgG-Beads down vs Untreated
2752	7895267	---		---	0.0304336	-1.35574	IgG-Beads down vs Untreated
1769	7894276	---		---	0.0305751	1.81597	IgG-Beads up vs Untreated
20856	8064100	NM_024299 // PPDPF // pancreatic progenitor cell differentiation and proliferation fact	PPDPF	NM_024299	0.0306396	-1.4428	IgG-Beads down vs Untreated
25448	8109428	NM_001131062 // SAP30L // SAP30-like // 5q33.2 // 79685 /// NM_001131063 // SAP30L // S	SAP30L	NM_001131062	0.0306535	1.2431	IgG-Beads up vs Untreated
4972	7904500	ENST00000369373 // NBPF20 // neuroblastoma breakpoint family, member 20 // 1q21.2 // 10	NBPF20	ENST00000369373	0.0306884	1.381	IgG-Beads up vs Untreated
3514	7896033	---		---	0.0307038	3.25891	IgG-Beads up vs Untreated
31282	8164452	NM_032799 // ZDHHC12 // zinc finger, DHHC-type containing 12 // 9q34.11 // 84885 /// XM	ZDHHC12	NM_032799	0.0309477	-1.3158	IgG-Beads down vs Untreated
32237	8172914	NM_031407 // HUWE1 // HECT, UBA and WWE domain containing 1, E3 ubiquitin protein ligas	HUWE1	NM_031407	0.0310536	1.18584	IgG-Beads up vs Untreated
2908	7895423	---		---	0.0310633	1.57663	IgG-Beads up vs Untreated
18331	8038547	NR_002798 // NAPSB // napsin B aspartic peptidase, pseudogene // 19q13.33 // 256236 ///	NAPSB	NR_002798	0.0311229	-1.27544	IgG-Beads down vs Untreated
30639	8157949	NM_001190728 // RALGPS1 // Ral GEF with PH domain and SH3 binding motif 1 // 9q33.3 //	RALGPS1	NM_001190728	0.031143	1.19643	IgG-Beads up vs Untreated
15172	8006602	NM_002984 // CCL4 // chemokine (C-C motif) ligand 4 // 17q12 // 6351 /// ENST0000061061	CCL4	NM_002984	0.0312764	1.43931	IgG-Beads up vs Untreated
13890	7993257	---		---	0.0312792	-1.20848	IgG-Beads down vs Untreated
16695	8022340	---		---	0.0315779	1.18842	IgG-Beads up vs Untreated
11149	7966070	---		---	0.0316093	-1.22585	IgG-Beads down vs Untreated
6842	7923438	NM_001030 // RPS27 // ribosomal protein S27 // 1q21 // 6232 /// ENST00000368567 // RPS2	RPS27	NM_001030	0.0317127	-1.3741	IgG-Beads down vs Untreated
29894	8151123	NR_002734 // PTTG3P // pituitary tumor-transforming 3, pseudogene // 8q13.1 // 26255 //	PTTG3P	NR_002734	0.0317966	-1.1409	IgG-Beads down vs Untreated
4221	7896817	NM_005101 // ISG15 // ISG15 ubiquitin-like modifier // 1p36.33 // 9636 /// ENST00000379	ISG15	NM_005101	0.0318764	-1.59037	IgG-Beads down vs Untreated
19489	8049542	NM_001137550 // LRRFIP1 // leucine rich repeat (in FLII) interacting protein 1 // 2q37.	LRRFIP1	NM_001137550	0.031893	1.5334	IgG-Beads up vs Untreated
6147	7916564	---		---	0.0319235	-1.40073	IgG-Beads down vs Untreated
27697	8131044	NM_015949 // GET4 // golgi to ER traffic protein 4 // 7p22.3 // 51608 /// ENST000002658	GET4	NM_015949	0.0319493	-1.29093	IgG-Beads down vs Untreated
30432	8156052	---		---	0.0319632	-1.18158	IgG-Beads down vs Untreated
32582	8175724	NM_001166386 // MAGEA12 // MAGE family member A12 // Xq28 // 4111 /// NM_001166387 // M	MAGEA12	NM_001166386	0.0319672	-1.34296	IgG-Beads down vs Untreated
23959	8095299	---		---	0.0320051	1.39934	IgG-Beads up vs Untreated
32047	8171119	NM_001173473 // ASMTL // acetylserotonin O-methyltransferase-like // Xp22.3; Yp11.3 //	ASMTL	NM_001173473	0.0320513	-1.23976	IgG-Beads down vs Untreated
11143	7966003	NM_001251904 // APPL2 // adaptor protein, phosphotyrosine interaction, PH domain and le	APPL2	NM_001251904	0.0320739	1.21893	IgG-Beads up vs Untreated
21558	8070795	NM_181686 // KRTAP12-1 // keratin associated protein 12-1 // 21q22.3 // 353332 /// ENST	KRTAP12-1	NM_181686	0.0320889	-1.45404	IgG-Beads down vs Untreated
26714	8121277	NM_001624 // AIM1 // absent in melanoma 1 // 6q21 // 202 /// XM_005266839 // AIM1 // ab	AIM1	NM_001624	0.0322878	1.27848	IgG-Beads up vs Untreated
374	7892873	---		---	0.0323376	-1.31775	IgG-Beads down vs Untreated
19054	8045159	---		---	0.0323605	-1.25325	IgG-Beads down vs Untreated
3251	7895767	---		---	0.0323741	1.28889	IgG-Beads up vs Untreated
11070	7965245	NR_033410 // MKRN9P // makorin ring finger protein 9, pseudogene // 12q21.32 // 400058	MKRN9P	NR_033410	0.0323751	1.25874	IgG-Beads up vs Untreated
11230	7967034	NM_000928 // PLA2G1B // phospholipase A2, group IB (pancreas) // 12q24.31 // 5319 /// E	PLA2G1B	NM_000928	0.0325524	-1.14028	IgG-Beads down vs Untreated
22992	8085138	NM_000916 // OXTR // oxytocin receptor // 3p25 // 5021 /// XM_011533762 // OXTR // oxyt	OXTR	NM_000916	0.0325834	-1.16347	IgG-Beads down vs Untreated
2194	7894706	---		---	0.0326836	-2.45657	IgG-Beads down vs Untreated
2781	7895296	---		---	0.0326875	1.50918	IgG-Beads up vs Untreated
30094	8152719	NM_001003954 // ANXA13 // annexin A13 // 8q24.13 // 312 /// NM_004306 // ANXA13 // anne	ANXA13	NM_001003954	0.032692	-1.19156	IgG-Beads down vs Untreated
16954	8024798	NM_018074 // CCDC94 // coiled-coil domain containing 94 // 19p13.3 // 55702 /// ENST000	CCDC94	NM_018074	0.0327162	-1.24388	IgG-Beads down vs Untreated
23494	8090690	NM_001289112 // CPNE4 // copine IV // 3q22.1 // 131034 /// NM_130808 // CPNE4 // copine	CPNE4	NM_001289112	0.0327844	-1.24099	IgG-Beads down vs Untreated
22331	8078405	NM_138410 // CMTM7 // CKLF-like MARVEL transmembrane domain containing 7 // 3p22.3 // 1	CMTM7	NM_138410	0.0328566	-1.16911	IgG-Beads down vs Untreated
23398	8089694	NM_007136 // ZNF80 // zinc finger protein 80 // 3q13.3 // 7634 /// ENST00000308095 // Z	ZNF80	NM_007136	0.0329269	1.12303	IgG-Beads up vs Untreated
14395	7998823	---		---	0.0329629	1.37838	IgG-Beads up vs Untreated
14398	7998841	---		---	0.0329629	1.37838	IgG-Beads up vs Untreated
24486	8100131	NM_000809 // GABRA4 // gamma-aminobutyric acid (GABA) A receptor, alpha 4 // 4p12 // 25	GABRA4	NM_000809	0.0329755	-1.25259	IgG-Beads down vs Untreated
8090	7936280	---		---	0.0330112	-1.20795	IgG-Beads down vs Untreated
9002	7944845	NM_052959 // PANX3 // pannexin 3 // 11q24.2 // 116337 /// ENST00000284288 // PANX3 // p	PANX3	NM_052959	0.0331222	-1.14328	IgG-Beads down vs Untreated
14315	7997933	NM_000977 // RPL13 // ribosomal protein L13 // 16q24.3|17p11.2 // 6137 /// NM_001243130	RPL13	NM_000977	0.0331618	-1.82287	IgG-Beads down vs Untreated
22442	8079628	---		---	0.0332954	-1.30177	IgG-Beads down vs Untreated
30310	8154962	NM_001135004 // DNAJB5 // DnaJ (Hsp40) homolog, subfamily B, member 5 // 9p13.3 // 2582	DNAJB5	NM_001135004	0.0333659	-1.18007	IgG-Beads down vs Untreated
16776	8023061	---		---	0.0334025	-2.07317	IgG-Beads down vs Untreated
3481	7896000	---		---	0.0335023	1.6319	IgG-Beads up vs Untreated
16870	8023914	NM_001146343 // PQLC1 // PQ loop repeat containing 1 // 18q23 // 80148 /// NM_001146345	PQLC1	NM_001146343	0.0335521	-1.24067	IgG-Beads down vs Untreated
27527	8129271	---		---	0.033641	1.22709	IgG-Beads up vs Untreated
27472	8128695	---		---	0.033655	-1.38841	IgG-Beads down vs Untreated
32821	8177704	NM_013941 // OR10C1 // olfactory receptor, family 10, subfamily C, member 1 (gene/pseud	OR10C1	NM_013941	0.0337163	-1.18141	IgG-Beads down vs Untreated
32956	8179007	NM_013941 // OR10C1 // olfactory receptor, family 10, subfamily C, member 1 (gene/pseud	OR10C1	NM_013941	0.0337163	-1.18141	IgG-Beads down vs Untreated
11063	7965156	NM_004664 // LIN7A // lin-7 homolog A (C. elegans) // 12q21 // 8825 /// XM_011538928 //	LIN7A	NM_004664	0.0338263	-1.13516	IgG-Beads down vs Untreated
3042	7895558	---		---	0.0338776	1.55053	IgG-Beads up vs Untreated
31745	8168604	NM_001139514 // DACH2 // dachshund family transcription factor 2 // Xq21.3 // 117154 //	DACH2	NM_001139514	0.0339058	-1.22749	IgG-Beads down vs Untreated
9268	7947189	NM_030771 // CCDC34 // coiled-coil domain containing 34 // 11p14.1 // 91057 /// NM_0806	CCDC34	NM_030771	0.0339931	-1.17963	IgG-Beads down vs Untreated
8810	7942941	NM_001156474 // CCDC81 // coiled-coil domain containing 81 // 11q14.2 // 60494 /// NM_0	CCDC81	NM_001156474	0.0340139	1.17371	IgG-Beads up vs Untreated
13645	7990922	NM_001291420 // GOLGA6L9 // golgin A6 family-like 9 // 15q25.2 // 440295 /// NM_198181	GOLGA6L9	NM_001291420	0.0340437	1.19688	IgG-Beads up vs Untreated
2100	7894610	---		---	0.0341307	1.70259	IgG-Beads up vs Untreated
25950	8114083	NM_014423 // AFF4 // AF4/FMR2 family, member 4 // 5q31 // 27125 /// XM_005271963 // AFF	AFF4	NM_014423	0.034215	1.17356	IgG-Beads up vs Untreated
14929	8004241	NM_001004333 // RNASEK // ribonuclease, RNase K // 17p13.1 // 440400 /// NM_001142798 /	RNASEK	NM_001004333	0.0342587	-1.17243	IgG-Beads down vs Untreated
19569	8050425	---		---	0.0342914	-1.16121	IgG-Beads down vs Untreated
878	7893379	---		---	0.0343935	-1.24553	IgG-Beads down vs Untreated
14620	8001067	NR_036432 // HERC2P3 // hect domain and RLD 2 pseudogene 3 // 15q11.1 // 283755 /// NR_	HERC2P3	NR_036432	0.0345193	1.27339	IgG-Beads up vs Untreated
21310	8068289	NM_001291411 // SON // SON DNA binding protein // 21q22.11 // 6651 /// NM_001291412 //	SON	NM_001291411	0.0345312	1.17147	IgG-Beads up vs Untreated
16755	8022831	NM_001105528 // CCDC178 // coiled-coil domain containing 178 // 18q12.1 // 374864 /// N	CCDC178	NM_001105528	0.0345371	-1.13426	IgG-Beads down vs Untreated
27615	8130209	---		---	0.0346755	-1.33709	IgG-Beads down vs Untreated
22303	8078187	NM_001144382 // PLCL2 // phospholipase C-like 2 // 3p24.3 // 23228 /// NM_015184 // PLC	PLCL2	NM_001144382	0.0347091	-1.27444	IgG-Beads down vs Untreated
15809	8013509	NM_152914 // NATD1 // N-acetyltransferase domain containing 1 // 17p11.2 // 256302 ///	NATD1	NM_152914	0.034811	-1.29072	IgG-Beads down vs Untreated
14874	8003700	NM_001383 // DPH1 // diphthamide biosynthesis 1 // 17p13.3 // 1801 /// NM_080822 // OVC	DPH1	NM_001383	0.0348573	-1.18246	IgG-Beads down vs Untreated
20797	8063473	OTTHUMT00000079780 // RPL12P4 // ribosomal protein L12 pseudogene 4 // 20q13.2 // 11614	RPL12P4	OTTHUMT00000079780	0.0348746	-1.16482	IgG-Beads down vs Untreated
1314	7893816	---		---	0.034983	1.56918	IgG-Beads up vs Untreated
22084	8075728	NM_002473 // MYH9 // myosin, heavy chain 9, non-muscle // 22q13.1 // 4627 /// XM_011530	MYH9	NM_002473	0.035126	1.1449	IgG-Beads up vs Untreated
27341	8127193	NM_021073 // BMP5 // bone morphogenetic protein 5 // 6p12.1 // 653 /// XM_005249304 //	BMP5	NM_021073	0.0351459	1.11917	IgG-Beads up vs Untreated
3461	7895980	---		---	0.035167	1.33903	IgG-Beads up vs Untreated
23280	8088560	NM_182920 // ADAMTS9 // ADAM metallopeptidase with thrombospondin type 1 motif 9 // 3p1	ADAMTS9	NM_182920	0.0352174	1.31649	IgG-Beads up vs Untreated
12330	7977646	NM_001101672 // ZNF219 // zinc finger protein 219 // 14q11 // 51222 /// NM_001102454 //	ZNF219	NM_001101672	0.0352802	-1.36184	IgG-Beads down vs Untreated
3935	7896457	---		---	0.0353009	1.77013	IgG-Beads up vs Untreated
23551	8091352	---		---	0.0353919	-1.48071	IgG-Beads down vs Untreated
29878	8150976	---		---	0.0354928	-1.254	IgG-Beads down vs Untreated
15376	8008662	NR_002818 // RNF126P1 // ring finger protein 126 pseudogene 1 // 17q22 // 376412 /// EN	RNF126P1	NR_002818	0.0355032	-1.36393	IgG-Beads down vs Untreated
21440	8069676	NM_006988 // ADAMTS1 // ADAM metallopeptidase with thrombospondin type 1 motif 1 // 21q	ADAMTS1	NM_006988	0.035607	1.21254	IgG-Beads up vs Untreated
2071	7894580	---		---	0.0359047	1.59146	IgG-Beads up vs Untreated
1667	7894173	---		---	0.0359806	-1.68654	IgG-Beads down vs Untreated
4019	7896542	---		---	0.0359822	-1.44456	IgG-Beads down vs Untreated
27933	8133072	NR_002957 // SNORA15 // small nucleolar RNA, H/ACA box 15 // 7p11.2 // 677803 /// ENST0	SNORA15	NR_002957	0.03604	1.30652	IgG-Beads up vs Untreated
27939	8133108	NR_002957 // SNORA15 // small nucleolar RNA, H/ACA box 15 // 7p11.2 // 677803 /// ENST0	SNORA15	NR_002957	0.03604	1.30652	IgG-Beads up vs Untreated
30460	8156253	NM_001085452 // SPATA31A1 // SPATA31 subfamily A, member 1 // 9p13.1 // 647060 /// NM_0	SPATA31A1	NM_001085452	0.0361243	1.26612	IgG-Beads up vs Untreated
29334	8146330	---		---	0.0361853	1.23874	IgG-Beads up vs Untreated
24850	8103483	---		---	0.036229	-1.36674	IgG-Beads down vs Untreated
25866	8113344	---		---	0.036229	-1.36674	IgG-Beads down vs Untreated
25965	8114207	---		---	0.036229	-1.36674	IgG-Beads down vs Untreated
21815	8073207	NM_138435 // FAM83F // family with sequence similarity 83, member F // 22q13.1 // 11382	FAM83F	NM_138435	0.0362396	-1.24943	IgG-Beads down vs Untreated
96	7892594	---		---	0.0363552	-1.60835	IgG-Beads down vs Untreated
21713	8072206	NM_001163285 // EWSR1 // EWS RNA binding protein 1 // 22q12.2 // 2130 /// NM_001163286	EWSR1	NM_001163285	0.0363672	1.12462	IgG-Beads up vs Untreated
5882	7913768	NM_021258 // IL22RA1 // interleukin 22 receptor, alpha 1 // 1p36.11 // 58985 /// XM_011	IL22RA1	NM_021258	0.036462	-1.28847	IgG-Beads down vs Untreated
10717	7961399	NM_001080554 // GSG1 // germ cell associated 1 // 12p13.1 // 83445 /// NM_001080555 //	GSG1	NM_001080554	0.0364855	-1.20995	IgG-Beads down vs Untreated
2994	7895510	---		---	0.0365142	-1.23422	IgG-Beads down vs Untreated
4975	7904569	ENST00000369373 // NBPF20 // neuroblastoma breakpoint family, member 20 // 1q21.2 // 10	NBPF20	ENST00000369373	0.0365923	1.26922	IgG-Beads up vs Untreated
30205	8154124	NM_133497 // KCNV2 // potassium channel, voltage gated modifier subfamily V, member 2 /	KCNV2	NM_133497	0.0367076	-1.32396	IgG-Beads down vs Untreated
30699	8158823	---		---	0.0368955	-1.25594	IgG-Beads down vs Untreated
30797	8159919	NM_001039395 // SPATA6L // spermatogenesis associated 6-like // 9p24.2 // 55064 /// XM_	SPATA6L	NM_001039395	0.0368993	1.22587	IgG-Beads up vs Untreated
24266	8098121	NM_014247 // RAPGEF2 // Rap guanine nucleotide exchange factor 2 // 4q32.1 // 9693 ///	RAPGEF2	NM_014247	0.0369186	1.20726	IgG-Beads up vs Untreated
32832	8177782	NM_001199119 // TRIM39-RPP21 // TRIM39-RPP21 readthrough // --- // 202658 /// NM_001199	TRIM39-RPP21	NM_001199119	0.0369398	-1.26997	IgG-Beads down vs Untreated
32969	8179097	NM_001199119 // TRIM39-RPP21 // TRIM39-RPP21 readthrough // --- // 202658 /// NM_001199	TRIM39-RPP21	NM_001199119	0.0369398	-1.26997	IgG-Beads down vs Untreated
7476	7929689	NM_031484 // MARVELD1 // MARVEL domain containing 1 // 10q24.2 // 83742 /// ENST0000028	MARVELD1	NM_031484	0.0370395	-1.13891	IgG-Beads down vs Untreated
29380	8146660	NM_033105 // DNAJC5B // DnaJ (Hsp40) homolog, subfamily C, member 5 beta // 8q13.1 // 8	DNAJC5B	NM_033105	0.0370626	1.22335	IgG-Beads up vs Untreated
935	7893436	---		---	0.0370694	1.86609	IgG-Beads up vs Untreated
19332	8047778	NR_002589 // SNORD51 // small nucleolar RNA, C/D box 51 // 2q33 // 26798 /// uc002vbi.1	SNORD51	NR_002589	0.037225	1.35166	IgG-Beads up vs Untreated
22685	8082165	NM_001024660 // KALRN // kalirin, RhoGEF kinase // 3q21.2 // 8997 /// NM_003947 // KALR	KALRN	NM_001024660	0.0373482	1.2142	IgG-Beads up vs Untreated
12088	7975390	NM_001034852 // SMOC1 // SPARC related modular calcium binding 1 // 14q24.2 // 64093 //	SMOC1	NM_001034852	0.0373725	-1.34876	IgG-Beads down vs Untreated
7134	7926259	NM_018518 // MCM10 // minichromosome maintenance 10 replication initiation factor // 10	MCM10	NM_018518	0.0374389	1.27255	IgG-Beads up vs Untreated
2750	7895265	---		---	0.0375238	1.57768	IgG-Beads up vs Untreated
27114	8124806	NM_001270707 // NRM // nurim (nuclear envelope membrane protein) // 6p21.33 // 11270 //	NRM	NM_001270707	0.0375355	-1.37463	IgG-Beads down vs Untreated
12546	7979870	NM_001271507 // CCDC177 // coiled-coil domain containing 177 // 14q24.1 // 56936 /// EN	CCDC177	NM_001271507	0.0375682	-1.14797	IgG-Beads down vs Untreated
21560	8070811	NM_001286416 // SUMO3 // small ubiquitin-like modifier 3 // 21q22.3 // 6612 /// NM_0069	SUMO3	NM_001286416	0.0376132	-1.13983	IgG-Beads down vs Untreated
4044	7896569	---		---	0.037668	2.20073	IgG-Beads up vs Untreated
13592	7990417	NM_005697 // SCAMP2 // secretory carrier membrane protein 2 // 15q23-q25 // 10066 /// X	SCAMP2	NM_005697	0.0377722	-1.16299	IgG-Beads down vs Untreated
26785	8121814	NM_001040214 // NKAIN2 // Na+/K+ transporting ATPase interacting 2 // 6q21 // 154215 //	NKAIN2	NM_001040214	0.0377917	-1.23019	IgG-Beads down vs Untreated
12721	7981566	NM_177533 // NUDT14 // nudix hydrolase 14 // 14q32.33 // 256281 /// XM_005267500 // NUD	NUDT14	NM_177533	0.0378284	-1.26287	IgG-Beads down vs Untreated
7756	7932796	NM_003174 // SVIL // supervillin // 10p11.2 // 6840 /// NM_021738 // SVIL // supervilli	SVIL	NM_003174	0.0378306	1.18514	IgG-Beads up vs Untreated
1297	7893799	---		---	0.0378565	-1.37128	IgG-Beads down vs Untreated
24413	8099447	---		---	0.0380541	-1.18245	IgG-Beads down vs Untreated
2788	7895303	---		---	0.0380751	2.27966	IgG-Beads up vs Untreated
18407	8039131	NM_013342 // TFPT // TCF3 (E2A) fusion partner (in childhood Leukemia) // 19q13 // 2984	TFPT	NM_013342	0.0380932	-1.28304	IgG-Beads down vs Untreated
13682	7991209	NM_022163 // MRPL46 // mitochondrial ribosomal protein L46 // 15q25.3 // 26589 /// ENST	MRPL46	NM_022163	0.0381006	-1.29631	IgG-Beads down vs Untreated
2937	7895453	---		---	0.038142	-1.39785	IgG-Beads down vs Untreated
27449	8128409	NM_001080481 // USP45 // ubiquitin specific peptidase 45 // 6q16.2 // 85015 /// XM_0052	USP45	NM_001080481	0.0382504	1.45578	IgG-Beads up vs Untreated
27299	8126770	NM_001278738 // CYP39A1 // cytochrome P450, family 39, subfamily A, polypeptide 1 // 6p	CYP39A1	NM_001278738	0.0382712	1.08975	IgG-Beads up vs Untreated
2158	7894668	---		---	0.0383611	-1.86028	IgG-Beads down vs Untreated
30240	8154363	NM_001029 // RPS26 // ribosomal protein S26 // 12q13 // 6231 /// BC002604 // RPS26 // r	RPS26	NM_001029	0.0383635	-1.36711	IgG-Beads down vs Untreated
1512	7894016	---		---	0.0383765	4.21974	IgG-Beads up vs Untreated
11346	7968272	---		---	0.038412	-1.28772	IgG-Beads down vs Untreated
29442	8147244	NM_022351 // NECAB1 // N-terminal EF-hand calcium binding protein 1 // 8q21.3 // 64168	NECAB1	NM_022351	0.0384176	-1.16034	IgG-Beads down vs Untreated
15371	8008609	NM_153228 // ANKFN1 // ankyrin-repeat and fibronectin type III domain containing 1 // 1	ANKFN1	NM_153228	0.0384324	-1.18821	IgG-Beads down vs Untreated
10415	7958200	NM_001008394 // EID3 // EP300 interacting inhibitor of differentiation 3 // 12q23.3 //	EID3	NM_001008394	0.0384616	1.25627	IgG-Beads up vs Untreated
24471	8100003	---		---	0.0385632	2.27782	IgG-Beads up vs Untreated
20679	8062319	NM_001199513 // TGIF2 // TGFB-induced factor homeobox 2 // 20q11.23 // 60436 /// NM_001	TGIF2	NM_001199513	0.0387045	-1.19258	IgG-Beads down vs Untreated
15645	8011765	NM_004890 // SPAG7 // sperm associated antigen 7 // 17p13.2 // 9552 /// XM_005256865 //	SPAG7	NM_004890	0.0389406	-1.2231	IgG-Beads down vs Untreated
6705	7922108	NM_001267609 // GPR161 // G protein-coupled receptor 161 // 1q24.2 // 23432 /// NM_0012	GPR161	NM_001267609	0.038958	1.24804	IgG-Beads up vs Untreated
3799	7896320	---		---	0.0390334	1.9473	IgG-Beads up vs Untreated
18645	8041447	NM_016441 // CRIM1 // cysteine rich transmembrane BMP regulator 1 (chordin-like) // 2p2	CRIM1	NM_016441	0.0390674	1.17312	IgG-Beads up vs Untreated
31699	8168357	NM_001029 // RPS26 // ribosomal protein S26 // 12q13 // 6231 /// NR_002309 // RPS26P11	RPS26	NM_001029	0.0390983	-1.46113	IgG-Beads down vs Untreated
9117	7945952	---		---	0.0393317	-1.22973	IgG-Beads down vs Untreated
14585	8000811	NM_001040056 // MAPK3 // mitogen-activated protein kinase 3 // 16p11.2 // 5595 /// NM_0	MAPK3	NM_001040056	0.0393545	-1.14542	IgG-Beads down vs Untreated
11842	7973006	OTTHUMT00000409819 // OR4H12P // olfactory receptor, family 4, subfamily H, member 12 p	OR4H12P	OTTHUMT00000409819	0.0394003	-1.21949	IgG-Beads down vs Untreated
385	7892884	---		---	0.0394169	1.12982	IgG-Beads up vs Untreated
4690	7901592	NM_153035 // TCEANC2 // transcription elongation factor A (SII) N-terminal and central	TCEANC2	NM_153035	0.0394894	1.39758	IgG-Beads up vs Untreated
9731	7951347	---		---	0.0395108	-1.4583	IgG-Beads down vs Untreated
7352	7928429	NM_001145031 // PLAU // plasminogen activator, urokinase // 10q22.2 // 5328 /// NM_0026	PLAU	NM_001145031	0.0395116	1.09539	IgG-Beads up vs Untreated
22969	8084955	NM_001166304 // PIGX // phosphatidylinositol glycan anchor biosynthesis class X // 3q29	PIGX	NM_001166304	0.0395232	1.33715	IgG-Beads up vs Untreated
293	7892792	---		---	0.0395997	-1.61856	IgG-Beads down vs Untreated
30767	8159581	---		---	0.0396027	-1.14138	IgG-Beads down vs Untreated
30750	8159373	NM_152421 // FAM69B // family with sequence similarity 69, member B // 9q34.3 // 138311	FAM69B	NM_152421	0.0397182	-1.37538	IgG-Beads down vs Untreated
13490	7989193	---		---	0.0397783	2.00959	IgG-Beads up vs Untreated
24009	8095646	NM_001134 // AFP // alpha-fetoprotein // 4q13.3 // 174 /// XM_011531704 // AFP // alpha	AFP	NM_001134	0.0397952	1.13829	IgG-Beads up vs Untreated
26585	8120082	NM_001010870 // TDRD6 // tudor domain containing 6 // 6p12.3 // 221400 /// NM_001168359	TDRD6	NM_001010870	0.039817	1.10029	IgG-Beads up vs Untreated
14547	8000465	---		---	0.0398362	-1.39576	IgG-Beads down vs Untreated
11387	7968800	NM_001204504 // DGKH // diacylglycerol kinase, eta // 13q14.11 // 160851 /// NM_0012045	DGKH	NM_001204504	0.039839	1.41771	IgG-Beads up vs Untreated
13240	7986250	NM_001042572 // CHD2 // chromodomain helicase DNA binding protein 2 // 15q26 // 1106 //	CHD2	NM_001042572	0.0398698	1.18903	IgG-Beads up vs Untreated
30701	8158829	NM_013318 // PRRC2B // proline-rich coiled-coil 2B // 9q34.13 // 84726 /// ENST00000357	PRRC2B	NM_013318	0.0399853	1.11265	IgG-Beads up vs Untreated
26124	8115783	NM_005990 // STK10 // serine/threonine kinase 10 // 5q35.1 // 6793 /// XM_011534641 //	STK10	NM_005990	0.0400311	-1.15877	IgG-Beads down vs Untreated
26804	8122058	NM_000045 // ARG1 // arginase 1 // 6q23 // 383 /// NM_001244438 // ARG1 // arginase 1 /	ARG1	NM_000045	0.0401413	1.20904	IgG-Beads up vs Untreated
26223	8116662	---		---	0.0401548	-1.17281	IgG-Beads down vs Untreated
20147	8056113	NM_001198759 // LY75-CD302 // LY75-CD302 readthrough // 2q // 100526664 /// NM_00119876	LY75-CD302	NM_001198759	0.0402308	1.27788	IgG-Beads up vs Untreated
25830	8113008	---		---	0.0403474	-1.46391	IgG-Beads down vs Untreated
13122	7985023	---		---	0.0404027	-1.30947	IgG-Beads down vs Untreated
30715	8158961	NM_001122823 // GTF3C5 // general transcription factor IIIC subunit 5 // 9q34 // 9328 /	GTF3C5	NM_001122823	0.0404397	-1.1418	IgG-Beads down vs Untreated
18760	8042556	---		---	0.0405508	-1.25047	IgG-Beads down vs Untreated
2588	7895103	---		---	0.0405661	2.41846	IgG-Beads up vs Untreated
11998	7974335	---		---	0.0405902	2.57487	IgG-Beads up vs Untreated
13648	7990943	NM_001291420 // GOLGA6L9 // golgin A6 family-like 9 // 15q25.2 // 440295 /// NM_198181	GOLGA6L9	NM_001291420	0.0407236	1.19796	IgG-Beads up vs Untreated
12291	7977340	NM_033271 // BTBD6 // BTB (POZ) domain containing 6 // 14q32 // 90135 /// XM_005268188	BTBD6	NM_033271	0.0407592	1.24751	IgG-Beads up vs Untreated
25493	8109819	NR_024356 // FBLL1 // fibrillarin-like 1 // 5q34 // 345630 /// OTTHUMT00000347089 // FB	FBLL1	NR_024356	0.0409079	-1.24355	IgG-Beads down vs Untreated
11768	7972297	NM_001105515 // ABCC4 // ATP binding cassette subfamily C member 4 // 13q32 // 10257 //	ABCC4	NM_001105515	0.0410688	1.4804	IgG-Beads up vs Untreated
27073	8124521	NM_003541 // HIST1H4K // histone cluster 1, H4k // 6p22.1 // 8362 /// NM_021968 // HIST	HIST1H4K	NM_003541	0.0410703	-1.49964	IgG-Beads down vs Untreated
14161	7996288	---		---	0.0411104	1.15409	IgG-Beads up vs Untreated
31551	8166999	NM_019886 // CHST7 // carbohydrate (N-acetylglucosamine 6-O) sulfotransferase 7 // Xp11	CHST7	NM_019886	0.0411248	-1.31008	IgG-Beads down vs Untreated
18104	8036389	NM_152279 // ZNF585B // zinc finger protein 585B // 19q13.12 // 92285 /// ENST000003921	ZNF585B	NM_152279	0.0411265	1.75002	IgG-Beads up vs Untreated
27726	8131337	---		---	0.0411334	-1.23629	IgG-Beads down vs Untreated
3259	7895776	---		---	0.0411533	1.92018	IgG-Beads up vs Untreated
25766	8112560	NR_027028 // GUSBP1 // glucuronidase, beta pseudogene 1 // 5p14.3 // 728411 /// ENST000	GUSBP1	NR_027028	0.0411559	1.26336	IgG-Beads up vs Untreated
14125	7995838	NM_005952 // MT1X // metallothionein 1X // 16q13 // 4501 /// ENST00000394485 // MT1X //	MT1X	NM_005952	0.0412325	-1.29092	IgG-Beads down vs Untreated
32505	8175254	---		---	0.0412425	-1.30897	IgG-Beads down vs Untreated
17168	8027018	NM_001171948 // KXD1 // KxDL motif containing 1 // 19p13.11 // 79036 /// NM_001171949 /	KXD1	NM_001171948	0.0412551	-1.18799	IgG-Beads down vs Untreated
13043	7984188	---		---	0.0412704	-1.17507	IgG-Beads down vs Untreated
475	7892974	---		---	0.0412851	1.84537	IgG-Beads up vs Untreated
32730	8177011	NM_001173473 // ASMTL // acetylserotonin O-methyltransferase-like // Xp22.3; Yp11.3 //	ASMTL	NM_001173473	0.0413094	-1.26341	IgG-Beads down vs Untreated
9261	7947136	---		---	0.0414359	-1.2434	IgG-Beads down vs Untreated
14117	7995797	NM_175617 // MT1E // metallothionein 1E // 16q13 // 4493 /// XM_005255956 // MT1E // me	MT1E	NM_175617	0.0414859	-1.2166	IgG-Beads down vs Untreated
6443	7919412	NM_001037501 // NBPF8 // neuroblastoma breakpoint family, member 8 // 1q21.1 // 728841	NBPF8	NM_001037501	0.0415313	1.2919	IgG-Beads up vs Untreated
10610	7960464	NM_000552 // VWF // von Willebrand factor // 12p13.3 // 7450 /// ENST00000261405 // VWF	VWF	NM_000552	0.0415999	1.26416	IgG-Beads up vs Untreated
2562	7895076	---		---	0.0417205	-1.27498	IgG-Beads down vs Untreated
24284	8098244	---		---	0.0417497	-1.50087	IgG-Beads down vs Untreated
29070	8143803	NM_173681 // ATG9B // autophagy related 9B // 7q36.1 // 285973 /// NR_073169 // ATG9B /	ATG9B	NM_173681	0.0417731	-1.33145	IgG-Beads down vs Untreated
24308	8098465	NR_003612 // FAM92A1P2 // family with sequence similarity 92, member A3 // 4q35.1 // 40	FAM92A1P2	NR_003612	0.0418474	-1.24754	IgG-Beads down vs Untreated
9886	7952750	---		---	0.0419212	1.50487	IgG-Beads up vs Untreated
17842	8033744	OTTHUMT00000449008 // OR7E19P // olfactory receptor, family 7, subfamily E, member 19 p	OR7E19P	OTTHUMT00000449008	0.0419429	-1.26924	IgG-Beads down vs Untreated
25306	8107940	---		---	0.0420301	1.44992	IgG-Beads up vs Untreated
30108	8152865	---		---	0.0420382	1.36369	IgG-Beads up vs Untreated
30439	8156086	---		---	0.042056	1.14392	IgG-Beads up vs Untreated
32596	8175844	NM_004135 // IDH3G // isocitrate dehydrogenase 3 (NAD+) gamma // Xq28 // 3421 /// NM_17	IDH3G	NM_004135	0.0421011	-1.21567	IgG-Beads down vs Untreated
27725	8131335	---		---	0.0422228	1.16248	IgG-Beads up vs Untreated
8294	7938133	NM_144666 // DNHD1 // dynein heavy chain domain 1 // 11p15.4 // 144132 /// ENST00000254	DNHD1	NM_144666	0.0422664	1.19144	IgG-Beads up vs Untreated
14018	7994813	NM_001214906 // ZNF48 // zinc finger protein 48 // 16p11.2 // 197407 /// NM_001214907 /	ZNF48	NM_001214906	0.0423064	-1.16909	IgG-Beads down vs Untreated
20996	8065403	NM_000099 // CST3 // cystatin C // 20p11.21 // 1471 /// NM_001288614 // CST3 // cystati	CST3	NM_000099	0.0424975	-1.25626	IgG-Beads down vs Untreated
6374	7918900	---		---	0.0425417	-1.25247	IgG-Beads down vs Untreated
15554	8010673	NM_001270888 // SLC25A10 // solute carrier family 25 (mitochondrial carrier; dicarboxyl	SLC25A10	NM_001270888	0.0425548	-1.1975	IgG-Beads down vs Untreated
12168	7976154	---		---	0.0425677	-1.233	IgG-Beads down vs Untreated
24396	8099255	NM_001085382 // PSAPL1 // prosaposin-like 1 (gene/pseudogene) // 4p16.1 // 768239 /// E	PSAPL1	NM_001085382	0.0426701	-1.2346	IgG-Beads down vs Untreated
21865	8073766	NM_015653 // RIBC2 // RIB43A domain with coiled-coils 2 // 22q13.31 // 26150 /// XM_005	RIBC2	NM_015653	0.0427272	-1.29177	IgG-Beads down vs Untreated
32250	8173156	---		---	0.0427941	-1.78188	IgG-Beads down vs Untreated
22774	8083144	---		---	0.0428301	1.1549	IgG-Beads up vs Untreated
27393	8127754	NR_130915 // LCAL1 // lung cancer associated lncRNA 1 // 6q14 // 80078 /// BC070061 //	LCAL1	NR_130915	0.043048	-1.39175	IgG-Beads down vs Untreated
11406	7968976	NM_001164211 // LRCH1 // leucine-rich repeats and calponin homology (CH) domain contain	LRCH1	NM_001164211	0.0430742	1.2487	IgG-Beads up vs Untreated
16175	8017061	NM_001201457 // TEX14 // testis expressed 14 // 17q22 // 56155 /// NM_031272 // TEX14 /	TEX14	NM_001201457	0.0430789	-1.20978	IgG-Beads down vs Untreated
2951	7895467	---		---	0.0431696	1.56384	IgG-Beads up vs Untreated
30192	8153920	NM_001109689 // ZNF250 // zinc finger protein 250 // 8q24.3 // 58500 /// NM_021061 // Z	ZNF250	NM_001109689	0.0432428	1.22984	IgG-Beads up vs Untreated
14715	8002029	NM_013304 // ZDHHC1 // zinc finger, DHHC-type containing 1 // 16q22.1 // 29800 /// XM_0	ZDHHC1	NM_013304	0.0433998	-1.22979	IgG-Beads down vs Untreated
3885	7896406	---		---	0.0434601	2.43043	IgG-Beads up vs Untreated
1779	7894286	---		---	0.043491	1.77924	IgG-Beads up vs Untreated
19684	8051793	NM_148962 // OXER1 // oxoeicosanoid (OXE) receptor 1 // 2p21 // 165140 /// ENST00000378	OXER1	NM_148962	0.043552	-1.24305	IgG-Beads down vs Untreated
12073	7975222	---		---	0.0435577	-1.06792	IgG-Beads down vs Untreated
23049	8085770	---		---	0.0436202	-1.25811	IgG-Beads down vs Untreated
29951	8151532	NM_001442 // FABP4 // fatty acid binding protein 4, adipocyte // 8q21 // 2167 /// ENST0	FABP4	NM_001442	0.0436215	1.37838	IgG-Beads up vs Untreated
17943	8034873	NM_001271052 // ADGRE2 // adhesion G protein-coupled receptor E2 // 19p13.1 // 30817 //	ADGRE2	NM_001271052	0.0437067	-1.20915	IgG-Beads down vs Untreated
3467	7895986	---		---	0.0437243	1.35157	IgG-Beads up vs Untreated
20306	8058386	---		---	0.0438861	1.16395	IgG-Beads up vs Untreated
11900	7973433	NM_005794 // DHRS2 // dehydrogenase/reductase (SDR family) member 2 // 14q11.2 // 10202	DHRS2	NM_005794	0.0439098	-1.43166	IgG-Beads down vs Untreated
4564	7900235	NM_012090 // MACF1 // microtubule-actin crosslinking factor 1 // 1p32-p31 // 23499 ///	MACF1	NM_012090	0.0439246	1.22635	IgG-Beads up vs Untreated
27678	8130837	NM_001122841 // FRMD1 // FERM domain containing 1 // 6q27 // 79981 /// NM_024919 // FRM	FRMD1	NM_001122841	0.0440344	-1.26671	IgG-Beads down vs Untreated
10068	7954559	NM_001198915 // PPFIBP1 // PTPRF interacting protein, binding protein 1 (liprin beta 1)	PPFIBP1	NM_001198915	0.0442002	1.3451	IgG-Beads up vs Untreated
32541	8175457	NM_001099855 // MCF2 // MCF.2 cell line derived transforming sequence // Xq27 // 4168 /	MCF2	NM_001099855	0.0442863	-1.16129	IgG-Beads down vs Untreated
5855	7913290	NM_001103160 // SH2D5 // SH2 domain containing 5 // 1p36.12 // 400745 /// NM_001103161	SH2D5	NM_001103160	0.0443252	-1.23289	IgG-Beads down vs Untreated
19952	8054356	NM_032718 // MFSD9 // major facilitator superfamily domain containing 9 // 2q12.1 // 84	MFSD9	NM_032718	0.0443669	-1.24919	IgG-Beads down vs Untreated
4163	7896688	---		---	0.0444361	1.3045	IgG-Beads up vs Untreated
2127	7894637	---		---	0.0445006	3.02455	IgG-Beads up vs Untreated
7816	7933261	---		---	0.0445061	1.29206	IgG-Beads up vs Untreated
7849	7933572	---		---	0.0445061	1.29206	IgG-Beads up vs Untreated
20972	8065254	---		---	0.0445431	-1.26471	IgG-Beads down vs Untreated
13169	7985409	ENST00000558035 // GOLGA6L10 // golgin A6 family-like 10 // 15q25.2 // 647042 /// ENST0	GOLGA6L10	ENST00000558035	0.0445474	1.18404	IgG-Beads up vs Untreated
13175	7985450	ENST00000558035 // GOLGA6L10 // golgin A6 family-like 10 // 15q25.2 // 647042 /// ENST0	GOLGA6L10	ENST00000558035	0.0445474	1.18404	IgG-Beads up vs Untreated
29738	8149718	NR_027715 // BIN3-IT1 // BIN3 intronic transcript 1 // 8p21.3 // 80094	BIN3-IT1	NR_027715	0.0445622	1.26039	IgG-Beads up vs Untreated
16961	8024885	NM_001167942 // TNFAIP8L1 // tumor necrosis factor, alpha-induced protein 8-like 1 // 1	TNFAIP8L1	NM_001167942	0.0445865	-1.26575	IgG-Beads down vs Untreated
14700	8001858	NM_001136505 // CCDC79 // coiled-coil domain containing 79 // 16q22.1 // 283847 /// XM_	CCDC79	NM_001136505	0.0445945	-1.15521	IgG-Beads down vs Untreated
16975	8025011	NM_001289177 // ACSBG2 // acyl-CoA synthetase bubblegum family member 2 // 19p13.3 // 8	ACSBG2	NM_001289177	0.0446254	-1.17505	IgG-Beads down vs Untreated
19731	8052303	---		---	0.0446415	-1.12652	IgG-Beads down vs Untreated
9885	7952739	NM_001301098 // ZBTB44 // zinc finger and BTB domain containing 44 // 11q24.3 // 29068	ZBTB44	NM_001301098	0.0446635	1.28161	IgG-Beads up vs Untreated
3631	7896152	---		---	0.0446788	-1.40045	IgG-Beads down vs Untreated
3660	7896181	---		---	0.0450182	2.88357	IgG-Beads up vs Untreated
17845	8033767	NM_152476 // ZNF560 // zinc finger protein 560 // 19p13.2 // 147741 /// XM_011527696 //	ZNF560	NM_152476	0.0450193	1.25982	IgG-Beads up vs Untreated
14144	7996137	NM_005886 // KATNB1 // katanin p80 (WD repeat containing) subunit B 1 // 16q21 // 10300	KATNB1	NM_005886	0.0451588	-1.2215	IgG-Beads down vs Untreated
16455	8020025	---		---	0.0452136	1.42284	IgG-Beads up vs Untreated
15580	8010946	NM_015721 // GEMIN4 // gem nuclear organelle associated protein 4 // 17p13 // 50628 ///	GEMIN4	NM_015721	0.0452436	-1.3563	IgG-Beads down vs Untreated
21816	8073214	NM_001024843 // TNRC6B // trinucleotide repeat containing 6B // 22q13.1 // 23112 /// NM	TNRC6B	NM_001024843	0.0452997	1.21408	IgG-Beads up vs Untreated
2804	7895319	---		---	0.0453993	1.73983	IgG-Beads up vs Untreated
24381	8099130	---		---	0.0454069	1.31067	IgG-Beads up vs Untreated
10924	7963713	NM_001002031 // ATP5G2 // ATP synthase, H+ transporting, mitochondrial Fo complex subun	ATP5G2	NM_001002031	0.0455889	-1.25882	IgG-Beads down vs Untreated
2272	7894785	---		---	0.0456546	-1.25746	IgG-Beads down vs Untreated
10962	7964183	NM_001280796 // GLS2 // glutaminase 2 (liver, mitochondrial) // 12q13.3 // 27165 /// NM	GLS2	NM_001280796	0.0457157	-1.15932	IgG-Beads down vs Untreated
24983	8104621	NR_027028 // GUSBP1 // glucuronidase, beta pseudogene 1 // 5p14.3 // 728411 /// ENST000	GUSBP1	NR_027028	0.0457174	1.2502	IgG-Beads up vs Untreated
215	7892714	---		---	0.0457359	1.27171	IgG-Beads up vs Untreated
26744	8121525	NM_153369 // KIAA1919 // KIAA1919 // 6q22 // 91749 /// ENST00000368847 // KIAA1919 // K	KIAA1919	NM_153369	0.0457934	1.30671	IgG-Beads up vs Untreated
17070	8026024	NM_004317 // ASNA1 // arsA arsenite transporter, ATP-binding, homolog 1 (bacterial) //	ASNA1	NM_004317	0.0457955	-1.22209	IgG-Beads down vs Untreated
20820	8063636	NM_001001433 // STX16 // syntaxin 16 // 20q13.32 // 8675 /// NM_001134772 // STX16 // s	STX16	NM_001001433	0.0459432	1.25407	IgG-Beads up vs Untreated
29558	8148385	NM_003235 // TG // thyroglobulin // 8q24 // 7038 /// XM_005251038 // TG // thyroglobuli	TG	NM_003235	0.0459472	-1.22091	IgG-Beads down vs Untreated
1437	7893941	---		---	0.0459587	-1.35544	IgG-Beads down vs Untreated
24072	8096314	NM_000297 // PKD2 // polycystic kidney disease 2 (autosomal dominant) // 4q22.1 // 5311	PKD2	NM_000297	0.0459818	1.35276	IgG-Beads up vs Untreated
29033	8143555	NM_001001658 // OR9A2 // olfactory receptor, family 9, subfamily A, member 2 // 7q34 //	OR9A2	NM_001001658	0.0461598	-1.17889	IgG-Beads down vs Untreated
25337	8108256	NM_001135940 // MYOT // myotilin // 5q31 // 9499 /// NM_001300911 // MYOT // myotilin /	MYOT	NM_001135940	0.0462014	-1.10564	IgG-Beads down vs Untreated
30351	8155359	XR_432384 // LOC102725253 // uncharacterized LOC102725253 // --- // 102725253	LOC102725253	XR_432384	0.0462087	1.50232	IgG-Beads up vs Untreated
9510	7949340	NM_001300807 // BATF2 // basic leucine zipper transcription factor, ATF-like 2 // 11q13	BATF2	NM_001300807	0.046315	-1.42105	IgG-Beads down vs Untreated
30807	8159977	NM_005059 // RLN2 // relaxin 2 // 9p24.1 // 6019 /// NM_134441 // RLN2 // relaxin 2 //	RLN2	NM_005059	0.0463959	-1.1508	IgG-Beads down vs Untreated
10826	7962608	NM_001172439 // ENDOU // endonuclease, polyU-specific // 12q13.1 // 8909 /// NM_0011724	ENDOU	NM_001172439	0.0464124	-1.11829	IgG-Beads down vs Untreated
18189	8037170	NM_001145939 // PAFAH1B3 // platelet-activating factor acetylhydrolase 1b, catalytic su	PAFAH1B3	NM_001145939	0.0464663	-1.25834	IgG-Beads down vs Untreated
1359	7893862	---		---	0.0464678	2.87332	IgG-Beads up vs Untreated
24322	8098581	NM_031953 // SNX25 // sorting nexin 25 // 4q35.1 // 83891 /// XM_005263267 // SNX25 //	SNX25	NM_031953	0.0465811	1.29608	IgG-Beads up vs Untreated
14305	7997839	NM_030928 // CDT1 // chromatin licensing and DNA replication factor 1 // 16q24.3 // 816	CDT1	NM_030928	0.0466069	-1.27153	IgG-Beads down vs Untreated
30598	8157632	NM_001286828 // MORN5 // MORN repeat containing 5 // 9q33.2 // 254956 /// NM_198469 //	MORN5	NM_001286828	0.0466541	-1.23901	IgG-Beads down vs Untreated
32575	8175683	NR_029638 // MIR224 // microRNA 224 // Xq28 // 407009 /// XM_011531138 // GABRE // gamm	MIR224	NR_029638	0.04678	1.43165	IgG-Beads up vs Untreated
7432	7929243	---		---	0.046784	-1.37801	IgG-Beads down vs Untreated
25381	8108706	NR_001280 // PCDHB17P // protocadherin beta 17 pseudogene // 5q31 // 54661 /// AF217751	PCDHB17P	NR_001280	0.0468437	-1.25673	IgG-Beads down vs Untreated
9553	7949754	NM_001166212 // CLCF1 // cardiotrophin-like cytokine factor 1 // 11q13.3 // 23529 /// N	CLCF1	NM_001166212	0.0469784	-1.32942	IgG-Beads down vs Untreated
22631	8081564	NM_005816 // CD96 // CD96 molecule // 3q13.13-q13.2 // 10225 /// NM_198196 // CD96 // C	CD96	NM_005816	0.0471363	-1.16217	IgG-Beads down vs Untreated
17392	8029321	NM_001297752 // ZNF283 // zinc finger protein 283 // 19q13.31 // 284349 /// NM_181845 /	ZNF283	NM_001297752	0.0472442	1.48656	IgG-Beads up vs Untreated
4970	7904482	NM_001271870 // SRGAP2B // SLIT-ROBO Rho GTPase activating protein 2B // 1q21.1 // 6471	SRGAP2B	NM_001271870	0.0473696	1.15902	IgG-Beads up vs Untreated
16917	8024358	NM_001319 // CSNK1G2 // casein kinase 1, gamma 2 // 19p13.3 // 1455 /// XM_005259498 //	CSNK1G2	NM_001319	0.047493	-1.17436	IgG-Beads down vs Untreated
15217	8007084	NM_000964 // RARA // retinoic acid receptor, alpha // 17q21 // 5914 /// NM_001024809 //	RARA	NM_000964	0.0475184	-1.21303	IgG-Beads down vs Untreated
24742	8102610	NM_198179 // QRFPR // pyroglutamylated RFamide peptide receptor // 4q27 // 84109 /// XM	QRFPR	NM_198179	0.0476226	-1.12701	IgG-Beads down vs Untreated
31535	8166817	NM_001195522 // MPC1L // mitochondrial pyruvate carrier 1-like // Xp11.4 // 347411 ///	MPC1L	NM_001195522	0.0476294	-1.36255	IgG-Beads down vs Untreated
12260	7977003	NM_015156 // RCOR1 // REST corepressor 1 // 14q32.31 // 23186 /// XM_005267453 // RCOR1	RCOR1	NM_015156	0.0476378	1.21768	IgG-Beads up vs Untreated
16869	8023910	XR_919233 // LOC284241 // synaptojanin-1 // 18q23 // 284241 /// XR_935692 // LOC284241	LOC284241	XR_919233	0.0476556	-1.6148	IgG-Beads down vs Untreated
31164	8163107	NR_029506 // MIR32 // microRNA 32 // 9q31.3 // 407036 /// ENST00000384965 // MIR32 // m	MIR32	NR_029506	0.0476729	1.29046	IgG-Beads up vs Untreated
25604	8110894	NM_001193455 // NSUN2 // NOP2/Sun RNA methyltransferase family, member 2 // 5p15.31 //	NSUN2	NM_001193455	0.0477265	1.38028	IgG-Beads up vs Untreated
5779	7912547	NM_001012276 // PRAMEF8 // PRAME family member 8 // 1p36.21 // 391002 /// NM_001012277	PRAMEF8	NM_001012276	0.0477371	-1.13665	IgG-Beads down vs Untreated
13188	7985562	NM_001291420 // GOLGA6L9 // golgin A6 family-like 9 // 15q25.2 // 440295 /// NM_198181	GOLGA6L9	NM_001291420	0.0477786	1.17163	IgG-Beads up vs Untreated
25483	8109695	---		---	0.0478507	-1.21909	IgG-Beads down vs Untreated
16708	8022428	NM_001005356 // POTEG // POTE ankyrin domain family, member G // 14q11.2 // 404785 ///	POTEG	NM_001005356	0.0478934	1.13321	IgG-Beads up vs Untreated
9492	7949046	NM_001033678 // TRPT1 // tRNA phosphotransferase 1 // 11q13.1 // 83707 /// NM_001160389	TRPT1	NM_001033678	0.0479058	-1.1907	IgG-Beads down vs Untreated
27791	8131970	NM_001304519 // EVX1 // even-skipped homeobox 1 // 7p15.2 // 2128 /// NM_001304520 // E	EVX1	NM_001304519	0.0480294	-1.44317	IgG-Beads down vs Untreated
14030	7994981	NM_152288 // ORAI3 // ORAI calcium release-activated calcium modulator 3 // 16p11.2 //	ORAI3	NM_152288	0.0480773	-1.24695	IgG-Beads down vs Untreated
17630	8031573	NM_001145014 // RFPL4A // ret finger protein-like 4A // 19q13.42 // 342931 /// NM_00127	RFPL4A	NM_001145014	0.0481084	1.17939	IgG-Beads up vs Untreated
19912	8053872	NM_001002036 // ASTL // astacin-like metallo-endopeptidase (M12 family) // 2q11.1 // 43	ASTL	NM_001002036	0.0482393	-1.19552	IgG-Beads down vs Untreated
8836	7943191	---		---	0.0482879	1.25979	IgG-Beads up vs Untreated
9005	7944869	NM_017425 // SPA17 // sperm autoantigenic protein 17 // 11q24.2 // 53340 /// XM_0115428	SPA17	NM_017425	0.0482997	-1.3245	IgG-Beads down vs Untreated
91	7892589	---		---	0.0484424	2.0111	IgG-Beads up vs Untreated
23344	8089106	---		---	0.0484689	1.29653	IgG-Beads up vs Untreated
27375	8127563	NM_004370 // COL12A1 // collagen, type XII, alpha 1 // 6q12-q13 // 1303 /// NM_080645 /	COL12A1	NM_004370	0.0484706	1.30513	IgG-Beads up vs Untreated
13899	7993335	---		---	0.0485544	1.27186	IgG-Beads up vs Untreated
19324	8047709	NM_001302769 // PARD3B // par-3 family cell polarity regulator beta // 2q33.3 // 117583	PARD3B	NM_001302769	0.048565	1.26696	IgG-Beads up vs Untreated
22132	8076223	NR_002439 // SNORD43 // small nucleolar RNA, C/D box 43 // 22q13 // 26807 /// ENST00000	SNORD43	NR_002439	0.0486277	1.12557	IgG-Beads up vs Untreated
11481	7969613	NM_005708 // GPC6 // glypican 6 // 13q32 // 10082 /// XM_011521044 // GPC6 // glypican	GPC6	NM_005708	0.0486978	-1.26897	IgG-Beads down vs Untreated
24346	8098762	NM_007100 // ATP5I // ATP synthase, H+ transporting, mitochondrial Fo complex subunit E	ATP5I	NM_007100	0.0487707	-1.4101	IgG-Beads down vs Untreated
28725	8140317	---		---	0.0487822	-1.22447	IgG-Beads down vs Untreated
18715	8042195	NM_152392 // AHSA2 // AHA1, activator of heat shock 90kDa protein ATPase homolog 2 (yea	AHSA2	NM_152392	0.0488299	1.36212	IgG-Beads up vs Untreated
7777	7933010	NM_001184785 // PARD3 // par-3 family cell polarity regulator // 10p11.21 // 56288 ///	PARD3	NM_001184785	0.0488389	1.22247	IgG-Beads up vs Untreated
6502	7919923	NM_001136543 // LYSMD1 // LysM, putative peptidoglycan-binding, domain containing 1 //	LYSMD1	NM_001136543	0.0488466	-1.23889	IgG-Beads down vs Untreated
13174	7985444	NR_004847 // UBE2Q2P2 // ubiquitin-conjugating enzyme E2Q family member 2 pseudogene 2	UBE2Q2P2	NR_004847	0.0488722	1.21074	IgG-Beads up vs Untreated
8650	7941272	NR_002819 // MALAT1 // metastasis associated lung adenocarcinoma transcript 1 (non-prot	MALAT1	NR_002819	0.0489093	1.17588	IgG-Beads up vs Untreated
18956	8044263	NM_006267 // RANBP2 // RAN binding protein 2 // 2q12.3 // 5903 /// XM_005264002 // RANB	RANBP2	NM_006267	0.0492148	1.51679	IgG-Beads up vs Untreated
11309	7967896	---		---	0.0492585	1.16591	IgG-Beads up vs Untreated
15319	8007990	---		---	0.049318	1.63926	IgG-Beads up vs Untreated
3340	7895857	---		---	0.0493527	-1.43191	IgG-Beads down vs Untreated
32900	8178435	NM_003897 // IER3 // immediate early response 3 // 6p21.3 // 8870 /// ENST00000259874 /	IER3	NM_003897	0.0494144	-1.20234	IgG-Beads down vs Untreated
2051	7894560	---		---	0.0495942	2.24728	IgG-Beads up vs Untreated
18042	8035865	AY395522 // ERVK-6 // endogenous retrovirus group K, member 6 // 7p22.1 // 64006	ERVK-6	AY395522	0.0496116	-1.14554	IgG-Beads down vs Untreated
27430	8128138	NM_014611 // MDN1 // midasin AAA ATPase 1 // 6q15 // 23195 /// XM_005248700 // MDN1 //	MDN1	NM_014611	0.0498036	1.29616	IgG-Beads up vs Untreated
23024	8085481	NM_001098502 // CHCHD4 // coiled-coil-helix-coiled-coil-helix domain containing 4 // 3p	CHCHD4	NM_001098502	0.0499376	-1.20388	IgG-Beads down vs Untreated
3625	7896146	---		---	0.0499442	-2.00109	IgG-Beads down vs Untreated
32183	8172369	NM_001007088 // ZNF182 // zinc finger protein 182 // Xp11.23 // 7569 /// NM_001178099 /	ZNF182	NM_001007088	0.0500028	1.21581	IgG-Beads up vs Untreated
6545	7920258	NM_014624 // S100A6 // S100 calcium binding protein A6 // 1q21 // 6277 /// ENST00000368	S100A6	NM_014624	0.0500268	-1.26483	IgG-Beads down vs Untreated
5357	7908204	NM_031935 // HMCN1 // hemicentin 1 // 1q25.3-q31.1 // 83872 /// XM_011510037 // HMCN1 /	HMCN1	NM_031935	0.0504106	1.31223	IgG-Beads up vs Untreated
10838	7962827	NR_002950 // SNORA2A // small nucleolar RNA, H/ACA box 2A // 12q13.11 // 677793 /// ENS	SNORA2A	NR_002950	0.0505689	1.73271	IgG-Beads up vs Untreated
554	7893055	---		---	0.0506168	1.78652	IgG-Beads up vs Untreated
14127	7995866	NR_029680 // MIR138-2 // microRNA 138-2 // 16q13 // 406930 /// uc002ekc.3 // MIR138-2 /	MIR138-2	NR_029680	0.0507962	-1.15618	IgG-Beads down vs Untreated
27940	8133110	---		---	0.0507988	1.29026	IgG-Beads up vs Untreated
28503	8138668	NR_029597 // MIR148A // microRNA 148a // 7p15.2 // 406940 /// uc011jzf.2 // MIR148A //	MIR148A	NR_029597	0.0508034	-1.20434	IgG-Beads down vs Untreated
5947	7914342	NM_004102 // FABP3 // fatty acid binding protein 3, muscle and heart // 1p33-p32 // 217	FABP3	NM_004102	0.050922	-1.16841	IgG-Beads down vs Untreated
21175	8067155	---		---	0.0509245	1.19028	IgG-Beads up vs Untreated
15672	8012110	NM_007278 // GABARAP // GABA(A) receptor-associated protein // 17p13.1 // 11337 /// ENS	GABARAP	NM_007278	0.0509273	-1.19457	IgG-Beads down vs Untreated
22467	8079950	NM_001166425 // GNAI2 // guanine nucleotide binding protein (G protein), alpha inhibiti	GNAI2	NM_001166425	0.0509345	1.11439	IgG-Beads up vs Untreated
16335	8019018	NM_003655 // CBX4 // chromobox homolog 4 // 17q25.3 // 8535 /// XM_011525399 // CBX4 //	CBX4	NM_003655	0.0509862	-1.21695	IgG-Beads down vs Untreated
28112	8134880	NM_001040097 // MOSPD3 // motile sperm domain containing 3 // 7q22 // 64598 /// NM_0010	MOSPD3	NM_001040097	0.0510062	-1.24137	IgG-Beads down vs Untreated
15499	8009995	NM_001080419 // UNK // unkempt family zinc finger // 17q25.1 // 85451 /// NR_038131 //	UNK	NM_001080419	0.0511361	-1.18867	IgG-Beads down vs Untreated
1727	7894233	---		---	0.0511891	1.40154	IgG-Beads up vs Untreated
4089	7896614	---		---	0.0512225	-1.91377	IgG-Beads down vs Untreated
19055	8045161	---		---	0.0512976	-1.15338	IgG-Beads down vs Untreated
20055	8055271	---		---	0.0512976	-1.15338	IgG-Beads down vs Untreated
17056	8025958	NM_152357 // ZNF440 // zinc finger protein 440 // 19p13.2 // 126070 /// XM_005259731 //	ZNF440	NM_152357	0.0513212	1.18739	IgG-Beads up vs Untreated
31877	8169687	NM_001142447 // ATP1B4 // ATPase, Na+/K+ transporting, beta 4 polypeptide // Xq24 // 23	ATP1B4	NM_001142447	0.0515116	-1.27047	IgG-Beads down vs Untreated
17312	8028309	---		---	0.0515698	1.43988	IgG-Beads up vs Untreated
2539	7895053	---		---	0.0515954	1.61824	IgG-Beads up vs Untreated
10113	7955074	---		---	0.0516773	-1.13869	IgG-Beads down vs Untreated
12559	7979957	XM_011508465 // LOC105370706 // uncharacterized protein C14orf56 // --- // 105370706 //	LOC105370706	XM_011508465	0.0517186	-1.16464	IgG-Beads down vs Untreated
10364	7957602	---		---	0.0517452	1.1745	IgG-Beads up vs Untreated
10569	7960052	NR_002979 // SNORA49 // small nucleolar RNA, H/ACA box 49 // 12q24.33 // 677829 /// ENS	SNORA49	NR_002979	0.0518688	-1.34601	IgG-Beads down vs Untreated
15728	8012841	---		---	0.0518934	1.56475	IgG-Beads up vs Untreated
7868	7933758	---		---	0.0519073	1.17192	IgG-Beads up vs Untreated
30238	8154359	AY779046 // RPL18A // ribosomal protein L18a // 19p13 // 6142	RPL18A	AY779046	0.0519527	-1.32547	IgG-Beads down vs Untreated
31374	8165552	NM_001130969 // NSMF // NMDA receptor synaptonuclear signaling and neuronal migration f	NSMF	NM_001130969	0.0519657	-1.18096	IgG-Beads down vs Untreated
2124	7894634	---		---	0.0519778	-1.35815	IgG-Beads down vs Untreated
15351	8008321	NM_001288968 // ACSF2 // acyl-CoA synthetase family member 2 // 17q21.33 // 80221 /// N	ACSF2	NM_001288968	0.0522128	1.11332	IgG-Beads up vs Untreated
6171	7916781	---		---	0.0522267	-1.33139	IgG-Beads down vs Untreated
12439	7978756	NM_032135 // FSCB // fibrous sheath CABYR binding protein // 14q21.2 // 84075 /// ENST0	FSCB	NM_032135	0.052429	-1.27831	IgG-Beads down vs Untreated
32117	8171798	---		---	0.0524726	-1.20876	IgG-Beads down vs Untreated
25755	8112437	---		---	0.0524849	-1.23374	IgG-Beads down vs Untreated
28776	8140909	NM_001130925 // ERVW-1 // endogenous retrovirus group W, member 1 // 7q21.2 // 30816 //	ERVW-1	NM_001130925	0.0524988	1.30977	IgG-Beads up vs Untreated
32964	8179055	NM_001278785 // ZNRD1 // zinc ribbon domain containing 1 // 6p21.3 // 30834 /// NM_0012	ZNRD1	NM_001278785	0.0525368	-1.65735	IgG-Beads down vs Untreated
24363	8098942	NM_005663 // NELFA // negative elongation factor complex member A // 4p16.3 // 7469 ///	NELFA	NM_005663	0.0526064	-1.33544	IgG-Beads down vs Untreated
25351	8108420	NR_002915 // SNORA74A // small nucleolar RNA, H/ACA box 74A // 5q31.2 // 26821 /// ENST	SNORA74A	NR_002915	0.0526078	1.56141	IgG-Beads up vs Untreated
25174	8106602	NM_001105251 // ZFYVE16 // zinc finger, FYVE domain containing 16 // 5q14 // 9765 /// N	ZFYVE16	NM_001105251	0.0526504	1.50905	IgG-Beads up vs Untreated
13318	7986863	NM_004667 // HERC2 // HECT and RLD domain containing E3 ubiquitin protein ligase 2 // 1	HERC2	NM_004667	0.0526762	1.2857	IgG-Beads up vs Untreated
3962	7896484	---		---	0.0527093	1.19904	IgG-Beads up vs Untreated
14107	7995712	NM_032330 // CAPNS2 // calpain, small subunit 2 // 16q12.2 // 84290 /// ENST00000457326	CAPNS2	NM_032330	0.0528134	1.39232	IgG-Beads up vs Untreated
29251	8145555	NM_016240 // SCARA3 // scavenger receptor class A, member 3 // 8p21 // 51435 /// NM_182	SCARA3	NM_016240	0.052878	-1.11484	IgG-Beads down vs Untreated
22184	8076655	NM_001177675 // PNPLA5 // patatin-like phospholipase domain containing 5 // 22q13.31 //	PNPLA5	NM_001177675	0.0529119	-1.26575	IgG-Beads down vs Untreated
28216	8135990	NM_001127487 // FLNC // filamin C, gamma // 7q32-q35 // 2318 /// NM_001458 // FLNC // f	FLNC	NM_001127487	0.0529122	1.15783	IgG-Beads up vs Untreated
32773	8177229	NR_002923 // BCORP1 // BCL6 corepressor pseudogene 1 // Yq11.222 // 286554 /// NR_03373	BCORP1	NR_002923	0.0529464	-1.28481	IgG-Beads down vs Untreated
3121	7895637	---		---	0.0530274	2.97195	IgG-Beads up vs Untreated
17821	8033458	NR_033250 // LYPLA2P2 // lysophospholipase II pseudogene 2 // 19p13.2 // 388499 /// OTT	LYPLA2P2	NR_033250	0.0530937	-1.32005	IgG-Beads down vs Untreated
26808	8122127	NM_175057 // TAAR9 // trace amine associated receptor 9 (gene/pseudogene) // 6q23.2 //	TAAR9	NM_175057	0.053128	-1.16694	IgG-Beads down vs Untreated
18002	8035553	NM_007263 // COPE // coatomer protein complex subunit epsilon // 19p13.11 // 11316 ///	COPE	NM_007263	0.0532549	-1.18184	IgG-Beads down vs Untreated
30944	8161288	NM_001201380 // CNTNAP3B // contactin associated protein-like 3B // 9p11.2 // 728577 //	CNTNAP3B	NM_001201380	0.0532723	1.24956	IgG-Beads up vs Untreated
9211	7946567	---		---	0.0533023	-1.2678	IgG-Beads down vs Untreated
12672	7981183	NM_001098725 // TCL1A // T-cell leukemia/lymphoma 1A // 14q32.1 // 8115 /// NM_021966 /	TCL1A	NM_001098725	0.0533605	-1.18731	IgG-Beads down vs Untreated
17424	8029617	NM_001007269 // GEMIN7 // gem nuclear organelle associated protein 7 // 19q13.32 // 797	GEMIN7	NM_001007269	0.0533651	-1.34639	IgG-Beads down vs Untreated
25996	8114491	NM_005847 // SLC23A1 // solute carrier family 23 (ascorbic acid transporter), member 1	SLC23A1	NM_005847	0.0534101	-1.27046	IgG-Beads down vs Untreated
14995	8005110	NM_001130842 // ZNF286A // zinc finger protein 286A // 17p11.2 // 57335 /// NM_00128864	ZNF286A	NM_001130842	0.053424	1.20374	IgG-Beads up vs Untreated
19445	8049073	---		---	0.0534671	-1.47868	IgG-Beads down vs Untreated
7633	7931553	NM_003577 // UTF1 // undifferentiated embryonic cell transcription factor 1 // 10q26 //	UTF1	NM_003577	0.0535032	-1.27939	IgG-Beads down vs Untreated
7030	7925432	---		---	0.0536279	-1.23049	IgG-Beads down vs Untreated
27478	8128737	NM_001159291 // MICAL1 // microtubule associated monooxygenase, calponin and LIM domain	MICAL1	NM_001159291	0.0536291	1.23657	IgG-Beads up vs Untreated
26170	8116245	XM_005265949 // CLK4 // CDC like kinase 4 // 5q35 // 57396 /// XM_006714895 // CLK4 //	CLK4	XM_005265949	0.0536799	1.31755	IgG-Beads up vs Untreated
22450	8079731	---		---	0.0536862	-1.18094	IgG-Beads down vs Untreated
23479	8090559	NR_003111 // RPL32P3 // ribosomal protein L32 pseudogene 3 // 3q21.3 // 132241 /// AK09	RPL32P3	NR_003111	0.0538413	1.27082	IgG-Beads up vs Untreated
32568	8175629	---		---	0.0539587	-1.47247	IgG-Beads down vs Untreated
8660	7941408	NM_152760 // SNX32 // sorting nexin 32 // 11q13.1 // 254122 /// XM_006718488 // SNX32 /	SNX32	NM_152760	0.0540727	-1.13465	IgG-Beads down vs Untreated
22170	8076497	NM_017436 // A4GALT // alpha 1,4-galactosyltransferase // 22q13.2 // 53947 /// XM_00526	A4GALT	NM_017436	0.0541569	-1.20596	IgG-Beads down vs Untreated
9377	7948137	NM_001005282 // OR5M8 // olfactory receptor, family 5, subfamily M, member 8 // 11q12.1	OR5M8	NM_001005282	0.0541596	-1.20729	IgG-Beads down vs Untreated
23297	8088803	NM_001134649 // EIF4E3 // eukaryotic translation initiation factor 4E family member 3 /	EIF4E3	NM_001134649	0.0542465	-1.2267	IgG-Beads down vs Untreated
2617	7895132	---		---	0.054266	1.57723	IgG-Beads up vs Untreated
31567	8167185	NM_003254 // TIMP1 // TIMP metallopeptidase inhibitor 1 // Xp11.3-p11.23 // 7076 /// XM	TIMP1	NM_003254	0.0543213	-1.36306	IgG-Beads down vs Untreated
31187	8163426	---		---	0.0543721	1.50231	IgG-Beads up vs Untreated
6158	7916629	NM_152377 // C1orf87 // chromosome 1 open reading frame 87 // 1p32.1 // 127795 /// ENST	C1orf87	NM_152377	0.0544189	-1.19161	IgG-Beads down vs Untreated
28412	8137781	XR_108727 // LOC100128653 // uncharacterized LOC100128653 // 7p22.3 // 100128653 /// XR	LOC100128653	XR_108727	0.0544447	-1.20397	IgG-Beads down vs Untreated
5379	7908525	NM_001024594 // C1orf53 // chromosome 1 open reading frame 53 // 1q31.3 // 388722 /// E	C1orf53	NM_001024594	0.0544863	-1.24503	IgG-Beads down vs Untreated
1806	7894313	---		---	0.0545038	1.47429	IgG-Beads up vs Untreated
26829	8122261	---		---	0.0545312	-1.28386	IgG-Beads down vs Untreated
15740	8012918	NM_001204477 // CDRT4 // CMT1A duplicated region transcript 4 // 17p12 // 284040 /// NM	CDRT4	NM_001204477	0.0545394	1.29914	IgG-Beads up vs Untreated
273	7892772	---		---	0.0545588	1.3433	IgG-Beads up vs Untreated
32723	8176949	---		---	0.0545788	-1.27816	IgG-Beads down vs Untreated
18495	8039909	NM_001039577 // CCNL2 // cyclin L2 // 1p36.33 // 81669 /// NM_030937 // CCNL2 // cyclin	CCNL2	NM_001039577	0.0545821	1.23579	IgG-Beads up vs Untreated
19406	8048673	NM_005070 // SLC4A3 // solute carrier family 4 (anion exchanger), member 3 // 2q36 // 6	SLC4A3	NM_005070	0.0545955	-1.4454	IgG-Beads down vs Untreated
14370	7998585	NM_001300900 // MRPS34 // mitochondrial ribosomal protein S34 // 16p13.3 // 65993 /// N	MRPS34	NM_001300900	0.0546181	-1.22901	IgG-Beads down vs Untreated
27441	8128316	NM_001143957 // GPR63 // G protein-coupled receptor 63 // 6q16.1-q16.3 // 81491 /// NM_	GPR63	NM_001143957	0.0546396	-1.20847	IgG-Beads down vs Untreated
6837	7923394	NM_001256129 // ARL8A // ADP-ribosylation factor like GTPase 8A // 1q32.1 // 127829 ///	ARL8A	NM_001256129	0.0547018	-1.14295	IgG-Beads down vs Untreated
11989	7974249	NM_001663 // ARF6 // ADP-ribosylation factor 6 // 14q21.3 // 382 /// ENST00000298316 //	ARF6	NM_001663	0.054715	-1.27155	IgG-Beads down vs Untreated
15699	8012403	NM_001256834 // AURKB // aurora kinase B // 17p13.1 // 9212 /// NM_001284526 // AURKB /	AURKB	NM_001256834	0.0547541	-1.31514	IgG-Beads down vs Untreated
749	7893250	---		---	0.054756	1.62257	IgG-Beads up vs Untreated
26106	8115600	NM_001303251 // ZBED8 // zinc finger, BED-type containing 8 // 5q33.3 // 63920 /// NM_0	ZBED8	NM_001303251	0.0549207	1.22517	IgG-Beads up vs Untreated
27587	8129943	---		---	0.0549525	-1.12366	IgG-Beads down vs Untreated
3339	7895856	---		---	0.0549991	1.50389	IgG-Beads up vs Untreated
18459	8039635	NM_001012729 // DUXA // double homeobox A // 19q13.43 // 503835 /// ENST00000554048 //	DUXA	NM_001012729	0.0550931	-1.13458	IgG-Beads down vs Untreated
30613	8157700	NM_012197 // RABGAP1 // RAB GTPase activating protein 1 // 9q34.11 // 23637 /// XM_0052	RABGAP1	NM_012197	0.0551866	1.31161	IgG-Beads up vs Untreated
1723	7894229	---		---	0.0552426	1.64157	IgG-Beads up vs Untreated
31660	8167949	---		---	0.055307	-1.11342	IgG-Beads down vs Untreated
16128	8016532	NM_001198754 // GNGT2 // guanine nucleotide binding protein (G protein), gamma transduc	GNGT2	NM_001198754	0.0555292	-1.22928	IgG-Beads down vs Untreated
30578	8157381	NM_133374 // ZNF618 // zinc finger protein 618 // 9q32 // 114991 /// ENST00000288466 //	ZNF618	NM_133374	0.0555651	1.27255	IgG-Beads up vs Untreated
14183	7996569	---		---	0.055674	-1.84071	IgG-Beads down vs Untreated
18973	8044491	NM_001304353 // CHCHD5 // coiled-coil-helix-coiled-coil-helix domain containing 5 // 2q	CHCHD5	NM_001304353	0.0556797	-1.20155	IgG-Beads down vs Untreated
2068	7894577	---		---	0.0557697	1.63336	IgG-Beads up vs Untreated
19488	8049540	NM_001137550 // LRRFIP1 // leucine rich repeat (in FLII) interacting protein 1 // 2q37.	LRRFIP1	NM_001137550	0.055799	1.37089	IgG-Beads up vs Untreated
15601	8011212	---		---	0.0558782	-1.55002	IgG-Beads down vs Untreated
23214	8087833	NM_001947 // DUSP7 // dual specificity phosphatase 7 // 3p21 // 1849 /// ENST0000046962	DUSP7	NM_001947	0.0559065	-1.14193	IgG-Beads down vs Untreated
4075	7896600	---		---	0.0559661	1.40009	IgG-Beads up vs Untreated
7776	7933008	---		---	0.0560327	1.25705	IgG-Beads up vs Untreated
18865	8043443	OTTHUMT00000323285 // IGKV2D-30 // immunoglobulin kappa variable 2D-30 // 2p12 // 28881	IGKV2D-30	OTTHUMT00000323285	0.056217	-1.36042	IgG-Beads down vs Untreated
12665	7981098	NM_001304461 // SERPINA12 // serpin peptidase inhibitor, clade A (alpha-1 antiproteinas	SERPINA12	NM_001304461	0.0562179	-1.13741	IgG-Beads down vs Untreated
22933	8084732	NM_022147 // RTP4 // receptor (chemosensory) transporter protein 4 // 3q27.3 // 64108 /	RTP4	NM_022147	0.0562267	-1.44516	IgG-Beads down vs Untreated
12380	7978174	NM_014169 // CHMP4A // charged multivesicular body protein 4A // 14q12 // 29082 /// ENS	CHMP4A	NM_014169	0.0562782	-1.18283	IgG-Beads down vs Untreated
10071	7954602	---		---	0.0563653	-1.33184	IgG-Beads down vs Untreated
1934	7894443	---		---	0.0564432	1.58838	IgG-Beads up vs Untreated
18092	8036302	ENST00000412740 // LINC00665 // long intergenic non-protein coding RNA 665 // 19q13.12	LINC00665	ENST00000412740	0.0564443	1.19817	IgG-Beads up vs Untreated
2606	7895121	---		---	0.0564947	-1.54746	IgG-Beads down vs Untreated
15820	8013536	NM_000625 // NOS2 // nitric oxide synthase 2, inducible // 17q11.2 // 4843 /// XM_01152	NOS2	NM_000625	0.0565211	-1.20555	IgG-Beads down vs Untreated
8770	7942645	---		---	0.056615	1.79139	IgG-Beads up vs Untreated
3575	7896096	---		---	0.0566518	-1.92175	IgG-Beads down vs Untreated
14879	8003769	---		---	0.0567072	1.32367	IgG-Beads up vs Untreated
9094	7945740	OTTHUMT00000026911 // RPL26P30 // ribosomal protein L26 pseudogene 30 // 11p15.5 // 653	RPL26P30	OTTHUMT00000026911	0.0567745	-1.28182	IgG-Beads down vs Untreated
22320	8078319	NM_001040432 // ZCWPW2 // zinc finger, CW type with PWWP domain 2 // 3p24.1 // 152098 /	ZCWPW2	NM_001040432	0.0569988	-1.1413	IgG-Beads down vs Untreated
22255	8077635	NM_002542 // OGG1 // 8-oxoguanine DNA glycosylase // 3p26.2 // 4968 /// NM_016819 // OG	OGG1	NM_002542	0.0570256	-1.19132	IgG-Beads down vs Untreated
29142	8144452	NM_001040704 // DEFB106B // defensin, beta 106B // 8p23.1 // 503841 /// NM_152251 // DE	DEFB106B	NM_001040704	0.0571652	-1.22627	IgG-Beads down vs Untreated
29655	8149195	NM_001040704 // DEFB106B // defensin, beta 106B // 8p23.1 // 503841 /// NM_152251 // DE	DEFB106B	NM_001040704	0.0571652	-1.22627	IgG-Beads down vs Untreated
29171	8144625	NM_001715 // BLK // BLK proto-oncogene, Src family tyrosine kinase // 8p23-p22 // 640 /	BLK	NM_001715	0.0572199	-1.34668	IgG-Beads down vs Untreated
24243	8097920	NM_001301645 // LRAT // lecithin retinol acyltransferase (phosphatidylcholine--retinol	LRAT	NM_001301645	0.0572439	1.22299	IgG-Beads up vs Untreated
16888	8024019	NM_002819 // PTBP1 // polypyrimidine tract binding protein 1 // 19p13.3 // 5725 /// NM_	PTBP1	NM_002819	0.0572471	-1.12162	IgG-Beads down vs Untreated
25586	8110685	XM_011514098 // SLC9A3 // solute carrier family 9, subfamily A (NHE3, cation proton ant	SLC9A3	XM_011514098	0.0572907	-1.27103	IgG-Beads down vs Untreated
14369	7998577	NM_002513 // NME3 // NME/NM23 nucleoside diphosphate kinase 3 // 16q13.3 // 4832 /// XM	NME3	NM_002513	0.0573229	-1.40034	IgG-Beads down vs Untreated
21946	8074617	NM_153334 // SCARF2 // scavenger receptor class F, member 2 // 22q11.21 // 91179 /// NM	SCARF2	NM_153334	0.057365	-1.30177	IgG-Beads down vs Untreated
12850	7982206	NM_001282472 // GOLGA8J // golgin A8 family, member J // 15q13.2 // 653073 /// NR_02407	GOLGA8J	NM_001282472	0.0573669	1.11953	IgG-Beads up vs Untreated
9545	7949672	---		---	0.0574057	-1.20547	IgG-Beads down vs Untreated
30609	8157688	NM_001004453 // OR1L6 // olfactory receptor, family 1, subfamily L, member 6 // 9q33.2	OR1L6	NM_001004453	0.0574224	-1.12281	IgG-Beads down vs Untreated
28404	8137675	NM_001164758 // PRKAR1B // protein kinase, cAMP-dependent, regulatory, type I, beta //	PRKAR1B	NM_001164758	0.057537	-1.23511	IgG-Beads down vs Untreated
15420	8009040	NM_006039 // MRC2 // mannose receptor, C type 2 // 17q23.2 // 9902 /// XM_011525543 //	MRC2	NM_006039	0.0575934	1.24654	IgG-Beads up vs Untreated
9744	7951435	---		---	0.05764	-1.24015	IgG-Beads down vs Untreated
27039	8124337	NM_005074 // SLC17A1 // solute carrier family 17 (organic anion transporter), member 1	SLC17A1	NM_005074	0.0576969	-1.15076	IgG-Beads down vs Untreated
32248	8173148	NM_001166699 // FAM104B // family with sequence similarity 104, member B // Xp11.21 //	FAM104B	NM_001166699	0.0577278	-1.23971	IgG-Beads down vs Untreated
5770	7912511	NM_138346 // KIAA2013 // KIAA2013 // 1p36.22 // 90231 /// XM_005263531 // KIAA2013 // K	KIAA2013	NM_138346	0.0577354	-1.2905	IgG-Beads down vs Untreated
15688	8012274	NM_032356 // NAA38 // N(alpha)-acetyltransferase 38, NatC auxiliary subunit // 17p13.1	NAA38	NM_032356	0.0577509	-1.18231	IgG-Beads down vs Untreated
28730	8140371	NM_031925 // TMEM120A // transmembrane protein 120A // 7q11.23 // 83862 /// XM_01151660	TMEM120A	NM_031925	0.0577544	-1.25165	IgG-Beads down vs Untreated
17337	8028674	NM_001111020 // SUPT5H // SPT5 homolog, DSIF elongation factor subunit // 19q13.2 // 68	SUPT5H	NM_001111020	0.0578196	1.1435	IgG-Beads up vs Untreated
52	7892550	---		---	0.0579193	1.69026	IgG-Beads up vs Untreated
25118	8105991	NR_027028 // GUSBP1 // glucuronidase, beta pseudogene 1 // 5p14.3 // 728411 /// ENST000	GUSBP1	NR_027028	0.0580226	1.25084	IgG-Beads up vs Untreated
26596	8120204	---		---	0.0580346	-1.21518	IgG-Beads down vs Untreated
2233	7894746	---		---	0.0581045	1.84949	IgG-Beads up vs Untreated
20286	8058195	---		---	0.0581345	-1.08258	IgG-Beads down vs Untreated
3895	7896416	---		---	0.0584242	-1.45073	IgG-Beads down vs Untreated
25354	8108433	---		---	0.058442	1.24755	IgG-Beads up vs Untreated
13011	7983867	NM_001252335 // CGNL1 // cingulin-like 1 // 15q21.3 // 84952 /// NM_032866 // CGNL1 //	CGNL1	NM_001252335	0.0585131	1.21784	IgG-Beads up vs Untreated
17683	8031906	---		---	0.0585444	-1.25824	IgG-Beads down vs Untreated
14556	8000574	NM_001042483 // NUPR1 // nuclear protein 1, transcriptional regulator // 16p11.2 // 264	NUPR1	NM_001042483	0.0585522	-1.22217	IgG-Beads down vs Untreated
14197	7996759	---		---	0.0585549	1.12297	IgG-Beads up vs Untreated
8796	7942824	BC000354 // RPS28 // ribosomal protein S28 // 19p13.2 // 6234 /// CR457055 // RPS28 //	RPS28	BC000354	0.0587384	-1.31516	IgG-Beads down vs Untreated
28489	8138545	---		---	0.0588157	-1.22868	IgG-Beads down vs Untreated
6989	7924956	NM_012089 // ABCB10 // ATP binding cassette subfamily B member 10 // 1q42.13 // 23456 /	ABCB10	NM_012089	0.0588726	1.19538	IgG-Beads up vs Untreated
12519	7979671	NM_001271068 // MAX // MYC associated factor X // 14q23 // 4149 /// NM_001271069 // MAX	MAX	NM_001271068	0.0588944	-1.1625	IgG-Beads down vs Untreated
24920	8104068	---		---	0.0589528	1.28545	IgG-Beads up vs Untreated
18112	8036436	NM_001172677 // ZNF607 // zinc finger protein 607 // 19q13.1 // 84775 /// NM_032689 //	ZNF607	NM_001172677	0.0589566	1.2371	IgG-Beads up vs Untreated
21864	8073752	NM_001104595 // FAM118A // family with sequence similarity 118, member A // 22q13 // 55	FAM118A	NM_001104595	0.0589569	-1.17791	IgG-Beads down vs Untreated
27338	8127158	NM_001197115 // GCLC // glutamate-cysteine ligase, catalytic subunit // 6p12 // 2729 //	GCLC	NM_001197115	0.0590869	1.27105	IgG-Beads up vs Untreated
29053	8143684	NM_004911 // PDIA4 // protein disulfide isomerase family A, member 4 // 7q35 // 9601 //	PDIA4	NM_004911	0.0591235	1.14643	IgG-Beads up vs Untreated
9124	7945979	NM_001304496 // TRIM68 // tripartite motif containing 68 // 11p15.4 // 55128 /// NM_018	TRIM68	NM_001304496	0.059138	1.28645	IgG-Beads up vs Untreated
2848	7895363	---		---	0.0592365	1.50373	IgG-Beads up vs Untreated
4452	7899153	NM_031286 // SH3BGRL3 // SH3 domain binding glutamate-rich protein like 3 // 1p36.11 //	SH3BGRL3	NM_031286	0.0592385	-1.20495	IgG-Beads down vs Untreated
15050	8005586	NM_007148 // RNF112 // ring finger protein 112 // 17p11.2 // 7732 /// XM_006721571 // R	RNF112	NM_007148	0.0592772	-1.20683	IgG-Beads down vs Untreated
1447	7893951	---		---	0.0593172	1.69828	IgG-Beads up vs Untreated
32608	8176026	NM_001110556 // FLNA // filamin A, alpha // Xq28 // 2316 /// NM_001456 // FLNA // filam	FLNA	NM_001110556	0.0593332	1.15015	IgG-Beads up vs Untreated
1406	7893910	---		---	0.0593616	-1.74266	IgG-Beads down vs Untreated
9252	7947040	NM_194285 // SPTY2D1 // SPT2 chromatin protein domain containing 1 // 11p15.1 // 144108	SPTY2D1	NM_194285	0.0595298	1.30935	IgG-Beads up vs Untreated
28909	8142345	NM_014705 // DOCK4 // dedicator of cytokinesis 4 // 7q31.1 // 9732 /// XM_006716188 //	DOCK4	NM_014705	0.0595946	1.29477	IgG-Beads up vs Untreated
19502	8049667	XM_011512295 // LOC401040 // uncharacterized LOC401040 // 2q37.3 // 401040 /// XM_01152	LOC401040	XM_011512295	0.059639	-1.20909	IgG-Beads down vs Untreated
23125	8086538	BC047037 // LIMD1-AS1 // LIMD1 antisense RNA 1 // 3p21.31 // 644714	LIMD1-AS1	BC047037	0.0596859	-2.62731	IgG-Beads down vs Untreated
2219	7894732	---		---	0.059736	-1.51785	IgG-Beads down vs Untreated
24577	8100941	---		---	0.059796	3.29514	IgG-Beads up vs Untreated
508	7893007	---		---	0.0598924	2.36054	IgG-Beads up vs Untreated
29328	8146305	---		---	0.0599879	-2.2733	IgG-Beads down vs Untreated
8024	7935361	NM_003061 // SLIT1 // slit guidance ligand 1 // 10q23.3-q24 // 6585 /// NR_037909 // AR	SLIT1	NM_003061	0.0599942	-1.23991	IgG-Beads down vs Untreated
22123	8076161	NM_005740 // DNAL4 // dynein, axonemal, light chain 4 // 22q13.1 // 10126 /// ENST00000	DNAL4	NM_005740	0.060064	-1.34926	IgG-Beads down vs Untreated
22072	8075637	NM_004737 // LARGE // like-glycosyltransferase // 22q12.3 // 9215 /// NM_133642 // LARG	LARGE	NM_004737	0.0600723	-1.21586	IgG-Beads down vs Untreated
18481	8039779	NM_012254 // SLC27A5 // solute carrier family 27 (fatty acid transporter), member 5 //	SLC27A5	NM_012254	0.0601318	-1.23513	IgG-Beads down vs Untreated
16358	8019263	NM_001185077 // ARHGDIA // Rho GDP dissociation inhibitor (GDI) alpha // 17q25.3 // 396	ARHGDIA	NM_001185077	0.0601589	-1.13538	IgG-Beads down vs Untreated
26628	8120462	---		---	0.0601955	1.10567	IgG-Beads up vs Untreated
13737	7991722	NM_001291420 // GOLGA6L9 // golgin A6 family-like 9 // 15q25.2 // 440295 /// NM_198181	GOLGA6L9	NM_001291420	0.0604776	1.1861	IgG-Beads up vs Untreated
22334	8078442	NM_005508 // CCR4 // chemokine (C-C motif) receptor 4 // 3p24 // 1233 /// ENST000003309	CCR4	NM_005508	0.0605372	-1.27223	IgG-Beads down vs Untreated
22365	8078857	NM_001105513 // TTC21A // tetratricopeptide repeat domain 21A // 3p22.2 // 199223 /// N	TTC21A	NM_001105513	0.0605601	1.12868	IgG-Beads up vs Untreated
11144	7966026	NM_014840 // NUAK1 // NUAK family, SNF1-like kinase, 1 // 12q23.3 // 9891 /// ENST00000	NUAK1	NM_014840	0.0607852	1.27825	IgG-Beads up vs Untreated
22120	8076113	NM_001013647 // FAM227A // family with sequence similarity 227, member A // 22q13.1 //	FAM227A	NM_001013647	0.0608203	1.26005	IgG-Beads up vs Untreated
4201	7896726	---		---	0.0609235	1.53632	IgG-Beads up vs Untreated
28224	8136078	---		---	0.060984	1.29963	IgG-Beads up vs Untreated
27500	8128991	NM_001105206 // LAMA4 // laminin, alpha 4 // 6q21 // 3910 /// NM_001105207 // LAMA4 //	LAMA4	NM_001105206	0.0610975	1.19868	IgG-Beads up vs Untreated
27161	8125328	NM_006411 // AGPAT1 // 1-acylglycerol-3-phosphate O-acyltransferase 1 // 6p21.3 // 1055	AGPAT1	NM_006411	0.0611021	-1.11293	IgG-Beads down vs Untreated
32932	8178762	NM_006411 // AGPAT1 // 1-acylglycerol-3-phosphate O-acyltransferase 1 // 6p21.3 // 1055	AGPAT1	NM_006411	0.0611021	-1.11293	IgG-Beads down vs Untreated
33054	8179958	NM_006411 // AGPAT1 // 1-acylglycerol-3-phosphate O-acyltransferase 1 // 6p21.3 // 1055	AGPAT1	NM_006411	0.0611021	-1.11293	IgG-Beads down vs Untreated
2169	7894679	---		---	0.0612009	1.83914	IgG-Beads up vs Untreated
20031	8055153	NM_001005356 // POTEG // POTE ankyrin domain family, member G // 14q11.2 // 404785 ///	POTEG	NM_001005356	0.0612237	1.08753	IgG-Beads up vs Untreated
7115	7926037	NM_001145443 // PFKFB3 // 6-phosphofructo-2-kinase/fructose-2,6-biphosphatase 3 // 10p1	PFKFB3	NM_001145443	0.0614254	1.21152	IgG-Beads up vs Untreated
1987	7894496	---		---	0.0614537	1.18697	IgG-Beads up vs Untreated
11829	7972912	NM_001014283 // DCUN1D2 // DCN1, defective in cullin neddylation 1, domain containing 2	DCUN1D2	NM_001014283	0.0614729	1.40302	IgG-Beads up vs Untreated
29864	8150872	NM_001023 // RPS20 // ribosomal protein S20 // 8q12 // 6224 /// NM_001146227 // RPS20 /	RPS20	NM_001023	0.0614912	-1.23249	IgG-Beads down vs Untreated
3325	7895842	---		---	0.0616221	-1.22999	IgG-Beads down vs Untreated
26861	8122684	NM_001002255 // SUMO4 // small ubiquitin-like modifier 4 // 6q25 // 387082 /// ENST0000	SUMO4	NM_001002255	0.0616281	1.37227	IgG-Beads up vs Untreated
1649	7894154	---		---	0.0616294	2.4336	IgG-Beads up vs Untreated
6193	7916984	NR_029707 // MIR186 // microRNA 186 // 1p31.1 // 406962 /// ENST00000384988 // MIR186 /	MIR186	NR_029707	0.0616614	1.47541	IgG-Beads up vs Untreated
17277	8027996	NM_001281532 // PSENEN // presenilin enhancer gamma secretase subunit // 19q13.12 // 55	PSENEN	NM_001281532	0.0618962	-1.31336	IgG-Beads down vs Untreated
12904	7982597	NM_003246 // THBS1 // thrombospondin 1 // 15q15 // 7057 /// XM_011521970 // THBS1 // th	THBS1	NM_003246	0.0619686	1.07915	IgG-Beads up vs Untreated
14954	8004510	NM_001040059 // CD68 // CD68 molecule // 17p13 // 968 /// NM_001251 // CD68 // CD68 mol	CD68	NM_001040059	0.0619885	-1.25869	IgG-Beads down vs Untreated
8058	7935861	---		---	0.0620737	1.13778	IgG-Beads up vs Untreated
17774	8032863	NM_019107 // MYDGF // myeloid-derived growth factor // 19p13.3 // 56005 /// ENST0000026	MYDGF	NM_019107	0.0620825	1.1272	IgG-Beads up vs Untreated
17869	8034099	NR_029586 // MIR199A1 // microRNA 199a-1 // 19p13.2 // 406976 /// ENST00000385019 // MI	MIR199A1	NR_029586	0.0621132	-1.12725	IgG-Beads down vs Untreated
21910	8074227	NM_017829 // CECR5 // cat eye syndrome chromosome region, candidate 5 // --- // 27440 /	CECR5	NM_017829	0.0622136	-1.30087	IgG-Beads down vs Untreated
1357	7893860	---		---	0.0622211	1.99035	IgG-Beads up vs Untreated
632	7893133	---		---	0.0622649	-1.17999	IgG-Beads down vs Untreated
10571	7960068	NM_024078 // NOC4L // nucleolar complex associated 4 homolog // 12q24.33 // 79050 /// X	NOC4L	NM_024078	0.0622998	-1.11731	IgG-Beads down vs Untreated
21773	8072775	---		---	0.0623592	1.34292	IgG-Beads up vs Untreated
27051	8124416	NM_003530 // HIST1H3D // histone cluster 1, H3d // 6p22.1 // 8351 /// NM_021065 // HIST	HIST1H3D	NM_003530	0.0624354	-1.2772	IgG-Beads down vs Untreated
23668	8092358	NM_015078 // MCF2L2 // MCF.2 cell line derived transforming sequence-like 2 // 3q27.1 /	MCF2L2	NM_015078	0.0624505	1.17614	IgG-Beads up vs Untreated
8124	7936683	NM_001033925 // TIAL1 // TIA1 cytotoxic granule-associated RNA binding protein-like 1 /	TIAL1	NM_001033925	0.062488	1.31952	IgG-Beads up vs Untreated
7784	7933078	---		---	0.0625555	-1.1271	IgG-Beads down vs Untreated
30151	8153390	NM_001258446 // TOP1MT // topoisomerase (DNA) I, mitochondrial // 8q24.3 // 116447 ///	TOP1MT	NM_001258446	0.0625988	1.18666	IgG-Beads up vs Untreated
7753	7932790	---		---	0.0626241	1.16085	IgG-Beads up vs Untreated
16142	8016699	NM_016504 // MRPL27 // mitochondrial ribosomal protein L27 // 17q21.3-q22 // 51264 ///	MRPL27	NM_016504	0.0626296	-1.25208	IgG-Beads down vs Untreated
17007	8025395	BC000354 // RPS28 // ribosomal protein S28 // 19p13.2 // 6234 /// CR457055 // RPS28 //	RPS28	BC000354	0.0626556	-1.32391	IgG-Beads down vs Untreated
5773	7912525	---		---	0.0626785	-1.17631	IgG-Beads down vs Untreated
17206	8027341	---		---	0.0627106	1.17117	IgG-Beads up vs Untreated
23837	8094142	OTTHUMT00000359615 // OR7E85P // olfactory receptor, family 7, subfamily E, member 85 p	OR7E85P	OTTHUMT00000359615	0.0627131	1.15865	IgG-Beads up vs Untreated
13711	7991478	NM_001102612 // PGPEP1L // pyroglutamyl-peptidase I-like // 15q26.3 // 145814 /// NM_00	PGPEP1L	NM_001102612	0.0627989	-1.25123	IgG-Beads down vs Untreated
21618	8071314	NM_001190326 // DGCR8 // DGCR8 microprocessor complex subunit // 22q11.2 // 54487 /// N	DGCR8	NM_001190326	0.0628715	1.15353	IgG-Beads up vs Untreated
19860	8053482	---		---	0.0628771	-1.16656	IgG-Beads down vs Untreated
14841	8003348	NM_001171815 // RNF166 // ring finger protein 166 // 16q24.3 // 115992 /// NM_001171816	RNF166	NM_001171815	0.0629083	-1.18189	IgG-Beads down vs Untreated
26437	8118314	NM_005345 // HSPA1A // heat shock 70kDa protein 1A // 6p21.3 // 3303 /// NM_005346 // H	HSPA1A	NM_005345	0.0629417	-1.16892	IgG-Beads down vs Untreated
28792	8141094	NM_002612 // PDK4 // pyruvate dehydrogenase kinase, isozyme 4 // 7q21.3 // 5166 /// ENS	PDK4	NM_002612	0.0630386	1.25948	IgG-Beads up vs Untreated
7033	7925438	---		---	0.0630472	-1.1397	IgG-Beads down vs Untreated
13445	7988467	NM_000138 // FBN1 // fibrillin 1 // 15q21.1 // 2200 /// ENST00000316623 // FBN1 // fibr	FBN1	NM_000138	0.0630768	1.2643	IgG-Beads up vs Untreated
20931	8064904	NM_017671 // FERMT1 // fermitin family member 1 // 20p12.3 // 55612 /// ENST00000217289	FERMT1	NM_017671	0.063083	-1.23846	IgG-Beads down vs Untreated
20656	8062023	NM_032514 // MAP1LC3A // microtubule-associated protein 1 light chain 3 alpha // 20q11.	MAP1LC3A	NM_032514	0.063098	-1.13771	IgG-Beads down vs Untreated
28343	8137101	NM_001303481 // ZNF282 // zinc finger protein 282 // 7q36.1 // 8427 /// NM_003575 // ZN	ZNF282	NM_001303481	0.0631231	-1.11794	IgG-Beads down vs Untreated
388	7892887	---		---	0.06316	1.65915	IgG-Beads up vs Untreated
26858	8122660	NM_005715 // UST // uronyl-2-sulfotransferase // 6q25.1 // 10090 /// XM_005266790 // US	UST	NM_005715	0.0632411	-1.17773	IgG-Beads down vs Untreated
11723	7971920	---		---	0.0633142	1.48322	IgG-Beads up vs Untreated
15191	8006779	NM_001199417 // ARHGAP23 // Rho GTPase activating protein 23 // 17q12 // 57636 /// XM_0	ARHGAP23	NM_001199417	0.0633358	-1.22383	IgG-Beads down vs Untreated
9528	7949518	NM_004214 // FIBP // fibroblast growth factor (acidic) intracellular binding protein //	FIBP	NM_004214	0.063337	-1.1898	IgG-Beads down vs Untreated
10014	7954029	NM_004064 // CDKN1B // cyclin-dependent kinase inhibitor 1B (p27, Kip1) // 12p13.1-p12	CDKN1B	NM_004064	0.0633868	1.1527	IgG-Beads up vs Untreated
10524	7959408	NM_014708 // KNTC1 // kinetochore associated 1 // 12q24.31 // 9735 /// XM_006719706 //	KNTC1	NM_014708	0.0634003	1.33616	IgG-Beads up vs Untreated
10045	7954330	NM_019844 // SLCO1B3 // solute carrier organic anion transporter family, member 1B3 //	SLCO1B3	NM_019844	0.0635503	-1.1499	IgG-Beads down vs Untreated
24880	8103736	NM_007281 // SCRG1 // stimulator of chondrogenesis 1 // 4q34.1 // 11341 /// XM_01153157	SCRG1	NM_007281	0.0636574	-1.18586	IgG-Beads down vs Untreated
16315	8018818	NR_028337 // FLJ45079 // FLJ45079 protein // 17q25.3 // 400624 /// ENST00000374983 // F	FLJ45079	NR_028337	0.06369	-1.24084	IgG-Beads down vs Untreated
1728	7894234	---		---	0.063803	1.6952	IgG-Beads up vs Untreated
12544	7979862	---		---	0.0638268	1.51584	IgG-Beads up vs Untreated
15297	8007797	NM_001029 // RPS26 // ribosomal protein S26 // 12q13 // 6231 /// BC002604 // RPS26 // r	RPS26	NM_001029	0.0638654	-1.26751	IgG-Beads down vs Untreated
19686	8051812	---		---	0.0639249	1.67025	IgG-Beads up vs Untreated
29035	8143562	---		---	0.0640348	-1.1911	IgG-Beads down vs Untreated
9579	7949995	NM_181514 // MRPL21 // mitochondrial ribosomal protein L21 // 11q13.3 // 219927 /// NM_	MRPL21	NM_181514	0.06407	-1.30849	IgG-Beads down vs Untreated
5657	7911285	NM_001004697 // OR2T5 // olfactory receptor, family 2, subfamily T, member 5 // 1q44 //	OR2T5	NM_001004697	0.0640756	-1.17377	IgG-Beads down vs Untreated
28471	8138392	NM_176813 // AGR3 // anterior gradient 3, protein disulphide isomerase family member //	AGR3	NM_176813	0.0640779	1.09777	IgG-Beads up vs Untreated
10078	7954690	---		---	0.0640876	1.14555	IgG-Beads up vs Untreated
6599	7920912	NM_001304342 // UBQLN4 // ubiquilin 4 // 1q21 // 56893 /// NM_020131 // UBQLN4 // ubiqu	UBQLN4	NM_001304342	0.0641238	1.08977	IgG-Beads up vs Untreated
23390	8089596	NM_001164496 // CFAP44 // cilia and flagella associated protein 44 // 3q13.2 // 55779 /	CFAP44	NM_001164496	0.0641393	1.32676	IgG-Beads up vs Untreated
21117	8066528	---		---	0.0641534	1.12703	IgG-Beads up vs Untreated
8742	7942379	---		---	0.0641554	-1.7107	IgG-Beads down vs Untreated
14036	7995040	NM_001122957 // BCKDK // branched chain ketoacid dehydrogenase kinase // 16p11.2 // 102	BCKDK	NM_001122957	0.0642801	-1.26257	IgG-Beads down vs Untreated
14855	8003566	NR_122031 // GAS8-AS1 // GAS8 antisense RNA 1 // 16q24.3 // 750 /// AF050080 // GAS8-AS	GAS8-AS1	NR_122031	0.064349	-1.13029	IgG-Beads down vs Untreated
7760	7932860	---		---	0.0644052	-1.26966	IgG-Beads down vs Untreated
26607	8120271	ENST00000474457 // FBXO9 // F-box protein 9 // 6p12.3-p11.2 // 26268 /// AK095307 // FB	FBXO9	ENST00000474457	0.064406	1.16274	IgG-Beads up vs Untreated
8717	7942091	NM_139075 // TPCN2 // two pore segment channel 2 // 11q13.3 // 219931 /// XM_005273824	TPCN2	NM_139075	0.0644268	1.11953	IgG-Beads up vs Untreated
2154	7894664	---		---	0.064444	1.99872	IgG-Beads up vs Untreated
11367	7968577	NM_001204197 // NBEA // neurobeachin // 13q13 // 26960 /// NM_015678 // NBEA // neurobe	NBEA	NM_001204197	0.0645618	1.40978	IgG-Beads up vs Untreated
5440	7909214	NM_182663 // RASSF5 // Ras association (RalGDS/AF-6) domain family member 5 // 1q32.1 /	RASSF5	NM_182663	0.0645976	-1.32908	IgG-Beads down vs Untreated
32530	8175393	NM_001306177 // ARHGEF6 // Rac/Cdc42 guanine nucleotide exchange factor 6 // Xq26.3 //	ARHGEF6	NM_001306177	0.0646731	1.31932	IgG-Beads up vs Untreated
17478	8030128	NM_014330 // PPP1R15A // protein phosphatase 1, regulatory subunit 15A // 19q13.2 // 23	PPP1R15A	NM_014330	0.0646767	-1.16945	IgG-Beads down vs Untreated
18391	8039034	NM_001102603 // ZNF160 // zinc finger protein 160 // 19q13.42 // 90338 /// NM_033288 //	ZNF160	NM_001102603	0.0647229	1.3501	IgG-Beads up vs Untreated
14357	7998414	---		---	0.0648373	-1.22691	IgG-Beads down vs Untreated
3548	7896069	---		---	0.0648752	1.84337	IgG-Beads up vs Untreated
12785	7981992	NR_003336 // SNORD116-22 // small nucleolar RNA, C/D box 116-22 // 15q11.2 // 100033433	SNORD116-22	NR_003336	0.0649101	-1.75846	IgG-Beads down vs Untreated
1367	7893870	---		---	0.0649122	-1.23903	IgG-Beads down vs Untreated
29329	8146307	NM_001002920 // POTEA // POTE ankyrin domain family, member A // 8p11.1 // 340441 /// N	POTEA	NM_001002920	0.0649478	1.14575	IgG-Beads up vs Untreated
9257	7947099	NM_003476 // CSRP3 // cysteine and glycine-rich protein 3 (cardiac LIM protein) // 11p1	CSRP3	NM_003476	0.0649687	-1.20976	IgG-Beads down vs Untreated
14440	7999279	NM_016256 // NAGPA // N-acetylglucosamine-1-phosphodiester alpha-N-acetylglucosaminidas	NAGPA	NM_016256	0.065021	-1.20491	IgG-Beads down vs Untreated
21800	8073056	NM_001193289 // APOBEC3A_B // APOBEC3A and APOBEC3B deletion hybrid // 22q13 alternate	APOBEC3A_B	NM_001193289	0.0651432	-1.32327	IgG-Beads down vs Untreated
8622	7940959	NM_001170726 // GPR137 // G protein-coupled receptor 137 // 11cen-q22.3 // 56834 /// NM	GPR137	NM_001170726	0.0651768	-1.20343	IgG-Beads down vs Untreated
28544	8138958	NR_015356 // NPSR1-AS1 // NPSR1 antisense RNA 1 // 7p14.3 // 404744 /// NR_033664 // NP	NPSR1-AS1	NR_015356	0.0652202	-1.16029	IgG-Beads down vs Untreated
22176	8076547	NM_012263 // TTLL1 // tubulin tyrosine ligase-like family member 1 // 22q13.1 // 25809	TTLL1	NM_012263	0.0652539	-1.2466	IgG-Beads down vs Untreated
27056	8124440	NM_003534 // HIST1H3G // histone cluster 1, H3g // 6p22.2 // 8355 /// ENST00000614378 /	HIST1H3G	NM_003534	0.0652824	-1.22189	IgG-Beads down vs Untreated
9688	7951030	NR_003036 // SNORD6 // small nucleolar RNA, C/D box 6 // 11q21 // 692075 /// ENST000003	SNORD6	NR_003036	0.0653164	1.59356	IgG-Beads up vs Untreated
18768	8042637	NM_001130455 // DYSF // dysferlin // 2p13.3 // 8291 /// NM_001130976 // DYSF // dysferl	DYSF	NM_001130455	0.0653275	1.18098	IgG-Beads up vs Untreated
3337	7895854	---		---	0.0654291	1.82359	IgG-Beads up vs Untreated
21696	8072015	NM_005160 // ADRBK2 // adrenergic, beta, receptor kinase 2 // 22q12.1 // 157 /// XM_006	ADRBK2	NM_005160	0.0656557	1.25099	IgG-Beads up vs Untreated
21214	8067563	NM_001193369 // DIDO1 // death inducer-obliterator 1 // 20q13.33 // 11083 /// NM_001193	DIDO1	NM_001193369	0.0656617	1.09675	IgG-Beads up vs Untreated
3081	7895597	---		---	0.0657053	1.76999	IgG-Beads up vs Untreated
27579	8129872	NM_175747 // OLIG3 // oligodendrocyte transcription factor 3 // 6q23.3 // 167826 /// EN	OLIG3	NM_175747	0.0657201	-1.2176	IgG-Beads down vs Untreated
22769	8083094	NM_001303245 // RASA2 // RAS p21 protein activator 2 // 3q22-q23 // 5922 /// NM_0013032	RASA2	NM_001303245	0.0657451	1.72093	IgG-Beads up vs Untreated
11064	7965166	NM_001220473 // PPFIA2 // protein tyrosine phosphatase, receptor type, f polypeptide (P	PPFIA2	NM_001220473	0.0657546	-1.22281	IgG-Beads down vs Untreated
31423	8165858	---		---	0.0657851	-1.26715	IgG-Beads down vs Untreated
8653	7941302	NM_001098784 // FAM89B // family with sequence similarity 89, member B // 11q13 // 2362	FAM89B	NM_001098784	0.06579	-1.17667	IgG-Beads down vs Untreated
16692	8022320	NM_001135865 // NPIPB5 // nuclear pore complex interacting protein family, member B5 //	NPIPB5	NM_001135865	0.0657962	1.1667	IgG-Beads up vs Untreated
3774	7896295	---		---	0.06593	1.61964	IgG-Beads up vs Untreated
31002	8161571	NM_012184 // FOXD4L1 // forkhead box D4-like 1 // 2q13 // 200350 /// NM_199244 // FOXD4	FOXD4L1	NM_012184	0.0660007	-1.19549	IgG-Beads down vs Untreated
2771	7895286	---		---	0.0661677	2.57616	IgG-Beads up vs Untreated
1253	7893755	---		---	0.0661711	1.23128	IgG-Beads up vs Untreated
29229	8145193	NM_001013842 // C8orf58 // chromosome 8 open reading frame 58 // 8p21 // 541565 /// NM_	C8orf58	NM_001013842	0.0662308	-1.22848	IgG-Beads down vs Untreated
3942	7896464	---		---	0.0663519	1.40508	IgG-Beads up vs Untreated
30011	8151929	---		---	0.0664052	-1.1858	IgG-Beads down vs Untreated
5199	7906469	NM_017823 // DUSP23 // dual specificity phosphatase 23 // 1q23.2 // 54935 /// XM_005245	DUSP23	NM_017823	0.0664303	-1.18214	IgG-Beads down vs Untreated
24969	8104568	AY358688 // LOC100133299 // GALI1870 // 5p15.2 // 100133299	LOC100133299	AY358688	0.0664397	1.57556	IgG-Beads up vs Untreated
18898	8043621	NM_212481 // ARID5A // AT rich interactive domain 5A (MRF1-like) // 2q11.2 // 10865 ///	ARID5A	NM_212481	0.0664626	-1.17495	IgG-Beads down vs Untreated
13352	7987279	NM_001023567 // GOLGA8B // golgin A8 family, member B // 15q14 // 440270 /// NM_181077	GOLGA8B	NM_001023567	0.0665048	1.11694	IgG-Beads up vs Untreated
7241	7927288	NR_027632 // FAM35BP // family with sequence similarity 35, member A pseudogene // 10q1	FAM35BP	NR_027632	0.0666654	1.31371	IgG-Beads up vs Untreated
27630	8130462	---		---	0.0667083	-1.26025	IgG-Beads down vs Untreated
3226	7895742	---		---	0.0667376	1.76563	IgG-Beads up vs Untreated
9791	7951873	NM_001281748 // SIK3 // SIK family kinase 3 // 11q23.3 // 23387 /// NM_001281749 // SIK	SIK3	NM_001281748	0.066769	1.24731	IgG-Beads up vs Untreated
1637	7894142	---		---	0.0668001	1.9123	IgG-Beads up vs Untreated
7174	7926677	NM_001145373 // OTUD1 // OTU deubiquitinase 1 // 10p12.2 // 220213 /// ENST00000376495	OTUD1	NM_001145373	0.0668547	1.29748	IgG-Beads up vs Untreated
16553	8020973	NM_001281739 // FHOD3 // formin homology 2 domain containing 3 // 18q12 // 80206 /// NM	FHOD3	NM_001281739	0.0668697	1.19739	IgG-Beads up vs Untreated
16214	8017476	NM_020991 // CSH2 // chorionic somatomammotropin hormone 2 // 17q24.2 // 1443 /// NM_02	CSH2	NM_020991	0.0671455	-1.5502	IgG-Beads down vs Untreated
369	7892868	---		---	0.0672454	-1.24725	IgG-Beads down vs Untreated
971	7893472	---		---	0.0672817	1.60463	IgG-Beads up vs Untreated
31493	8166500	NM_001178084 // ZFX // zinc finger protein, X-linked // Xp21.3 // 7543 /// NM_001178085	ZFX	NM_001178084	0.0672931	1.4969	IgG-Beads up vs Untreated
32624	8176230	NM_171998 // RAB39B // RAB39B, member RAS oncogene family // Xq28 // 116442 /// ENST000	RAB39B	NM_171998	0.0672957	-1.18843	IgG-Beads down vs Untreated
4419	7898856	---		---	0.0674272	-1.24029	IgG-Beads down vs Untreated
9561	7949836	NM_001271849 // CDK2AP2 // cyclin-dependent kinase 2 associated protein 2 // 11q13 // 1	CDK2AP2	NM_001271849	0.0674576	-1.28023	IgG-Beads down vs Untreated
27585	8129924	NM_153235 // TXLNB // taxilin beta // 6q24.1 // 167838 /// XM_005266836 // TXLNB // tax	TXLNB	NM_153235	0.0675221	-1.18575	IgG-Beads down vs Untreated
6980	7924874	NM_001024940 // TRIM17 // tripartite motif containing 17 // 1q42 // 51127 /// NM_001134	TRIM17	NM_001024940	0.0675802	-1.24086	IgG-Beads down vs Untreated
30741	8159259	NM_001293189 // OBP2A // odorant binding protein 2A // 9q34 // 29991 /// NM_001293193 /	OBP2A	NM_001293189	0.0676159	-1.25012	IgG-Beads down vs Untreated
28217	8136039	NM_001198909 // ATP6V1F // ATPase, H+ transporting, lysosomal 14kDa, V1 subunit F // 7q	ATP6V1F	NM_001198909	0.0676642	-1.32067	IgG-Beads down vs Untreated
20699	8062532	NM_001164431 // ARHGAP40 // Rho GTPase activating protein 40 // 20q11.23 // 343578 ///	ARHGAP40	NM_001164431	0.0677028	-1.2539	IgG-Beads down vs Untreated
3977	7896499	---		---	0.0677355	2.29106	IgG-Beads up vs Untreated
527	7893027	---		---	0.0677529	1.53604	IgG-Beads up vs Untreated
21625	8071371	---		---	0.0677822	1.24022	IgG-Beads up vs Untreated
21647	8071543	---		---	0.0677822	1.24022	IgG-Beads up vs Untreated
21962	8074746	---		---	0.0677822	1.24022	IgG-Beads up vs Untreated
12716	7981514	NM_138420 // AHNAK2 // AHNAK nucleoprotein 2 // 14q32.33 // 113146 /// XM_005267299 //	AHNAK2	NM_138420	0.0679216	1.14987	IgG-Beads up vs Untreated
28796	8141138	---		---	0.0680042	-1.25974	IgG-Beads down vs Untreated
22451	8079733	NM_173546 // KLHDC8B // kelch domain containing 8B // 3p21.31 // 200942 /// XM_00526493	KLHDC8B	NM_173546	0.0681719	-1.20213	IgG-Beads down vs Untreated
13864	7993017	---		---	0.0681883	-1.37615	IgG-Beads down vs Untreated
20748	8063014	NM_172005 // WFDC13 // WAP four-disulfide core domain 13 // 20q13.12 // 164237 /// ENST	WFDC13	NM_172005	0.0682662	-1.22876	IgG-Beads down vs Untreated
1496	7894000	---		---	0.06829	1.11862	IgG-Beads up vs Untreated
2358	7894872	---		---	0.0682937	1.52112	IgG-Beads up vs Untreated
7003	7925062	NM_020808 // SIPA1L2 // signal-induced proliferation-associated 1 like 2 // 1q42.2 // 5	SIPA1L2	NM_020808	0.0683148	1.21121	IgG-Beads up vs Untreated
3809	7896330	---		---	0.0683176	1.98663	IgG-Beads up vs Untreated
4793	7902687	NM_001554 // CYR61 // cysteine-rich, angiogenic inducer, 61 // 1p22.3 // 3491 /// ENST0	CYR61	NM_001554	0.0683365	1.12936	IgG-Beads up vs Untreated
14624	8001099	NR_036432 // HERC2P3 // hect domain and RLD 2 pseudogene 3 // 15q11.1 // 283755 /// NR_	HERC2P3	NR_036432	0.0683773	1.24165	IgG-Beads up vs Untreated
754	7893255	---		---	0.068384	1.63588	IgG-Beads up vs Untreated
8952	7944361	---		---	0.0683892	1.31789	IgG-Beads up vs Untreated
22101	8075910	NM_002872 // RAC2 // ras-related C3 botulinum toxin substrate 2 (rho family, small GTP	RAC2	NM_002872	0.0683946	-1.26157	IgG-Beads down vs Untreated
32194	8172453	NM_001167947 // TIMM17B // translocase of inner mitochondrial membrane 17 homolog B (ye	TIMM17B	NM_001167947	0.068472	-1.20737	IgG-Beads down vs Untreated
27953	8133192	NM_017994 // TMEM248 // transmembrane protein 248 // 7q11.21 // 55069 /// XM_005250482	TMEM248	NM_017994	0.0685456	-1.13213	IgG-Beads down vs Untreated
29422	8147030	NM_001199214 // STMN2 // stathmin 2 // 8q21.13 // 11075 /// NM_007029 // STMN2 // stath	STMN2	NM_001199214	0.0685605	-1.2804	IgG-Beads down vs Untreated
17231	8027510	NM_001300978 // FAAP24 // Fanconi anemia core complex associated protein 24 // 19q13.11	FAAP24	NM_001300978	0.0686055	-1.23085	IgG-Beads down vs Untreated
9734	7951363	NM_001191016 // CASP12 // caspase 12 (gene/pseudogene) // 11q22.3 // 100506742 /// NR_0	CASP12	NM_001191016	0.0686105	1.24419	IgG-Beads up vs Untreated
28798	8141146	---		---	0.068639	-1.74795	IgG-Beads down vs Untreated
26123	8115765	NM_012300 // FBXW11 // F-box and WD repeat domain containing 11 // 5q35.1 // 23291 ///	FBXW11	NM_012300	0.068666	1.24171	IgG-Beads up vs Untreated
26428	8118218	NM_001282385 // CSNK2B // casein kinase 2, beta polypeptide // 6p21.3 // 1460 /// NM_00	CSNK2B	NM_001282385	0.0687685	-1.20367	IgG-Beads down vs Untreated
2668	7895183	---		---	0.0687859	-1.58091	IgG-Beads down vs Untreated
27537	8129377	---		---	0.0688006	-1.28074	IgG-Beads down vs Untreated
3322	7895839	---		---	0.0688197	1.61642	IgG-Beads up vs Untreated
12241	7976834	NR_030174 // MIR494 // microRNA 494 // 14q32.31 // 574452 /// uc010txm.2 // MIR494 // m	MIR494	NR_030174	0.0689543	1.18108	IgG-Beads up vs Untreated
1929	7894438	---		---	0.0690156	1.25727	IgG-Beads up vs Untreated
11127	7965842	---		---	0.0690371	1.3792	IgG-Beads up vs Untreated
19939	8054200	NM_175735 // LYG2 // lysozyme G-like 2 // 2q11.2 // 254773 /// XM_011510900 // LYG2 //	LYG2	NM_175735	0.0690522	-1.12823	IgG-Beads down vs Untreated
1944	7894453	---		---	0.0690776	1.82063	IgG-Beads up vs Untreated
16616	8021563	---		---	0.0691024	1.244	IgG-Beads up vs Untreated
13073	7984511	NR_026949 // EWSAT1 // Ewing sarcoma associated transcript 1 // 15q23 // 283673 /// ENS	EWSAT1	NR_026949	0.0691459	-1.17184	IgG-Beads down vs Untreated
31920	8170117	---		---	0.0691476	-1.27058	IgG-Beads down vs Untreated
29881	8151030	---		---	0.0692149	1.22779	IgG-Beads up vs Untreated
20188	8056763	---		---	0.0693076	-1.42939	IgG-Beads down vs Untreated
12106	7975602	NM_006821 // ACOT2 // acyl-CoA thioesterase 2 // 14q24.3 // 10965 /// NR_046028 // ACOT	ACOT2	NM_006821	0.0693085	-1.31282	IgG-Beads down vs Untreated
27203	8125818	NM_001008703 // C6orf1 // chromosome 6 open reading frame 1 // 6p21.31 // 221491 /// NM	C6orf1	NM_001008703	0.0693865	-1.17643	IgG-Beads down vs Untreated
20727	8062821	---		---	0.0694086	-1.33641	IgG-Beads down vs Untreated
27905	8132992	---		---	0.069471	-1.47764	IgG-Beads down vs Untreated
17616	8031483	NM_000991 // RPL28 // ribosomal protein L28 // 19q13.4 // 6158 /// NM_001136134 // RPL2	RPL28	NM_000991	0.0694953	-1.18454	IgG-Beads down vs Untreated
13522	7989596	NM_014326 // DAPK2 // death-associated protein kinase 2 // 15q22.31 // 23604 /// XM_006	DAPK2	NM_014326	0.0696004	-1.23256	IgG-Beads down vs Untreated
5292	7907396	NM_001300760 // C1orf105 // chromosome 1 open reading frame 105 // 1q24.3 // 92346 ///	C1orf105	NM_001300760	0.0696237	-1.16047	IgG-Beads down vs Untreated
2487	7895001	---		---	0.0697623	-1.40616	IgG-Beads down vs Untreated
32559	8175585	---		---	0.0699202	-1.82437	IgG-Beads down vs Untreated
11247	7967202	NM_019034 // RHOF // ras homolog family member F (in filopodia) // 12q24.31 // 54509 //	RHOF	NM_019034	0.069922	-1.15192	IgG-Beads down vs Untreated
1277	7893779	---		---	0.0699609	1.68894	IgG-Beads up vs Untreated
28695	8140020	NM_001168347 // NSUN5 // NOP2/Sun domain family, member 5 // 7q11.23 // 55695 /// NM_00	NSUN5	NM_001168347	0.0700073	1.20889	IgG-Beads up vs Untreated
23612	8091877	---		---	0.0700226	-1.14288	IgG-Beads down vs Untreated
28263	8136495	NM_001144920 // TTC26 // tetratricopeptide repeat domain 26 // 7q34 // 79989 /// NM_001	TTC26	NM_001144920	0.0700332	1.35789	IgG-Beads up vs Untreated
23549	8091340	---		---	0.0700756	1.09675	IgG-Beads up vs Untreated
13800	7992414	NM_006453 // TBL3 // transducin (beta)-like 3 // 16p13.3 // 10607 /// ENST00000332704 /	TBL3	NM_006453	0.0700771	1.21588	IgG-Beads up vs Untreated
8563	7940349	NM_024098 // CCDC86 // coiled-coil domain containing 86 // 11q12.2 // 79080 /// ENST000	CCDC86	NM_024098	0.0700836	-1.28921	IgG-Beads down vs Untreated
10570	7960054	NR_003290 // EP400NL // EP400 N-terminal like // 12q24.33 // 347918 /// AK090610 // EP4	EP400NL	NR_003290	0.0701405	-1.24021	IgG-Beads down vs Untreated
21862	8073733	NM_007172 // NUP50 // nucleoporin 50kDa // 22q13.31 // 10762 /// NM_153645 // NUP50 //	NUP50	NM_007172	0.070146	1.3323	IgG-Beads up vs Untreated
11664	7971417	---		---	0.07017	-1.1778	IgG-Beads down vs Untreated
4527	7899884	NM_145238 // ZSCAN20 // zinc finger and SCAN domain containing 20 // 1p34.3 // 7579 ///	ZSCAN20	NM_145238	0.0701751	1.20624	IgG-Beads up vs Untreated
2060	7894569	---		---	0.0701808	1.80826	IgG-Beads up vs Untreated
17454	8029918	NM_014681 // DHX34 // DEAH (Asp-Glu-Ala-His) box polypeptide 34 // 19q13.3 // 9704 ///	DHX34	NM_014681	0.0702525	-1.26011	IgG-Beads down vs Untreated
16500	8020419	NR_031565 // MIR320C1 // microRNA 320c-1 // --- // 100302135 /// ENST00000408566 // MIR	MIR320C1	NR_031565	0.0703122	1.35442	IgG-Beads up vs Untreated
13615	7990657	NM_015079 // TBC1D2B // TBC1 domain family, member 2B // 15q24.3-q25.1 // 23102 /// NM_	TBC1D2B	NM_015079	0.0703346	1.21354	IgG-Beads up vs Untreated
13178	7985472	NM_001291420 // GOLGA6L9 // golgin A6 family-like 9 // 15q25.2 // 440295 /// NM_198181	GOLGA6L9	NM_001291420	0.0703703	1.16702	IgG-Beads up vs Untreated
20669	8062206	NM_080748 // ROMO1 // reactive oxygen species modulator 1 // 20q11.22 // 140823 /// ENS	ROMO1	NM_080748	0.0703874	-1.47788	IgG-Beads down vs Untreated
13945	7993889	NM_001164579 // C16orf52 // chromosome 16 open reading frame 52 // 16p12.2 // 730094 //	C16orf52	NM_001164579	0.0703898	1.36631	IgG-Beads up vs Untreated
11355	7968344	NM_001204406 // ALOX5AP // arachidonate 5-lipoxygenase-activating protein // 13q12 // 2	ALOX5AP	NM_001204406	0.0704001	-1.26957	IgG-Beads down vs Untreated
5894	7913858	NM_178422 // PAQR7 // progestin and adipoQ receptor family member VII // 1p36.11 // 164	PAQR7	NM_178422	0.0704183	1.29396	IgG-Beads up vs Untreated
15197	8006836	NR_033753 // LRRC37A11P // leucine rich repeat containing 37, member A11, pseudogene //	LRRC37A11P	NR_033753	0.0704496	1.14648	IgG-Beads up vs Untreated
3289	7895806	---		---	0.0704585	-1.47192	IgG-Beads down vs Untreated
22366	8078888	NM_005201 // CCR8 // chemokine (C-C motif) receptor 8 // 3p22 // 1237 /// ENST000003263	CCR8	NM_005201	0.0704927	-1.17477	IgG-Beads down vs Untreated
29238	8145293	NM_001304351 // ADAM28 // ADAM metallopeptidase domain 28 // 8p21.2 // 10863 /// NM_014	ADAM28	NM_001304351	0.0704998	1.2188	IgG-Beads up vs Untreated
31692	8168264	NM_001166660 // NLGN3 // neuroligin 3 // Xq13.1 // 54413 /// NM_018977 // NLGN3 // neur	NLGN3	NM_001166660	0.0705431	-1.21707	IgG-Beads down vs Untreated
25933	8113800	NM_001999 // FBN2 // fibrillin 2 // 5q23-q31 // 2201 /// ENST00000262464 // FBN2 // fib	FBN2	NM_001999	0.0705729	1.34821	IgG-Beads up vs Untreated
7264	7927550	NM_001290117 // TIMM23B // translocase of inner mitochondrial membrane 23 homolog B (ye	TIMM23B	NM_001290117	0.0705775	1.23913	IgG-Beads up vs Untreated
993	7893494	---		---	0.0706307	1.41353	IgG-Beads up vs Untreated
11716	7971899	---		---	0.0706388	1.34385	IgG-Beads up vs Untreated
25602	8110882	NR_028351 // FLJ33360 // FLJ33360 protein // 5p15.31 // 401172 /// ENST00000502644 // F	FLJ33360	NR_028351	0.0706518	-1.24844	IgG-Beads down vs Untreated
20536	8060835	---		---	0.0706735	1.18544	IgG-Beads up vs Untreated
28900	8142194	NM_002291 // LAMB1 // laminin, beta 1 // 7q22 // 3912 /// XM_011516203 // LAMB1 // lami	LAMB1	NM_002291	0.0707057	1.16592	IgG-Beads up vs Untreated
1203	7893705	---		---	0.0707875	-1.4408	IgG-Beads down vs Untreated
5229	7906777	NM_001002273 // FCGR2B // Fc fragment of IgG, low affinity IIb, receptor (CD32) // 1q23	FCGR2B	NM_001002273	0.0709614	-1.20541	IgG-Beads down vs Untreated
10574	7960117	NM_018663 // PXMP2 // peroxisomal membrane protein 2 // 12q24.33 // 5827 /// ENST000003	PXMP2	NM_018663	0.0710371	-1.29403	IgG-Beads down vs Untreated
17872	8034122	NM_182513 // SPC24 // SPC24, NDC80 kinetochore complex component // 19p13.2 // 147841 /	SPC24	NM_182513	0.0710569	-1.20333	IgG-Beads down vs Untreated
25001	8104727	---		---	0.0710762	-1.18115	IgG-Beads down vs Untreated
12163	7976126	---		---	0.0711176	-1.17125	IgG-Beads down vs Untreated
19613	8050924	NM_001145168 // ADGRF3 // adhesion G protein-coupled receptor F3 // 2p23.3 // 165082 //	ADGRF3	NM_001145168	0.0711865	-1.3231	IgG-Beads down vs Untreated
1778	7894285	---		---	0.0712121	1.73907	IgG-Beads up vs Untreated
15035	8005471	BC000354 // RPS28 // ribosomal protein S28 // 19p13.2 // 6234 /// CR457055 // RPS28 //	RPS28	BC000354	0.0712586	-1.32566	IgG-Beads down vs Untreated
14664	8001464	NM_001143685 // CES5A // carboxylesterase 5A // 16q12.2 // 221223 /// NM_001190158 // C	CES5A	NM_001143685	0.0713583	-1.23914	IgG-Beads down vs Untreated
5418	7908940	NM_001001396 // ATP2B4 // ATPase, Ca++ transporting, plasma membrane 4 // 1q32.1 // 493	ATP2B4	NM_001001396	0.0713597	1.17639	IgG-Beads up vs Untreated
27616	8130211	NM_033071 // SYNE1 // spectrin repeat containing, nuclear envelope 1 // 6q25 // 23345 /	SYNE1	NM_033071	0.0714072	1.16238	IgG-Beads up vs Untreated
8652	7941296	NM_001303024 // SSSCA1 // Sjogren syndrome/scleroderma autoantigen 1 // 11q13.1 // 1053	SSSCA1	NM_001303024	0.0714082	-1.28292	IgG-Beads down vs Untreated
6475	7919642	NM_175065 // HIST2H2AB // histone cluster 2, H2ab // 1q21 // 317772 /// ENST00000331128	HIST2H2AB	NM_175065	0.0715839	-1.26054	IgG-Beads down vs Untreated
31243	8164034	NM_020946 // DENND1A // DENN/MADD domain containing 1A // 9q33.3 // 57706 /// NM_024820	DENND1A	NM_020946	0.0716197	-1.25138	IgG-Beads down vs Untreated
6999	7925043	NM_175876 // EXOC8 // exocyst complex component 8 // 1q42.2 // 149371 /// ENST000003666	EXOC8	NM_175876	0.071659	1.33551	IgG-Beads up vs Untreated
6908	7924117	---		---	0.0716781	-1.14429	IgG-Beads down vs Untreated
15987	8015236	NM_032524 // KRTAP4-4 // keratin associated protein 4-4 // 17q21.2 // 84616 /// ENST000	KRTAP4-4	NM_032524	0.0716838	-1.28484	IgG-Beads down vs Untreated
6630	7921344	---		---	0.0717089	1.17666	IgG-Beads up vs Untreated
32235	8172876	NM_001281463 // SMC1A // structural maintenance of chromosomes 1A // Xp11.22-p11.21 //	SMC1A	NM_001281463	0.0718428	1.17517	IgG-Beads up vs Untreated
29567	8148476	NM_014957 // DENND3 // DENN/MADD domain containing 3 // 8q24.3 // 22898 /// XM_00525083	DENND3	NM_014957	0.0720589	1.20152	IgG-Beads up vs Untreated
20478	8060274	NM_001164356 // THAP4 // THAP domain containing 4 // 2q37.3 // 51078 /// NM_015963 // T	THAP4	NM_001164356	0.0721434	-1.26945	IgG-Beads down vs Untreated
22230	8077250	NM_001164356 // THAP4 // THAP domain containing 4 // 2q37.3 // 51078 /// NM_015963 // T	THAP4	NM_001164356	0.0721434	-1.26945	IgG-Beads down vs Untreated
2530	7895044	---		---	0.0721552	2.0809	IgG-Beads up vs Untreated
28087	8134599	NM_001081559 // CPSF4 // cleavage and polyadenylation specific factor 4 // 7q22.1 // 10	CPSF4	NM_001081559	0.0721719	1.23735	IgG-Beads up vs Untreated
25577	8110649	NM_033549 // TRIM41 // tripartite motif containing 41 // 5q35.3 // 90933 /// NM_201627	TRIM41	NM_033549	0.0723005	1.19848	IgG-Beads up vs Untreated
12157	7976067	---		---	0.0723529	-1.0874	IgG-Beads down vs Untreated
16551	8020955	NM_017947 // MOCOS // molybdenum cofactor sulfurase // 18q12 // 55034 /// ENST000002613	MOCOS	NM_017947	0.072398	-1.16256	IgG-Beads down vs Untreated
9421	7948379	NM_002556 // OSBP // oxysterol binding protein // 11q12-q13 // 5007 /// ENST00000263847	OSBP	NM_002556	0.0724097	1.15304	IgG-Beads up vs Untreated
15791	8013354	OTTHUMT00000442328 // NMTRQ-TTG12-1 // nuclear-encoded mitochondrial transfer RNA-Gln (	NMTRQ-TTG12-1	OTTHUMT00000442328	0.0724716	1.35661	IgG-Beads up vs Untreated
31714	8168422	---		---	0.0724802	1.17783	IgG-Beads up vs Untreated
12987	7983630	NM_002009 // FGF7 // fibroblast growth factor 7 // 15q21.2 // 2252 /// ENST00000267843	FGF7	NM_002009	0.0724991	-1.16542	IgG-Beads down vs Untreated
23890	8094679	NM_175737 // KLB // klotho beta // 4p14 // 152831 /// XM_005262644 // KLB // klotho bet	KLB	NM_175737	0.0725044	-1.1929	IgG-Beads down vs Untreated
30456	8156199	NM_001288729 // DAPK1 // death-associated protein kinase 1 // 9q21.33 // 1612 /// NM_00	DAPK1	NM_001288729	0.0725701	1.16975	IgG-Beads up vs Untreated
11652	7971345	NM_024058 // SMIM2 // small integral membrane protein 2 // 13q14.11 // 79024 /// ENST00	SMIM2	NM_024058	0.0726763	-1.18894	IgG-Beads down vs Untreated
18845	8043349	uc002ssh.3 // ANAPC1 // anaphase promoting complex subunit 1 // 2q12.1 // 64682	ANAPC1	uc002ssh.3	0.0726814	1.35345	IgG-Beads up vs Untreated
26876	8122773	NM_001242767 // MTHFD1L // methylenetetrahydrofolate dehydrogenase (NADP+ dependent) 1-	MTHFD1L	NM_001242767	0.0727167	1.16983	IgG-Beads up vs Untreated
24168	8097282	NM_001258038 // SPRY1 // sprouty RTK signaling antagonist 1 // 4q28.1 // 10252 /// NM_0	SPRY1	NM_001258038	0.072784	-1.21499	IgG-Beads down vs Untreated
19090	8045341	---		---	0.07284	1.19329	IgG-Beads up vs Untreated
23850	8094251	NR_027696 // TAPT1-AS1 // TAPT1 antisense RNA 1 (head to head) // 4p15.32 // 202020 ///	TAPT1-AS1	NR_027696	0.0728862	-1.22368	IgG-Beads down vs Untreated
30359	8155414	NR_003366 // ANKRD20A8P // ankyrin repeat domain 20 family, member A8, pseudogene // 2q	ANKRD20A8P	NR_003366	0.0729536	1.4236	IgG-Beads up vs Untreated
30958	8161384	NR_003366 // ANKRD20A8P // ankyrin repeat domain 20 family, member A8, pseudogene // 2q	ANKRD20A8P	NR_003366	0.0729536	1.4236	IgG-Beads up vs Untreated
1960	7894469	---		---	0.0730465	1.19225	IgG-Beads up vs Untreated
22546	8080991	NM_194247 // HNRNPA3 // heterogeneous nuclear ribonucleoprotein A3 // 2q31.2 // 220988	HNRNPA3	NM_194247	0.0730945	1.45119	IgG-Beads up vs Untreated
13752	7991815	NM_006849 // PDIA2 // protein disulfide isomerase family A, member 2 // 16p13.3 // 6471	PDIA2	NM_006849	0.0732107	-1.23796	IgG-Beads down vs Untreated
27580	8129876	NM_021635 // PBOV1 // prostate and breast cancer overexpressed 1 // 6q23.3 // 59351 ///	PBOV1	NM_021635	0.0732632	-1.2195	IgG-Beads down vs Untreated
326	7892825	---		---	0.0732765	1.39914	IgG-Beads up vs Untreated
8954	7944365	NM_198489 // CCDC84 // coiled-coil domain containing 84 // 11q23.3 // 338657 /// NR_104	CCDC84	NM_198489	0.0732863	1.25962	IgG-Beads up vs Untreated
30362	8155440	NM_012184 // FOXD4L1 // forkhead box D4-like 1 // 2q13 // 200350 /// NM_199244 // FOXD4	FOXD4L1	NM_012184	0.0733007	-1.16239	IgG-Beads down vs Untreated
31005	8161583	NM_012184 // FOXD4L1 // forkhead box D4-like 1 // 2q13 // 200350 /// NM_199244 // FOXD4	FOXD4L1	NM_012184	0.0733007	-1.16239	IgG-Beads down vs Untreated
29372	8146625	NM_001304533 // NKAIN3 // Na+/K+ transporting ATPase interacting 3 // 8q12.3 // 286183	NKAIN3	NM_001304533	0.0733328	-1.20985	IgG-Beads down vs Untreated
13701	7991401	NM_001286451 // HDDC3 // HD domain containing 3 // 15q26.1 // 374659 /// NM_198527 // H	HDDC3	NM_001286451	0.073342	-1.15983	IgG-Beads down vs Untreated
2831	7895346	---		---	0.0733528	1.46751	IgG-Beads up vs Untreated
8184	7937305	NM_001276700 // NLRP6 // NLR family, pyrin domain containing 6 // 11p15 // 171389 /// N	NLRP6	NM_001276700	0.0733798	-1.23712	IgG-Beads down vs Untreated
18443	8039520	NM_001101401 // SBK2 // SH3 domain binding kinase family, member 2 // 19q13.42 // 64664	SBK2	NM_001101401	0.0734671	-1.29621	IgG-Beads down vs Untreated
3558	7896079	---		---	0.0734903	-1.50557	IgG-Beads down vs Untreated
22505	8080617	---		---	0.0735058	-1.24758	IgG-Beads down vs Untreated
15685	8012247	NM_133491 // SAT2 // spermidine/spermine N1-acetyltransferase family member 2 // 17p13.	SAT2	NM_133491	0.0735475	-1.24727	IgG-Beads down vs Untreated
20644	8061894	NM_033197 // BPIFB1 // BPI fold containing family B, member 1 // 20q11.21 // 92747 ///	BPIFB1	NM_033197	0.0735635	-1.19591	IgG-Beads down vs Untreated
11165	7966225	---		---	0.0737427	-1.15527	IgG-Beads down vs Untreated
5143	7905968	NM_002455 // MTX1 // metaxin 1 // 1q21 // 4580 /// NM_198883 // MTX1 // metaxin 1 // 1q	MTX1	NM_002455	0.073859	-1.25579	IgG-Beads down vs Untreated
23861	8094359	---		---	0.0739034	-1.38605	IgG-Beads down vs Untreated
27415	8128001	NM_000735 // CGA // glycoprotein hormones, alpha polypeptide // 6q14.3 // 1081 /// NM_0	CGA	NM_000735	0.0739272	-1.24434	IgG-Beads down vs Untreated
16456	8020027	---		---	0.0740004	1.18561	IgG-Beads up vs Untreated
24050	8096077	---		---	0.0740321	-1.26867	IgG-Beads down vs Untreated
32716	8176926	NM_001003894 // CDY1B // chromodomain protein, Y-linked, 1B // Yq11.223 // 253175 /// N	CDY1B	NM_001003894	0.0741699	-1.1205	IgG-Beads down vs Untreated
32794	8177405	NM_001003894 // CDY1B // chromodomain protein, Y-linked, 1B // Yq11.223 // 253175 /// N	CDY1B	NM_001003894	0.0741699	-1.1205	IgG-Beads down vs Untreated
24802	8103079	NM_001304458 // PRMT9 // protein arginine methyltransferase 9 // 4q31.23 // 90826 /// N	PRMT9	NM_001304458	0.0742453	1.42081	IgG-Beads up vs Untreated
1308	7893810	---		---	0.0743513	2.33608	IgG-Beads up vs Untreated
13430	7988346	---		---	0.0744028	-1.52915	IgG-Beads down vs Untreated
1009	7893510	---		---	0.074443	1.57639	IgG-Beads up vs Untreated
5981	7914809	NM_024874 // KIAA0319L // KIAA0319-like // 1p34.2 // 79932 /// XM_006710907 // KIAA0319	KIAA0319L	NM_024874	0.074447	1.22656	IgG-Beads up vs Untreated
22771	8083129	NM_139209 // GRK7 // G protein-coupled receptor kinase 7 // 3q24 // 131890 /// XM_01151	GRK7	NM_139209	0.074481	-1.14374	IgG-Beads down vs Untreated
19538	8050089	BC104196 // TMSB4XP2 // thymosin beta 4, X-linked pseudogene 2 // 2p25.3 // 7116 /// BC	TMSB4XP2	BC104196	0.0745008	-1.28493	IgG-Beads down vs Untreated
29317	8146171	NM_001190720 // IKBKB // inhibitor of kappa light polypeptide gene enhancer in B-cells,	IKBKB	NM_001190720	0.0745155	1.16868	IgG-Beads up vs Untreated
17166	8027002	NM_004864 // GDF15 // growth differentiation factor 15 // 19p13.11 // 9518 /// ENST0000	GDF15	NM_004864	0.0745483	-1.17848	IgG-Beads down vs Untreated
7024	7925342	NM_019891 // ERO1B // endoplasmic reticulum oxidoreductase beta // 1q42.2-q43 // 56605	ERO1B	NM_019891	0.0745663	1.1827	IgG-Beads up vs Untreated
20990	8065372	NM_001283018 // NAPB // N-ethylmaleimide-sensitive factor attachment protein, beta // 2	NAPB	NM_001283018	0.0745851	1.48352	IgG-Beads up vs Untreated
15834	8013671	NM_006461 // SPAG5 // sperm associated antigen 5 // 17q11.2 // 10615 /// ENST0000032176	SPAG5	NM_006461	0.0746034	1.35503	IgG-Beads up vs Untreated
732	7893233	---		---	0.0746234	1.66004	IgG-Beads up vs Untreated
12321	7977596	NM_001001673 // RNASE9 // ribonuclease, RNase A family, 9 (non-active) // 14q11.2 // 39	RNASE9	NM_001001673	0.0746353	-1.29912	IgG-Beads down vs Untreated
2408	7894922	---		---	0.0746468	1.48493	IgG-Beads up vs Untreated
5194	7906443	NM_002001 // FCER1A // Fc fragment of IgE, high affinity I, receptor for; alpha polypep	FCER1A	NM_002001	0.074665	-1.20299	IgG-Beads down vs Untreated
14467	7999447	XM_006720997 // LOC400499 // uncharacterized LOC400499 // 16p13.13 // 400499 /// XM_011	LOC400499	XM_006720997	0.0747573	-1.17439	IgG-Beads down vs Untreated
21709	8072160	NM_001206998 // ZNRF3 // zinc and ring finger 3 // 22q12.1 // 84133 /// NM_032173 // ZN	ZNRF3	NM_001206998	0.0748258	-1.15094	IgG-Beads down vs Untreated
4744	7902223	---		---	0.0748441	-1.48651	IgG-Beads down vs Untreated
3531	7896052	---		---	0.0749881	1.89887	IgG-Beads up vs Untreated
22228	8077226	NM_032329 // ING5 // inhibitor of growth family member 5 // 2q37.3 // 84289 /// XM_0052	ING5	NM_032329	0.0750405	-1.15305	IgG-Beads down vs Untreated
27132	8124940	NR_003140 // SNORD117 // small nucleolar RNA, C/D box 117 // 6p21.33 // 692233 /// ENST	SNORD117	NR_003140	0.0750773	-1.65374	IgG-Beads down vs Untreated
26388	8117822	NM_001278785 // ZNRD1 // zinc ribbon domain containing 1 // 6p21.3 // 30834 /// NM_0012	ZNRD1	NM_001278785	0.0751523	-1.36136	IgG-Beads down vs Untreated
28357	8137232	NM_175571 // GIMAP8 // GTPase, IMAP family member 8 // 7q36.1 // 155038 /// XM_00524995	GIMAP8	NM_175571	0.0751541	1.21782	IgG-Beads up vs Untreated
16706	8022424	---		---	0.0751969	1.47857	IgG-Beads up vs Untreated
21247	8067862	---		---	0.0751969	1.47857	IgG-Beads up vs Untreated
32513	8175299	NM_001078173 // FAM127C // family with sequence similarity 127, member C // Xq26.3 // 4	FAM127C	NM_001078173	0.0753342	-1.18928	IgG-Beads down vs Untreated
17840	8033740	NM_001005191 // OR7D4 // olfactory receptor, family 7, subfamily D, member 4 // 19p13.2	OR7D4	NM_001005191	0.0753914	-1.23074	IgG-Beads down vs Untreated
30075	8152551	---		---	0.0753945	-1.23194	IgG-Beads down vs Untreated
25533	8110218	NM_001099408 // EIF4E1B // eukaryotic translation initiation factor 4E family member 1B	EIF4E1B	NM_001099408	0.075414	-1.25985	IgG-Beads down vs Untreated
1436	7893940	---		---	0.0754166	1.36587	IgG-Beads up vs Untreated
28191	8135772	---		---	0.0754372	1.16028	IgG-Beads up vs Untreated
20029	8055143	NR_026758 // FAR2P1 // fatty acyl-CoA reductase 2 pseudogene 1 // 2q21.1 // 440905 ///	FAR2P1	NR_026758	0.0757128	-1.34438	IgG-Beads down vs Untreated
31864	8169603	NM_001031855 // LONRF3 // LON peptidase N-terminal domain and ring finger 3 // Xq24 //	LONRF3	NM_001031855	0.0757491	1.14583	IgG-Beads up vs Untreated
8431	7939494	NM_001031854 // ACCSL // 1-aminocyclopropane-1-carboxylate synthase (inactive)-like //	ACCSL	NM_001031854	0.0758565	-1.17008	IgG-Beads down vs Untreated
21967	8074780	NM_013313 // YPEL1 // yippee like 1 // 22q11.2 // 29799 /// NR_130910 // YPEL1 // yippe	YPEL1	NM_013313	0.0758805	-1.27791	IgG-Beads down vs Untreated
24311	8098498	---		---	0.0758941	1.21484	IgG-Beads up vs Untreated
28599	8139430	NM_033224 // PURB // purine-rich element binding protein B // 7p13 // 5814 /// ENST0000	PURB	NM_033224	0.0759128	1.27703	IgG-Beads up vs Untreated
6707	7922125	---		---	0.0759163	-1.14427	IgG-Beads down vs Untreated
27301	8126798	NM_001098518 // ADGRF5 // adhesion G protein-coupled receptor F5 // 6p12.3 // 221395 //	ADGRF5	NM_001098518	0.0759673	1.31924	IgG-Beads up vs Untreated
27455	8128522	NM_020771 // HACE1 // HECT domain and ankyrin repeat containing E3 ubiquitin protein li	HACE1	NM_020771	0.0760056	1.4441	IgG-Beads up vs Untreated
17580	8031047	NM_001020818 // MYADM // myeloid-associated differentiation marker // 19q13.42 // 91663	MYADM	NM_001020818	0.0761534	-1.15549	IgG-Beads down vs Untreated
22669	8081995	---		---	0.0761882	-1.27277	IgG-Beads down vs Untreated
21464	8069845	NM_181614 // KRTAP19-7 // keratin associated protein 19-7 // 21q22.1 // 337974 /// ENST	KRTAP19-7	NM_181614	0.0762918	-1.16684	IgG-Beads down vs Untreated
27767	8131719	NM_001277115 // DNAH11 // dynein, axonemal, heavy chain 11 // 7p21 // 8701 /// ENST0000	DNAH11	NM_001277115	0.076465	1.07782	IgG-Beads up vs Untreated
15790	8013348	NM_002952 // RPS2 // ribosomal protein S2 // 16p13.3 // 6187 /// ENST00000343262 // RPS	RPS2	NM_002952	0.0765332	-1.11703	IgG-Beads down vs Untreated
13081	7984588	NM_001286429 // THSD4 // thrombospondin type 1 domain containing 4 // 15q23 // 79875 //	THSD4	NM_001286429	0.0765706	1.22608	IgG-Beads up vs Untreated
22710	8082422	NM_021937 // EEFSEC // eukaryotic elongation factor, selenocysteine-tRNA-specific // 3q	EEFSEC	NM_021937	0.0765756	-1.12804	IgG-Beads down vs Untreated
5587	7910790	---		---	0.0766335	-1.35114	IgG-Beads down vs Untreated
30530	8156935	NM_001278231 // ZNF189 // zinc finger protein 189 // 9q22-q31 // 7743 /// NM_001278232	ZNF189	NM_001278231	0.0766451	1.31622	IgG-Beads up vs Untreated
23469	8090503	---		---	0.0766561	1.28987	IgG-Beads up vs Untreated
11308	7967881	NM_017520 // MPHOSPH8 // M-phase phosphoprotein 8 // 13q12.11 // 54737 /// XM_005266436	MPHOSPH8	NM_017520	0.0766623	1.25495	IgG-Beads up vs Untreated
30739	8159249	NM_016034 // MRPS2 // mitochondrial ribosomal protein S2 // 9q34 // 51116 /// NR_051967	MRPS2	NM_016034	0.0767119	-1.18144	IgG-Beads down vs Untreated
11646	7971243	OTTHUMT00000044680 // OR7E155P // olfactory receptor, family 7, subfamily E, member 155	OR7E155P	OTTHUMT00000044680	0.0767637	-1.20475	IgG-Beads down vs Untreated
12234	7976814	NR_003194 // SNORD114-2 // small nucleolar RNA, C/D box 114-2 // 14q32 // 767578 /// EN	SNORD114-2	NR_003194	0.0768925	1.32657	IgG-Beads up vs Untreated
18680	8041853	NM_002354 // EPCAM // epithelial cell adhesion molecule // 2p21 // 4072 /// ENST0000026	EPCAM	NM_002354	0.0769628	1.2322	IgG-Beads up vs Untreated
32688	8176673	---		---	0.0769693	1.24389	IgG-Beads up vs Untreated
32761	8177184	---		---	0.0769693	1.24389	IgG-Beads up vs Untreated
6897	7923978	NM_001025109 // CD34 // CD34 molecule // 1q32 // 947 /// NM_001773 // CD34 // CD34 mole	CD34	NM_001025109	0.0770093	1.22612	IgG-Beads up vs Untreated
14843	8003401	NM_000485 // APRT // adenine phosphoribosyltransferase // 16q24 // 353 /// NM_001030018	APRT	NM_000485	0.0771752	-1.2175	IgG-Beads down vs Untreated
17271	8027908	NM_024321 // RBM42 // RNA binding motif protein 42 // 19q13.12 // 79171 /// XM_00525925	RBM42	NM_024321	0.077231	-1.29012	IgG-Beads down vs Untreated
2892	7895407	---		---	0.0772783	1.44537	IgG-Beads up vs Untreated
22042	8075363	ENST00000332468 // RNF215 // ring finger protein 215 // 22q12.2 // 200312 /// ENST00000	RNF215	ENST00000332468	0.0773211	-1.13513	IgG-Beads down vs Untreated
1190	7893692	---		---	0.0774588	1.32182	IgG-Beads up vs Untreated
933	7893434	---		---	0.0775063	-1.2311	IgG-Beads down vs Untreated
31529	8166745	NM_012274 // HYPM // huntingtin interacting protein M // Xp21.1 // 25763 /// ENST000003	HYPM	NM_012274	0.0775403	-1.20252	IgG-Beads down vs Untreated
15805	8013484	---		---	0.0775537	-1.19695	IgG-Beads down vs Untreated
4375	7898521	NM_032880 // IGSF21 // immunoglobin superfamily, member 21 // 1p36.13 // 84966 /// XM_0	IGSF21	NM_032880	0.0775752	-1.27228	IgG-Beads down vs Untreated
19519	8049906	NM_032329 // ING5 // inhibitor of growth family member 5 // 2q37.3 // 84289 /// XM_0052	ING5	NM_032329	0.0775825	-1.15896	IgG-Beads down vs Untreated
31988	8170538	NM_018558 // GABRQ // gamma-aminobutyric acid (GABA) A receptor, theta // Xq28 // 55879	GABRQ	NM_018558	0.0775872	-1.20045	IgG-Beads down vs Untreated
5241	7906900	XM_006711344 // DDR2 // discoidin domain receptor tyrosine kinase 2 // 1q23.3 // 4921 /	DDR2	XM_006711344	0.0775908	1.39108	IgG-Beads up vs Untreated
13148	7985224	NR_036495 // LOC646938 // TBC1 domain family, member 2B pseudogene // 15q25.1 // 646938	LOC646938	NR_036495	0.0776693	1.23595	IgG-Beads up vs Untreated
26203	8116571	XM_011515029 // LOC105374874 // uncharacterized LOC105374874 // --- // 105374874	LOC105374874	XM_011515029	0.0776944	-1.95473	IgG-Beads down vs Untreated
6324	7918416	NM_006492 // ALX3 // ALX homeobox 3 // 1p13.3 // 257 /// ENST00000369792 // ALX3 // ALX	ALX3	NM_006492	0.077865	-1.31017	IgG-Beads down vs Untreated
3279	7895796	---		---	0.0780047	1.74042	IgG-Beads up vs Untreated
31569	8167198	---		---	0.0780165	1.25229	IgG-Beads up vs Untreated
12699	7981373	---		---	0.0780306	1.165	IgG-Beads up vs Untreated
13803	7992458	---		---	0.0780308	1.27859	IgG-Beads up vs Untreated
8630	7941062	NM_001307985 // SLC22A11 // solute carrier family 22 (organic anion/urate transporter),	SLC22A11	NM_001307985	0.0780762	-1.20964	IgG-Beads down vs Untreated
5852	7913252	NM_005216 // DDOST // dolichyl-diphosphooligosaccharide--protein glycosyltransferase su	DDOST	NM_005216	0.0781149	1.20721	IgG-Beads up vs Untreated
17629	8031570	NM_001145014 // RFPL4A // ret finger protein-like 4A // 19q13.42 // 342931 /// XM_01152	RFPL4A	NM_001145014	0.0781657	1.12905	IgG-Beads up vs Untreated
26197	8116532	NR_002591 // SNORD95 // small nucleolar RNA, C/D box 95 // 5q35.3 // 619570 /// ENST000	SNORD95	NR_002591	0.0782913	-1.30505	IgG-Beads down vs Untreated
31698	8168345	NM_052957 // ACRC // acidic repeat containing // Xq13.1 // 93953 /// XM_006724716 // AC	ACRC	NM_052957	0.0782938	1.2197	IgG-Beads up vs Untreated
32990	8179298	NM_001282385 // CSNK2B // casein kinase 2, beta polypeptide // 6p21.3 // 1460 /// NM_00	CSNK2B	NM_001282385	0.0783973	-1.19924	IgG-Beads down vs Untreated
22466	8079931	NM_006841 // SLC38A3 // solute carrier family 38, member 3 // 3p21.3 // 10991 /// XM_00	SLC38A3	NM_006841	0.0784625	-1.12501	IgG-Beads down vs Untreated
28280	8136645	NM_016944 // TAS2R4 // taste receptor, type 2, member 4 // 7q34 // 50832 /// ENST000002	TAS2R4	NM_016944	0.0785038	1.41204	IgG-Beads up vs Untreated
16442	8019908	---		---	0.0785252	-1.14694	IgG-Beads down vs Untreated
11195	7966568	---		---	0.0785674	-1.10158	IgG-Beads down vs Untreated
13613	7990652	---		---	0.0785811	-1.61345	IgG-Beads down vs Untreated
597	7893098	---		---	0.0786683	1.84058	IgG-Beads up vs Untreated
6684	7921873	NM_000570 // FCGR3B // Fc fragment of IgG, low affinity IIIb, receptor (CD16b) // 1q23	FCGR3B	NM_000570	0.0786952	-1.25845	IgG-Beads down vs Untreated
25751	8112426	---		---	0.0787684	1.15127	IgG-Beads up vs Untreated
25357	8108453	NM_032289 // PSD2 // pleckstrin and Sec7 domain containing 2 // 5q31.2 // 84249 /// XM_	PSD2	NM_032289	0.0788583	-1.13504	IgG-Beads down vs Untreated
5591	7910901	NR_027247 // LOC100130331 // POTE ankyrin domain family, member F pseudogene // 1q43 //	LOC100130331	NR_027247	0.078912	-1.36856	IgG-Beads down vs Untreated
19067	8045224	NM_001105193 // AMER3 // APC membrane recruitment protein 3 // 2q21.1 // 205147 /// NM_	AMER3	NM_001105193	0.0789188	-1.22932	IgG-Beads down vs Untreated
260	7892759	---		---	0.0789338	1.58339	IgG-Beads up vs Untreated
154	7892653	---		---	0.0790218	1.43764	IgG-Beads up vs Untreated
5518	7910096	---		---	0.0790493	-1.29324	IgG-Beads down vs Untreated
17401	8029385	NM_013362 // ZNF225 // zinc finger protein 225 // 19q13.2 // 7768 /// XM_005259222 // Z	ZNF225	NM_013362	0.0790509	1.25101	IgG-Beads up vs Untreated
1535	7894039	---		---	0.0790775	1.32739	IgG-Beads up vs Untreated
27079	8124540	NM_003514 // HIST1H2AM // histone cluster 1, H2am // 6p22.1 // 8336 /// ENST00000359611	HIST1H2AM	NM_003514	0.0791345	-1.23581	IgG-Beads down vs Untreated
24439	8099715	---		---	0.0791616	1.29079	IgG-Beads up vs Untreated
16497	8020382	---		---	0.0791828	1.31839	IgG-Beads up vs Untreated
552	7893052	---		---	0.0791952	1.53532	IgG-Beads up vs Untreated
3120	7895636	---		---	0.0792086	1.3666	IgG-Beads up vs Untreated
15223	8007123	NM_031961 // KRTAP9-2 // keratin associated protein 9-2 // 17q21.2 // 83899 /// ENST000	KRTAP9-2	NM_031961	0.0792181	1.13373	IgG-Beads up vs Untreated
2287	7894800	---		---	0.0792376	1.74573	IgG-Beads up vs Untreated
10750	7961710	NM_005691 // ABCC9 // ATP binding cassette subfamily C member 9 // 12p12.1 // 10060 ///	ABCC9	NM_005691	0.0792806	-1.09451	IgG-Beads down vs Untreated
24434	8099668	---		---	0.0792994	1.15268	IgG-Beads up vs Untreated
14809	8003066	---		---	0.0793297	-1.84266	IgG-Beads down vs Untreated
1852	7894360	---		---	0.0793448	-1.36938	IgG-Beads down vs Untreated
29463	8147483	NM_178812 // MTDH // metadherin // 8q22.1 // 92140 /// XM_005251099 // MTDH // metadher	MTDH	NM_178812	0.0794064	1.12091	IgG-Beads up vs Untreated
7871	7933821	NM_001242359 // RHOBTB1 // Rho-related BTB domain containing 1 // 10q21.2 // 9886 /// N	RHOBTB1	NM_001242359	0.0794956	1.25531	IgG-Beads up vs Untreated
18025	8035793	NM_001159293 // ZNF737 // zinc finger protein 737 // 19p12 // 100129842 /// XM_00525969	ZNF737	NM_001159293	0.0795589	1.54047	IgG-Beads up vs Untreated
32599	8175900	NM_001164741 // ARHGAP4 // Rho GTPase activating protein 4 // Xq28 // 393 /// NM_001666	ARHGAP4	NM_001164741	0.0795742	-1.16469	IgG-Beads down vs Untreated
28561	8139100	BC039116 // TRGC2 // T cell receptor gamma constant 2 // 7p14 // 6967 /// OTTHUMT000003	TRGC2	BC039116	0.0796179	-1.19767	IgG-Beads down vs Untreated
18565	8040477	---		---	0.0796275	-1.80685	IgG-Beads down vs Untreated
4726	7901967	---		---	0.079629	-1.39834	IgG-Beads down vs Untreated
9150	7946069	NM_033180 // OR51B2 // olfactory receptor, family 51, subfamily B, member 2 (gene/pseud	OR51B2	NM_033180	0.0796939	-1.2337	IgG-Beads down vs Untreated
5998	7914994	---		---	0.0797286	1.15081	IgG-Beads up vs Untreated
20707	8062599	---		---	0.0797942	-1.33513	IgG-Beads down vs Untreated
15798	8013399	NM_001142610 // ULK2 // unc-51 like autophagy activating kinase 2 // 17p11.2 // 9706 //	ULK2	NM_001142610	0.0798068	1.19661	IgG-Beads up vs Untreated
642	7893143	---		---	0.0798087	2.35079	IgG-Beads up vs Untreated
808	7893309	---		---	0.0798771	-1.84972	IgG-Beads down vs Untreated
11360	7968411	NR_027062 // EEF1DP3 // eukaryotic translation elongation factor 1 delta pseudogene 3 /	EEF1DP3	NR_027062	0.0799848	-1.15398	IgG-Beads down vs Untreated
5088	7905503	NM_178429 // LCE2C // late cornified envelope 2C // 1q21.3 // 353140 /// ENST0000036878	LCE2C	NM_178429	0.0799895	-1.27331	IgG-Beads down vs Untreated
31249	8164100	NM_007209 // RPL35 // ribosomal protein L35 // 9q34.1 // 11224 /// ENST00000348462 // R	RPL35	NM_007209	0.0800151	-1.26914	IgG-Beads down vs Untreated
10864	7963137	---		---	0.0800891	1.43351	IgG-Beads up vs Untreated
3316	7895833	---		---	0.0800941	2.03473	IgG-Beads up vs Untreated
2444	7894958	---		---	0.0802323	2.02066	IgG-Beads up vs Untreated
5265	7907090	AY194294 // LOC100128751 // INM04 // 1q24.2 // 100128751	LOC100128751	AY194294	0.0802671	-1.17057	IgG-Beads down vs Untreated
1825	7894332	---		---	0.0803838	2.63056	IgG-Beads up vs Untreated
7	7892503	---		---	0.0803859	-2.04855	IgG-Beads down vs Untreated
3852	7896373	---		---	0.0803967	1.38284	IgG-Beads up vs Untreated
27309	8126905	NM_001190986 // CRISP3 // cysteine-rich secretory protein 3 // 6p12.3 // 10321 /// NM_0	CRISP3	NM_001190986	0.0805234	1.17692	IgG-Beads up vs Untreated
17194	8027268	OTTHUMT00000395954 // ZNF66 // zinc finger protein 66 // 19p12 // 7617 /// OTTHUMT00000	ZNF66	OTTHUMT00000395954	0.0805277	1.18309	IgG-Beads up vs Untreated
2284	7894797	---		---	0.0806364	1.75521	IgG-Beads up vs Untreated
20349	8058765	NM_001306129 // FN1 // fibronectin 1 // 2q34 // 2335 /// NM_001306130 // FN1 // fibrone	FN1	NM_001306129	0.0806413	1.09658	IgG-Beads up vs Untreated
25160	8106477	---		---	0.0806573	1.12407	IgG-Beads up vs Untreated
6078	7915743	NM_001114938 // CCDC17 // coiled-coil domain containing 17 // 1p34.1 // 149483 /// NM_0	CCDC17	NM_001114938	0.080678	-1.209	IgG-Beads down vs Untreated
25124	8106025	NM_018429 // BDP1 // B double prime 1, subunit of RNA polymerase III transcription init	BDP1	NM_018429	0.0806845	1.22439	IgG-Beads up vs Untreated
7425	7929114	---		---	0.0806861	-1.36494	IgG-Beads down vs Untreated
13351	7987248	NM_181077 // GOLGA8A // golgin A8 family, member A // 15q11.2 // 23015 /// NR_024074 //	GOLGA8A	NM_181077	0.0806893	1.13801	IgG-Beads up vs Untreated
515	7893014	---		---	0.0807979	1.54263	IgG-Beads up vs Untreated
4327	7898030	NM_001012276 // PRAMEF8 // PRAME family member 8 // 1p36.21 // 391002 /// NM_001012277	PRAMEF8	NM_001012276	0.0809031	-1.27947	IgG-Beads down vs Untreated
29849	8150751	NM_207413 // FAM150A // family with sequence similarity 150, member A // 8q11.23 // 389	FAM150A	NM_207413	0.0810532	-1.2527	IgG-Beads down vs Untreated
2336	7894850	---		---	0.0810725	1.57465	IgG-Beads up vs Untreated
2240	7894753	---		---	0.0810772	-1.50681	IgG-Beads down vs Untreated
7968	7934789	NM_017551 // GRID1 // glutamate receptor, ionotropic, delta 1 // 10q22 // 2894 /// XM_0	GRID1	NM_017551	0.0810964	-1.25125	IgG-Beads down vs Untreated
14708	8001953	NM_178516 // EXOC3L1 // exocyst complex component 3-like 1 // 16q22.1 // 283849 /// ENS	EXOC3L1	NM_178516	0.0811182	-1.31904	IgG-Beads down vs Untreated
9137	7946019	NM_001005164 // OR52E2 // olfactory receptor, family 52, subfamily E, member 2 // 11p15	OR52E2	NM_001005164	0.0811359	1.08119	IgG-Beads up vs Untreated
3253	7895769	---		---	0.0811834	-1.41258	IgG-Beads down vs Untreated
5806	7912701	NM_182623 // FAM131C // family with sequence similarity 131, member C // 1p36.13 // 348	FAM131C	NM_182623	0.0811885	-1.38994	IgG-Beads down vs Untreated
834	7893335	---		---	0.0812104	2.17776	IgG-Beads up vs Untreated
677	7893178	---		---	0.0812568	-1.34142	IgG-Beads down vs Untreated
21164	8067029	NM_002237 // KCNG1 // potassium channel, voltage gated modifier subfamily G, member 1 /	KCNG1	NM_002237	0.0812713	-1.24455	IgG-Beads down vs Untreated
8004	7935058	NM_013451 // MYOF // myoferlin // 10q24 // 26509 /// NM_133337 // MYOF // myoferlin //	MYOF	NM_013451	0.0814132	1.16766	IgG-Beads up vs Untreated
17187	8027239	---		---	0.0815643	1.1417	IgG-Beads up vs Untreated
14723	8002104	NM_025082 // CENPT // centromere protein T // 16q22.1 // 80152 /// XM_006721277 // CENP	CENPT	NM_025082	0.0815655	1.22128	IgG-Beads up vs Untreated
2166	7894676	---		---	0.0817094	1.4326	IgG-Beads up vs Untreated
3702	7896223	---		---	0.0817242	2.10208	IgG-Beads up vs Untreated
7053	7925565	NM_004501 // HNRNPU // heterogeneous nuclear ribonucleoprotein U (scaffold attachment f	HNRNPU	NM_004501	0.0817464	1.19194	IgG-Beads up vs Untreated
30881	8160661	---		---	0.0818692	-1.13905	IgG-Beads down vs Untreated
17023	8025506	NM_006221 // PIN1 // peptidylprolyl cis/trans isomerase, NIMA-interacting 1 // 19p13 //	PIN1	NM_006221	0.0818841	-1.2537	IgG-Beads down vs Untreated
865	7893366	---		---	0.0819138	1.9092	IgG-Beads up vs Untreated
5439	7909188	NM_001193321 // IKBKE // inhibitor of kappa light polypeptide gene enhancer in B-cells,	IKBKE	NM_001193321	0.0819459	-1.17211	IgG-Beads down vs Untreated
22146	8076331	NM_016272 // TOB2 // transducer of ERBB2, 2 // 22q13.2 // 10766 /// XM_005261315 // TOB	TOB2	NM_016272	0.0820223	-1.11736	IgG-Beads down vs Untreated
23334	8089026	NM_001001850 // STX19 // syntaxin 19 // 3q11 // 415117 /// XM_011512842 // STX19 // syn	STX19	NM_001001850	0.082028	-1.12386	IgG-Beads down vs Untreated
31632	8167763	NM_022117 // TSPYL2 // TSPY-like 2 // Xp11.2 // 64061 /// XM_006724592 // TSPYL2 // TSP	TSPYL2	NM_022117	0.0821506	1.24451	IgG-Beads up vs Untreated
17930	8034744	NM_001145028 // PALM3 // paralemmin 3 // 19p13.12 // 342979 /// XM_005259891 // PALM3 /	PALM3	NM_001145028	0.0822546	-1.20705	IgG-Beads down vs Untreated
24397	8099259	NM_001134647 // AFAP1 // actin filament associated protein 1 // 4p16 // 60312 /// NM_19	AFAP1	NM_001134647	0.0822717	1.13483	IgG-Beads up vs Untreated
29596	8148728	NM_001916 // CYC1 // cytochrome c-1 // 8q24.3 // 1537 /// ENST00000318911 // CYC1 // cy	CYC1	NM_001916	0.0823017	-1.14705	IgG-Beads down vs Untreated
13136	7985117	---		---	0.0823589	1.25565	IgG-Beads up vs Untreated
32382	8174263	NM_001024452 // GLRA4 // glycine receptor alpha 4 // Xq22.2 // 441509 /// NM_001172285	GLRA4	NM_001024452	0.08244	-1.19344	IgG-Beads down vs Untreated
13168	7985402	NR_004847 // UBE2Q2P2 // ubiquitin-conjugating enzyme E2Q family member 2 pseudogene 2	UBE2Q2P2	NR_004847	0.0824684	1.18177	IgG-Beads up vs Untreated
5336	7907962	---		---	0.0825736	-1.38894	IgG-Beads down vs Untreated
27822	8132290	---		---	0.0826754	-1.25462	IgG-Beads down vs Untreated
25953	8114119	NM_015082 // FSTL4 // follistatin-like 4 // 5q31.1 // 23105 /// XM_011543283 // FSTL4 /	FSTL4	NM_015082	0.0827141	-1.121	IgG-Beads down vs Untreated
18641	8041383	NM_000627 // LTBP1 // latent transforming growth factor beta binding protein 1 // 2p22-	LTBP1	NM_000627	0.0829172	1.13597	IgG-Beads up vs Untreated
24955	8104392	---		---	0.0829181	-1.23905	IgG-Beads down vs Untreated
29980	8151657	---		---	0.0829708	-1.27578	IgG-Beads down vs Untreated
6536	7920214	NM_001024209 // SPRR2E // small proline-rich protein 2E // 1q21-q22 // 6704 /// ENST000	SPRR2E	NM_001024209	0.0830008	1.15525	IgG-Beads up vs Untreated
5277	7907222	NM_006902 // PRRX1 // paired related homeobox 1 // 1q24 // 5396 /// NM_022716 // PRRX1	PRRX1	NM_006902	0.0830338	-1.27459	IgG-Beads down vs Untreated
19180	8046201	NM_001294145 // SSB // Sjogren syndrome antigen B (autoantigen La) // 2q31.1 // 6741 //	SSB	NM_001294145	0.083082	-1.09806	IgG-Beads down vs Untreated
3490	7896009	---		---	0.0831148	1.32586	IgG-Beads up vs Untreated
30831	8160274	AK021795 // MGC24103 // uncharacterized MGC24103 // 9p22.3 // 158295	MGC24103	AK021795	0.0831358	1.463	IgG-Beads up vs Untreated
23963	8095333	---		---	0.083181	1.38247	IgG-Beads up vs Untreated
2213	7894725	---		---	0.0831915	1.28026	IgG-Beads up vs Untreated
3276	7895793	---		---	0.0831947	-1.43387	IgG-Beads down vs Untreated
30368	8155460	NM_001201380 // CNTNAP3B // contactin associated protein-like 3B // 9p11.2 // 728577 //	CNTNAP3B	NM_001201380	0.083215	1.31184	IgG-Beads up vs Untreated
18563	8040469	AY189285 // LOC100131373 // uncharacterized LOC100131373 // 2p24.1 // 100131373	LOC100131373	AY189285	0.0833996	-1.30798	IgG-Beads down vs Untreated
10916	7963614	NM_000889 // ITGB7 // integrin beta 7 // 12q13.13 // 3695 /// NR_104181 // ITGB7 // int	ITGB7	NM_000889	0.0834197	-1.15739	IgG-Beads down vs Untreated
19496	8049610	NM_198582 // KLHL30 // kelch-like family member 30 // 2q37.3 // 377007 /// ENST00000409	KLHL30	NM_198582	0.083437	-1.30137	IgG-Beads down vs Untreated
9515	7949377	NM_001997 // FAU // Finkel-Biskis-Reilly murine sarcoma virus (FBR-MuSV) ubiquitously e	FAU	NM_001997	0.0835467	-1.28994	IgG-Beads down vs Untreated
22461	8079842	NM_001167582 // RBM6 // RNA binding motif protein 6 // 3p21.3 // 10180 /// NM_005777 //	RBM6	NM_001167582	0.083605	1.22156	IgG-Beads up vs Untreated
27795	8132031	NM_175887 // PRR15 // proline rich 15 // 7p14.3 // 222171 /// XM_005249653 // PRR15 //	PRR15	NM_175887	0.0837053	-1.25553	IgG-Beads down vs Untreated
6841	7923436	---		---	0.0837619	-1.32555	IgG-Beads down vs Untreated
22732	8082667	NM_001171905 // NUDT16 // nudix hydrolase 16 // 3q22.1 // 131870 /// NM_001171906 // NU	NUDT16	NM_001171905	0.0837629	-1.25779	IgG-Beads down vs Untreated
19220	8046590	NM_194247 // HNRNPA3 // heterogeneous nuclear ribonucleoprotein A3 // 2q31.2 // 220988	HNRNPA3	NM_194247	0.0838537	1.45163	IgG-Beads up vs Untreated
4155	7896680	---		---	0.0838823	-1.47286	IgG-Beads down vs Untreated
16050	8015846	NM_001932 // MPP3 // membrane protein, palmitoylated 3 // 17q21.31 // 4356 /// NR_00356	MPP3	NM_001932	0.083938	1.24359	IgG-Beads up vs Untreated
19753	8052581	---		---	0.0839799	-1.34912	IgG-Beads down vs Untreated
22541	8080980	NM_018029 // EBLN2 // endogenous Bornavirus-like nucleoprotein 2 // 3p13 // 55096 /// E	EBLN2	NM_018029	0.0839991	1.15609	IgG-Beads up vs Untreated
17977	8035249	NM_005234 // NR2F6 // nuclear receptor subfamily 2, group F, member 6 // 19p13.1 // 206	NR2F6	NM_005234	0.0840075	-1.29036	IgG-Beads down vs Untreated
5058	7905220	NM_001202858 // ECM1 // extracellular matrix protein 1 // 1q21 // 1893 /// NM_004425 //	ECM1	NM_001202858	0.0840778	-1.18521	IgG-Beads down vs Untreated
12408	7978527	NM_080664 // DTD2 // D-tyrosyl-tRNA deacylase 2 (putative) // 14q12 // 112487 /// ENST0	DTD2	NM_080664	0.0840794	1.32632	IgG-Beads up vs Untreated
15666	8012013	NM_006344 // CLEC10A // C-type lectin domain family 10, member A // 17p13.1 // 10462 //	CLEC10A	NM_006344	0.0842835	-1.21746	IgG-Beads down vs Untreated
13853	7992897	NM_001032292 // ZNF174 // zinc finger protein 174 // 16p13.3 // 7727 /// NM_003450 // Z	ZNF174	NM_001032292	0.08431	-1.16238	IgG-Beads down vs Untreated
14020	7994824	---		---	0.0843382	-1.46477	IgG-Beads down vs Untreated
5054	7905163	NM_018997 // MRPS21 // mitochondrial ribosomal protein S21 // 1q21 // 54460 /// NM_0319	MRPS21	NM_018997	0.0843596	-1.27064	IgG-Beads down vs Untreated
32401	8174373	---		---	0.0843898	-1.10333	IgG-Beads down vs Untreated
15853	8013919	NM_198147 // ABHD15 // abhydrolase domain containing 15 // 17q11.2 // 116236 /// ENST00	ABHD15	NM_198147	0.0844122	-1.29695	IgG-Beads down vs Untreated
17413	8029507	NM_001042724 // PVRL2 // poliovirus receptor-related 2 (herpesvirus entry mediator B) /	PVRL2	NM_001042724	0.0844415	-1.1302	IgG-Beads down vs Untreated
13788	7992255	NM_032520 // GNPTG // N-acetylglucosamine-1-phosphate transferase, gamma subunit // 16p	GNPTG	NM_032520	0.0845049	-1.1402	IgG-Beads down vs Untreated
17146	8026751	NM_001304547 // MVB12A // multivesicular body subunit 12A // 19p13.11 // 93343 /// NM_1	MVB12A	NM_001304547	0.0845054	-1.25636	IgG-Beads down vs Untreated
2783	7895298	---		---	0.0845977	1.60945	IgG-Beads up vs Untreated
19727	8052231	---		---	0.0846821	1.48035	IgG-Beads up vs Untreated
29629	8149067	---		---	0.0847155	-1.15811	IgG-Beads down vs Untreated
3491	7896010	---		---	0.0847419	1.44494	IgG-Beads up vs Untreated
10488	7959080	NM_022491 // SUDS3 // SDS3 homolog, SIN3A corepressor complex component // 12q24.23 //	SUDS3	NM_022491	0.0847894	1.34309	IgG-Beads up vs Untreated
6643	7921429	NM_001005278 // OR6N2 // olfactory receptor, family 6, subfamily N, member 2 // 1q23.1	OR6N2	NM_001005278	0.0848054	-1.17482	IgG-Beads down vs Untreated
12676	7981217	NM_018036 // ATG2B // autophagy related 2B // 14q32.2 // 55102 /// XM_006720187 // ATG2	ATG2B	NM_018036	0.0848566	1.23664	IgG-Beads up vs Untreated
24428	8099591	---		---	0.0848962	-1.15648	IgG-Beads down vs Untreated
7301	7927852	---		---	0.0849606	-1.18499	IgG-Beads down vs Untreated
22844	8083777	---		---	0.0849647	-1.41143	IgG-Beads down vs Untreated
15155	8006453	NM_005623 // CCL8 // chemokine (C-C motif) ligand 8 // 17q11.2 // 6355 /// ENST00000394	CCL8	NM_005623	0.0850246	-1.16324	IgG-Beads down vs Untreated
2046	7894555	---		---	0.0850509	1.20571	IgG-Beads up vs Untreated
29587	8148658	NM_001082480 // ZNF623 // zinc finger protein 623 // 8q24.3 // 9831 /// NM_001261843 //	ZNF623	NM_001082480	0.085078	1.37375	IgG-Beads up vs Untreated
14005	7994647	NM_001256442 // PRRT2 // proline-rich transmembrane protein 2 // 16p11.2 // 112476 ///	PRRT2	NM_001256442	0.0851107	-1.27247	IgG-Beads down vs Untreated
4811	7902891	NM_182975 // ZNF326 // zinc finger protein 326 // 1p22.2 // 284695 /// NM_182976 // ZNF	ZNF326	NM_182975	0.0852092	1.29194	IgG-Beads up vs Untreated
20861	8064175	NM_020062 // SLC2A4RG // SLC2A4 regulator // 20q13.33 // 56731 /// ENST00000266077 // S	SLC2A4RG	NM_020062	0.0852123	-1.17318	IgG-Beads down vs Untreated
9115	7945944	NM_001665 // RHOG // ras homolog family member G // 11p15.5-p15.4 // 391 /// XM_0052529	RHOG	NM_001665	0.0852125	-1.23111	IgG-Beads down vs Untreated
366	7892865	---		---	0.0852185	1.35097	IgG-Beads up vs Untreated
28166	8135480	NM_012328 // DNAJB9 // DnaJ (Hsp40) homolog, subfamily B, member 9 // 7q31|14q24.2-q24.	DNAJB9	NM_012328	0.0852651	1.19421	IgG-Beads up vs Untreated
31596	8167449	NM_002668 // PLP2 // proteolipid protein 2 (colonic epithelium-enriched) // Xp11.23 //	PLP2	NM_002668	0.0852668	-1.19892	IgG-Beads down vs Untreated
23755	8093258	NM_001134435 // IQCG // IQ motif containing G // 3q29 // 84223 /// NM_032263 // IQCG //	IQCG	NM_001134435	0.085313	1.30706	IgG-Beads up vs Untreated
18067	8036045	NM_175872 // ZNF792 // zinc finger protein 792 // 19q13.11 // 126375 /// XM_005258519 /	ZNF792	NM_175872	0.0853897	1.29797	IgG-Beads up vs Untreated
25058	8105340	NM_006144 // GZMA // granzyme A // 5q11-q12 // 3001 /// ENST00000274306 // GZMA // gran	GZMA	NM_006144	0.085486	-1.13781	IgG-Beads down vs Untreated
30422	8155896	---		---	0.0855289	-1.13744	IgG-Beads down vs Untreated
5681	7911403	NM_004195 // TNFRSF18 // tumor necrosis factor receptor superfamily, member 18 // 1p36.	TNFRSF18	NM_004195	0.0855522	-1.30345	IgG-Beads down vs Untreated
4297	7897691	NM_020780 // PTCHD2 // patched domain containing 2 // 1p36.22 // 57540 /// XM_011541828	PTCHD2	NM_020780	0.0856708	-1.25821	IgG-Beads down vs Untreated
28604	8139468	NM_001261834 // TBRG4 // transforming growth factor beta regulator 4 // 7p13 // 9238 //	TBRG4	NM_001261834	0.085682	-1.22851	IgG-Beads down vs Untreated
31381	8165642	NM_053045 // TMEM203 // transmembrane protein 203 // 9q34.3 // 94107 /// ENST0000034366	TMEM203	NM_053045	0.0857149	1.35937	IgG-Beads up vs Untreated
24683	8101990	---		---	0.0857559	1.23792	IgG-Beads up vs Untreated
1293	7893795	---		---	0.0857572	-1.64258	IgG-Beads down vs Untreated
17933	8034762	NM_001304349 // PRKACA // protein kinase, cAMP-dependent, catalytic, alpha // 19p13.1 /	PRKACA	NM_001304349	0.0858269	-1.08601	IgG-Beads down vs Untreated
29187	8144717	---		---	0.0858786	-1.40981	IgG-Beads down vs Untreated
26331	8117535	NM_021064 // HIST1H2AG // histone cluster 1, H2ag // 6p22.1 // 8969 /// ENST00000359193	HIST1H2AG	NM_021064	0.0859005	-1.22007	IgG-Beads down vs Untreated
2214	7894726	---		---	0.0859216	1.46808	IgG-Beads up vs Untreated
6423	7919303	NR_121645 // RNVU1-8 // RNA, variant U1 small nuclear 8 // 1q21.1 // 101447996	RNVU1-8	NR_121645	0.0859216	-1.32158	IgG-Beads down vs Untreated
4189	7896714	---		---	0.0859624	-1.1782	IgG-Beads down vs Untreated
7492	7929882	NM_001203244 // SEMA4G // sema domain, immunoglobulin domain (Ig), transmembrane domain	SEMA4G	NM_001203244	0.086114	-1.28871	IgG-Beads down vs Untreated
10294	7956892	---		---	0.0861409	-1.17455	IgG-Beads down vs Untreated
6474	7919637	NM_003528 // HIST2H2BE // histone cluster 2, H2be // 1q21.2 // 8349 /// ENST00000369155	HIST2H2BE	NM_003528	0.0861705	-1.31972	IgG-Beads down vs Untreated
13242	7986293	NM_001159643 // MCTP2 // multiple C2 domains, transmembrane 2 // 15q26.2 // 55784 /// N	MCTP2	NM_001159643	0.0861772	1.19838	IgG-Beads up vs Untreated
5811	7912762	---		---	0.0862017	1.15605	IgG-Beads up vs Untreated
5349	7908125	NM_001297669 // RGL1 // ral guanine nucleotide dissociation stimulator-like 1 // 1q25.3	RGL1	NM_001297669	0.0862405	1.23425	IgG-Beads up vs Untreated
26833	8122279	NM_020340 // ARFGEF3 // ARFGEF family member 3 // 6q23.3 // 57221 /// ENST00000251691 /	ARFGEF3	NM_020340	0.08633	1.1638	IgG-Beads up vs Untreated
6995	7925003	NM_001122835 // TTC13 // tetratricopeptide repeat domain 13 // 1q42.2 // 79573 /// NM_0	TTC13	NM_001122835	0.0863362	1.28158	IgG-Beads up vs Untreated
17828	8033564	NM_005001 // NDUFA7 // NADH dehydrogenase (ubiquinone) 1 alpha subcomplex, 7, 14.5kDa /	NDUFA7	NM_005001	0.0863497	-1.42204	IgG-Beads down vs Untreated
12715	7981512	OTTHUMT00000350302 // RPS2P4 // ribosomal protein S2 pseudogene 4 // 14q32.33 // 92427	RPS2P4	OTTHUMT00000350302	0.086378	-1.15983	IgG-Beads down vs Untreated
21439	8069668	NM_052954 // CYYR1 // cysteine/tyrosine-rich 1 // 21q21.2 // 116159 /// XM_011529449 //	CYYR1	NM_052954	0.0864162	-1.25225	IgG-Beads down vs Untreated
130	7892629	---		---	0.0864293	1.67901	IgG-Beads up vs Untreated
27343	8127234	NM_001144769 // DST // dystonin // 6p12.1 // 667 /// NM_001144770 // DST // dystonin //	DST	NM_001144769	0.0864466	1.2655	IgG-Beads up vs Untreated
17458	8029958	NM_015710 // GLTSCR2 // glioma tumor suppressor candidate region gene 2 // 19q13.3 // 2	GLTSCR2	NM_015710	0.0865035	-1.14535	IgG-Beads down vs Untreated
7181	7926786	NM_019043 // APBB1IP // amyloid beta (A4) precursor protein-binding, family B, member 1	APBB1IP	NM_019043	0.0865864	-1.16738	IgG-Beads down vs Untreated
31234	8163960	NM_001004454 // OR1L8 // olfactory receptor, family 1, subfamily L, member 8 // 9q33.2	OR1L8	NM_001004454	0.086621	-1.27478	IgG-Beads down vs Untreated
31717	8168434	---		---	0.0867015	-1.15335	IgG-Beads down vs Untreated
8845	7943263	NM_001301007 // AMOTL1 // angiomotin like 1 // 11q14.3 // 154810 /// NM_130847 // AMOTL	AMOTL1	NM_001301007	0.0867021	1.15704	IgG-Beads up vs Untreated
24540	8100574	---		---	0.0867444	-1.13365	IgG-Beads down vs Untreated
18746	8042462	---		---	0.0867927	-1.09302	IgG-Beads down vs Untreated
29097	8144082	NR_026865 // C7orf13 // chromosome 7 open reading frame 13 // 7q36.3 // 129790 /// ENST	C7orf13	NR_026865	0.0868137	-1.34965	IgG-Beads down vs Untreated
30608	8157686	NM_001005235 // OR1L4 // olfactory receptor, family 1, subfamily L, member 4 // 9q33.2	OR1L4	NM_001005235	0.086829	-1.11901	IgG-Beads down vs Untreated
7891	7934070	---		---	0.0869513	1.11267	IgG-Beads up vs Untreated
24694	8102135	NM_025212 // CXXC4 // CXXC finger protein 4 // 4q24 // 80319 /// NR_132741 // CXXC4 //	CXXC4	NM_025212	0.0870364	-1.19787	IgG-Beads down vs Untreated
20075	8055377	NM_001286568 // ZRANB3 // zinc finger, RAN-binding domain containing 3 // 2q21.3 // 840	ZRANB3	NM_001286568	0.0870369	1.24753	IgG-Beads up vs Untreated
30575	8157308	NM_001278629 // C9orf43 // chromosome 9 open reading frame 43 // 9q32 // 257169 /// NM_	C9orf43	NM_001278629	0.087088	-1.15258	IgG-Beads down vs Untreated
8908	7943892	NM_000615 // NCAM1 // neural cell adhesion molecule 1 // 11q23.1 // 4684 /// NM_0010766	NCAM1	NM_000615	0.0871162	-1.23317	IgG-Beads down vs Untreated
1628	7894133	---		---	0.0871182	1.26175	IgG-Beads up vs Untreated
9554	7949763	---		---	0.0871891	-1.1728	IgG-Beads down vs Untreated
28540	8138941	NM_001002009 // NT5C3A // 5-nucleotidase, cytosolic IIIA // 7p14.3 // 51251 /// NM_0010	NT5C3A	NM_001002009	0.0872885	1.54255	IgG-Beads up vs Untreated
9623	7950423	---		---	0.0875356	-1.65151	IgG-Beads down vs Untreated
2775	7895290	---		---	0.0875363	1.50944	IgG-Beads up vs Untreated
14583	8000791	NM_001145524 // YPEL3 // yippee like 3 // 16p11.2 // 83719 /// NM_031477 // YPEL3 // yi	YPEL3	NM_001145524	0.0877308	-1.14847	IgG-Beads down vs Untreated
8458	7939839	NM_001098503 // PTPRJ // protein tyrosine phosphatase, receptor type, J // 11p11.2 // 5	PTPRJ	NM_001098503	0.0878102	1.24202	IgG-Beads up vs Untreated
14079	7995379	---		---	0.0878471	1.28262	IgG-Beads up vs Untreated
6675	7921786	NM_012394 // PFDN2 // prefoldin subunit 2 // 1q23.3 // 5202 /// XM_011509624 // PFDN2 /	PFDN2	NM_012394	0.0879029	-1.18372	IgG-Beads down vs Untreated
11253	7967255	NM_001247997 // CLIP1 // CAP-GLY domain containing linker protein 1 // 12q24.3 // 6249	CLIP1	NM_001247997	0.0879271	1.14636	IgG-Beads up vs Untreated
11746	7972175	---		---	0.0879478	1.28473	IgG-Beads up vs Untreated
24849	8103466	NM_001128427 // FSTL5 // follistatin-like 5 // 4q32.3 // 56884 /// NM_001128428 // FSTL	FSTL5	NM_001128427	0.0879523	1.15303	IgG-Beads up vs Untreated
23639	8092134	NM_001130081 // PLD1 // phospholipase D1, phosphatidylcholine-specific // 3q26 // 5337	PLD1	NM_001130081	0.0880043	1.37989	IgG-Beads up vs Untreated
27340	8127180	NM_001042406 // HMGCLL1 // 3-hydroxymethyl-3-methylglutaryl-CoA lyase-like 1 // 6p12.1	HMGCLL1	NM_001042406	0.0880137	-1.12524	IgG-Beads down vs Untreated
15774	8013262	NR_003554 // USP32P2 // ubiquitin specific peptidase 32 pseudogene 2 // 17p11.2 // 2205	USP32P2	NR_003554	0.0880496	1.18431	IgG-Beads up vs Untreated
857	7893358	---		---	0.0880711	1.55239	IgG-Beads up vs Untreated
27463	8128618	---		---	0.0880926	-1.20742	IgG-Beads down vs Untreated
15378	8008682	NM_138962 // MSI2 // musashi RNA binding protein 2 // 17q22 // 124540 /// NM_170721 //	MSI2	NM_138962	0.0881895	1.13954	IgG-Beads up vs Untreated
20555	8061064	---		---	0.0882387	-1.20541	IgG-Beads down vs Untreated
1345	7893847	---		---	0.0882392	1.54711	IgG-Beads up vs Untreated
15508	8010061	NM_001142601 // SPHK1 // sphingosine kinase 1 // 17q25.2 // 8877 /// NM_001142602 // SP	SPHK1	NM_001142601	0.0883119	-1.19581	IgG-Beads down vs Untreated
32742	8177079	---		---	0.0883323	1.12477	IgG-Beads up vs Untreated
235	7892734	---		---	0.0884312	-1.5391	IgG-Beads down vs Untreated
14391	7998774	NM_001286625 // RNPS1 // RNA binding protein S1, serine-rich domain // 16p13.3 // 10921	RNPS1	NM_001286625	0.088504	-1.16882	IgG-Beads down vs Untreated
18204	8037290	NM_001301707 // PSG9 // pregnancy specific beta-1-glycoprotein 9 // 19q13.2 // 5678 ///	PSG9	NM_001301707	0.0885967	-1.31144	IgG-Beads down vs Untreated
25788	8112726	---		---	0.0886432	-1.40535	IgG-Beads down vs Untreated
15448	8009380	NR_003706 // SNORA38B // small nucleolar RNA, H/ACA box 38B // 17q24.2 // 100124536 ///	SNORA38B	NR_003706	0.0887798	-1.24092	IgG-Beads down vs Untreated
21682	8071877	NR_003714 // POM121L9P // POM121 transmembrane nucleoporin-like 9, pseudogene // 22q11.	POM121L9P	NR_003714	0.0887894	1.27337	IgG-Beads up vs Untreated
1962	7894471	---		---	0.0888111	-1.15599	IgG-Beads down vs Untreated
29860	8150864	---		---	0.0888831	-1.36129	IgG-Beads down vs Untreated
16425	8019762	NM_000918 // P4HB // prolyl 4-hydroxylase, beta polypeptide // 17q25 // 5034 /// ENST00	P4HB	NM_000918	0.0888909	-1.11469	IgG-Beads down vs Untreated
1172	7893673	---		---	0.0888921	-1.82974	IgG-Beads down vs Untreated
24371	8099037	NM_001120 // MFSD10 // major facilitator superfamily domain containing 10 // 4p16.3 //	MFSD10	NM_001120	0.0889451	-1.13654	IgG-Beads down vs Untreated
11808	7972713	NM_004093 // EFNB2 // ephrin-B2 // 13q33 // 1948 /// ENST00000245323 // EFNB2 // ephrin	EFNB2	NM_004093	0.0889696	1.25591	IgG-Beads up vs Untreated
7592	7931029	---		---	0.0889696	-1.17392	IgG-Beads down vs Untreated
20343	8058666	---		---	0.0890015	-1.17303	IgG-Beads down vs Untreated
14256	7997372	---		---	0.0890069	-1.15096	IgG-Beads down vs Untreated
14674	8001564	NM_018110 // DOK4 // docking protein 4 // 16q21 // 55715 /// XM_005256042 // DOK4 // do	DOK4	NM_018110	0.0890144	1.14779	IgG-Beads up vs Untreated
5188	7906377	NM_002432 // MNDA // myeloid cell nuclear differentiation antigen // 1q22 // 4332 /// E	MNDA	NM_002432	0.0890248	-1.14307	IgG-Beads down vs Untreated
30583	8157454	NM_004888 // ATP6V1G1 // ATPase, H+ transporting, lysosomal 13kDa, V1 subunit G1 // 9q3	ATP6V1G1	NM_004888	0.0890981	-1.15425	IgG-Beads down vs Untreated
5305	7907549	NM_022093 // TNN // tenascin N // 1q23-q24 // 63923 /// XM_011509867 // TNN // tenascin	TNN	NM_022093	0.089101	-1.1656	IgG-Beads down vs Untreated
17192	8027260	NM_052852 // ZNF486 // zinc finger protein 486 // 19p12 // 90649 /// ENST00000335117 //	ZNF486	NM_052852	0.0891014	-1.25226	IgG-Beads down vs Untreated
500	7892999	---		---	0.089113	1.85108	IgG-Beads up vs Untreated
3640	7896161	---		---	0.0891255	1.41917	IgG-Beads up vs Untreated
19225	8046646	NM_001201480 // OSBPL6 // oxysterol binding protein-like 6 // 2q32.1 // 114880 /// NM_0	OSBPL6	NM_001201480	0.0891551	1.15441	IgG-Beads up vs Untreated
13579	7990253	NM_001161363 // NPTN // neuroplastin // 15q22 // 27020 /// NM_001161364 // NPTN // neur	NPTN	NM_001161363	0.0893113	1.1493	IgG-Beads up vs Untreated
6574	7920575	NM_020524 // PBXIP1 // pre-B-cell leukemia homeobox interacting protein 1 // 1q21.3 //	PBXIP1	NM_020524	0.0893607	-1.08821	IgG-Beads down vs Untreated
11884	7973303	AK127936 // TRAV20 // T cell receptor alpha variable 20 // 14q11 // 28663 /// M87866 //	TRAV20	AK127936	0.0893782	1.12077	IgG-Beads up vs Untreated
22783	8083229	---		---	0.0893827	1.17037	IgG-Beads up vs Untreated
6964	7924733	NM_001618 // PARP1 // poly(ADP-ribose) polymerase 1 // 1q41-q42 // 142 /// ENST00000366	PARP1	NM_001618	0.0894755	1.26648	IgG-Beads up vs Untreated
28490	8138547	NM_019059 // TOMM7 // translocase of outer mitochondrial membrane 7 homolog (yeast) //	TOMM7	NM_019059	0.0895018	-1.2465	IgG-Beads down vs Untreated
29338	8146353	---		---	0.0895977	1.16281	IgG-Beads up vs Untreated
3632	7896153	---		---	0.0896063	-1.72693	IgG-Beads down vs Untreated
13412	7988124	NM_001130858 // PPIP5K1 // diphosphoinositol pentakisphosphate kinase 1 // 15q15.3 // 9	PPIP5K1	NM_001130858	0.0896915	1.58148	IgG-Beads up vs Untreated
17008	8025402	NM_001039667 // ANGPTL4 // angiopoietin like 4 // 19p13.3 // 51129 /// NM_139314 // ANG	ANGPTL4	NM_001039667	0.0897107	-1.26772	IgG-Beads down vs Untreated
6666	7921652	NM_003037 // SLAMF1 // signaling lymphocytic activation molecule family member 1 // 1q2	SLAMF1	NM_003037	0.0898619	-1.16014	IgG-Beads down vs Untreated
12159	7976073	NM_013231 // FLRT2 // fibronectin leucine rich transmembrane protein 2 // 14q24-q32 //	FLRT2	NM_013231	0.089866	1.24142	IgG-Beads up vs Untreated
8766	7942603	NM_025098 // MOGAT2 // monoacylglycerol O-acyltransferase 2 // 11q13.5 // 80168 /// XM_	MOGAT2	NM_025098	0.0898784	-1.18777	IgG-Beads down vs Untreated
7358	7928516	NM_001174156 // SAMD8 // sterile alpha motif domain containing 8 // 10q22.2 // 142891 /	SAMD8	NM_001174156	0.0899147	1.21692	IgG-Beads up vs Untreated
1504	7894008	---		---	0.0899195	1.80981	IgG-Beads up vs Untreated
26590	8120151	NM_181744 // OPN5 // opsin 5 // 6p12.3 // 221391 /// NR_033806 // OPN5 // opsin 5 // 6p	OPN5	NM_181744	0.0899506	-1.18697	IgG-Beads down vs Untreated
26701	8121212	OTTHUMT00000041588 // BDH2P1 // 3-hydroxybutyrate dehydrogenase, type 2 pseudogene 1 //	BDH2P1	OTTHUMT00000041588	0.0899741	-1.22374	IgG-Beads down vs Untreated
20519	8060698	NM_001204446 // AP5S1 // adaptor-related protein complex 5, sigma 1 subunit // 20p13 //	AP5S1	NM_001204446	0.0900171	-1.25567	IgG-Beads down vs Untreated
7857	7933634	---		---	0.090031	1.12316	IgG-Beads up vs Untreated
17302	8028241	NM_032453 // ZNF527 // zinc finger protein 527 // 19q13.1 // 84503 /// XM_005259328 //	ZNF527	NM_032453	0.0900627	-1.25251	IgG-Beads down vs Untreated
27827	8132343	---		---	0.0902442	1.19427	IgG-Beads up vs Untreated
22216	8077099	NM_001169109 // SCO2 // SCO2 cytochrome c oxidase assembly protein // 22q13.33 // 9997	SCO2	NM_001169109	0.090289	-1.2634	IgG-Beads down vs Untreated
26352	8117624	---		---	0.0903361	-1.13014	IgG-Beads down vs Untreated
6796	7922908	---		---	0.0903891	-1.12674	IgG-Beads down vs Untreated
32336	8173890	---		---	0.0903961	1.15503	IgG-Beads up vs Untreated
2299	7894812	---		---	0.0904083	2.95046	IgG-Beads up vs Untreated
3443	7895962	---		---	0.0904218	-1.63327	IgG-Beads down vs Untreated
16704	8022418	---		---	0.0904283	-1.45436	IgG-Beads down vs Untreated
7702	7932254	NM_001291494 // ITGA8 // integrin alpha 8 // 10p13 // 8516 /// NM_003638 // ITGA8 // in	ITGA8	NM_001291494	0.0904385	-1.25965	IgG-Beads down vs Untreated
30894	8160786	NM_020702 // KIAA1161 // KIAA1161 // 9p13.3 // 57462 /// XM_011517966 // KIAA1161 // KI	KIAA1161	NM_020702	0.0905051	-1.19322	IgG-Beads down vs Untreated
8020	7935296	NM_012465 // TLL2 // tolloid like 2 // 10q24.1 // 7093 /// ENST00000357947 // TLL2 // t	TLL2	NM_012465	0.0905283	-1.18895	IgG-Beads down vs Untreated
5898	7913896	NM_001004434 // SLC30A2 // solute carrier family 30 (zinc transporter), member 2 // 1p3	SLC30A2	NM_001004434	0.0906012	-1.37597	IgG-Beads down vs Untreated
23793	8093792	NM_001297439 // HGFAC // HGF activator // 4p16 // 3083 /// NM_001528 // HGFAC // HGF ac	HGFAC	NM_001297439	0.0906399	-1.26391	IgG-Beads down vs Untreated
27444	8128329	NM_198468 // MMS22L // MMS22-like, DNA repair protein // 6q16.1 // 253714 /// XM_006715	MMS22L	NM_198468	0.0906552	1.37839	IgG-Beads up vs Untreated
29809	8150274	---		---	0.0906956	-1.24128	IgG-Beads down vs Untreated
14014	7994756	NM_001303503 // PPP4C // protein phosphatase 4, catalytic subunit // 16p11.2 // 5531 //	PPP4C	NM_001303503	0.0906985	-1.16585	IgG-Beads down vs Untreated
23694	8092654	NM_052969 // RPL39L // ribosomal protein L39-like // 3q27 // 116832 /// ENST00000296277	RPL39L	NM_052969	0.090705	1.19662	IgG-Beads up vs Untreated
10801	7962327	NM_052885 // SLC2A13 // solute carrier family 2 (facilitated glucose transporter), memb	SLC2A13	NM_052885	0.0907279	1.12836	IgG-Beads up vs Untreated
5659	7911289	NM_024836 // ZNF672 // zinc finger protein 672 // 1q44 // 79894 /// XM_005270336 // ZNF	ZNF672	NM_024836	0.0907329	-1.14947	IgG-Beads down vs Untreated
29799	8150210	---		---	0.0908148	-1.22869	IgG-Beads down vs Untreated
29734	8149685	NM_139278 // LGI3 // leucine-rich repeat LGI family, member 3 // 8p21.3 // 203190 /// E	LGI3	NM_139278	0.0908912	-1.21141	IgG-Beads down vs Untreated
9876	7952641	NM_001142685 // ARHGAP32 // Rho GTPase activating protein 32 // 11q24.3 // 9743 /// NM_	ARHGAP32	NM_001142685	0.0908994	1.32238	IgG-Beads up vs Untreated
32116	8171791	NM_014332 // SMPX // small muscle protein, X-linked // Xp22.1 // 23676 /// NR_045617 //	SMPX	NM_014332	0.0909929	-1.15944	IgG-Beads down vs Untreated
22259	8077688	NM_001203263 // IL17RC // interleukin 17 receptor C // 3p25.3|3p25.3-p24.1 // 84818 ///	IL17RC	NM_001203263	0.0910219	-1.14831	IgG-Beads down vs Untreated
16226	8017619	---		---	0.0910879	1.51401	IgG-Beads up vs Untreated
23202	8087691	NM_001005505 // CACNA2D2 // calcium channel, voltage-dependent, alpha 2/delta subunit 2	CACNA2D2	NM_001005505	0.0911141	-1.23533	IgG-Beads down vs Untreated
14820	8003158	NM_020947 // TLDC1 // TBC/LysM-associated domain containing 1 // 16q24.1 // 57707 /// X	TLDC1	NM_020947	0.0911474	1.17583	IgG-Beads up vs Untreated
24182	8097445	---		---	0.0911832	1.11017	IgG-Beads up vs Untreated
31039	8161913	---		---	0.091226	-1.31264	IgG-Beads down vs Untreated
28298	8136837	NM_001001667 // OR6V1 // olfactory receptor, family 6, subfamily V, member 1 // 7q34 //	OR6V1	NM_001001667	0.0912536	-1.1725	IgG-Beads down vs Untreated
25015	8104854	---		---	0.0913138	-1.16573	IgG-Beads down vs Untreated
9283	7947358	---		---	0.091339	1.24786	IgG-Beads up vs Untreated
5713	7911767	NM_033467 // MMEL1 // membrane metallo-endopeptidase-like 1 // 1p36 // 79258 /// XM_011	MMEL1	NM_033467	0.0913745	-1.13573	IgG-Beads down vs Untreated
21059	8066009	NM_001242599 // RBM39 // RNA binding motif protein 39 // 20q11.22 // 9584 /// NM_001242	RBM39	NM_001242599	0.0913753	1.23525	IgG-Beads up vs Untreated
30037	8152148	NM_001282873 // UBR5 // ubiquitin protein ligase E3 component n-recognin 5 // 8q22 // 5	UBR5	NM_001282873	0.0914752	1.33968	IgG-Beads up vs Untreated
30325	8155167	NM_001039792 // HRCT1 // histidine rich carboxyl terminus 1 // 9p13.3 // 646962 /// ENS	HRCT1	NM_001039792	0.0915325	-1.22629	IgG-Beads down vs Untreated
19222	8046626	---		---	0.0915844	1.11738	IgG-Beads up vs Untreated
20531	8060792	NR_029405 // LOC643406 // uncharacterized LOC643406 // 20p12.3 // 643406 /// BC031676 /	LOC643406	NR_029405	0.0915966	-1.30958	IgG-Beads down vs Untreated
146	7892645	---		---	0.0916458	1.26891	IgG-Beads up vs Untreated
20466	8060086	NM_001163424 // MYEOV2 // myeloma overexpressed 2 // 2q37.3 // 150678 /// NM_138336 //	MYEOV2	NM_001163424	0.0916819	-1.24664	IgG-Beads down vs Untreated
12371	7978064	---		---	0.0917129	-1.21149	IgG-Beads down vs Untreated
3034	7895550	---		---	0.0917156	1.6892	IgG-Beads up vs Untreated
23640	8092162	ENST00000331659 // PLD1 // phospholipase D1, phosphatidylcholine-specific // 3q26 // 53	PLD1	ENST00000331659	0.0917741	1.25679	IgG-Beads up vs Untreated
16159	8016866	NM_001282544 // CCDC182 // coiled-coil domain containing 182 // --- // 101927581 /// EN	CCDC182	NM_001282544	0.0918205	-1.26201	IgG-Beads down vs Untreated
29956	8151559	NM_001010893 // SLC10A5 // solute carrier family 10, member 5 // 8q21.13 // 347051 ///	SLC10A5	NM_001010893	0.0919699	-1.12592	IgG-Beads down vs Untreated
1386	7893889	---		---	0.0919955	1.9309	IgG-Beads up vs Untreated
20982	8065334	NM_002509 // NKX2-2 // NK2 homeobox 2 // 20p11.22 // 4821 /// XM_006723566 // NKX2-2 //	NKX2-2	NM_002509	0.0920098	-1.17441	IgG-Beads down vs Untreated
2856	7895371	---		---	0.0921255	-1.6258	IgG-Beads down vs Untreated
32266	8173208	NM_001012968 // SPIN4 // spindlin family, member 4 // Xq11.1 // 139886 /// ENST00000335	SPIN4	NM_001012968	0.0921396	-1.19866	IgG-Beads down vs Untreated
21524	8070503	NM_001040424 // PRDM15 // PR domain containing 15 // 21q22.3 // 63977 /// NM_001282934	PRDM15	NM_001040424	0.0921562	-1.14764	IgG-Beads down vs Untreated
28631	8139765	---		---	0.0921699	1.17631	IgG-Beads up vs Untreated
14348	7998336	NM_001304799 // NARFL // nuclear prelamin A recognition factor-like // 16p13.3 // 64428	NARFL	NM_001304799	0.0922034	-1.19942	IgG-Beads down vs Untreated
20658	8062041	NM_001076552 // ACSS2 // acyl-CoA synthetase short-chain family member 2 // 20q11.22 //	ACSS2	NM_001076552	0.0922689	1.35415	IgG-Beads up vs Untreated
9516	7949383	NM_032431 // SYVN1 // synovial apoptosis inhibitor 1, synoviolin // 11q13 // 84447 ///	SYVN1	NM_032431	0.0923779	-1.17872	IgG-Beads down vs Untreated
13438	7988424	---		---	0.0923912	-1.34839	IgG-Beads down vs Untreated
16198	8017262	NM_032043 // BRIP1 // BRCA1 interacting protein C-terminal helicase 1 // 17q22.2 // 839	BRIP1	NM_032043	0.0924538	1.34335	IgG-Beads up vs Untreated
18502	8039947	ENST00000341154 // SRSF10 // serine/arginine-rich splicing factor 10 // 1p36.11 // 1077	SRSF10	ENST00000341154	0.0925265	1.26532	IgG-Beads up vs Untreated
27653	8130626	---		---	0.0925311	-1.24538	IgG-Beads down vs Untreated
19436	8048978	---		---	0.0925545	-1.15986	IgG-Beads down vs Untreated
10948	7963946	NM_001272101 // MMP19 // matrix metallopeptidase 19 // 12q14 // 4327 /// NM_002429 // M	MMP19	NM_001272101	0.0926202	-1.25766	IgG-Beads down vs Untreated
4565	7900336	XM_005270694 // MACF1 // microtubule-actin crosslinking factor 1 // 1p32-p31 // 23499 /	MACF1	XM_005270694	0.0926837	1.41632	IgG-Beads up vs Untreated
16253	8018038	NM_018672 // ABCA5 // ATP binding cassette subfamily A member 5 // 17q24.3 // 23461 ///	ABCA5	NM_018672	0.092765	1.3918	IgG-Beads up vs Untreated
24427	8099589	---		---	0.0928077	1.53541	IgG-Beads up vs Untreated
23520	8091037	NM_001134659 // PRR23A // proline rich 23A // 3q23 // 729627 /// ENST00000383163 // PRR	PRR23A	NM_001134659	0.0928266	-1.34482	IgG-Beads down vs Untreated
28585	8139264	NR_003655 // POLR2J4 // polymerase (RNA) II (DNA directed) polypeptide J4, pseudogene /	POLR2J4	NR_003655	0.0928357	-1.17176	IgG-Beads down vs Untreated
166	7892665	---		---	0.092848	-1.76979	IgG-Beads down vs Untreated
9344	7948033	---		---	0.0928533	-1.23815	IgG-Beads down vs Untreated
24720	8102404	NR_029835 // MIR302A // microRNA 302a // 4q25 // 407028 /// ENST00000385192 // MIR302A	MIR302A	NR_029835	0.092861	-1.11779	IgG-Beads down vs Untreated
1393	7893896	---		---	0.0928757	2.74638	IgG-Beads up vs Untreated
30053	8152289	---		---	0.0928827	-1.12153	IgG-Beads down vs Untreated
28743	8140478	NM_017439 // GSAP // gamma-secretase activating protein // 7q11.23 // 54103 /// XM_0115	GSAP	NM_017439	0.0928989	1.32908	IgG-Beads up vs Untreated
12752	7981859	NR_024074 // GOLGA8IP // golgin A8 family, member I, pseudogene // 15q11.2 // 283796 //	GOLGA8IP	NR_024074	0.0929977	1.08622	IgG-Beads up vs Untreated
26250	8116929	BC068198 // RPL15 // ribosomal protein L15 // 3p24.2 // 6138 /// BC071672 // RPL15 // r	RPL15	BC068198	0.0930305	-1.2337	IgG-Beads down vs Untreated
27536	8129375	---		---	0.0930355	-1.39844	IgG-Beads down vs Untreated
29039	8143597	---		---	0.0930475	1.25269	IgG-Beads up vs Untreated
22913	8084496	NM_001304472 // CHRD // chordin // 3q27 // 8646 /// NM_001304473 // CHRD // chordin //	CHRD	NM_001304472	0.0930901	-1.19413	IgG-Beads down vs Untreated
3513	7896032	---		---	0.0931368	1.50984	IgG-Beads up vs Untreated
9297	7947496	NM_001195728 // SLC1A2 // solute carrier family 1 (glial high affinity glutamate transp	SLC1A2	NM_001195728	0.0931378	1.1219	IgG-Beads up vs Untreated
21126	8066574	NM_172006 // WFDC10B // WAP four-disulfide core domain 10B // 20q13.12 // 280664 /// NM	WFDC10B	NM_172006	0.0931737	1.13803	IgG-Beads up vs Untreated
11948	7973900	NR_002937 // IGBP1P1 // immunoglobulin (CD79A) binding protein 1 pseudogene 1 // 14q13.	IGBP1P1	NR_002937	0.093246	1.2618	IgG-Beads up vs Untreated
23768	8093386	NM_002477 // MYL5 // myosin light chain 5 // 4p16.3 // 4636 /// XM_005272277 // MYL5 //	MYL5	NM_002477	0.0932567	-1.27693	IgG-Beads down vs Untreated
1351	7893854	---		---	0.093356	1.38821	IgG-Beads up vs Untreated
17170	8027032	NM_001100418 // C19orf60 // chromosome 19 open reading frame 60 // 19p13.11 // 55049 //	C19orf60	NM_001100418	0.0933991	-1.13795	IgG-Beads down vs Untreated
20017	8055021	NM_017969 // IWS1 // IWS1 homolog (S. cerevisiae) // 2q14.3 // 55677 /// XM_005263707 /	IWS1	NM_017969	0.0934853	1.16166	IgG-Beads up vs Untreated
16071	8016094	NM_001080383 // GJC1 // gap junction protein gamma 1 // 17q21.31 // 10052 /// NM_005497	GJC1	NM_001080383	0.0934925	1.24039	IgG-Beads up vs Untreated
28003	8133688	NR_002955 // SNORA14A // small nucleolar RNA, H/ACA box 14A // 7q11.23 // 677801 /// EN	SNORA14A	NR_002955	0.0935491	1.44234	IgG-Beads up vs Untreated
18965	8044375	NM_001204106 // BCL2L11 // BCL2-like 11 (apoptosis facilitator) // 2q13 // 10018 /// NM	BCL2L11	NM_001204106	0.0936049	1.21329	IgG-Beads up vs Untreated
30239	8154361	---		---	0.0936779	-1.13193	IgG-Beads down vs Untreated
17415	8029530	NM_000041 // APOE // apolipoprotein E // 19q13.2 // 348 /// NM_001302688 // APOE // apo	APOE	NM_000041	0.0936905	-1.26376	IgG-Beads down vs Untreated
23579	8091562	NM_001114397 // DHX36 // DEAH (Asp-Glu-Ala-His) box polypeptide 36 // 3q25.2 // 170506	DHX36	NM_001114397	0.0937132	1.47976	IgG-Beads up vs Untreated
25436	8109315	NM_001122853 // MYOZ3 // myozenin 3 // 5q33.1 // 91977 /// NM_133371 // MYOZ3 // myozen	MYOZ3	NM_001122853	0.0937943	-1.20626	IgG-Beads down vs Untreated
33129	8180246	---		---	0.0938082	-1.40423	IgG-Beads down vs Untreated
18639	8041283	NM_016252 // BIRC6 // baculoviral IAP repeat containing 6 // 2p22.3 // 57448 /// XM_005	BIRC6	NM_016252	0.0938783	1.35697	IgG-Beads up vs Untreated
20325	8058518	---		---	0.093894	1.15262	IgG-Beads up vs Untreated
10324	7957245	NM_001304964 // GLIPR1L1 // GLI pathogenesis-related 1 like 1 // 12q21.2 // 256710 ///	GLIPR1L1	NM_001304964	0.0939507	-1.10425	IgG-Beads down vs Untreated
23675	8092457	NM_001006941 // ALG3 // ALG3, alpha-1,3- mannosyltransferase // 3q27.1 // 10195 /// NM_	ALG3	NM_001006941	0.0939819	-1.19608	IgG-Beads down vs Untreated
28292	8136790	ENST00000634019 // PRSS2 // protease, serine, 2 (trypsin 2) // 7q34 // 5645	PRSS2	ENST00000634019	0.0940751	-1.34059	IgG-Beads down vs Untreated
32808	8177560	NM_018429 // BDP1 // B double prime 1, subunit of RNA polymerase III transcription init	BDP1	NM_018429	0.0940811	1.2325	IgG-Beads up vs Untreated
32861	8178086	NM_005345 // HSPA1A // heat shock 70kDa protein 1A // 6p21.3 // 3303 /// NM_005346 // H	HSPA1A	NM_005345	0.094129	-1.15596	IgG-Beads down vs Untreated
32994	8179324	NM_005345 // HSPA1A // heat shock 70kDa protein 1A // 6p21.3 // 3303 /// NM_005346 // H	HSPA1A	NM_005345	0.094129	-1.15596	IgG-Beads down vs Untreated
24883	8103753	---		---	0.0941517	1.19581	IgG-Beads up vs Untreated
23931	8095037	---		---	0.094243	-1.15843	IgG-Beads down vs Untreated
12919	7982810	NM_001130448 // C15orf62 // chromosome 15 open reading frame 62 // 15q15.1 // 643338 //	C15orf62	NM_001130448	0.0942643	-1.23549	IgG-Beads down vs Untreated
18209	8037322	NM_014297 // ETHE1 // ethylmalonic encephalopathy 1 // 19q13.31 // 23474 /// XM_0052586	ETHE1	NM_014297	0.0942862	-1.24392	IgG-Beads down vs Untreated
27146	8125091	NM_006295 // VARS // valyl-tRNA synthetase // 6p21.3 // 7407 /// XM_005249362 // VARS /	VARS	NM_006295	0.0944503	-1.2155	IgG-Beads down vs Untreated
32920	8178609	NM_006295 // VARS // valyl-tRNA synthetase // 6p21.3 // 7407 /// XM_005249362 // VARS /	VARS	NM_006295	0.0944503	-1.2155	IgG-Beads down vs Untreated
6306	7918157	NM_001079874 // VAV3 // vav 3 guanine nucleotide exchange factor // 1p13.3 // 10451 ///	VAV3	NM_001079874	0.0944958	-1.13535	IgG-Beads down vs Untreated
10901	7963459	NM_001146225 // KRT72 // keratin 72, type II // 12q13.13 // 140807 /// NM_001146226 //	KRT72	NM_001146225	0.0946099	-1.23423	IgG-Beads down vs Untreated
2860	7895375	---		---	0.0946221	1.66333	IgG-Beads up vs Untreated
16014	8015460	NM_001096 // ACLY // ATP citrate lyase // 17q21.2 // 47 /// NM_001303274 // ACLY // ATP	ACLY	NM_001096	0.0946293	1.24731	IgG-Beads up vs Untreated
6215	7917199	NM_024686 // TTLL7 // tubulin tyrosine ligase-like family member 7 // 1p31.1 // 79739 /	TTLL7	NM_024686	0.0946361	1.2957	IgG-Beads up vs Untreated
32615	8176133	NM_000402 // G6PD // glucose-6-phosphate dehydrogenase // Xq28 // 2539 /// NM_001042351	G6PD	NM_000402	0.0946445	-1.11142	IgG-Beads down vs Untreated
3754	7896275	---		---	0.0946917	1.57065	IgG-Beads up vs Untreated
5696	7911591	NM_001110781 // SLC35E2B // solute carrier family 35, member E2B // 1p36.33 // 728661 /	SLC35E2B	NM_001110781	0.0947278	1.16728	IgG-Beads up vs Untreated
31179	8163326	---		---	0.0948088	1.40847	IgG-Beads up vs Untreated
18694	8041995	NM_003128 // SPTBN1 // spectrin, beta, non-erythrocytic 1 // 2p21 // 6711 /// NM_178313	SPTBN1	NM_003128	0.0949246	1.14934	IgG-Beads up vs Untreated
29876	8150962	NM_014729 // TOX // thymocyte selection-associated high mobility group box // 8q12.1 //	TOX	NM_014729	0.0949267	-1.24661	IgG-Beads down vs Untreated
1427	7893931	---		---	0.0949465	1.44421	IgG-Beads up vs Untreated
3705	7896226	---		---	0.0950287	1.67685	IgG-Beads up vs Untreated
5624	7911170	NR_015422 // LINC01341 // long intergenic non-protein coding RNA 1341 // 1q44 // 149134	LINC01341	NR_015422	0.0950494	1.15065	IgG-Beads up vs Untreated
2743	7895258	---		---	0.0950922	2.59945	IgG-Beads up vs Untreated
29025	8143463	NM_001008270 // PRSS37 // protease, serine, 37 // 7q34 // 136242 /// NM_001171951 // PR	PRSS37	NM_001008270	0.0951853	-1.19245	IgG-Beads down vs Untreated
27897	8132962	NR_002957 // SNORA15 // small nucleolar RNA, H/ACA box 15 // 7p11.2 // 677803 /// ENST0	SNORA15	NR_002957	0.0952063	1.24155	IgG-Beads up vs Untreated
6396	7919095	NM_001200001 // NOTCH2 // notch 2 // 1p13-p11 // 4853 /// NM_024408 // NOTCH2 // notch	NOTCH2	NM_001200001	0.0952377	1.26032	IgG-Beads up vs Untreated
750	7893251	---		---	0.0952512	1.39074	IgG-Beads up vs Untreated
14430	7999149	NM_001305141 // NMRAL1 // NmrA-like family domain containing 1 // 16p13.3 // 57407 ///	NMRAL1	NM_001305141	0.0953697	-1.24272	IgG-Beads down vs Untreated
1074	7893575	---		---	0.095396	-1.50657	IgG-Beads down vs Untreated
9555	7949765	NM_001008709 // PPP1CA // protein phosphatase 1, catalytic subunit, alpha isozyme // 11	PPP1CA	NM_001008709	0.0953985	-1.17998	IgG-Beads down vs Untreated
1542	7894046	---		---	0.0954342	-1.26036	IgG-Beads down vs Untreated
25995	8114489	---		---	0.0954636	-1.20048	IgG-Beads down vs Untreated
21037	8065752	---		---	0.0954658	-1.11273	IgG-Beads down vs Untreated
15560	8010747	NM_004127 // GPS1 // G protein pathway suppressor 1 // 17q25.3 // 2873 /// NM_212492 //	GPS1	NM_004127	0.0955048	-1.1908	IgG-Beads down vs Untreated
26754	8121588	NM_001080976 // DSE // dermatan sulfate epimerase // 6q22 // 29940 /// NM_013352 // DSE	DSE	NM_001080976	0.0955402	1.23433	IgG-Beads up vs Untreated
26844	8122426	NM_001100164 // PHACTR2 // phosphatase and actin regulator 2 // 6q24.2 // 9749 /// NM_0	PHACTR2	NM_001100164	0.0955643	1.2457	IgG-Beads up vs Untreated
33273	8180390	---		---	0.0956872	1.23741	IgG-Beads up vs Untreated
24098	8096580	NM_000253 // MTTP // microsomal triglyceride transfer protein // 4q24 // 4547 /// NM_00	MTTP	NM_000253	0.0957243	-1.15143	IgG-Beads down vs Untreated
28727	8140356	ENST00000479835 // HIP1 // huntingtin interacting protein 1 // 7q11.23 // 3092 /// AY35	HIP1	ENST00000479835	0.0958286	1.21682	IgG-Beads up vs Untreated
1916	7894425	---		---	0.0958527	1.48483	IgG-Beads up vs Untreated
28766	8140840	NM_001205315 // STEAP4 // STEAP family member 4 // 7q21.12 // 79689 /// NM_001205316 //	STEAP4	NM_001205315	0.095872	1.18637	IgG-Beads up vs Untreated
15542	8010512	NM_001163034 // RPTOR // regulatory associated protein of MTOR, complex 1 // 17q25.3 //	RPTOR	NM_001163034	0.0958918	1.28828	IgG-Beads up vs Untreated
29833	8150580	---		---	0.0959152	-1.55435	IgG-Beads down vs Untreated
25801	8112822	NM_013391 // DMGDH // dimethylglycine dehydrogenase // 5q14.1 // 29958 /// NR_104002 //	DMGDH	NM_013391	0.0959234	-1.08215	IgG-Beads down vs Untreated
28671	8139889	---		---	0.095963	-1.45315	IgG-Beads down vs Untreated
8870	7943517	---		---	0.0960288	-1.16102	IgG-Beads down vs Untreated
16665	8022022	NM_014646 // LPIN2 // lipin 2 // 18p11.31 // 9663 /// XM_005258177 // LPIN2 // lipin 2	LPIN2	NM_014646	0.0960815	1.13281	IgG-Beads up vs Untreated
9911	7953021	NM_024551 // ADIPOR2 // adiponectin receptor 2 // 12p13.31 // 79602 /// XM_005253789 //	ADIPOR2	NM_024551	0.0961371	1.23336	IgG-Beads up vs Untreated
10932	7963770	NM_020370 // GPR84 // G protein-coupled receptor 84 // 12q13.13 // 53831 /// XM_0115384	GPR84	NM_020370	0.0961788	-1.21805	IgG-Beads down vs Untreated
32025	8170963	AY168775 // FAM223B // family with sequence similarity 223, member B (non-protein codin	FAM223B	AY168775	0.0962016	-1.13256	IgG-Beads down vs Untreated
6552	7920303	NM_001024210 // S100A13 // S100 calcium binding protein A13 // 1q21 // 6284 /// NM_0010	S100A13	NM_001024210	0.0962379	-1.25255	IgG-Beads down vs Untreated
27593	8130003	NM_031287 // SF3B5 // splicing factor 3b subunit 5 // 6q24.2 // 83443 /// ENST000003675	SF3B5	NM_031287	0.0962415	-1.30838	IgG-Beads down vs Untreated
57	7892555	---		---	0.096368	1.77173	IgG-Beads up vs Untreated
22752	8082928	NM_001002026 // CLDN18 // claudin 18 // 3q22.3 // 51208 /// NM_016369 // CLDN18 // clau	CLDN18	NM_001002026	0.096373	-1.2079	IgG-Beads down vs Untreated
23405	8089757	---		---	0.0963886	-1.10569	IgG-Beads down vs Untreated
32815	8177669	NR_027028 // GUSBP1 // glucuronidase, beta pseudogene 1 // 5p14.3 // 728411 /// ENST000	GUSBP1	NR_027028	0.0964583	1.26019	IgG-Beads up vs Untreated
14752	8002342	---		---	0.0965053	1.34087	IgG-Beads up vs Untreated
26985	8123889	---		---	0.0965204	1.1138	IgG-Beads up vs Untreated
9058	7945371	NM_021034 // IFITM3 // interferon induced transmembrane protein 3 // 11p15.5 // 10410 /	IFITM3	NM_021034	0.0965673	-1.21316	IgG-Beads down vs Untreated
2708	7895223	---		---	0.0965776	-1.2749	IgG-Beads down vs Untreated
12245	7976842	NR_029874 // MIR382 // microRNA 382 // 14q32.31 // 494331 /// uc010awe.3 // MIR382 // m	MIR382	NR_029874	0.0965795	-1.2372	IgG-Beads down vs Untreated
21830	8073379	NM_031488 // L3MBTL2 // l(3)mbt-like 2 (Drosophila) // 22q13.31-q13.33 // 83746 /// XM_	L3MBTL2	NM_031488	0.0966797	-1.2227	IgG-Beads down vs Untreated
18326	8038487	NM_001193357 // NUP62 // nucleoporin 62kDa // 19q13.33 // 23636 /// NM_001258017 // IL4	NUP62	NM_001193357	0.0967242	-1.15527	IgG-Beads down vs Untreated
31154	8163011	---		---	0.0967488	-1.20057	IgG-Beads down vs Untreated
23022	8085431	NM_024923 // NUP210 // nucleoporin 210kDa // 3p25.1 // 23225 /// XM_005264994 // NUP210	NUP210	NM_024923	0.0967964	-1.24185	IgG-Beads down vs Untreated
29293	8145887	---		---	0.0972215	-1.20436	IgG-Beads down vs Untreated
1959	7894468	---		---	0.097234	1.47021	IgG-Beads up vs Untreated
27714	8131205	NM_001079653 // SDK1 // sidekick cell adhesion molecule 1 // 7p22.2 // 221935 /// NM_15	SDK1	NM_001079653	0.0972695	-1.19876	IgG-Beads down vs Untreated
3505	7896024	---		---	0.0973171	-1.51109	IgG-Beads down vs Untreated
27112	8124775	NM_001164239 // DHX16 // DEAH (Asp-Glu-Ala-His) box polypeptide 16 // 6p21.3 // 8449 //	DHX16	NM_001164239	0.0973441	1.20213	IgG-Beads up vs Untreated
8338	7938544	NM_021961 // TEAD1 // TEA domain family member 1 (SV40 transcriptional enhancer factor)	TEAD1	NM_021961	0.0974308	1.20771	IgG-Beads up vs Untreated
28276	8136612	---		---	0.0974609	-1.30147	IgG-Beads down vs Untreated
30376	8155510	NR_027421 // FAM27C // family with sequence similarity 27, member C // 9q13 // 10013294	FAM27C	NR_027421	0.0974935	-1.1823	IgG-Beads down vs Untreated
11770	7972336	NM_014934 // DZIP1 // DAZ interacting zinc finger protein 1 // 13q32.1 // 22873 /// NM_	DZIP1	NM_014934	0.0975213	1.1679	IgG-Beads up vs Untreated
31617	8167650	NM_203407 // CXorf67 // chromosome X open reading frame 67 // Xp11.22 // 340602 /// ENS	CXorf67	NM_203407	0.097563	-1.27271	IgG-Beads down vs Untreated
31937	8170232	---		---	0.097618	1.29687	IgG-Beads up vs Untreated
17143	8026724	NM_023937 // MRPL34 // mitochondrial ribosomal protein L34 // 19p13.1 // 64981 /// XM_0	MRPL34	NM_023937	0.0977158	-1.24792	IgG-Beads down vs Untreated
5103	7905548	NM_001097589 // SPRR3 // small proline-rich protein 3 // 1q21-q22 // 6707 /// NM_005416	SPRR3	NM_001097589	0.0978012	-1.17041	IgG-Beads down vs Untreated
4278	7897441	NM_001282587 // H6PD // hexose-6-phosphate dehydrogenase (glucose 1-dehydrogenase) // 1	H6PD	NM_001282587	0.0978459	1.19975	IgG-Beads up vs Untreated
8706	7941936	NM_000852 // GSTP1 // glutathione S-transferase pi 1 // 11q13 // 2950 /// ENST000003986	GSTP1	NM_000852	0.0979137	-1.23877	IgG-Beads down vs Untreated
15683	8012220	NM_006942 // SOX15 // SRY box 15 // 17p13.1 // 6665 /// ENST00000250055 // SOX15 // SRY	SOX15	NM_006942	0.0979145	-1.27784	IgG-Beads down vs Untreated
3348	7895865	---		---	0.0980234	1.41781	IgG-Beads up vs Untreated
9389	7948192	NM_003146 // SSRP1 // structure specific recognition protein 1 // 11q12 // 6749 /// XM_	SSRP1	NM_003146	0.0980237	1.14379	IgG-Beads up vs Untreated
30383	8155530	OTTHUMT00000157659 // FGF7P2 // fibroblast growth factor 7 pseudogene 2 // 21q11.2 // 3	FGF7P2	OTTHUMT00000157659	0.0980722	-1.07479	IgG-Beads down vs Untreated
31328	8164940	NM_001134707 // SARDH // sarcosine dehydrogenase // 9q33-q34 // 1757 /// NM_007101 // S	SARDH	NM_001134707	0.098075	-1.26853	IgG-Beads down vs Untreated
26462	8118644	NM_022551 // RPS18 // ribosomal protein S18 // 6p21.3 // 6222 /// ENST00000211372 // RP	RPS18	NM_022551	0.098129	-1.15169	IgG-Beads down vs Untreated
32877	8178253	NM_022551 // RPS18 // ribosomal protein S18 // 6p21.3 // 6222 /// ENST00000211372 // RP	RPS18	NM_022551	0.098129	-1.15169	IgG-Beads down vs Untreated
33011	8179544	NM_022551 // RPS18 // ribosomal protein S18 // 6p21.3 // 6222 /// ENST00000211372 // RP	RPS18	NM_022551	0.098129	-1.15169	IgG-Beads down vs Untreated
1211	7893713	---		---	0.0982391	1.49903	IgG-Beads up vs Untreated
27173	8125461	AK097297 // HLA-DQB1 // major histocompatibility complex, class II, DQ beta 1 // 6p21.3	HLA-DQB1	AK097297	0.0982774	1.28956	IgG-Beads up vs Untreated
4129	7896654	---		---	0.0982807	2.50659	IgG-Beads up vs Untreated
32412	8174507	NR_004379 // SNORD96B // small nucleolar RNA, C/D box 96B // Xq23 // 692226 /// ENST000	SNORD96B	NR_004379	0.0983775	-1.14719	IgG-Beads down vs Untreated
24332	8098705	---		---	0.0984448	-1.09993	IgG-Beads down vs Untreated
3823	7896344	---		---	0.0984766	1.30457	IgG-Beads up vs Untreated
1117	7893618	---		---	0.0985111	-1.38431	IgG-Beads down vs Untreated
32689	8176675	NM_001002906 // XKRY2 // X-linked Kx blood group related, Y-linked 2 // Yq11.221 // 353	XKRY2	NM_001002906	0.0985188	1.0856	IgG-Beads up vs Untreated
32760	8177180	NM_001002906 // XKRY2 // X-linked Kx blood group related, Y-linked 2 // Yq11.221 // 353	XKRY2	NM_001002906	0.0985188	1.0856	IgG-Beads up vs Untreated
16997	8025296	NM_001042461 // TRAPPC5 // trafficking protein particle complex 5 // 19p13.2 // 126003	TRAPPC5	NM_001042461	0.0985434	-1.30393	IgG-Beads down vs Untreated
4054	7896579	---		---	0.0985582	-1.35503	IgG-Beads down vs Untreated
1144	7893645	---		---	0.0986037	1.56509	IgG-Beads up vs Untreated
27491	8128890	NR_002932 // GSTM2P1 // glutathione S-transferase mu 2 (muscle) pseudogene 1 // 6q21 //	GSTM2P1	NR_002932	0.0986679	1.26825	IgG-Beads up vs Untreated
17841	8033742	OTTHUMT00000449007 // OR7E18P // olfactory receptor, family 7, subfamily E, member 18 p	OR7E18P	OTTHUMT00000449007	0.0986764	-1.15901	IgG-Beads down vs Untreated
28101	8134740	NM_001008395 // LAMTOR4 // late endosomal/lysosomal adaptor, MAPK and MTOR activator 4	LAMTOR4	NM_001008395	0.0986791	-1.31178	IgG-Beads down vs Untreated
26511	8119169	NM_017772 // TBC1D22B // TBC1 domain family, member 22B // 6p21.2 // 55633 /// NR_13010	TBC1D22B	NM_017772	0.0987553	-1.1798	IgG-Beads down vs Untreated
27544	8129456	---		---	0.098772	1.17558	IgG-Beads up vs Untreated
32242	8173041	NM_001300788 // FAM120C // family with sequence similarity 120C // Xp11.22 // 54954 ///	FAM120C	NM_001300788	0.0988012	1.21668	IgG-Beads up vs Untreated
28880	8141950	NM_005045 // RELN // reelin // 7q22 // 5649 /// NM_173054 // RELN // reelin // 7q22 //	RELN	NM_005045	0.098834	1.35039	IgG-Beads up vs Untreated
23852	8094257	---		---	0.0988627	1.18537	IgG-Beads up vs Untreated
28230	8136159	---		---	0.0989495	-1.87043	IgG-Beads down vs Untreated
31663	8167957	NM_001010888 // ZC3H12B // zinc finger CCCH-type containing 12B // Xq12 // 340554 /// X	ZC3H12B	NM_001010888	0.0989633	-1.14796	IgG-Beads down vs Untreated
15779	8013305	NM_001130842 // ZNF286A // zinc finger protein 286A // 17p11.2 // 57335 /// NM_00128864	ZNF286A	NM_001130842	0.0990255	1.40239	IgG-Beads up vs Untreated
15373	8008629	NM_003647 // DGKE // diacylglycerol kinase, epsilon 64kDa // 17q22 // 8526 /// XM_01152	DGKE	NM_003647	0.099153	1.21231	IgG-Beads up vs Untreated
21888	8074030	NM_001242898 // PPP6R2 // protein phosphatase 6, regulatory subunit 2 // 22q13.33 // 97	PPP6R2	NM_001242898	0.0991718	1.13795	IgG-Beads up vs Untreated
17539	8030838	XM_005259217 // ZNF175 // zinc finger protein 175 // 19q13.4 // 7728 /// XM_005259218 /	ZNF175	XM_005259217	0.0991844	1.23777	IgG-Beads up vs Untreated
31980	8170468	NM_001301228 // HMGB3 // high mobility group box 3 // Xq28 // 3149 /// NM_001301229 //	HMGB3	NM_001301228	0.0992442	1.2885	IgG-Beads up vs Untreated
3088	7895604	---		---	0.0992472	-1.91215	IgG-Beads down vs Untreated
24520	8100456	---		---	0.0992911	1.35635	IgG-Beads up vs Untreated
10934	7963786	NM_002205 // ITGA5 // integrin alpha 5 // 12q11-q13 // 3678 /// ENST00000293379 // ITGA	ITGA5	NM_002205	0.0993164	1.07321	IgG-Beads up vs Untreated
2730	7895245	---		---	0.0993254	1.54722	IgG-Beads up vs Untreated
26359	8117655	NM_001199479 // ZSCAN9 // zinc finger and SCAN domain containing 9 // 6p21.3 // 7746 //	ZSCAN9	NM_001199479	0.0993892	1.19965	IgG-Beads up vs Untreated
5945	7914326	NM_024522 // NKAIN1 // Na+/K+ transporting ATPase interacting 1 // 1p35.2 // 79570 ///	NKAIN1	NM_024522	0.0994034	-1.32809	IgG-Beads down vs Untreated
26345	8117594	NM_003521 // HIST1H2BM // histone cluster 1, H2bm // 6p22.1 // 8342 /// ENST00000621112	HIST1H2BM	NM_003521	0.0994098	-1.6165	IgG-Beads down vs Untreated
24810	8103206	NM_001013415 // FBXW7 // F-box and WD repeat domain containing 7, E3 ubiquitin protein	FBXW7	NM_001013415	0.0995376	1.35856	IgG-Beads up vs Untreated
22934	8084737	---		---	0.09965	1.10388	IgG-Beads up vs Untreated
26448	8118535	NM_006913 // RNF5 // ring finger protein 5, E3 ubiquitin protein ligase // 6p21.3 // 60	RNF5	NM_006913	0.0996656	-1.18217	IgG-Beads down vs Untreated
33003	8179472	NM_006913 // RNF5 // ring finger protein 5, E3 ubiquitin protein ligase // 6p21.3 // 60	RNF5	NM_006913	0.0996656	-1.18217	IgG-Beads down vs Untreated
15691	8012304	NM_001166621 // TRAPPC1 // trafficking protein particle complex 1 // 17p13.1 // 58485 /	TRAPPC1	NM_001166621	0.0996831	-1.25683	IgG-Beads down vs Untreated
24474	8100015	NM_001159547 // BEND4 // BEN domain containing 4 // 4p13 // 389206 /// NM_207406 // BEN	BEND4	NM_001159547	0.0996947	-1.22438	IgG-Beads down vs Untreated
15831	8013633	NM_005148 // UNC119 // unc-119 lipid binding chaperone // 17q11.2 // 9094 /// NM_054035	UNC119	NM_005148	0.0997109	-1.14079	IgG-Beads down vs Untreated
1689	7894195	---		---	0.0997399	-1.24994	IgG-Beads down vs Untreated
21287	8068136	NM_181600 // KRTAP13-4 // keratin associated protein 13-4 // 21q22.1 // 284827 /// ENST	KRTAP13-4	NM_181600	0.0997616	-1.22422	IgG-Beads down vs Untreated
3906	7896427	---		---	0.0998196	1.29503	IgG-Beads up vs Untreated
31774	8168817	NM_001171184 // DRP2 // dystrophin related protein 2 // Xq22 // 1821 /// NM_001939 // D	DRP2	NM_001171184	0.0998623	1.19958	IgG-Beads up vs Untreated
16156	8016841	NM_001099640 // TMEM100 // transmembrane protein 100 // 17q22 // 55273 /// NM_018286 //	TMEM100	NM_001099640	0.0998692	-1.12851	IgG-Beads down vs Untreated
29724	8149590	---		---	0.0998957	-1.1494	IgG-Beads down vs Untreated
5492	7909815	NM_018060 // IARS2 // isoleucyl-tRNA synthetase 2, mitochondrial // 1q41 // 55699 /// E	IARS2	NM_018060	0.0999206	1.39035	IgG-Beads up vs Untreated
19440	8049007	NM_139073 // SPATA3 // spermatogenesis associated 3 // 2q37.1 // 130560 /// XM_00524630	SPATA3	NM_139073	0.0999625	-1.22687	IgG-Beads down vs Untreated
1136	7893637	---		---	0.0999632	2.46588	IgG-Beads up vs Untreated
10706	7961298	NM_181429 // TAS2R42 // taste receptor, type 2, member 42 // 12p13 // 353164 /// ENST00	TAS2R42	NM_181429	0.100031	-1.15083	IgG-Beads down vs Untreated
24551	8100699	NR_027094 // SYT14P1 // synaptotagmin XIV pseudogene 1 // 4q13.2 // 401135 /// AY954513	SYT14P1	NR_027094	0.100094	1.2561	IgG-Beads up vs Untreated
16012	8015445	NM_052935 // NT5C3B // 5-nucleotidase, cytosolic IIIB // 17q21.2 // 115024 /// NR_03346	NT5C3B	NM_052935	0.100141	-1.13237	IgG-Beads down vs Untreated
15994	8015268	NM_021013 // KRT34 // keratin 34, type I // 17q21.2 // 3885 /// XM_011524793 // KRT34 /	KRT34	NM_021013	0.100226	1.12658	IgG-Beads up vs Untreated
20753	8063043	NM_001281741 // UBE2C // ubiquitin-conjugating enzyme E2C // 20q13.12 // 11065 /// NM_0	UBE2C	NM_001281741	0.100228	-1.18549	IgG-Beads down vs Untreated
24281	8098214	NM_001204760 // TLL1 // tolloid like 1 // 4q32.3 // 7092 /// NM_012464 // TLL1 // tollo	TLL1	NM_001204760	0.100239	1.18625	IgG-Beads up vs Untreated
2694	7895209	---		---	0.100285	1.77714	IgG-Beads up vs Untreated
11359	7968389	NM_001166058 // RXFP2 // relaxin/insulin-like family peptide receptor 2 // 13q13.1 // 1	RXFP2	NM_001166058	0.100295	-1.09538	IgG-Beads down vs Untreated
8026	7935403	NM_001204300 // ARHGAP19 // Rho GTPase activating protein 19 // 10q24.1 // 84986 /// NM	ARHGAP19	NM_001204300	0.100335	1.31787	IgG-Beads up vs Untreated
14914	8004081	NM_153018 // ZFP3 // ZFP3 zinc finger protein // 17p13.2 // 124961 /// ENST00000318833	ZFP3	NM_153018	0.100468	1.12956	IgG-Beads up vs Untreated
19591	8050687	---		---	0.100583	-1.19498	IgG-Beads down vs Untreated
1676	7894182	---		---	0.100631	1.63417	IgG-Beads up vs Untreated
3398	7895916	---		---	0.100638	1.9462	IgG-Beads up vs Untreated
23807	8093950	NM_005980 // S100P // S100 calcium binding protein P // 4p16 // 6286 /// ENST0000029637	S100P	NM_005980	0.100645	-1.17944	IgG-Beads down vs Untreated
13521	7989516	NM_003922 // HERC1 // HECT and RLD domain containing E3 ubiquitin protein ligase family	HERC1	NM_003922	0.100675	1.4449	IgG-Beads up vs Untreated
19760	8052622	---		---	0.100677	-1.22344	IgG-Beads down vs Untreated
15975	8015187	NM_001257305 // KRTAP1-4 // keratin associated protein 1-4 // 17q21.2 // 728255 /// NM_	KRTAP1-4	NM_001257305	0.100725	-1.28306	IgG-Beads down vs Untreated
2548	7895062	---		---	0.100745	1.67804	IgG-Beads up vs Untreated
27576	8129837	NM_001278722 // IL20RA // interleukin 20 receptor, alpha // 6q23.3 // 53832 /// NM_0012	IL20RA	NM_001278722	0.100794	-1.15693	IgG-Beads down vs Untreated
27522	8129193	NM_001042475 // CEP85L // centrosomal protein 85kDa-like // 6q22 // 387119 /// NM_00117	CEP85L	NM_001042475	0.100804	1.17609	IgG-Beads up vs Untreated
15209	8006999	NM_000759 // CSF3 // colony stimulating factor 3 // 17q11.2-q12 // 1440 /// NM_00117814	CSF3	NM_000759	0.100904	-1.18536	IgG-Beads down vs Untreated
14390	7998762	NM_001178029 // ECI1 // enoyl-CoA delta isomerase 1 // 16p13.3 // 1632 /// NM_001919 //	ECI1	NM_001178029	0.101033	-1.22129	IgG-Beads down vs Untreated
5327	7907849	NM_033343 // LHX4 // LIM homeobox 4 // 1q25.2 // 89884 /// XM_011510105 // LHX4 // LIM	LHX4	NM_033343	0.101051	-1.19389	IgG-Beads down vs Untreated
9224	7946687	NM_000315 // PTH // parathyroid hormone // 11p15.3-p15.1 // 5741 /// NM_001316352 // PT	PTH	NM_000315	0.101107	-1.12778	IgG-Beads down vs Untreated
8746	7942417	NM_014786 // ARHGEF17 // Rho guanine nucleotide exchange factor 17 // 11q13.4 // 9828 /	ARHGEF17	NM_014786	0.101133	1.12198	IgG-Beads up vs Untreated
15090	8005785	NM_014238 // KSR1 // kinase suppressor of ras 1 // 17q11.2 // 8844 /// XM_006722151 //	KSR1	NM_014238	0.1012	1.15956	IgG-Beads up vs Untreated
17512	8030525	NM_001305105 // PTOV1 // prostate tumor overexpressed 1 // 19q13.33 // 53635 /// NM_001	PTOV1	NM_001305105	0.101204	-1.2331	IgG-Beads down vs Untreated
13208	7985829	NM_001113378 // FANCI // Fanconi anemia complementation group I // 15q26.1 // 55215 ///	FANCI	NM_001113378	0.101206	1.33102	IgG-Beads up vs Untreated
17605	8031344	ENST00000611367 // KIR3DL3 // killer cell immunoglobulin-like receptor, three domains,	KIR3DL3	ENST00000611367	0.101264	1.55037	IgG-Beads up vs Untreated
30407	8155699	NM_000144 // FXN // frataxin // 9q21.11 // 2395 /// NM_001161706 // FXN // frataxin //	FXN	NM_000144	0.101361	-1.1467	IgG-Beads down vs Untreated
9730	7951345	---		---	0.101417	-1.16583	IgG-Beads down vs Untreated
18884	8043502	---		---	0.101442	-1.12795	IgG-Beads down vs Untreated
14242	7997239	NM_001135865 // NPIPB5 // nuclear pore complex interacting protein family, member B5 //	NPIPB5	NM_001135865	0.101449	1.15747	IgG-Beads up vs Untreated
25880	8113427	---		---	0.101465	-1.11102	IgG-Beads down vs Untreated
6124	7916304	NM_147193 // GLIS1 // GLIS family zinc finger 1 // 1p32.3 // 148979 /// XM_011540785 //	GLIS1	NM_147193	0.101501	-1.35293	IgG-Beads down vs Untreated
21611	8071268	NM_000407 // GP1BB // glycoprotein Ib (platelet), beta polypeptide // 22q11.21 // 2812	GP1BB	NM_000407	0.101517	-1.42811	IgG-Beads down vs Untreated
970	7893471	---		---	0.101533	1.71143	IgG-Beads up vs Untreated
12457	7978923	NM_001040662 // VCPKMT // valosin containing protein lysine (K) methyltransferase // 14	VCPKMT	NM_001040662	0.101536	1.31936	IgG-Beads up vs Untreated
11852	7973026	NM_001004724 // OR4N5 // olfactory receptor, family 4, subfamily N, member 5 // 14q11.2	OR4N5	NM_001004724	0.101562	1.13403	IgG-Beads up vs Untreated
25691	8111925	NM_001014279 // ANXA2R // annexin A2 receptor // 5p12 // 389289 /// ENST00000314890 //	ANXA2R	NM_001014279	0.101588	-1.25662	IgG-Beads down vs Untreated
15604	8011220	NR_029625 // MIR212 // microRNA 212 // 17p13.3 // 406994 /// ENST00000586026 // MIR212	MIR212	NR_029625	0.101623	-1.30394	IgG-Beads down vs Untreated
13934	7993798	---		---	0.101705	1.16231	IgG-Beads up vs Untreated
15133	8006227	---		---	0.101757	-1.17129	IgG-Beads down vs Untreated
11498	7969776	NM_001144072 // UBAC2 // UBA domain containing 2 // 13q32.3 // 337867 /// NM_177967 //	UBAC2	NM_001144072	0.101766	1.10911	IgG-Beads up vs Untreated
1651	7894156	---		---	0.101842	2.584	IgG-Beads up vs Untreated
12594	7980309	NM_007176 // C14orf1 // chromosome 14 open reading frame 1 // 14q24.3 // 11161 /// ENST	C14orf1	NM_007176	0.101857	-1.23932	IgG-Beads down vs Untreated
11719	7971905	NM_022843 // PCDH20 // protocadherin 20 // 13q21 // 64881 /// ENST00000409204 // PCDH20	PCDH20	NM_022843	0.101859	-1.20148	IgG-Beads down vs Untreated
14614	8001030	NM_013258 // PYCARD // PYD and CARD domain containing // 16p11.2 // 29108 /// NM_145182	PYCARD	NM_013258	0.101886	-1.18245	IgG-Beads down vs Untreated
25699	8111991	---		---	0.101892	-1.12308	IgG-Beads down vs Untreated
15199	8006850	NM_015083 // CDK12 // cyclin-dependent kinase 12 // 17q12 // 51755 /// NM_016507 // CDK	CDK12	NM_015083	0.101912	1.18789	IgG-Beads up vs Untreated
13365	7987426	NM_152597 // FSIP1 // fibrous sheath interacting protein 1 // 15q14 // 161835 /// XM_00	FSIP1	NM_152597	0.101936	1.11058	IgG-Beads up vs Untreated
31813	8169085	NM_207318 // FAM199X // family with sequence similarity 199, X-linked // Xq22.2 // 1392	FAM199X	NM_207318	0.101977	1.18556	IgG-Beads up vs Untreated
10018	7954063	NR_003932 // RPL13AP20 // ribosomal protein L13a pseudogene 20 // 12p13.1 // 387841 ///	RPL13AP20	NR_003932	0.102048	-1.22094	IgG-Beads down vs Untreated
1919	7894428	---		---	0.102069	-1.90046	IgG-Beads down vs Untreated
15421	8009073	---		---	0.102177	1.14564	IgG-Beads up vs Untreated
8682	7941662	NM_001104 // ACTN3 // actinin, alpha 3 (gene/pseudogene) // 11q13.1 // 89 /// NM_001258	ACTN3	NM_001104	0.102193	-1.19272	IgG-Beads down vs Untreated
505	7893004	---		---	0.102214	1.97947	IgG-Beads up vs Untreated
24227	8097780	---		---	0.102218	-1.14813	IgG-Beads down vs Untreated
27556	8129608	NR_028511 // TAAR3 // trace amine associated receptor 3 (gene/pseudogene) // 6q23-q24 /	TAAR3	NR_028511	0.102256	-1.19258	IgG-Beads down vs Untreated
28850	8141659	---		---	0.102283	-1.14009	IgG-Beads down vs Untreated
6458	7919582	---		---	0.102339	-1.42685	IgG-Beads down vs Untreated
1482	7893986	---		---	0.102344	2.35857	IgG-Beads up vs Untreated
1005	7893506	---		---	0.102375	1.73966	IgG-Beads up vs Untreated
11935	7973826	NM_001201573 // NUBPL // nucleotide binding protein-like // 14q12 // 80224 /// NM_00120	NUBPL	NM_001201573	0.10239	1.38137	IgG-Beads up vs Untreated
5490	7909811	---		---	0.102401	1.27214	IgG-Beads up vs Untreated
16894	8024078	NM_005224 // ARID3A // AT rich interactive domain 3A (BRIGHT-like) // 19p13.3 // 1820 /	ARID3A	NM_005224	0.102419	-1.17109	IgG-Beads down vs Untreated
1514	7894018	---		---	0.102437	1.69044	IgG-Beads up vs Untreated
25832	8113023	NM_001289007 // TMEM161B // transmembrane protein 161B // 5q14.3 // 153396 /// NM_00128	TMEM161B	NM_001289007	0.102473	1.61498	IgG-Beads up vs Untreated
4502	7899615	NM_001199037 // SERINC2 // serine incorporator 2 // 1p35.1 // 347735 /// NM_001199038 /	SERINC2	NM_001199037	0.102485	-1.14797	IgG-Beads down vs Untreated
13983	7994362	NM_138414 // SGF29 // SAGA complex associated factor 29 // 16p11.2 // 112869 /// ENST00	SGF29	NM_138414	0.102497	-1.22795	IgG-Beads down vs Untreated
28833	8141459	NM_024637 // GAL3ST4 // galactose-3-O-sulfotransferase 4 // 7q22.1 // 79690 /// ENST000	GAL3ST4	NM_024637	0.102519	-1.2148	IgG-Beads down vs Untreated
6390	7919049	---		---	0.102551	1.18804	IgG-Beads up vs Untreated
2835	7895350	---		---	0.102579	2.23267	IgG-Beads up vs Untreated
7550	7930537	NM_001146274 // TCF7L2 // transcription factor 7-like 2 (T-cell specific, HMG-box) // 1	TCF7L2	NM_001146274	0.102673	-1.14999	IgG-Beads down vs Untreated
20159	8056303	NM_033272 // KCNH7 // potassium channel, voltage gated eag related subfamily H, member	KCNH7	NM_033272	0.102765	-1.10319	IgG-Beads down vs Untreated
16368	8019357	NM_001195218 // DCXR // dicarbonyl/L-xylulose reductase // 17q25.3 // 51181 /// NM_0162	DCXR	NM_001195218	0.102827	-1.24445	IgG-Beads down vs Untreated
21541	8070701	NM_000100 // CSTB // cystatin B (stefin B) // 21q22.3 // 1476 /// ENST00000291568 // CS	CSTB	NM_000100	0.102834	-1.19491	IgG-Beads down vs Untreated
14389	7998759	NM_001042371 // PGP // phosphoglycolate phosphatase // 16p13.3 // 283871 /// XR_243274	PGP	NM_001042371	0.102865	-1.18236	IgG-Beads down vs Untreated
12981	7983553	NM_205850 // SLC24A5 // solute carrier family 24 (sodium/potassium/calcium exchanger),	SLC24A5	NM_205850	0.102912	1.17345	IgG-Beads up vs Untreated
3592	7896113	---		---	0.102938	-2.1509	IgG-Beads down vs Untreated
31170	8163185	NM_001244938 // TXN // thioredoxin // 9q31 // 7295 /// NM_003329 // TXN // thioredoxin	TXN	NM_001244938	0.102958	-1.50288	IgG-Beads down vs Untreated
22441	8079615	NM_001159927 // FBXW12 // F-box and WD repeat domain containing 12 // 3p21.31 // 285231	FBXW12	NM_001159927	0.103056	-1.15439	IgG-Beads down vs Untreated
3912	7896434	---		---	0.103057	-1.46609	IgG-Beads down vs Untreated
2448	7894962	---		---	0.103089	-1.1718	IgG-Beads down vs Untreated
23278	8088548	NR_033978 // LINC00994 // long intergenic non-protein coding RNA 994 // 3p14.1 // 10028	LINC00994	NR_033978	0.103203	1.1733	IgG-Beads up vs Untreated
12432	7978706	NM_004496 // FOXA1 // forkhead box A1 // 14q21.1 // 3169 /// ENST00000250448 // FOXA1 /	FOXA1	NM_004496	0.103256	-1.36464	IgG-Beads down vs Untreated
6950	7924551	---		---	0.10327	1.23922	IgG-Beads up vs Untreated
7048	7925523	---		---	0.10327	1.23922	IgG-Beads up vs Untreated
27861	8132690	---		---	0.10327	1.23922	IgG-Beads up vs Untreated
10016	7954055	NM_001130415 // APOLD1 // apolipoprotein L domain containing 1 // 12p13.1 // 81575 ///	APOLD1	NM_001130415	0.103302	-1.19716	IgG-Beads down vs Untreated
2498	7895012	---		---	0.103328	-1.41623	IgG-Beads down vs Untreated
27706	8131111	NM_001037283 // EIF3B // eukaryotic translation initiation factor 3, subunit B // 7p22.	EIF3B	NM_001037283	0.103438	1.13222	IgG-Beads up vs Untreated
17495	8030351	NM_001270491 // RPL13A // ribosomal protein L13a // 19q13.3 // 23521 /// NM_012423 // R	RPL13A	NM_001270491	0.103463	-1.10457	IgG-Beads down vs Untreated
14001	7994609	NM_014298 // QPRT // quinolinate phosphoribosyltransferase // 16p11.2 // 23475 /// XM_0	QPRT	NM_014298	0.103496	-1.21554	IgG-Beads down vs Untreated
13411	7988093	NM_001141979 // TP53BP1 // tumor protein p53 binding protein 1 // 15q15-q21 // 7158 ///	TP53BP1	NM_001141979	0.103528	1.17194	IgG-Beads up vs Untreated
8135	7936833	---		---	0.103713	-1.18189	IgG-Beads down vs Untreated
6848	7923501	---		---	0.10375	1.48567	IgG-Beads up vs Untreated
21236	8067818	NM_005286 // NPBWR2 // neuropeptides B/W receptor 2 // 20q13.3 // 2832 /// ENST00000369	NPBWR2	NM_005286	0.10382	-1.21119	IgG-Beads down vs Untreated
4224	7896861	NR_029834 // MIR200A // microRNA 200a // 1p36.33 // 406983 /// uc010nye.1 // MIR200A //	MIR200A	NR_029834	0.10388	-1.18303	IgG-Beads down vs Untreated
24972	8104590	XM_011514151 // OTULIN // OTU deubiquitinase with linear linkage specificity // 5p15.2	OTULIN	XM_011514151	0.103962	1.17332	IgG-Beads up vs Untreated
25576	8110647	NM_206880 // OR2V2 // olfactory receptor, family 2, subfamily V, member 2 // 5q35.3 //	OR2V2	NM_206880	0.103963	1.1304	IgG-Beads up vs Untreated
27359	8127446	NM_001851 // COL9A1 // collagen, type IX, alpha 1 // 6q13 // 1297 /// NM_078485 // COL9	COL9A1	NM_001851	0.103989	-1.19427	IgG-Beads down vs Untreated
29348	8146425	---		---	0.104	-1.16176	IgG-Beads down vs Untreated
7746	7932727	NM_001034842 // PTCHD3 // patched domain containing 3 // 10p12.1 // 374308 /// XM_00525	PTCHD3	NM_001034842	0.104024	-1.15076	IgG-Beads down vs Untreated
32486	8175119	---		---	0.10408	-1.31711	IgG-Beads down vs Untreated
12386	7978239	NM_004581 // RABGGTA // Rab geranylgeranyltransferase, alpha subunit // 14q11.2 // 5875	RABGGTA	NM_004581	0.104103	-1.12285	IgG-Beads down vs Untreated
20860	8064168	NM_001305654 // LIME1 // Lck interacting transmembrane adaptor 1 // 20q13.3 // 54923 //	LIME1	NM_001305654	0.104107	-1.26018	IgG-Beads down vs Untreated
31460	8166182	---		---	0.104128	1.20848	IgG-Beads up vs Untreated
20722	8062766	NM_001278610 // MYBL2 // v-myb avian myeloblastosis viral oncogene homolog-like 2 // 20	MYBL2	NM_001278610	0.104157	-1.20563	IgG-Beads down vs Untreated
28901	8142230	---		---	0.104205	1.14405	IgG-Beads up vs Untreated
3426	7895945	---		---	0.10422	-1.45505	IgG-Beads down vs Untreated
14948	8004431	NM_000937 // POLR2A // polymerase (RNA) II (DNA directed) polypeptide A, 220kDa // 17p1	POLR2A	NM_000937	0.104306	1.1418	IgG-Beads up vs Untreated
3869	7896390	---		---	0.104338	-1.7555	IgG-Beads down vs Untreated
3601	7896122	---		---	0.10435	-1.77875	IgG-Beads down vs Untreated
26031	8114843	---		---	0.104382	-1.2916	IgG-Beads down vs Untreated
67	7892565	---		---	0.104401	-1.38754	IgG-Beads down vs Untreated
14376	7998634	NM_001009606 // HS3ST6 // heparan sulfate (glucosamine) 3-O-sulfotransferase 6 // 16p13	HS3ST6	NM_001009606	0.10443	-1.30609	IgG-Beads down vs Untreated
7992	7934977	---		---	0.104437	-1.11509	IgG-Beads down vs Untreated
32755	8177137	NM_001258249 // UTY // ubiquitously transcribed tetratricopeptide repeat containing, Y-	UTY	NM_001258249	0.104464	1.28088	IgG-Beads up vs Untreated
29621	8148966	NR_003572 // RPL23AP53 // ribosomal protein L23a pseudogene 53 // 8p23.3 // 644128 ///	RPL23AP53	NR_003572	0.104473	1.15788	IgG-Beads up vs Untreated
29366	8146544	NM_001077619 // UBXN2B // UBX domain protein 2B // 8q12.1 // 137886 /// XM_005251165 //	UBXN2B	NM_001077619	0.104544	1.52794	IgG-Beads up vs Untreated
28841	8141526	NM_001303043 // TSC22D4 // TSC22 domain family, member 4 // 7p21-p15 // 81628 /// NM_03	TSC22D4	NM_001303043	0.104645	-1.20255	IgG-Beads down vs Untreated
8084	7936115	NM_014631 // SH3PXD2A // SH3 and PX domains 2A // 10q24.33 // 9644 /// XM_005270294 //	SH3PXD2A	NM_014631	0.104676	1.19494	IgG-Beads up vs Untreated
8858	7943373	AY395522 // ERVK-6 // endogenous retrovirus group K, member 6 // 7p22.1 // 64006	ERVK-6	AY395522	0.10469	-1.11121	IgG-Beads down vs Untreated
18095	8036318	NM_001145343 // ZNF566 // zinc finger protein 566 // 19q13.12 // 84924 /// NM_001145344	ZNF566	NM_001145343	0.104734	1.51351	IgG-Beads up vs Untreated
8308	7938258	OTTHUMT00000471836 // OR10AB1P // olfactory receptor, family 10, subfamily AB, member 1	OR10AB1P	OTTHUMT00000471836	0.104842	-1.08104	IgG-Beads down vs Untreated
12539	7979811	---		---	0.104899	1.4445	IgG-Beads up vs Untreated
9820	7952243	NM_001278431 // C1QTNF5 // C1q and tumor necrosis factor related protein 5 // 11q23.3 /	C1QTNF5	NM_001278431	0.104913	-1.25405	IgG-Beads down vs Untreated
21761	8072678	NM_002133 // HMOX1 // heme oxygenase 1 // 22q13.1 // 3162 /// ENST00000216117 // HMOX1	HMOX1	NM_002133	0.105014	-1.08203	IgG-Beads down vs Untreated
1364	7893867	---		---	0.105119	1.46765	IgG-Beads up vs Untreated
20649	8061944	NM_001024675 // ACTL10 // actin-like 10 // 20q11.22 // 170487 /// ENST00000330271 // AC	ACTL10	NM_001024675	0.105132	-1.24038	IgG-Beads down vs Untreated
906	7893407	---		---	0.105168	1.51813	IgG-Beads up vs Untreated
4301	7897745	NM_001040194 // AGTRAP // angiotensin II receptor-associated protein // 1p36.22 // 5708	AGTRAP	NM_001040194	0.105186	-1.30175	IgG-Beads down vs Untreated
23056	8085811	---		---	0.105226	-1.23803	IgG-Beads down vs Untreated
[truncated: 31,298 more rows]

## Sheet: 1.5fc_0.05pval
Column #	Transcript ID	gene_assignment	Gene Symbol	RefSeq	p-value(IgG-Beads vs. Untreated)	Fold-Change(IgG-Beads vs. Untreated)	Fold-Change(IgG-Beads vs. Untreated) (Description)
16850	8023727	NM_032160 // DSEL // dermatan sulfate epimerase-like // 18q22.1 // 92126 /// ENST000003	DSEL	NM_032160	0.0126647	1.54096	IgG-Beads up vs Untreated
27075	8124527	NM_005322 // HIST1H1B // histone cluster 1, H1b // 6p22.1 // 3009 /// ENST00000331442 /	HIST1H1B	NM_005322	0.0033183	-1.72943	IgG-Beads down vs Untreated
4221	7896817	NM_005101 // ISG15 // ISG15 ubiquitin-like modifier // 1p36.33 // 9636 /// ENST00000379	ISG15	NM_005101	0.0318764	-1.59037	IgG-Beads down vs Untreated
26270	8117079	BC047037 // LIMD1-AS1 // LIMD1 antisense RNA 1 // 3p21.31 // 644714	LIMD1-AS1	BC047037	0.0277392	-2.43544	IgG-Beads down vs Untreated
14829	8003230	NR_024406 // LINC00917 // long intergenic non-protein coding RNA 917 // 16q24.1 // 7322	LINC00917	NR_024406	0.0274845	-1.86097	IgG-Beads down vs Untreated
17214	8027377	XM_006723516 // LOC102724908 // uncharacterized LOC102724908 // --- // 102724908 /// XM	LOC102724908	XM_006723516	0.00791849	-1.8664	IgG-Beads down vs Untreated
30351	8155359	XR_432384 // LOC102725253 // uncharacterized LOC102725253 // --- // 102725253	LOC102725253	XR_432384	0.0462087	1.50232	IgG-Beads up vs Untreated
30385	8155540	XR_432384 // LOC102725253 // uncharacterized LOC102725253 // --- // 102725253	LOC102725253	XR_432384	0.00806954	1.56023	IgG-Beads up vs Untreated
30979	8161460	XR_432384 // LOC102725253 // uncharacterized LOC102725253 // --- // 102725253	LOC102725253	XR_432384	0.00806954	1.56023	IgG-Beads up vs Untreated
16869	8023910	XR_919233 // LOC284241 // synaptojanin-1 // 18q23 // 284241 /// XR_935692 // LOC284241	LOC284241	XR_919233	0.0476556	-1.6148	IgG-Beads down vs Untreated
19489	8049542	NM_001137550 // LRRFIP1 // leucine rich repeat (in FLII) interacting protein 1 // 2q37.	LRRFIP1	NM_001137550	0.031893	1.5334	IgG-Beads up vs Untreated
14903	8003922	NM_001001683 // MED11 // mediator complex subunit 11 // 17p13.2 // 400569 /// NM_001305	MED11	NM_001001683	0.00179207	-1.52609	IgG-Beads down vs Untreated
15402	8008885	NR_029493 // MIR21 // microRNA 21 // 17q23.1 // 406991 /// ENST00000362134 // MIR21 //	MIR21	NR_029493	0.0225534	1.61465	IgG-Beads up vs Untreated
14123	7995829	NM_005951 // MT1H // metallothionein 1H // 16q13 // 4496 /// ENST00000332374 // MT1H //	MT1H	NM_005951	0.00469034	-1.52084	IgG-Beads down vs Untreated
25760	8112478	XM_005276800 // NAIP // NLR family, apoptosis inhibitory protein // 5q13.2 // 4671 ///	NAIP	XM_005276800	0.0240863	1.58267	IgG-Beads up vs Untreated
32897	8178399	NM_001270707 // NRM // nurim (nuclear envelope membrane protein) // 6p21.33 // 11270 //	NRM	NM_001270707	0.0220693	-1.50018	IgG-Beads down vs Untreated
33026	8179683	NM_001270707 // NRM // nurim (nuclear envelope membrane protein) // 6p21.33 // 11270 //	NRM	NM_001270707	0.0220693	-1.50018	IgG-Beads down vs Untreated
18956	8044263	NM_006267 // RANBP2 // RAN binding protein 2 // 2q12.3 // 5903 /// XM_005264002 // RANB	RANBP2	NM_006267	0.0492148	1.51679	IgG-Beads up vs Untreated
14315	7997933	NM_000977 // RPL13 // ribosomal protein L13 // 16q24.3|17p11.2 // 6137 /// NM_001243130	RPL13	NM_000977	0.0331618	-1.82287	IgG-Beads down vs Untreated
26062	8115164	ENST00000519690 // RPS14 // ribosomal protein S14 // 5q31-q33 // 6208 /// OTTHUMT000003	RPS14	ENST00000519690	0.0109913	1.54232	IgG-Beads up vs Untreated
12635	7980744	NM_004755 // RPS6KA5 // ribosomal protein S6 kinase, 90kDa, polypeptide 5 // 14q31-q32.	RPS6KA5	NM_004755	0.00543708	1.53632	IgG-Beads up vs Untreated
9068	7945498	NM_021920 // SCT // secretin // 11p15.5 // 6343 /// XM_011520281 // SCT // secretin //	SCT	NM_021920	0.015974	-1.52241	IgG-Beads down vs Untreated
22051	8075462	NM_080430 // SELM // selenoprotein M // 22q12.2 // 140606 /// ENST00000400299 // SELM /	SELM	NM_080430	0.00340342	-1.52687	IgG-Beads down vs Untreated
14381	7998666	NR_002326 // SNORA64 // small nucleolar RNA, H/ACA box 64 // 16p13.3 // 26784 /// ENST0	SNORA64	NR_002326	0.0131712	-1.59374	IgG-Beads down vs Untreated
12763	7981947	NR_001289 // SNORD109B // small nucleolar RNA, C/D box 109B // 15q11.2 // 338429 /// NR	SNORD109B	NR_001289	0.0078736	1.57124	IgG-Beads up vs Untreated
12838	7982098	NR_001289 // SNORD109B // small nucleolar RNA, C/D box 109B // 15q11.2 // 338429 /// NR	SNORD109B	NR_001289	0.0078736	1.57124	IgG-Beads up vs Untreated
19335	8047784	NM_001285549 // ZDBF2 // zinc finger, DBF-type containing 2 // 2q33.3 // 57683 /// NM_0	ZDBF2	NM_001285549	0.0111042	1.74981	IgG-Beads up vs Untreated
18104	8036389	NM_152279 // ZNF585B // zinc finger protein 585B // 19q13.12 // 92285 /// ENST000003921	ZNF585B	NM_152279	0.0411265	1.75002	IgG-Beads up vs Untreated
676	7893177	---		---	0.0202013	-4.66277	IgG-Beads down vs Untreated
2017	7894526	---		---	0.0160368	-2.52804	IgG-Beads down vs Untreated
2194	7894706	---		---	0.0326836	-2.45657	IgG-Beads down vs Untreated
16776	8023061	---		---	0.0334025	-2.07317	IgG-Beads down vs Untreated
31686	8168161	---		---	0.0235091	-2.01809	IgG-Beads down vs Untreated
3625	7896146	---		---	0.0499442	-2.00109	IgG-Beads down vs Untreated
2158	7894668	---		---	0.0383611	-1.86028	IgG-Beads down vs Untreated
32250	8173156	---		---	0.0427941	-1.78188	IgG-Beads down vs Untreated
3391	7895909	---		---	0.0186401	-1.75639	IgG-Beads down vs Untreated
1918	7894427	---		---	0.00895289	-1.70438	IgG-Beads down vs Untreated
3219	7895735	---		---	0.0129929	-1.69448	IgG-Beads down vs Untreated
24494	8100227	---		---	0.0230025	-1.69067	IgG-Beads down vs Untreated
1667	7894173	---		---	0.0359806	-1.68654	IgG-Beads down vs Untreated
35	7892532	---		---	0.0240226	-1.63682	IgG-Beads down vs Untreated
2004	7894513	---		---	0.00266573	-1.62071	IgG-Beads down vs Untreated
293	7892792	---		---	0.0395997	-1.61856	IgG-Beads down vs Untreated
96	7892594	---		---	0.0363552	-1.60835	IgG-Beads down vs Untreated
2230	7894743	---		---	0.0190042	-1.59215	IgG-Beads down vs Untreated
980	7893481	---		---	0.0193596	-1.57942	IgG-Beads down vs Untreated
1102	7893603	---		---	0.0192797	-1.51083	IgG-Beads down vs Untreated
24284	8098244	---		---	0.0417497	-1.50087	IgG-Beads down vs Untreated
9886	7952750	---		---	0.0419212	1.50487	IgG-Beads up vs Untreated
2781	7895296	---		---	0.0326875	1.50918	IgG-Beads up vs Untreated
3122	7895638	---		---	0.0222568	1.51471	IgG-Beads up vs Untreated
15400	8008868	---		---	0.0179143	1.51652	IgG-Beads up vs Untreated
11750	7972215	---		---	0.0293019	1.5215	IgG-Beads up vs Untreated
4191	7896716	---		---	0.0134077	1.5416	IgG-Beads up vs Untreated
7194	7926894	---		---	0.00805371	1.5459	IgG-Beads up vs Untreated
25920	8113724	---		---	0.0109385	1.546	IgG-Beads up vs Untreated
1399	7893902	---		---	0.0259062	1.54893	IgG-Beads up vs Untreated
3042	7895558	---		---	0.0338776	1.55053	IgG-Beads up vs Untreated
2951	7895467	---		---	0.0431696	1.56384	IgG-Beads up vs Untreated
1314	7893816	---		---	0.034983	1.56918	IgG-Beads up vs Untreated
911	7893412	---		---	0.0159663	1.57026	IgG-Beads up vs Untreated
27539	8129390	---		---	0.0219998	1.57117	IgG-Beads up vs Untreated
2246	7894759	---		---	0.00101799	1.57365	IgG-Beads up vs Untreated
2908	7895423	---		---	0.0310633	1.57663	IgG-Beads up vs Untreated
2750	7895265	---		---	0.0375238	1.57768	IgG-Beads up vs Untreated
2071	7894580	---		---	0.0359047	1.59146	IgG-Beads up vs Untreated
1985	7894494	---		---	0.0212114	1.61262	IgG-Beads up vs Untreated
2841	7895356	---		---	0.0198245	1.6129	IgG-Beads up vs Untreated
3481	7896000	---		---	0.0335023	1.6319	IgG-Beads up vs Untreated
15319	8007990	---		---	0.049318	1.63926	IgG-Beads up vs Untreated
3280	7895797	---		---	0.0213976	1.67062	IgG-Beads up vs Untreated
2764	7895279	---		---	0.0179516	1.67695	IgG-Beads up vs Untreated
2100	7894610	---		---	0.0341307	1.70259	IgG-Beads up vs Untreated
2352	7894866	---		---	0.0197652	1.70672	IgG-Beads up vs Untreated
1641	7894146	---		---	0.0186603	1.70968	IgG-Beads up vs Untreated
3953	7896475	---		---	0.0145883	1.71366	IgG-Beads up vs Untreated
11633	7971163	---		---	0.00215446	1.71386	IgG-Beads up vs Untreated
3508	7896027	---		---	0.00712495	1.73282	IgG-Beads up vs Untreated
851	7893352	---		---	0.0258105	1.73526	IgG-Beads up vs Untreated
2804	7895319	---		---	0.0453993	1.73983	IgG-Beads up vs Untreated
1664	7894170	---		---	0.008667	1.74047	IgG-Beads up vs Untreated
2087	7894597	---		---	0.00119662	1.76996	IgG-Beads up vs Untreated
3935	7896457	---		---	0.0353009	1.77013	IgG-Beads up vs Untreated
3738	7896259	---		---	0.0131069	1.77644	IgG-Beads up vs Untreated
1779	7894286	---		---	0.043491	1.77924	IgG-Beads up vs Untreated
208	7892707	---		---	0.00375678	1.78871	IgG-Beads up vs Untreated
1769	7894276	---		---	0.0305751	1.81597	IgG-Beads up vs Untreated
475	7892974	---		---	0.0412851	1.84537	IgG-Beads up vs Untreated
935	7893436	---		---	0.0370694	1.86609	IgG-Beads up vs Untreated
29188	8144719	---		---	0.0137433	1.88275	IgG-Beads up vs Untreated
498	7892997	---		---	0.0293397	1.88346	IgG-Beads up vs Untreated
3259	7895776	---		---	0.0411533	1.92018	IgG-Beads up vs Untreated
349	7892848	---		---	0.00863537	1.93692	IgG-Beads up vs Untreated
3799	7896320	---		---	0.0390334	1.9473	IgG-Beads up vs Untreated
10765	7961960	---		---	0.00785939	1.97199	IgG-Beads up vs Untreated
2249	7894762	---		---	0.0114659	1.99022	IgG-Beads up vs Untreated
13490	7989193	---		---	0.0397783	2.00959	IgG-Beads up vs Untreated
91	7892589	---		---	0.0484424	2.0111	IgG-Beads up vs Untreated
1234	7893736	---		---	0.00645143	2.0319	IgG-Beads up vs Untreated
3050	7895566	---		---	9.366e-05	2.04776	IgG-Beads up vs Untreated
2928	7895444	---		---	0.0143538	2.06126	IgG-Beads up vs Untreated
2067	7894576	---		---	0.0226203	2.09383	IgG-Beads up vs Untreated
12	7892508	---		---	0.0299689	2.09455	IgG-Beads up vs Untreated
712	7893213	---		---	0.00601053	2.09584	IgG-Beads up vs Untreated
3773	7896294	---		---	0.00924788	2.11992	IgG-Beads up vs Untreated
3668	7896189	---		---	0.0118562	2.14203	IgG-Beads up vs Untreated
2028	7894537	---		---	0.025744	2.18475	IgG-Beads up vs Untreated
4044	7896569	---		---	0.037668	2.20073	IgG-Beads up vs Untreated
3392	7895910	---		---	0.0301242	2.20598	IgG-Beads up vs Untreated
2115	7894625	---		---	0.025644	2.209	IgG-Beads up vs Untreated
2051	7894560	---		---	0.0495942	2.24728	IgG-Beads up vs Untreated
24471	8100003	---		---	0.0385632	2.27782	IgG-Beads up vs Untreated
14409	7998927	---		---	0.00501523	2.27808	IgG-Beads up vs Untreated
2788	7895303	---		---	0.0380751	2.27966	IgG-Beads up vs Untreated
1620	7894124	---		---	0.0164301	2.28337	IgG-Beads up vs Untreated
3772	7896293	---		---	0.024685	2.30358	IgG-Beads up vs Untreated
3417	7895935	---		---	0.018564	2.32739	IgG-Beads up vs Untreated
2975	7895491	---		---	0.0166306	2.3622	IgG-Beads up vs Untreated
21	7892517	---		---	0.012539	2.37765	IgG-Beads up vs Untreated
2516	7895030	---		---	0.00123825	2.40601	IgG-Beads up vs Untreated
2588	7895103	---		---	0.0405661	2.41846	IgG-Beads up vs Untreated
3885	7896406	---		---	0.0434601	2.43043	IgG-Beads up vs Untreated
814	7893315	---		---	0.0195479	2.45674	IgG-Beads up vs Untreated
3166	7895682	---		---	0.00155278	2.46766	IgG-Beads up vs Untreated
433	7892932	---		---	0.0167203	2.4746	IgG-Beads up vs Untreated
3501	7896020	---		---	0.0261044	2.53743	IgG-Beads up vs Untreated
3762	7896283	---		---	0.0081826	2.56996	IgG-Beads up vs Untreated
11998	7974335	---		---	0.0405902	2.57487	IgG-Beads up vs Untreated
2369	7894883	---		---	0.0231579	2.57569	IgG-Beads up vs Untreated
936	7893437	---		---	0.00608326	2.6333	IgG-Beads up vs Untreated
3783	7896304	---		---	0.0138586	2.7519	IgG-Beads up vs Untreated
2323	7894836	---		---	0.00580266	2.80249	IgG-Beads up vs Untreated
1359	7893862	---		---	0.0464678	2.87332	IgG-Beads up vs Untreated
7955	7934706	---		---	0.00165045	2.87653	IgG-Beads up vs Untreated
7957	7934717	---		---	0.00165045	2.87653	IgG-Beads up vs Untreated
3660	7896181	---		---	0.0450182	2.88357	IgG-Beads up vs Untreated
250	7892749	---		---	0.000946067	2.8996	IgG-Beads up vs Untreated
285	7892784	---		---	0.0184622	2.96997	IgG-Beads up vs Untreated
1404	7893908	---		---	0.00802166	2.97729	IgG-Beads up vs Untreated
2127	7894637	---		---	0.0445006	3.02455	IgG-Beads up vs Untreated
3723	7896244	---		---	0.0165595	3.04292	IgG-Beads up vs Untreated
701	7893202	---		---	0.0224247	3.05677	IgG-Beads up vs Untreated
2497	7895011	---		---	0.0247761	3.09279	IgG-Beads up vs Untreated
3514	7896033	---		---	0.0307038	3.25891	IgG-Beads up vs Untreated
3433	7895952	---		---	0.0243497	3.31826	IgG-Beads up vs Untreated
1329	7893831	---		---	0.00347411	3.74391	IgG-Beads up vs Untreated
1512	7894016	---		---	0.0383765	4.21974	IgG-Beads up vs Untreated
245	7892744	---		---	0.00354627	14.0773	IgG-Beads up vs Untreated

## Sheet: unique
Column #	Transcript ID	gene_assignment	Gene Symbol	RefSeq	p-value(IgG-Beads vs. Untreated)	Fold-Change(IgG-Beads vs. Untreated)	Fold-Change(IgG-Beads vs. Untreated) (Description)
16850	8023727	NM_032160 // DSEL // dermatan sulfate epimerase-like // 18q22.1 // 92126 /// ENST000003	DSEL	NM_032160	0.0126647	1.54096	IgG-Beads up vs Untreated
27075	8124527	NM_005322 // HIST1H1B // histone cluster 1, H1b // 6p22.1 // 3009 /// ENST00000331442 /	HIST1H1B	NM_005322	0.0033183	-1.72943	IgG-Beads down vs Untreated
4221	7896817	NM_005101 // ISG15 // ISG15 ubiquitin-like modifier // 1p36.33 // 9636 /// ENST00000379	ISG15	NM_005101	0.0318764	-1.59037	IgG-Beads down vs Untreated
26270	8117079	BC047037 // LIMD1-AS1 // LIMD1 antisense RNA 1 // 3p21.31 // 644714	LIMD1-AS1	BC047037	0.0277392	-2.43544	IgG-Beads down vs Untreated
14829	8003230	NR_024406 // LINC00917 // long intergenic non-protein coding RNA 917 // 16q24.1 // 7322	LINC00917	NR_024406	0.0274845	-1.86097	IgG-Beads down vs Untreated
17214	8027377	XM_006723516 // LOC102724908 // uncharacterized LOC102724908 // --- // 102724908 /// XM	LOC102724908	XM_006723516	0.00791849	-1.8664	IgG-Beads down vs Untreated
30351	8155359	XR_432384 // LOC102725253 // uncharacterized LOC102725253 // --- // 102725253	LOC102725253	XR_432384	0.0462087	1.50232	IgG-Beads up vs Untreated
16869	8023910	XR_919233 // LOC284241 // synaptojanin-1 // 18q23 // 284241 /// XR_935692 // LOC284241	LOC284241	XR_919233	0.0476556	-1.6148	IgG-Beads down vs Untreated
19489	8049542	NM_001137550 // LRRFIP1 // leucine rich repeat (in FLII) interacting protein 1 // 2q37.	LRRFIP1	NM_001137550	0.031893	1.5334	IgG-Beads up vs Untreated
14903	8003922	NM_001001683 // MED11 // mediator complex subunit 11 // 17p13.2 // 400569 /// NM_001305	MED11	NM_001001683	0.00179207	-1.52609	IgG-Beads down vs Untreated
15402	8008885	NR_029493 // MIR21 // microRNA 21 // 17q23.1 // 406991 /// ENST00000362134 // MIR21 //	MIR21	NR_029493	0.0225534	1.61465	IgG-Beads up vs Untreated
14123	7995829	NM_005951 // MT1H // metallothionein 1H // 16q13 // 4496 /// ENST00000332374 // MT1H //	MT1H	NM_005951	0.00469034	-1.52084	IgG-Beads down vs Untreated
25760	8112478	XM_005276800 // NAIP // NLR family, apoptosis inhibitory protein // 5q13.2 // 4671 ///	NAIP	XM_005276800	0.0240863	1.58267	IgG-Beads up vs Untreated
32897	8178399	NM_001270707 // NRM // nurim (nuclear envelope membrane protein) // 6p21.33 // 11270 //	NRM	NM_001270707	0.0220693	-1.50018	IgG-Beads down vs Untreated
18956	8044263	NM_006267 // RANBP2 // RAN binding protein 2 // 2q12.3 // 5903 /// XM_005264002 // RANB	RANBP2	NM_006267	0.0492148	1.51679	IgG-Beads up vs Untreated
14315	7997933	NM_000977 // RPL13 // ribosomal protein L13 // 16q24.3|17p11.2 // 6137 /// NM_001243130	RPL13	NM_000977	0.0331618	-1.82287	IgG-Beads down vs Untreated
26062	8115164	ENST00000519690 // RPS14 // ribosomal protein S14 // 5q31-q33 // 6208 /// OTTHUMT000003	RPS14	ENST00000519690	0.0109913	1.54232	IgG-Beads up vs Untreated
12635	7980744	NM_004755 // RPS6KA5 // ribosomal protein S6 kinase, 90kDa, polypeptide 5 // 14q31-q32.	RPS6KA5	NM_004755	0.00543708	1.53632	IgG-Beads up vs Untreated
9068	7945498	NM_021920 // SCT // secretin // 11p15.5 // 6343 /// XM_011520281 // SCT // secretin //	SCT	NM_021920	0.015974	-1.52241	IgG-Beads down vs Untreated
22051	8075462	NM_080430 // SELM // selenoprotein M // 22q12.2 // 140606 /// ENST00000400299 // SELM /	SELM	NM_080430	0.00340342	-1.52687	IgG-Beads down vs Untreated
14381	7998666	NR_002326 // SNORA64 // small nucleolar RNA, H/ACA box 64 // 16p13.3 // 26784 /// ENST0	SNORA64	NR_002326	0.0131712	-1.59374	IgG-Beads down vs Untreated
12763	7981947	NR_001289 // SNORD109B // small nucleolar RNA, C/D box 109B // 15q11.2 // 338429 /// NR	SNORD109B	NR_001289	0.0078736	1.57124	IgG-Beads up vs Untreated
19335	8047784	NM_001285549 // ZDBF2 // zinc finger, DBF-type containing 2 // 2q33.3 // 57683 /// NM_0	ZDBF2	NM_001285549	0.0111042	1.74981	IgG-Beads up vs Untreated
18104	8036389	NM_152279 // ZNF585B // zinc finger protein 585B // 19q13.12 // 92285 /// ENST000003921	ZNF585B	NM_152279	0.0411265	1.75002	IgG-Beads up vs Untreated
