# Supplementary material for: CD63+ and MHC Class I+ Subsets of Extracellular Vesicles Produced by Wild-Type and CD47-Deficient Jurkat T Cells Have Divergent Functional Effects on Endothelial Cell Gene Expression
Source: Biomedicines. 2021 Nov 17;9(11):1705. doi: 10.3390/biomedicines9111705 (PMC8615535; doi:10.3390/biomedicines9111705)
Supplement: Supplementary file 1 [file biomedicines-09-01705-s001.zip › Untreated vs JK-CD63_corrected_100521_Data_s2A.xlsx]

## Sheet: Untreated vs JK-CD63_corrected
Column #	Transcript ID	gene_assignment	Gene Symbol	RefSeq	p-value(JK_CD63 vs. Untreated)	Fold-Change(JK_CD63 vs. Untreated)	Fold-Change(JK_CD63 vs. Untreated) (Description)
29750	8149825	NM_003155 // STC1 // stanniocalcin 1 // 8p21.2 // 6781 /// ENST00000290271 // STC1 // s	STC1	NM_003155	3.90929e-09	2.7774	JK_CD63 up vs Untreated
26436	8118310	NM_005345 // HSPA1A // heat shock 70kDa protein 1A // 6p21.3 // 3303 /// ENST0000037565	HSPA1A	NM_005345	8.9125e-09	-1.81825	JK_CD63 down vs Untreated
32993	8179322	NM_005345 // HSPA1A // heat shock 70kDa protein 1A // 6p21.3 // 3303 /// ENST0000037565	HSPA1A	NM_005345	1.64279e-08	-1.81338	JK_CD63 down vs Untreated
15448	8009380	NR_003706 // SNORA38B // small nucleolar RNA, H/ACA box 38B // 17q24.2 // 100124536 ///	SNORA38B	NR_003706	0.0227471	-1.31735	JK_CD63 down vs Untreated
6137	7916432	NM_014762 // DHCR24 // 24-dehydrocholesterol reductase // 1p32.3 // 1718 /// ENST000003	DHCR24	NM_014762	5.98808e-07	1.65316	JK_CD63 up vs Untreated
8581	7940565	NM_001281501 // FADS2 // fatty acid desaturase 2 // 11q12.2 // 9415 /// NM_001281502 //	FADS2	NM_001281501	3.87376e-07	1.74545	JK_CD63 up vs Untreated
26437	8118314	NM_005345 // HSPA1A // heat shock 70kDa protein 1A // 6p21.3 // 3303 /// NM_005346 // H	HSPA1A	NM_005345	1.74844e-06	-1.73761	JK_CD63 down vs Untreated
15107	8005955	NR_000014 // SNORD42A // small nucleolar RNA, C/D box 42A // 17q11 // 26809 /// ENST000	SNORD42A	NR_000014	0.292366	-1.08553	JK_CD63 down vs Untreated
32861	8178086	NM_005345 // HSPA1A // heat shock 70kDa protein 1A // 6p21.3 // 3303 /// NM_005346 // H	HSPA1A	NM_005345	3.75529e-06	-1.71554	JK_CD63 down vs Untreated
32994	8179324	NM_005345 // HSPA1A // heat shock 70kDa protein 1A // 6p21.3 // 3303 /// NM_005346 // H	HSPA1A	NM_005345	3.75529e-06	-1.71554	JK_CD63 down vs Untreated
16815	8023392	NR_002970 // SNORA37 // small nucleolar RNA, H/ACA box 37 // 18q21.2 // 677819 /// ENST	SNORA37	NR_002970	0.0388256	1.25861	JK_CD63 up vs Untreated
9591	7950067	NM_001163817 // DHCR7 // 7-dehydrocholesterol reductase // 11q13.4 // 1717 /// NM_00136	DHCR7	NM_001163817	1.26038e-05	1.84991	JK_CD63 up vs Untreated
25334	8108217	NM_000358 // TGFBI // transforming growth factor, beta-induced, 68kDa // 5q31 // 7045 /	TGFBI	NM_000358	2.13778e-06	-1.70231	JK_CD63 down vs Untreated
17043	8025828	NM_000527 // LDLR // low density lipoprotein receptor // 19p13.2 // 3949 /// NM_0011957	LDLR	NM_000527	2.78462e-06	2.00565	JK_CD63 up vs Untreated
16371	8019392	NM_004104 // FASN // fatty acid synthase // 17q25 // 2194 /// XM_011523538 // FASN // f	FASN	NM_004104	1.67452e-05	1.82716	JK_CD63 up vs Untreated
26249	8116921	NM_001168319 // EDN1 // endothelin 1 // 6p24.1 // 1906 /// NM_001955 // EDN1 // endothe	EDN1	NM_001168319	0.00126183	-1.25047	JK_CD63 down vs Untreated
25445	8109407	NM_198321 // GALNT10 // polypeptide N-acetylgalactosaminyltransferase 10 // 5q33.2 // 5	GALNT10	NM_198321	0.211338	-1.04384	JK_CD63 down vs Untreated
15431	8009241	NR_004380 // SNORD104 // small nucleolar RNA, C/D box 104 // 17q23.3 // 692227 /// uc01	SNORD104	NR_004380	0.195122	1.18541	JK_CD63 up vs Untreated
17407	8029437	NM_001135768 // PVR // poliovirus receptor // 19q13.2 // 5817 /// NM_001135769 // PVR /	PVR	NM_001135768	0.000100731	-1.30254	JK_CD63 down vs Untreated
28389	8137526	NM_005542 // INSIG1 // insulin induced gene 1 // 7q36 // 3638 /// NM_198336 // INSIG1 /	INSIG1	NM_005542	2.64446e-05	2.81012	JK_CD63 up vs Untreated
21078	8066214	NM_004613 // TGM2 // transglutaminase 2 // 20q12 // 7052 /// NM_198951 // TGM2 // trans	TGM2	NM_004613	0.000500403	-1.30692	JK_CD63 down vs Untreated
4629	7901052	NR_001457 // SNORD38B // small nucleolar RNA, C/D box 38B // 1p34.1 // 94163 /// ENST00	SNORD38B	NR_001457	0.268197	1.27422	JK_CD63 up vs Untreated
11338	7968234	NR_002575 // SNORA27 // small nucleolar RNA, H/ACA box 27 // 13q12.2 // 619499 /// ENST	SNORA27	NR_002575	0.0266543	-1.33044	JK_CD63 down vs Untreated
5858	7913357	NM_001113347 // ECE1 // endothelin converting enzyme 1 // 1p36.1 // 1889 /// NM_0011133	ECE1	NM_001113347	0.459369	-1.02294	JK_CD63 down vs Untreated
21356	8068713	NM_001144925 // MX1 // MX dynamin-like GTPase 1 // 21q22.3 // 4599 /// NM_001178046 //	MX1	NM_001144925	0.000125001	-1.41603	JK_CD63 down vs Untreated
8158	7937020	NM_001145966 // MKI67 // marker of proliferation Ki-67 // 10q26.2 // 4288 /// NM_002417	MKI67	NM_001145966	0.0373757	-1.36449	JK_CD63 down vs Untreated
15105	8005951	NR_000013 // SNORD42B // small nucleolar RNA, C/D box 42B // 17q11 // 26808 /// ENST000	SNORD42B	NR_000013	0.912674	1.01551	JK_CD63 up vs Untreated
31261	8164215	NR_002449 // SNORA65 // small nucleolar RNA, H/ACA box 65 // 9q34 // 26783 /// ENST0000	SNORA65	NR_002449	0.113905	1.41456	JK_CD63 up vs Untreated
4305	7897803	NM_000302 // PLOD1 // procollagen-lysine, 2-oxoglutarate 5-dioxygenase 1 // 1p36.22 //	PLOD1	NM_000302	0.0324767	-1.08753	JK_CD63 down vs Untreated
26002	8114548	---		---	0.210034	1.05009	JK_CD63 up vs Untreated
21355	8068697	NM_002463 // MX2 // MX dynamin-like GTPase 2 // 21q22.3 // 4600 /// XM_005260983 // MX2	MX2	NM_002463	5.64075e-05	-1.83978	JK_CD63 down vs Untreated
31266	8164269	NM_000118 // ENG // endoglin // 9q34.11 // 2022 /// NM_001114753 // ENG // endoglin //	ENG	NM_000118	0.00430785	-1.18189	JK_CD63 down vs Untreated
10934	7963786	NM_002205 // ITGA5 // integrin alpha 5 // 12q11-q13 // 3678 /// ENST00000293379 // ITGA	ITGA5	NM_002205	0.434931	-1.0298	JK_CD63 down vs Untreated
10469	7958895	NM_006187 // OAS3 // 2-5-oligoadenylate synthetase 3 // 12q24.2 // 4940 /// XM_00525388	OAS3	NM_006187	0.000760125	-1.52925	JK_CD63 down vs Untreated
29177	8144669	NM_001287742 // FDFT1 // farnesyl-diphosphate farnesyltransferase 1 // 8p23.1-p22 // 22	FDFT1	NM_001287742	0.000931474	1.68436	JK_CD63 up vs Untreated
4793	7902687	NM_001554 // CYR61 // cysteine-rich, angiogenic inducer, 61 // 1p22.3 // 3491 /// ENST0	CYR61	NM_001554	0.0278261	-1.14797	JK_CD63 down vs Untreated
10594	7960340	NM_001243088 // FOXM1 // forkhead box M1 // 12p13 // 2305 /// NM_001243089 // FOXM1 //	FOXM1	NM_001243088	0.00870263	-1.3895	JK_CD63 down vs Untreated
17155	8026875	NR_000012 // SNORA68 // small nucleolar RNA, H/ACA box 68 // 19p13 // 26780 /// ENST000	SNORA68	NR_000012	0.57139	-1.07093	JK_CD63 down vs Untreated
5488	7909789	NM_001135599 // TGFB2 // transforming growth factor beta 2 // 1q41 // 7042 /// NM_00323	TGFB2	NM_001135599	0.00245521	-1.52508	JK_CD63 down vs Untreated
10135	7955248	---		---	0.00847272	1.10886	JK_CD63 up vs Untreated
8320	7938329	NR_002962 // SNORA23 // small nucleolar RNA, H/ACA box 23 // 11p15.4 // 677808 /// ENST	SNORA23	NR_002962	0.506271	1.12577	JK_CD63 up vs Untreated
31125	8162729	NM_014788 // TRIM14 // tripartite motif containing 14 // 9q22.33 // 9830 /// NM_033219	TRIM14	NM_014788	0.00153087	-1.33923	JK_CD63 down vs Untreated
29744	8149774	NM_002318 // LOXL2 // lysyl oxidase-like 2 // 8p21.3 // 4017 /// ENST00000389131 // LOX	LOXL2	NM_002318	0.0304069	-1.18545	JK_CD63 down vs Untreated
23701	8092707	NM_001134418 // P3H2 // prolyl 3-hydroxylase 2 // 3q28 // 55214 /// NM_018192 // P3H2 /	P3H2	NM_001134418	0.000207552	-1.89987	JK_CD63 down vs Untreated
28601	8139456	NR_002952 // SNORA9 // small nucleolar RNA, H/ACA box 9 // 7p13 // 677798 /// ENST00000	SNORA9	NR_002952	0.854921	-1.03047	JK_CD63 down vs Untreated
7487	7929816	NM_005063 // SCD // stearoyl-CoA desaturase (delta-9-desaturase) // 10q24.31 // 6319 //	SCD	NM_005063	0.000120316	2.28825	JK_CD63 up vs Untreated
770	7893271	---		---	0.0483659	-1.18737	JK_CD63 down vs Untreated
11660	7971386	NM_001286272 // TPT1 // tumor protein, translationally-controlled 1 // 13q14 // 7178 //	TPT1	NM_001286272	0.053368	1.48193	JK_CD63 up vs Untreated
12904	7982597	NM_003246 // THBS1 // thrombospondin 1 // 15q15 // 7057 /// XM_011521970 // THBS1 // th	THBS1	NM_003246	0.87647	-1.00544	JK_CD63 down vs Untreated
15511	8010080	NR_004396 // SNORD1B // small nucleolar RNA, C/D box 1B // 17q25.1 // 677849 /// ENST00	SNORD1B	NR_004396	0.234645	1.14295	JK_CD63 up vs Untreated
7441	7929334	NM_001127182 // CEP55 // centrosomal protein 55kDa // 10q23.33 // 55165 /// NM_018131 /	CEP55	NM_001127182	0.0355535	-1.24679	JK_CD63 down vs Untreated
17762	8032749	NR_002602 // SNORD37 // small nucleolar RNA, C/D box 37 // 19p13.3 // 26812 /// ENST000	SNORD37	NR_002602	0.307817	1.15081	JK_CD63 up vs Untreated
6813	7923086	NM_001206846 // ASPM // abnormal spindle microtubule assembly // 1q31 // 259266 /// NM_	ASPM	NM_001206846	0.0253553	-1.4619	JK_CD63 down vs Untreated
14687	8001748	NR_002980 // SNORA50A // small nucleolar RNA, H/ACA box 50A // 16q21 // 677830 /// ENST	SNORA50A	NR_002980	0.8243	-1.04554	JK_CD63 down vs Untreated
32615	8176133	NM_000402 // G6PD // glucose-6-phosphate dehydrogenase // Xq28 // 2539 /// NM_001042351	G6PD	NM_000402	0.0331616	1.13552	JK_CD63 up vs Untreated
22132	8076223	NR_002439 // SNORD43 // small nucleolar RNA, C/D box 43 // 22q13 // 26807 /// ENST00000	SNORD43	NR_002439	0.00615447	1.17476	JK_CD63 up vs Untreated
4628	7901050	NR_001456 // SNORD38A // small nucleolar RNA, C/D box 38A // 1p34.1 // 94162 /// ENST00	SNORD38A	NR_001456	0.396757	1.12406	JK_CD63 up vs Untreated
3515	7896034	---		---	0.876809	1.01834	JK_CD63 up vs Untreated
32000	8170648	NM_001711 // BGN // biglycan // Xq28 // 633 /// ENST00000331595 // BGN // biglycan // X	BGN	NM_001711	0.172231	-1.12426	JK_CD63 down vs Untreated
21083	8066258	NR_002911 // SNORA71A // small nucleolar RNA, H/ACA box 71A // 20q11.23 // 26777 /// EN	SNORA71A	NR_002911	0.693224	1.04954	JK_CD63 up vs Untreated
28003	8133688	NR_002955 // SNORA14A // small nucleolar RNA, H/ACA box 14A // 7q11.23 // 677801 /// EN	SNORA14A	NR_002955	0.0189074	1.63728	JK_CD63 up vs Untreated
17076	8026106	NM_004343 // CALR // calreticulin // 19p13.3-p13.2 // 811 /// ENST00000316448 // CALR /	CALR	NM_004343	0.00695077	-1.17973	JK_CD63 down vs Untreated
28434	8137979	NM_001101 // ACTB // actin, beta // 7p22 // 60 /// XM_006715764 // ACTB // actin, beta	ACTB	NM_001101	0.447852	-1.03121	JK_CD63 down vs Untreated
15131	8006187	NM_024857 // ATAD5 // ATPase family, AAA domain containing 5 // 17q11.2 // 79915 /// XM	ATAD5	NM_024857	0.85478	-1.01248	JK_CD63 down vs Untreated
11946	7973896	NR_004400 // RNVU1-18 // RNA, variant U1 small nuclear 18 // 1q21.2 // 26863 /// NR_004	RNVU1-18	NR_004400	0.182577	1.0855	JK_CD63 up vs Untreated
12416	7978568	NR_004400 // RNVU1-18 // RNA, variant U1 small nuclear 18 // 1q21.2 // 26863 /// NR_004	RNVU1-18	NR_004400	0.182577	1.0855	JK_CD63 up vs Untreated
21194	8067279	NM_001336 // CTSZ // cathepsin Z // 20q13.32 // 1522 /// ENST00000217131 // CTSZ // cat	CTSZ	NM_001336	0.000782408	-1.24004	JK_CD63 down vs Untreated
5482	7909708	NM_016343 // CENPF // centromere protein F // 1q41 // 1063 /// XM_011509082 // CENPF //	CENPF	NM_016343	0.283819	-1.17538	JK_CD63 down vs Untreated
23187	8087485	NM_003335 // UBA7 // ubiquitin-like modifier activating enzyme 7 // 3p21 // 7318 /// XM	UBA7	NM_003335	0.0208101	-1.26057	JK_CD63 down vs Untreated
29008	8143327	NM_022750 // PARP12 // poly(ADP-ribose) polymerase family member 12 // 7q34 // 64761 //	PARP12	NM_022750	0.00321322	-1.17933	JK_CD63 down vs Untreated
10167	7955613	NM_005556 // KRT7 // keratin 7, type II // 12q13.13 // 3855 /// XM_011538325 // KRT7 //	KRT7	NM_005556	0.000283963	-1.44534	JK_CD63 down vs Untreated
22493	8080320	NM_001276293 // NISCH // nischarin // 3p21.1 // 11188 /// NM_001276294 // NISCH // nisc	NISCH	NM_001276293	0.625965	-1.01763	JK_CD63 down vs Untreated
11337	7968232	NR_002574 // SNORD102 // small nucleolar RNA, C/D box 102 // 13q12.2 // 26771 /// ENST0	SNORD102	NR_002574	0.455666	1.07444	JK_CD63 up vs Untreated
4804	7902810	NM_006769 // LMO4 // LIM domain only 4 // 1p22.3 // 8543 /// XM_005271291 // LMO4 // LI	LMO4	NM_006769	0.0261015	1.17028	JK_CD63 up vs Untreated
14158	7996264	NM_001795 // CDH5 // cadherin 5, type 2 (vascular endothelium) // 16q22.1 // 1003 /// X	CDH5	NM_001795	0.0377504	-1.09727	JK_CD63 down vs Untreated
11658	7971373	NM_001286272 // TPT1 // tumor protein, translationally-controlled 1 // 13q14 // 7178 //	TPT1	NM_001286272	0.343009	1.18836	JK_CD63 up vs Untreated
11816	7972750	NM_001303110 // COL4A1 // collagen, type IV, alpha 1 // 13q34 // 1282 /// NM_001845 //	COL4A1	NM_001303110	0.239112	-1.08325	JK_CD63 down vs Untreated
32907	8178489	NM_001098478 // HLA-F // major histocompatibility complex, class I, F // 6p21.3 // 3134	HLA-F	NM_001098478	0.00346705	-1.18267	JK_CD63 down vs Untreated
19083	8045321	NM_001277083 // POTEJ // POTE ankyrin domain family, member J // 2q21.1 // 653781 /// X	POTEJ	NM_001277083	0.00563867	-1.15714	JK_CD63 down vs Untreated
18193	8037205	NM_001024912 // CEACAM1 // carcinoembryonic antigen-related cell adhesion molecule 1 (b	CEACAM1	NM_001024912	0.00126193	-1.64727	JK_CD63 down vs Untreated
14116	7995793	NR_001447 // MT1L // metallothionein 1L (gene/pseudogene) // 16q13 // 4500 /// ENST0000	MT1L	NR_001447	0.596767	-1.03987	JK_CD63 down vs Untreated
8313	7938291	NR_002580 // SNORA3A // small nucleolar RNA, H/ACA box 3A // 11p15 // 619562 /// ENST00	SNORA3A	NR_002580	0.36476	1.23774	JK_CD63 up vs Untreated
18564	8040473	NM_004040 // RHOB // ras homolog family member B // 2p24 // 388 /// ENST00000272233 //	RHOB	NM_004040	0.000376329	-1.2804	JK_CD63 down vs Untreated
10966	7964248	NR_002737 // SNORD59A // small nucleolar RNA, C/D box 59A // 12p13.3 // 26789 /// ENST0	SNORD59A	NR_002737	0.146717	1.25684	JK_CD63 up vs Untreated
23174	8087337	NM_002292 // LAMB2 // laminin, beta 2 (laminin S) // 3p21 // 3913 /// XM_005265127 // L	LAMB2	NM_002292	0.682677	-1.02244	JK_CD63 down vs Untreated
11521	7970033	NM_001846 // COL4A2 // collagen, type IV, alpha 2 // 13q34 // 1284 /// ENST00000360467	COL4A2	NM_001846	0.119272	-1.1107	JK_CD63 down vs Untreated
12583	7980152	NM_000428 // LTBP2 // latent transforming growth factor beta binding protein 2 // 14q24	LTBP2	NM_000428	0.542799	-1.03715	JK_CD63 down vs Untreated
18605	8040843	NM_001306079 // CAD // carbamoyl-phosphate synthetase 2, aspartate transcarbamylase, an	CAD	NM_001306079	0.338816	1.04488	JK_CD63 up vs Untreated
16897	8024111	NM_001303499 // CNN2 // calponin 2 // 19p13.3 // 1265 /// NM_001303501 // CNN2 // calpo	CNN2	NM_001303499	0.000820742	-1.33041	JK_CD63 down vs Untreated
6109	7916112	NM_002867 // RAB3B // RAB3B, member RAS oncogene family // 1p32-p31 // 5865 /// XM_0115	RAB3B	NM_002867	0.0220342	-1.23699	JK_CD63 down vs Untreated
27126	8124901	NM_001098478 // HLA-F // major histocompatibility complex, class I, F // 6p21.3 // 3134	HLA-F	NM_001098478	0.00240078	-1.18358	JK_CD63 down vs Untreated
3962	7896484	---		---	0.794458	1.02101	JK_CD63 up vs Untreated
22880	8084064	---		---	0.000992016	-1.39637	JK_CD63 down vs Untreated
15043	8005547	NR_003271 // SNORD3B-1 // small nucleolar RNA, C/D box 3B-1 // 17p11.2 // 26851 /// NR_	SNORD3B-1	NR_003271	0.00229351	2.67562	JK_CD63 up vs Untreated
15045	8005553	NR_003271 // SNORD3B-1 // small nucleolar RNA, C/D box 3B-1 // 17p11.2 // 26851 /// NR_	SNORD3B-1	NR_003271	0.00229351	2.67562	JK_CD63 up vs Untreated
15784	8013323	NR_003271 // SNORD3B-1 // small nucleolar RNA, C/D box 3B-1 // 17p11.2 // 26851 /// NR_	SNORD3B-1	NR_003271	0.00229351	2.67562	JK_CD63 up vs Untreated
15785	8013325	NR_003271 // SNORD3B-1 // small nucleolar RNA, C/D box 3B-1 // 17p11.2 // 26851 /// NR_	SNORD3B-1	NR_003271	0.00229351	2.67562	JK_CD63 up vs Untreated
15787	8013329	NR_003271 // SNORD3B-1 // small nucleolar RNA, C/D box 3B-1 // 17p11.2 // 26851 /// NR_	SNORD3B-1	NR_003271	0.00229351	2.67562	JK_CD63 up vs Untreated
20142	8056045	---		---	0.820707	-1.03518	JK_CD63 down vs Untreated
19332	8047778	NR_002589 // SNORD51 // small nucleolar RNA, C/D box 51 // 2q33 // 26798 /// uc002vbi.1	SNORD51	NR_002589	0.542887	-1.07738	JK_CD63 down vs Untreated
29053	8143684	NM_004911 // PDIA4 // protein disulfide isomerase family A, member 4 // 7q35 // 9601 //	PDIA4	NM_004911	0.625711	-1.03075	JK_CD63 down vs Untreated
6244	7917548	NM_207398 // GBP7 // guanylate binding protein 7 // 1p22.2 // 388646 /// ENST0000029467	GBP7	NM_207398	0.00191611	-1.27241	JK_CD63 down vs Untreated
17499	8030366	NR_000018 // SNORD35A // small nucleolar RNA, C/D box 35A // 19q13.3 // 26816 /// ENST0	SNORD35A	NR_000018	0.634039	1.0844	JK_CD63 up vs Untreated
6596	7920875	NR_003005 // SCARNA4 // small Cajal body-specific RNA 4 // 1q22 // 677771 /// ENST00000	SCARNA4	NR_003005	0.0523743	1.54078	JK_CD63 up vs Untreated
2677	7895192	---		---	0.68992	-1.02745	JK_CD63 down vs Untreated
22494	8080344	NM_015136 // STAB1 // stabilin 1 // 3p21.1 // 23166 /// XM_005264973 // STAB1 // stabil	STAB1	NM_015136	0.216341	-1.09681	JK_CD63 down vs Untreated
698	7893199	---		---	0.968581	-1.00239	JK_CD63 down vs Untreated
19541	8050102	NM_001256477 // CMPK2 // cytidine monophosphate (UMP-CMP) kinase 2, mitochondrial // 2p	CMPK2	NM_001256477	0.000740568	-1.47072	JK_CD63 down vs Untreated
22464	8079896	NM_004186 // SEMA3F // sema domain, immunoglobulin domain (Ig), short basic domain, sec	SEMA3F	NM_004186	0.530001	1.03283	JK_CD63 up vs Untreated
17878	8034217	NM_000121 // EPOR // erythropoietin receptor // 19p13.3-p13.2 // 2057 /// NR_033663 //	EPOR	NM_000121	0.00155819	1.35286	JK_CD63 up vs Untreated
14952	8004506	NR_002918 // SNORA48 // small nucleolar RNA, H/ACA box 48 // 17p13.1 // 652965 /// ENST	SNORA48	NR_002918	0.731364	-1.03041	JK_CD63 down vs Untreated
20745	8062981	NM_001184728 // PIGT // phosphatidylinositol glycan anchor biosynthesis class T // 20q1	PIGT	NM_001184728	0.00948692	-1.09337	JK_CD63 down vs Untreated
20527	8060758	NM_000311 // PRNP // prion protein // 20p13 // 5621 /// NM_001080121 // PRNP // prion p	PRNP	NM_000311	0.0973875	1.1326	JK_CD63 up vs Untreated
30292	8154836	NR_003573 // ANXA2P2 // annexin A2 pseudogene 2 // 9p13 // 304 /// M62898 // ANXA2P2 //	ANXA2P2	NR_003573	0.0124204	-1.10066	JK_CD63 down vs Untreated
24745	8102643	NM_001237 // CCNA2 // cyclin A2 // 4q27 // 890 /// ENST00000274026 // CCNA2 // cyclin A	CCNA2	NM_001237	0.0451819	-1.27406	JK_CD63 down vs Untreated
14381	7998666	NR_002326 // SNORA64 // small nucleolar RNA, H/ACA box 64 // 16p13.3 // 26784 /// ENST0	SNORA64	NR_002326	0.0530439	-1.37277	JK_CD63 down vs Untreated
5933	7914216	NR_003035 // SNORA16A // small nucleolar RNA, H/ACA box 16A // 1p35.3 // 692073 /// ENS	SNORA16A	NR_003035	0.15877	1.32172	JK_CD63 up vs Untreated
13817	7992646	NM_001198569 // ATP6V0C // ATPase, H+ transporting, lysosomal 16kDa, V0 subunit c // 16	ATP6V0C	NM_001198569	0.00156563	-1.14653	JK_CD63 down vs Untreated
20678	8062312	NM_006097 // MYL9 // myosin light chain 9 // 20q11.23 // 10398 /// NM_181526 // MYL9 //	MYL9	NM_006097	0.00792889	-1.27391	JK_CD63 down vs Untreated
27190	8125713	NM_003190 // TAPBP // TAP binding protein (tapasin) // 6p21.3 // 6892 /// NM_172208 //	TAPBP	NM_003190	0.0272539	-1.13052	JK_CD63 down vs Untreated
23461	8090433	NM_001003794 // MGLL // monoglyceride lipase // 3q21.3 // 11343 /// NM_001256585 // MGL	MGLL	NM_001003794	8.62856e-05	1.24262	JK_CD63 up vs Untreated
22293	8078091	NM_001291694 // NR2C2 // nuclear receptor subfamily 2, group C, member 2 // 3p25 // 718	NR2C2	NM_001291694	0.0170387	-1.12376	JK_CD63 down vs Untreated
11163	7966213	NM_052845 // MMAB // methylmalonic aciduria (cobalamin deficiency) cblB type // 12q24 /	MMAB	NM_052845	0.00914812	1.36116	JK_CD63 up vs Untreated
14344	7998267	NM_001005920 // JMJD8 // jumonji domain containing 8 // 16p13.3 // 339123 /// XM_005255	JMJD8	NM_001005920	0.0341805	-1.18695	JK_CD63 down vs Untreated
13540	7989768	---		---	0.141339	1.11917	JK_CD63 up vs Untreated
13960	7994109	NM_005030 // PLK1 // polo-like kinase 1 // 16p12.2 // 5347 /// ENST00000300093 // PLK1	PLK1	NM_005030	0.027355	-1.38003	JK_CD63 down vs Untreated
336	7892835	---		---	0.244365	-1.1469	JK_CD63 down vs Untreated
17580	8031047	NM_001020818 // MYADM // myeloid-associated differentiation marker // 19q13.42 // 91663	MYADM	NM_001020818	0.000908081	-1.33466	JK_CD63 down vs Untreated
4364	7898375	NR_004400 // RNVU1-18 // RNA, variant U1 small nuclear 18 // 1q21.2 // 26863 /// NR_004	RNVU1-18	NR_004400	0.197175	1.09231	JK_CD63 up vs Untreated
4368	7898411	NR_004400 // RNVU1-18 // RNA, variant U1 small nuclear 18 // 1q21.2 // 26863 /// NR_004	RNVU1-18	NR_004400	0.197175	1.09231	JK_CD63 up vs Untreated
5814	7912800	NR_004400 // RNVU1-18 // RNA, variant U1 small nuclear 18 // 1q21.2 // 26863 /// NR_004	RNVU1-18	NR_004400	0.197175	1.09231	JK_CD63 up vs Untreated
5820	7912850	NR_004400 // RNVU1-18 // RNA, variant U1 small nuclear 18 // 1q21.2 // 26863 /// NR_004	RNVU1-18	NR_004400	0.197175	1.09231	JK_CD63 up vs Untreated
6455	7919576	NR_004400 // RNVU1-18 // RNA, variant U1 small nuclear 18 // 1q21.2 // 26863 /// NR_004	RNVU1-18	NR_004400	0.197175	1.09231	JK_CD63 up vs Untreated
30835	8160295	NR_003009 // SCARNA8 // small Cajal body-specific RNA 8 // 9p22.1 // 677776 /// ENST000	SCARNA8	NR_003009	0.137397	1.28528	JK_CD63 up vs Untreated
13525	7989619	NM_000942 // PPIB // peptidylprolyl isomerase B (cyclophilin B) // 15q21-q22 // 5479 //	PPIB	NM_000942	0.00089677	-1.25216	JK_CD63 down vs Untreated
25341	8108301	NM_005733 // KIF20A // kinesin family member 20A // 5q31 // 10112 /// XR_948224 // KIF2	KIF20A	NM_005733	0.0395727	-1.53513	JK_CD63 down vs Untreated
22894	8084213	---		---	0.0672905	1.30258	JK_CD63 up vs Untreated
19465	8049246	NM_001017915 // INPP5D // inositol polyphosphate-5-phosphatase D // 2q37.1 // 3635 ///	INPP5D	NM_001017915	0.060047	1.0979	JK_CD63 up vs Untreated
23502	8090823	NM_005630 // SLCO2A1 // solute carrier organic anion transporter family, member 2A1 //	SLCO2A1	NM_005630	0.00260886	-1.43143	JK_CD63 down vs Untreated
18645	8041447	NM_016441 // CRIM1 // cysteine rich transmembrane BMP regulator 1 (chordin-like) // 2p2	CRIM1	NM_016441	0.236957	-1.08233	JK_CD63 down vs Untreated
4858	7903358	NM_001078 // VCAM1 // vascular cell adhesion molecule 1 // 1p32-p31 // 7412 /// NM_0011	VCAM1	NM_001078	0.000603874	-1.55708	JK_CD63 down vs Untreated
32181	8172358	NM_004182 // UXT // ubiquitously expressed prefoldin like chaperone // Xp11.23-p11.22 /	UXT	NM_004182	0.585798	-1.05833	JK_CD63 down vs Untreated
32478	8175016	NM_017413 // APLN // apelin // Xq25 // 8862 /// ENST00000429967 // APLN // apelin // Xq	APLN	NM_017413	0.109383	1.10517	JK_CD63 up vs Untreated
20843	8063923	NM_016354 // SLCO4A1 // solute carrier organic anion transporter family, member 4A1 //	SLCO4A1	NM_016354	0.12047	1.06413	JK_CD63 up vs Untreated
21147	8066822	NM_001161841 // SULF2 // sulfatase 2 // 20q13.12 // 55959 /// NM_018837 // SULF2 // sul	SULF2	NM_001161841	0.0176925	-1.23973	JK_CD63 down vs Untreated
14151	7996219	NM_001130487 // NDRG4 // NDRG family member 4 // 16q21 // 65009 /// NM_001242833 // NDR	NDRG4	NM_001130487	0.00297999	-1.22852	JK_CD63 down vs Untreated
9690	7951034	NR_002920 // SNORA8 // small nucleolar RNA, H/ACA box 8 // 11q21 // 654320 /// ENST0000	SNORA8	NR_002920	0.321288	1.17371	JK_CD63 up vs Untreated
10610	7960464	NM_000552 // VWF // von Willebrand factor // 12p13.3 // 7450 /// ENST00000261405 // VWF	VWF	NM_000552	0.809348	1.02373	JK_CD63 up vs Untreated
5145	7905986	NM_001135821 // FDPS // farnesyl diphosphate synthase // 1q22 // 2224 /// NM_001135822	FDPS	NM_001135821	0.00760327	1.49869	JK_CD63 up vs Untreated
9964	7953620	---		---	0.23811	1.16704	JK_CD63 up vs Untreated
31103	8162531	OTTHUMT00000053235 // MT1P1 // metallothionein 1 pseudogene 1 // 9q22.32 // 493987	MT1P1	OTTHUMT00000053235	0.00381247	-1.20369	JK_CD63 down vs Untreated
19030	8044961	NR_023343 // RNU4ATAC // RNA, U4atac small nuclear (U12-dependent splicing) // 2q14.2 /	RNU4ATAC	NR_023343	0.630567	1.07025	JK_CD63 up vs Untreated
8746	7942417	NM_014786 // ARHGEF17 // Rho guanine nucleotide exchange factor 17 // 11q13.4 // 9828 /	ARHGEF17	NM_014786	0.263038	1.07231	JK_CD63 up vs Untreated
15540	8010454	NM_001256071 // RNF213 // ring finger protein 213 // 17q25.3 // 57674 /// XM_005257545	RNF213	NM_001256071	0.183172	-1.11929	JK_CD63 down vs Untreated
28985	8143054	NM_001628 // AKR1B1 // aldo-keto reductase family 1, member B1 (aldose reductase) // 7q	AKR1B1	NM_001628	0.0895405	1.11669	JK_CD63 up vs Untreated
17479	8030133	NM_006184 // NUCB1 // nucleobindin 1 // 19q13.33 // 4924 /// ENST00000405315 // NUCB1 /	NUCB1	NM_006184	0.0965487	-1.09698	JK_CD63 down vs Untreated
30919	8161024	NR_003051 // RMRP // RNA component of mitochondrial RNA processing endoribonuclease //	RMRP	NR_003051	0.188394	1.1467	JK_CD63 up vs Untreated
33246	8180363	---		---	0.0667625	1.05733	JK_CD63 up vs Untreated
7691	7932130	---		---	0.213876	-1.07119	JK_CD63 down vs Untreated
26424	8118174	NM_004638 // PRRC2A // proline-rich coiled-coil 2A // 6p21.3 // 7916 /// NM_080686 // P	PRRC2A	NM_004638	0.0876295	-1.10778	JK_CD63 down vs Untreated
31922	8170135	NM_153834 // ADGRG4 // adhesion G protein-coupled receptor G4 // Xq26.3 // 139378 /// X	ADGRG4	NM_153834	0.00930025	-1.74151	JK_CD63 down vs Untreated
25992	8114468	NR_002913 // SNORD63 // small nucleolar RNA, C/D box 63 // 5q31.2 // 26785 /// ENST0000	SNORD63	NR_002913	0.68276	-1.08563	JK_CD63 down vs Untreated
4476	7899392	NR_002997 // SCARNA1 // small Cajal body-specific RNA 1 // 1p35.3 // 677774 /// ENST000	SCARNA1	NR_002997	0.457647	1.09846	JK_CD63 up vs Untreated
26425	8118207	NR_002971 // SNORA38 // small nucleolar RNA, H/ACA box 38 // 6p21.33 // 677820 /// ENST	SNORA38	NR_002971	0.391565	1.14921	JK_CD63 up vs Untreated
24279	8098195	NM_001017369 // MSMO1 // methylsterol monooxygenase 1 // 4q32-q34 // 6307 /// NM_006745	MSMO1	NM_001017369	0.00345065	2.32202	JK_CD63 up vs Untreated
12594	7980309	NM_007176 // C14orf1 // chromosome 14 open reading frame 1 // 14q24.3 // 11161 /// ENST	C14orf1	NM_007176	0.165117	1.17805	JK_CD63 up vs Untreated
25372	8108629	NR_026704 // VTRNA1-2 // vault RNA 1-2 // 5q31.3 // 56663 /// uc011czw.1 // VTRNA1-2 //	VTRNA1-2	NR_026704	0.637251	1.07758	JK_CD63 up vs Untreated
29724	8149590	---		---	0.00915156	-1.24356	JK_CD63 down vs Untreated
9519	7949412	NM_001130144 // LTBP3 // latent transforming growth factor beta binding protein 3 // 11	LTBP3	NM_001130144	0.0460979	-1.1697	JK_CD63 down vs Untreated
16358	8019263	NM_001185077 // ARHGDIA // Rho GDP dissociation inhibitor (GDI) alpha // 17q25.3 // 396	ARHGDIA	NM_001185077	0.00189105	-1.24147	JK_CD63 down vs Untreated
29203	8144874	AY176665 // NSAP11 // nervous system abundant protein 11 // 8p22 // 100131275	NSAP11	AY176665	0.00110589	-1.35145	JK_CD63 down vs Untreated
17364	8029006	NM_001278599 // AXL // AXL receptor tyrosine kinase // 19q13.1 // 558 /// NM_001699 //	AXL	NM_001278599	0.147407	-1.0931	JK_CD63 down vs Untreated
12306	7977454	ENST00000547848 // POTEG // POTE ankyrin domain family, member G // 14q11.2 // 404785 /	POTEG	ENST00000547848	0.0058152	-1.18194	JK_CD63 down vs Untreated
16097	8016336	NM_145798 // OSBPL7 // oxysterol binding protein-like 7 // 17q21 // 114881 /// XM_01152	OSBPL7	NM_145798	0.00499983	1.12473	JK_CD63 up vs Untreated
14686	8001746	NR_002978 // SNORA46 // small nucleolar RNA, H/ACA box 46 // 16q21 // 677827 /// ENST00	SNORA46	NR_002978	0.146277	1.37604	JK_CD63 up vs Untreated
30701	8158829	NM_013318 // PRRC2B // proline-rich coiled-coil 2B // 9q34.13 // 84726 /// ENST00000357	PRRC2B	NM_013318	0.369453	1.04072	JK_CD63 up vs Untreated
17162	8026971	NM_006332 // IFI30 // interferon, gamma-inducible protein 30 // 19p13.1 // 10437 /// EN	IFI30	NM_006332	0.000216317	-1.79222	JK_CD63 down vs Untreated
21840	8073522	NM_004599 // SREBF2 // sterol regulatory element binding transcription factor 2 // 22q1	SREBF2	NM_004599	0.000316216	1.4986	JK_CD63 up vs Untreated
32200	8172520	NM_001282142 // TFE3 // transcription factor binding to IGHM enhancer 3 // Xp11.22 // 7	TFE3	NM_001282142	0.934689	1.00345	JK_CD63 up vs Untreated
14127	7995866	NR_029680 // MIR138-2 // microRNA 138-2 // 16q13 // 406930 /// uc002ekc.3 // MIR138-2 /	MIR138-2	NR_029680	0.106088	-1.11306	JK_CD63 down vs Untreated
17913	8034544	NM_005809 // PRDX2 // peroxiredoxin 2 // 19p13.2 // 7001 /// ENST00000301522 // PRDX2 /	PRDX2	NM_005809	0.00173783	-1.16143	JK_CD63 down vs Untreated
21926	8074388	NM_001256534 // SLC25A1 // solute carrier family 25 (mitochondrial carrier; citrate tra	SLC25A1	NM_001256534	0.0231342	1.22854	JK_CD63 up vs Untreated
33151	8180268	---		---	0.00258572	2.08521	JK_CD63 up vs Untreated
4548	7900119	NM_005119 // THRAP3 // thyroid hormone receptor associated protein 3 // 1p34.3 // 9967	THRAP3	NM_005119	0.0525867	-1.08296	JK_CD63 down vs Untreated
8765	7942596	NM_001207014 // SERPINH1 // serpin peptidase inhibitor, clade H (heat shock protein 47)	SERPINH1	NM_001207014	0.00213264	-1.26429	JK_CD63 down vs Untreated
25099	8105741	NM_001164664 // MAST4 // microtubule associated serine/threonine kinase family member 4	MAST4	NM_001164664	0.000956218	-1.24966	JK_CD63 down vs Untreated
10017	7954061	---		---	0.804684	-1.01612	JK_CD63 down vs Untreated
11922	7973724	NM_025081 // NYNRIN // NYN domain and retroviral integrase containing // 14q12 // 57523	NYNRIN	NM_025081	0.065919	-1.16207	JK_CD63 down vs Untreated
21085	8066262	NR_003018 // SNORA71D // small nucleolar RNA, H/ACA box 71D // 20q11.23 // 677840 /// u	SNORA71D	NR_003018	0.158787	1.29266	JK_CD63 up vs Untreated
4608	7900792	NM_002840 // PTPRF // protein tyrosine phosphatase, receptor type, F // 1p34 // 5792 //	PTPRF	NM_002840	0.290492	-1.08403	JK_CD63 down vs Untreated
22125	8076176	NM_001303494 // CBX6 // chromobox homolog 6 // 22q13.1 // 23466 /// NM_014292 // CBX6 /	CBX6	NM_001303494	0.828306	-1.01309	JK_CD63 down vs Untreated
15351	8008321	NM_001288968 // ACSF2 // acyl-CoA synthetase family member 2 // 17q21.33 // 80221 /// N	ACSF2	NM_001288968	0.101246	1.0844	JK_CD63 up vs Untreated
18924	8043909	NM_002518 // NPAS2 // neuronal PAS domain protein 2 // 2q11.2 // 4862 /// XM_005263953	NPAS2	NM_002518	0.0960307	-1.11539	JK_CD63 down vs Untreated
9473	7948904	NR_002562 // SNORD28 // small nucleolar RNA, C/D box 28 // 11q13 // 9300 /// ENST000003	SNORD28	NR_002562	0.779501	1.04954	JK_CD63 up vs Untreated
16157	8016847	NM_005082 // TRIM25 // tripartite motif containing 25 // 17q23.2 // 7706 /// NR_037408	TRIM25	NM_005082	0.0642216	-1.12342	JK_CD63 down vs Untreated
27552	8129562	NM_001901 // CTGF // connective tissue growth factor // 6q23.1 // 1490 /// ENST00000367	CTGF	NM_001901	0.00729912	-1.2609	JK_CD63 down vs Untreated
5588	7910792	NM_001035 // RYR2 // ryanodine receptor 2 (cardiac) // 1q43 // 6262 /// XM_006711802 //	RYR2	NM_001035	0.0313194	-1.06704	JK_CD63 down vs Untreated
28772	8140864	NM_000786 // CYP51A1 // cytochrome P450, family 51, subfamily A, polypeptide 1 // 7q21.	CYP51A1	NM_000786	0.0107883	1.66072	JK_CD63 up vs Untreated
6475	7919642	NM_175065 // HIST2H2AB // histone cluster 2, H2ab // 1q21 // 317772 /// ENST00000331128	HIST2H2AB	NM_175065	0.000776026	-1.58899	JK_CD63 down vs Untreated
4222	7896822	NM_001305275 // AGRN // agrin // 1p36.33 // 375790 /// NM_198576 // AGRN // agrin // 1p	AGRN	NM_001305275	0.0645331	-1.22931	JK_CD63 down vs Untreated
7101	7925876	NM_001242339 // PFKP // phosphofructokinase, platelet // 10p15.3-p15.2 // 5214 /// NM_0	PFKP	NM_001242339	0.00124921	-1.1678	JK_CD63 down vs Untreated
9949	7953450	NM_014262 // P3H3 // prolyl 3-hydroxylase 3 // 12p13.31 // 10536 /// ENST00000290510 //	P3H3	NM_014262	0.568536	-1.03275	JK_CD63 down vs Untreated
14024	7994889	NM_001256829 // TMEM265 // transmembrane protein 265 // 16p // 100862671 /// NM_006662	TMEM265	NM_001256829	0.697182	-1.02881	JK_CD63 down vs Untreated
20722	8062766	NM_001278610 // MYBL2 // v-myb avian myeloblastosis viral oncogene homolog-like 2 // 20	MYBL2	NM_001278610	0.002898	-1.42421	JK_CD63 down vs Untreated
28216	8135990	NM_001127487 // FLNC // filamin C, gamma // 7q32-q35 // 2318 /// NM_001458 // FLNC // f	FLNC	NM_001127487	0.475326	1.04751	JK_CD63 up vs Untreated
33245	8180362	---		---	0.118755	1.05595	JK_CD63 up vs Untreated
25371	8108627	NR_026703 // VTRNA1-1 // vault RNA 1-1 // 5q31.3 // 56664 /// uc011czv.1 // VTRNA1-1 //	VTRNA1-1	NR_026703	0.185554	1.50921	JK_CD63 up vs Untreated
19149	8045860	NM_001005476 // PKP4 // plakophilin 4 // 2q24.1 // 8502 /// NM_001304969 // PKP4 // pla	PKP4	NM_001005476	0.023281	-1.18809	JK_CD63 down vs Untreated
10218	7956013	NM_001487 // BLOC1S1 // biogenesis of lysosomal organelles complex-1, subunit 1 // 12q1	BLOC1S1	NM_001487	0.275568	-1.07336	JK_CD63 down vs Untreated
33073	8180166	NM_003190 // TAPBP // TAP binding protein (tapasin) // 6p21.3 // 6892 /// NM_172208 //	TAPBP	NM_003190	0.0464599	-1.15029	JK_CD63 down vs Untreated
9669	7950864	NM_001014811 // ME3 // malic enzyme 3, NADP(+)-dependent, mitochondrial // 11cen-q22.3	ME3	NM_001014811	0.0449374	-1.12583	JK_CD63 down vs Untreated
24692	8102076	NM_001286734 // CENPE // centromere protein E // 4q24-q25 // 1062 /// NM_001813 // CENP	CENPE	NM_001286734	0.484289	-1.12287	JK_CD63 down vs Untreated
27501	8129037	---		---	0.86622	-1.01746	JK_CD63 down vs Untreated
21082	8066256	NR_002910 // SNORA71B // small nucleolar RNA, H/ACA box 71B // 20q11.23 // 26776 /// BX	SNORA71B	NR_002910	0.459594	1.13295	JK_CD63 up vs Untreated
13554	7989937	NM_001278562 // LCTL // lactase-like // 15q22.31 // 197021 /// NM_207338 // LCTL // lac	LCTL	NM_001278562	0.273865	-1.04239	JK_CD63 down vs Untreated
13906	7993371	NM_014287 // NOMO1 // NODAL modulator 1 // 16p13.11 // 23420 /// ENST00000287667 // NOM	NOMO1	NM_014287	0.139336	-1.10202	JK_CD63 down vs Untreated
13914	7993511	NM_014287 // NOMO1 // NODAL modulator 1 // 16p13.11 // 23420 /// ENST00000287667 // NOM	NOMO1	NM_014287	0.139336	-1.10202	JK_CD63 down vs Untreated
14497	7999791	NM_014287 // NOMO1 // NODAL modulator 1 // 16p13.11 // 23420 /// ENST00000287667 // NOM	NOMO1	NM_014287	0.139336	-1.10202	JK_CD63 down vs Untreated
8290	7938100	NM_000543 // SMPD1 // sphingomyelin phosphodiesterase 1, acid lysosomal // 11p15.4-p15.	SMPD1	NM_000543	0.583095	-1.0242	JK_CD63 down vs Untreated
32853	8178011	NM_004638 // PRRC2A // proline-rich coiled-coil 2A // 6p21.3 // 7916 /// NM_080686 // P	PRRC2A	NM_004638	0.206186	-1.07805	JK_CD63 down vs Untreated
19682	8051777	NM_004718 // COX7A2L // cytochrome c oxidase subunit VIIa polypeptide 2 like // 2p21 //	COX7A2L	NM_004718	0.856935	1.01264	JK_CD63 up vs Untreated
15539	8010426	NM_001256071 // RNF213 // ring finger protein 213 // 17q25.3 // 57674 /// NM_020954 //	RNF213	NM_001256071	0.472231	1.05669	JK_CD63 up vs Untreated
28737	8140443	NR_003262 // FDPSP2 // farnesyl diphosphate synthase pseudogene 2 // 7q11.23 // 619190	FDPSP2	NR_003262	0.0287029	1.29962	JK_CD63 up vs Untreated
12266	7977075	NR_002964 // SNORA28 // small nucleolar RNA, H/ACA box 28 // 14q32.32 // 677811 /// ENS	SNORA28	NR_002964	0.0634305	1.33	JK_CD63 up vs Untreated
1013	7893514	---		---	0.479448	1.10535	JK_CD63 up vs Untreated
1765	7894272	---		---	0.00770116	1.94349	JK_CD63 up vs Untreated
18516	8040080	NM_080657 // RSAD2 // radical S-adenosyl methionine domain containing 2 // 2p25.2 // 91	RSAD2	NM_080657	0.0176577	-1.74704	JK_CD63 down vs Untreated
6571	7920531	NM_001025107 // ADAR // adenosine deaminase, RNA-specific // 1q21.3 // 103 /// NM_00111	ADAR	NM_001025107	0.586135	-1.03263	JK_CD63 down vs Untreated
32023	8170921	NM_017514 // PLXNA3 // plexin A3 // Xq28 // 55558 /// XM_005274705 // PLXNA3 // plexin	PLXNA3	NM_017514	0.54631	-1.03855	JK_CD63 down vs Untreated
13564	7990033	NM_001105192 // TLE3 // transducin-like enhancer of split 3 // 15q22 // 7090 /// NM_001	TLE3	NM_001105192	0.00973813	-1.24393	JK_CD63 down vs Untreated
9443	7948612	NM_013402 // FADS1 // fatty acid desaturase 1 // 11q12.2-q13.1 // 3992 /// XM_011545022	FADS1	NM_013402	0.00722633	1.54037	JK_CD63 up vs Untreated
7012	7925182	NR_002956 // SNORA14B // small nucleolar RNA, H/ACA box 14B // 1q42.3 // 677802 /// ENS	SNORA14B	NR_002956	0.0182503	2.21682	JK_CD63 up vs Untreated
11220	7966878	NM_001206999 // CIT // citron rho-interacting serine/threonine kinase // 12q24 // 11113	CIT	NM_001206999	0.153799	-1.13736	JK_CD63 down vs Untreated
25807	8112883	NR_004845 // LOC644936 // actin, beta pseudogene // 5q14.1 // 644936 /// uc010jai.3 //	LOC644936	NR_004845	0.128729	-1.07764	JK_CD63 down vs Untreated
10965	7964246	NR_003046 // SNORD59B // small nucleolar RNA, C/D box 59B // 12q13.3 // 692090 /// uc00	SNORD59B	NR_003046	0.388499	1.16949	JK_CD63 up vs Untreated
14380	7998664	NR_002327 // SNORA10 // small nucleolar RNA, H/ACA box 10 // 16p13.3 // 574042 /// ENST	SNORA10	NR_002327	0.179277	1.32953	JK_CD63 up vs Untreated
18628	8041204	NR_002327 // SNORA10 // small nucleolar RNA, H/ACA box 10 // 16p13.3 // 574042 /// ENST	SNORA10	NR_002327	0.179277	1.32953	JK_CD63 up vs Untreated
24533	8100541	NM_001253835 // IGFBP7 // insulin like growth factor binding protein 7 // 4q12 // 3490	IGFBP7	NM_001253835	0.000171919	-1.29046	JK_CD63 down vs Untreated
15152	8006433	NM_002982 // CCL2 // chemokine (C-C motif) ligand 2 // 17q11.2-q12 // 6347 /// ENST0000	CCL2	NM_002982	0.0394889	-1.24155	JK_CD63 down vs Untreated
8735	7942300	NM_001039659 // IL18BP // interleukin 18 binding protein // 11q13 // 10068 /// NM_00103	IL18BP	NM_001039659	0.000837267	-1.44039	JK_CD63 down vs Untreated
24230	8097792	NM_001267699 // RPS3A // ribosomal protein S3A // 4q31.2-q31.3 // 6189 /// NR_000007 //	RPS3A	NM_001267699	0.11456	1.44917	JK_CD63 up vs Untreated
22084	8075728	NM_002473 // MYH9 // myosin, heavy chain 9, non-muscle // 22q13.1 // 4627 /// XM_011530	MYH9	NM_002473	0.702739	1.02085	JK_CD63 up vs Untreated
29544	8148280	NM_003129 // SQLE // squalene epoxidase // 8q24.1 // 6713 /// XM_011517246 // SQLE // s	SQLE	NM_003129	0.00295634	1.9856	JK_CD63 up vs Untreated
15063	8005661	NM_001033553 // SPECC1 // sperm antigen with calponin homology and coiled-coil domains	SPECC1	NM_001033553	0.00319661	-1.15893	JK_CD63 down vs Untreated
27623	8130403	---		---	0.646434	-1.03554	JK_CD63 down vs Untreated
4311	7897953	NR_003022 // SNORA59B // small nucleolar RNA, H/ACA box 59B // 17p11.2 // 677882 /// NR	SNORA59B	NR_003022	0.823438	-1.02311	JK_CD63 down vs Untreated
15053	8005626	NR_003022 // SNORA59B // small nucleolar RNA, H/ACA box 59B // 17p11.2 // 677882 /// NR	SNORA59B	NR_003022	0.823438	-1.02311	JK_CD63 down vs Untreated
25777	8112615	NM_001256574 // ENC1 // ectodermal-neural cortex 1 (with BTB domain) // 5q13 // 8507 //	ENC1	NM_001256574	0.0380414	-1.18528	JK_CD63 down vs Untreated
10977	7964360	NM_001178078 // STAT6 // signal transducer and activator of transcription 6, interleuki	STAT6	NM_001178078	0.0636128	-1.13425	JK_CD63 down vs Untreated
30723	8159006	NR_000017 // SNORD36B // small nucleolar RNA, C/D box 36B // 9q34 // 26814 /// ENST0000	SNORD36B	NR_000017	0.120513	1.47955	JK_CD63 up vs Untreated
28625	8139723	NR_003949 // FKBP9P1 // FK506 binding protein 9 pseudogene 1 // 7p11.1 // 360132 /// NR	FKBP9P1	NR_003949	0.0121758	-1.15733	JK_CD63 down vs Untreated
31058	8162117	NM_016548 // GOLM1 // golgi membrane protein 1 // 9q21.33 // 51280 /// NM_177937 // GOL	GOLM1	NM_016548	0.047954	-1.08928	JK_CD63 down vs Untreated
23974	8095376	---		---	0.0119669	-1.15599	JK_CD63 down vs Untreated
9213	7946579	NM_006691 // LYVE1 // lymphatic vessel endothelial hyaluronan receptor 1 // 11p15 // 10	LYVE1	NM_006691	0.454822	-1.15245	JK_CD63 down vs Untreated
16425	8019762	NM_000918 // P4HB // prolyl 4-hydroxylase, beta polypeptide // 17q25 // 5034 /// ENST00	P4HB	NM_000918	0.00139495	-1.24015	JK_CD63 down vs Untreated
28993	8143142	---		---	0.78266	-1.01055	JK_CD63 down vs Untreated
6742	7922406	ENST00000416952 // GAS5 // growth arrest-specific 5 (non-protein coding) // 1q25.1 // 6	GAS5	ENST00000416952	0.756426	1.04673	JK_CD63 up vs Untreated
9527	7949503	NM_016938 // EFEMP2 // EGF containing fibulin-like extracellular matrix protein 2 // 11	EFEMP2	NM_016938	0.00220215	-1.34595	JK_CD63 down vs Untreated
1611	7894115	---		---	0.00185902	1.45057	JK_CD63 up vs Untreated
21858	8073680	---		---	0.115478	1.98947	JK_CD63 up vs Untreated
20030	8055151	NM_001099771 // POTEF // POTE ankyrin domain family, member F // 2q21.1 // 728378 /// N	POTEF	NM_001099771	0.0466552	-1.11843	JK_CD63 down vs Untreated
28577	8139207	NM_002192 // INHBA // inhibin beta A // 7p15-p13 // 3624 /// ENST00000242208 // INHBA /	INHBA	NM_002192	0.0222607	-1.43086	JK_CD63 down vs Untreated
26384	8117777	NM_001098478 // HLA-F // major histocompatibility complex, class I, F // 6p21.3 // 3134	HLA-F	NM_001098478	0.0195913	-1.1584	JK_CD63 down vs Untreated
11649	7971296	NM_001002264 // EPSTI1 // epithelial stromal interaction 1 (breast) // 13q13.3 // 94240	EPSTI1	NM_001002264	0.0155577	-1.42808	JK_CD63 down vs Untreated
5941	7914282	NM_014654 // SDC3 // syndecan 3 // 1p35.2 // 9672 /// XM_011542462 // SDC3 // syndecan	SDC3	NM_014654	0.24079	-1.09874	JK_CD63 down vs Untreated
32528	8175369	NM_001173516 // MAP7D3 // MAP7 domain containing 3 // Xq26.3 // 79649 /// NM_001173517	MAP7D3	NM_001173516	0.0382967	-1.14815	JK_CD63 down vs Untreated
30703	8158862	NR_002914 // SNORD62A // small nucleolar RNA, C/D box 62A // 9q34.13 // 26786 /// NR_00	SNORD62A	NR_002914	0.520077	1.1221	JK_CD63 up vs Untreated
30704	8158864	NR_002914 // SNORD62A // small nucleolar RNA, C/D box 62A // 9q34.13 // 26786 /// NR_00	SNORD62A	NR_002914	0.520077	1.1221	JK_CD63 up vs Untreated
12907	7982663	NM_001128628 // PAK6 // p21 protein (Cdc42/Rac)-activated kinase 6 // 15q14 // 56924 //	PAK6	NM_001128628	0.0206429	-1.46552	JK_CD63 down vs Untreated
19909	8053840	---		---	0.270792	1.09208	JK_CD63 up vs Untreated
28242	8136248	NM_001253900 // MEST // mesoderm specific transcript // 7q32 // 4232 /// NM_001253901 /	MEST	NM_001253900	0.00178098	-1.48376	JK_CD63 down vs Untreated
13064	7984364	NM_001145102 // SMAD3 // SMAD family member 3 // 15q22.33 // 4088 /// NM_001145103 // S	SMAD3	NM_001145102	0.0119576	-1.22036	JK_CD63 down vs Untreated
22116	8076056	NM_001894 // CSNK1E // casein kinase 1, epsilon // 22q13.1 // 1454 /// NM_152221 // CSN	CSNK1E	NM_001894	0.0157189	-1.09385	JK_CD63 down vs Untreated
27375	8127563	NM_004370 // COL12A1 // collagen, type XII, alpha 1 // 6q12-q13 // 1303 /// NM_080645 /	COL12A1	NM_004370	0.51763	-1.07751	JK_CD63 down vs Untreated
20684	8062349	NM_001135771 // RPN2 // ribophorin II // 20q12-q13.1 // 6185 /// NM_002951 // RPN2 // r	RPN2	NM_001135771	0.0507956	-1.13495	JK_CD63 down vs Untreated
25185	8106743	NM_001126336 // VCAN // versican // 5q14.3 // 1462 /// NM_001164097 // VCAN // versican	VCAN	NM_001126336	0.0785128	-1.2731	JK_CD63 down vs Untreated
15090	8005785	NM_014238 // KSR1 // kinase suppressor of ras 1 // 17q11.2 // 8844 /// XM_006722151 //	KSR1	NM_014238	0.796299	-1.02047	JK_CD63 down vs Untreated
28736	8140433	NM_001099415 // POM121C // POM121 transmembrane nucleoporin C // 7q11.2 // 100101267 //	POM121C	NM_001099415	0.034245	-1.13477	JK_CD63 down vs Untreated
16357	8019250	NM_000918 // P4HB // prolyl 4-hydroxylase, beta polypeptide // 17q25 // 5034 /// ENST00	P4HB	NM_000918	0.0519864	-1.13964	JK_CD63 down vs Untreated
8810	7942941	NM_001156474 // CCDC81 // coiled-coil domain containing 81 // 11q14.2 // 60494 /// NM_0	CCDC81	NM_001156474	0.0936608	-1.11845	JK_CD63 down vs Untreated
31272	8164343	NM_001035254 // FAM102A // family with sequence similarity 102, member A // 9q34.11 //	FAM102A	NM_001035254	0.0136649	1.21154	JK_CD63 up vs Untreated
10243	7956269	---		---	0.0592695	-1.25399	JK_CD63 down vs Untreated
23781	8093539	NM_001042424 // WHSC1 // Wolf-Hirschhorn syndrome candidate 1 // 4p16.3 // 7468 /// NM_	WHSC1	NM_001042424	0.209738	1.06528	JK_CD63 up vs Untreated
9719	7951259	NM_002425 // MMP10 // matrix metallopeptidase 10 // 11q22.3 // 4319 /// ENST00000279441	MMP10	NM_002425	0.019771	-1.59086	JK_CD63 down vs Untreated
30922	8161056	NM_006289 // TLN1 // talin 1 // 9p13 // 7094 /// ENST00000314888 // TLN1 // talin 1 //	TLN1	NM_006289	0.928277	-1.0057	JK_CD63 down vs Untreated
7383	7928705	NM_001128309 // TSPAN14 // tetraspanin 14 // 10q23.1 // 81619 /// NM_030927 // TSPAN14	TSPAN14	NM_001128309	0.00931766	-1.21397	JK_CD63 down vs Untreated
27841	8132458	NM_031903 // MRPL32 // mitochondrial ribosomal protein L32 // 7p14 // 64983 /// XR_2420	MRPL32	NM_031903	0.4089	1.07964	JK_CD63 up vs Untreated
32963	8179049	NM_001098479 // HLA-F // major histocompatibility complex, class I, F // 6p21.3 // 3134	HLA-F	NM_001098479	0.038195	-1.16692	JK_CD63 down vs Untreated
25247	8107326	NR_002922 // SNORA13 // small nucleolar RNA, H/ACA box 13 // 5q22.2 // 654322 /// ENST0	SNORA13	NR_002922	0.780123	1.05311	JK_CD63 up vs Untreated
15562	8010768	---		---	0.0290694	-1.37281	JK_CD63 down vs Untreated
32608	8176026	NM_001110556 // FLNA // filamin A, alpha // Xq28 // 2316 /// NM_001456 // FLNA // filam	FLNA	NM_001110556	0.472316	1.04704	JK_CD63 up vs Untreated
21630	8071392	NM_001003891 // MED15 // mediator complex subunit 15 // 22q11.2 // 51586 /// NM_0012932	MED15	NM_001003891	0.447427	-1.04157	JK_CD63 down vs Untreated
15699	8012403	NM_001256834 // AURKB // aurora kinase B // 17p13.1 // 9212 /// NM_001284526 // AURKB /	AURKB	NM_001256834	0.0092571	-1.43311	JK_CD63 down vs Untreated
25512	8109999	NM_001031711 // ERGIC1 // endoplasmic reticulum-golgi intermediate compartment 1 // 5q3	ERGIC1	NM_001031711	0.330083	-1.04563	JK_CD63 down vs Untreated
659	7893160	---		---	0.00217936	-1.4561	JK_CD63 down vs Untreated
3934	7896456	---		---	0.014374	-1.44017	JK_CD63 down vs Untreated
24011	8095680	NM_000584 // CXCL8 // chemokine (C-X-C motif) ligand 8 // 4q13-q21 // 3576 /// ENST0000	CXCL8	NM_000584	0.0216856	-1.37284	JK_CD63 down vs Untreated
22858	8083887	NM_001185056 // CLDN11 // claudin 11 // 3q26.2-q26.3 // 5010 /// NM_005602 // CLDN11 //	CLDN11	NM_001185056	0.0616417	-1.27149	JK_CD63 down vs Untreated
15834	8013671	NM_006461 // SPAG5 // sperm associated antigen 5 // 17q11.2 // 10615 /// ENST0000032176	SPAG5	NM_006461	0.527083	1.09788	JK_CD63 up vs Untreated
4018	7896541	---		---	0.0991324	-1.07904	JK_CD63 down vs Untreated
6468	7919606	NM_001024599 // HIST2H2BF // histone cluster 2, H2bf // 1q21.2 // 440689 /// NM_0011613	HIST2H2BF	NM_001024599	0.0392833	-1.21595	JK_CD63 down vs Untreated
30256	8154512	NM_001040272 // ADAMTSL1 // ADAMTS like 1 // 9p21.3 // 92949 /// XM_011518063 // ADAMTS	ADAMTSL1	NM_001040272	0.00249511	1.22168	JK_CD63 up vs Untreated
33202	8180319	---		---	0.0804022	-1.10471	JK_CD63 down vs Untreated
15929	8014706	NM_007144 // PCGF2 // polycomb group ring finger 2 // 17q12 // 7703 /// XM_005257640 //	PCGF2	NM_007144	0.153213	-1.09863	JK_CD63 down vs Untreated
24146	8097056	NR_002963 // SNORA24 // small nucleolar RNA, H/ACA box 24 // 4q26 // 677809 /// ENST000	SNORA24	NR_002963	0.485271	1.1431	JK_CD63 up vs Untreated
12193	7976443	NM_001130080 // IFI27 // interferon, alpha-inducible protein 27 // 14q32 // 3429 /// NM	IFI27	NM_001130080	0.136302	-1.12557	JK_CD63 down vs Untreated
19317	8047635	XM_011511663 // NBEAL1 // neurobeachin like 1 // 2q33.2 // 65065 /// ENST00000460355 //	NBEAL1	XM_011511663	0.0487233	-1.12345	JK_CD63 down vs Untreated
14839	8003332	NM_002461 // MVD // mevalonate (diphospho) decarboxylase // 16q24.3 // 4597 /// XM_0115	MVD	NM_002461	0.00353211	1.49991	JK_CD63 up vs Untreated
3217	7895733	---		---	0.000918377	-2.09474	JK_CD63 down vs Untreated
25373	8108631	NR_026705 // VTRNA1-3 // vault RNA 1-3 // 5q31.3 // 56662 /// uc011czx.1 // VTRNA1-3 //	VTRNA1-3	NR_026705	0.706335	-1.07063	JK_CD63 down vs Untreated
15231	8007154	NM_021939 // FKBP10 // FK506 binding protein 10 // 17q21.2 // 60681 /// XM_011525099 //	FKBP10	NM_021939	0.0385566	-1.14218	JK_CD63 down vs Untreated
7973	7934842	NM_024756 // MMRN2 // multimerin 2 // 10q23.2 // 79812 /// XM_005270153 // MMRN2 // mul	MMRN2	NM_024756	0.625858	-1.03016	JK_CD63 down vs Untreated
5438	7909175	NM_001170637 // SRGAP2 // SLIT-ROBO Rho GTPase activating protein 2 // 1q32.1 // 23380	SRGAP2	NM_001170637	0.108928	-1.11579	JK_CD63 down vs Untreated
11675	7971535	---		---	0.00107097	-1.28695	JK_CD63 down vs Untreated
6234	7917468	---		---	0.065764	1.3531	JK_CD63 up vs Untreated
6599	7920912	NM_001304342 // UBQLN4 // ubiquilin 4 // 1q21 // 56893 /// NM_020131 // UBQLN4 // ubiqu	UBQLN4	NM_001304342	0.0109305	1.12129	JK_CD63 up vs Untreated
9578	7949971	NM_001031847 // CPT1A // carnitine palmitoyltransferase 1A (liver) // 11q13.2 // 1374 /	CPT1A	NM_001031847	0.0563022	-1.13651	JK_CD63 down vs Untreated
7922	7934299	---		---	0.34747	-1.06195	JK_CD63 down vs Untreated
24631	8101449	NM_001098540 // HPSE // heparanase // 4q21.3 // 10855 /// NM_001166498 // HPSE // hepar	HPSE	NM_001098540	0.00432467	1.62143	JK_CD63 up vs Untreated
19475	8049435	NM_014521 // SH3BP4 // SH3-domain binding protein 4 // 2q37.1-q37.2 // 23677 /// XM_011	SH3BP4	NM_014521	0.112254	-1.07782	JK_CD63 down vs Untreated
11834	7972946	NM_007368 // RASA3 // RAS p21 protein activator 3 // 13q34 // 22821 /// XM_005266196 //	RASA3	NM_007368	0.403922	-1.04025	JK_CD63 down vs Untreated
9761	7951604	NM_017589 // BTG4 // B-cell translocation gene 4 // 11q23 // 54766 /// XM_005271601 //	BTG4	NM_017589	0.345667	1.03805	JK_CD63 up vs Untreated
27711	8131179	NM_025250 // TTYH3 // tweety family member 3 // 7p22 // 80727 /// XM_011515535 // TTYH3	TTYH3	NM_025250	0.01083	1.12108	JK_CD63 up vs Untreated
6800	7922976	NM_000963 // PTGS2 // prostaglandin-endoperoxide synthase 2 (prostaglandin G/H synthase	PTGS2	NM_000963	0.0799876	-1.38506	JK_CD63 down vs Untreated
8926	7944082	NM_001001522 // TAGLN // transgelin // 11q23.2 // 6876 /// NM_003186 // TAGLN // transg	TAGLN	NM_001001522	0.013406	-1.4098	JK_CD63 down vs Untreated
15898	8014316	NM_001278736 // CCL5 // chemokine (C-C motif) ligand 5 // 17q12 // 6352 /// NM_002985 /	CCL5	NM_001278736	0.00328089	-1.56737	JK_CD63 down vs Untreated
4165	7896690	---		---	0.119601	1.10345	JK_CD63 up vs Untreated
28211	8135943	---		---	0.0684019	1.47803	JK_CD63 up vs Untreated
26851	8122554	NM_006834 // RAB32 // RAB32, member RAS oncogene family // 6q24.3 // 10981 /// ENST0000	RAB32	NM_006834	0.339856	1.07927	JK_CD63 up vs Untreated
15686	8012257	NM_000546 // TP53 // tumor protein p53 // 17p13.1 // 7157 /// NM_001126112 // TP53 // t	TP53	NM_000546	0.0131128	-1.15994	JK_CD63 down vs Untreated
9433	7948493	NM_016582 // SLC15A3 // solute carrier family 15 (oligopeptide transporter), member 3 /	SLC15A3	NM_016582	0.00444365	-1.64998	JK_CD63 down vs Untreated
20297	8058333	---		---	0.0147009	-1.34884	JK_CD63 down vs Untreated
971	7893472	---		---	0.914252	1.02415	JK_CD63 up vs Untreated
30119	8153002	NM_001135242 // NDRG1 // N-myc downstream regulated 1 // 8q24.3 // 10397 /// NM_0012584	NDRG1	NM_001135242	0.00208745	1.39057	JK_CD63 up vs Untreated
26732	8121418	NM_003080 // SMPD2 // sphingomyelin phosphodiesterase 2, neutral membrane (neutral sphi	SMPD2	NM_003080	0.00658442	-1.3377	JK_CD63 down vs Untreated
3219	7895735	---		---	0.349457	-1.17803	JK_CD63 down vs Untreated
5764	7912374	NM_003132 // SRM // spermidine synthase // 1p36-p22 // 6723 /// ENST00000376957 // SRM	SRM	NM_003132	0.00143986	-1.26939	JK_CD63 down vs Untreated
13823	7992692	NM_016333 // SRRM2 // serine/arginine repetitive matrix 2 // 16p13.3 // 23524 /// XM_00	SRRM2	NM_016333	0.43908	-1.05667	JK_CD63 down vs Untreated
25721	8112176	---		---	0.89022	1.0235	JK_CD63 up vs Untreated
385	7892884	---		---	0.723835	1.01784	JK_CD63 up vs Untreated
3174	7895690	---		---	0.0070448	-1.23077	JK_CD63 down vs Untreated
1542	7894046	---		---	0.123413	-1.2137	JK_CD63 down vs Untreated
28855	8141688	NM_001084 // PLOD3 // procollagen-lysine, 2-oxoglutarate 5-dioxygenase 3 // 7q22 // 898	PLOD3	NM_001084	0.305775	-1.0676	JK_CD63 down vs Untreated
16426	8019765	NM_001185077 // ARHGDIA // Rho GDP dissociation inhibitor (GDI) alpha // 17q25.3 // 396	ARHGDIA	NM_001185077	0.00949415	-1.20242	JK_CD63 down vs Untreated
23122	8086517	NM_022842 // CDCP1 // CUB domain containing protein 1 // 3p21.31 // 64866 /// NM_178181	CDCP1	NM_022842	7.47341e-05	1.69087	JK_CD63 up vs Untreated
9471	7948900	NR_002561 // SNORD30 // small nucleolar RNA, C/D box 30 // 11q13 // 9299 /// ENST000003	SNORD30	NR_002561	0.572487	1.12144	JK_CD63 up vs Untreated
19501	8049665	---		---	0.302558	1.06727	JK_CD63 up vs Untreated
22514	8080714	NM_001164317 // FLNB // filamin B, beta // 3p14.3 // 2317 /// NM_001164318 // FLNB // f	FLNB	NM_001164317	0.0581124	1.09832	JK_CD63 up vs Untreated
4503	7899627	NM_001204414 // TINAGL1 // tubulointerstitial nephritis antigen-like 1 // 1p35.2 // 641	TINAGL1	NM_001204414	0.0808068	-1.11557	JK_CD63 down vs Untreated
24879	8103728	NM_001130688 // HMGB2 // high mobility group box 2 // 4q31 // 3148 /// NM_001130689 //	HMGB2	NM_001130688	0.0492216	-1.29446	JK_CD63 down vs Untreated
16428	8019778	NM_001184917 // PCYT2 // phosphate cytidylyltransferase 2, ethanolamine // 17q25.3 // 5	PCYT2	NM_001184917	0.019988	1.41793	JK_CD63 up vs Untreated
22518	8080804	NM_001128214 // KCTD6 // potassium channel tetramerization domain containing 6 // 3p14.	KCTD6	NM_001128214	0.386173	1.05455	JK_CD63 up vs Untreated
1325	7893827	---		---	0.593775	-1.04352	JK_CD63 down vs Untreated
2622	7895137	---		---	0.0143209	-1.20825	JK_CD63 down vs Untreated
22774	8083144	---		---	0.588378	1.03323	JK_CD63 up vs Untreated
7023	7925320	NM_002508 // NID1 // nidogen 1 // 1q43 // 4811 /// XM_011544195 // NID1 // nidogen 1 //	NID1	NM_002508	0.649453	1.0302	JK_CD63 up vs Untreated
5126	7905754	NM_001005855 // ATP8B2 // ATPase, aminophospholipid transporter, class I, type 8B, memb	ATP8B2	NM_001005855	9.92328e-05	1.20018	JK_CD63 up vs Untreated
16888	8024019	NM_002819 // PTBP1 // polypyrimidine tract binding protein 1 // 19p13.3 // 5725 /// NM_	PTBP1	NM_002819	0.00561591	-1.17968	JK_CD63 down vs Untreated
7653	7931754	NM_004508 // IDI1 // isopentenyl-diphosphate delta isomerase 1 // 10p15.3 // 3422 /// X	IDI1	NM_004508	0.0181672	1.67447	JK_CD63 up vs Untreated
19420	8048761	---		---	0.317921	-1.1011	JK_CD63 down vs Untreated
12316	7977511	NM_007110 // TEP1 // telomerase-associated protein 1 // 14q11.2 // 7011 /// XM_00526802	TEP1	NM_007110	0.602578	1.03168	JK_CD63 up vs Untreated
20503	8060501	NR_002981 // SNORA51 // small nucleolar RNA, H/ACA box 51 // 20p13 // 677831 /// ENST00	SNORA51	NR_002981	0.207117	-1.12562	JK_CD63 down vs Untreated
569	7893070	---		---	0.0200852	-1.2626	JK_CD63 down vs Untreated
22955	8084891	NM_153690 // FAM43A // family with sequence similarity 43, member A // 3q29 // 131583 /	FAM43A	NM_153690	0.170037	-1.07446	JK_CD63 down vs Untreated
12483	7979307	NM_001146015 // DLGAP5 // discs, large (Drosophila) homolog-associated protein 5 // 14q	DLGAP5	NM_001146015	0.532757	-1.13812	JK_CD63 down vs Untreated
16090	8016266	NM_001193465 // KANSL1 // KAT8 regulatory NSL complex subunit 1 // 17q21.31 // 284058 /	KANSL1	NM_001193465	0.201566	-1.0549	JK_CD63 down vs Untreated
12311	7977478	NM_001004714 // OR4K13 // olfactory receptor, family 4, subfamily K, member 13 // 14q11	OR4K13	NM_001004714	0.131383	1.0806	JK_CD63 up vs Untreated
8201	7937483	NR_002585 // SNORA52 // small nucleolar RNA, H/ACA box 52 // 11p15 // 619565 /// ENST00	SNORA52	NR_002585	0.382367	1.18645	JK_CD63 up vs Untreated
26005	8114572	NM_001945 // HBEGF // heparin-binding EGF-like growth factor // 5q23 // 1839 /// ENST00	HBEGF	NM_001945	0.0833867	-1.16726	JK_CD63 down vs Untreated
30832	8160276	---		---	0.418988	-1.06198	JK_CD63 down vs Untreated
24071	8096312	---		---	0.717799	-1.01398	JK_CD63 down vs Untreated
24014	8095697	NM_001511 // CXCL1 // chemokine (C-X-C motif) ligand 1 (melanoma growth stimulating act	CXCL1	NM_001511	0.00428724	-1.34115	JK_CD63 down vs Untreated
3568	7896089	---		---	0.00255343	-1.45436	JK_CD63 down vs Untreated
217	7892716	---		---	0.825377	1.03944	JK_CD63 up vs Untreated
28734	8140420	NR_003262 // FDPSP2 // farnesyl diphosphate synthase pseudogene 2 // 7q11.23 // 619190	FDPSP2	NR_003262	0.0364877	1.29634	JK_CD63 up vs Untreated
33034	8179731	NM_001098479 // HLA-F // major histocompatibility complex, class I, F // 6p21.3 // 3134	HLA-F	NM_001098479	0.0282618	-1.17617	JK_CD63 down vs Untreated
30246	8154388	---		---	0.593666	1.04961	JK_CD63 up vs Untreated
15953	8014974	NM_001067 // TOP2A // topoisomerase (DNA) II alpha // 17q21.2 // 7153 /// XM_005257632	TOP2A	NM_001067	0.357158	-1.18405	JK_CD63 down vs Untreated
25849	8113130	NM_001002796 // MCTP1 // multiple C2 domains, transmembrane 1 // 5q15 // 79772 /// NM_0	MCTP1	NM_001002796	0.0333739	-1.32658	JK_CD63 down vs Untreated
5807	7912706	NM_004431 // EPHA2 // EPH receptor A2 // 1p36 // 1969 /// ENST00000358432 // EPHA2 // E	EPHA2	NM_004431	0.751482	-1.02029	JK_CD63 down vs Untreated
13077	7984540	NM_001281301 // KIF23 // kinesin family member 23 // 15q23 // 9493 /// NM_004856 // KIF	KIF23	NM_001281301	0.0788231	-1.34088	JK_CD63 down vs Untreated
7281	7927694	NM_001143774 // PHYHIPL // phytanoyl-CoA 2-hydroxylase interacting protein-like // 10q1	PHYHIPL	NM_001143774	0.277897	1.06368	JK_CD63 up vs Untreated
13550	7989915	NM_001289986 // TIPIN // TIMELESS interacting protein // 15q22.31 // 54962 /// NM_01785	TIPIN	NM_001289986	0.0308425	-1.24593	JK_CD63 down vs Untreated
2827	7895342	---		---	0.215767	-1.13189	JK_CD63 down vs Untreated
3082	7895598	---		---	0.00361401	-1.46283	JK_CD63 down vs Untreated
18173	8037005	NM_000660 // TGFB1 // transforming growth factor beta 1 // 19q13.1 // 7040 /// XM_01152	TGFB1	NM_000660	0.194867	-1.10992	JK_CD63 down vs Untreated
32533	8175432	NR_002735 // SNORD61 // small nucleolar RNA, C/D box 61 // Xq26.3 // 26787 /// ENST0000	SNORD61	NR_002735	0.658384	1.14291	JK_CD63 up vs Untreated
20986	8065353	NM_000361 // THBD // thrombomodulin // 20p11.2 // 7056 /// ENST00000377103 // THBD // t	THBD	NM_000361	0.0217476	1.20112	JK_CD63 up vs Untreated
26387	8117813	NM_001098478 // HLA-F // major histocompatibility complex, class I, F // 6p21.3 // 3134	HLA-F	NM_001098478	0.0520658	-1.14831	JK_CD63 down vs Untreated
30264	8154620	---		---	0.518121	-1.07787	JK_CD63 down vs Untreated
11242	7967117	NM_001261825 // OASL // 2-5-oligoadenylate synthetase-like // 12q24.2 // 8638 /// NM_00	OASL	NM_001261825	0.0177622	-1.51997	JK_CD63 down vs Untreated
21025	8065612	NM_001256798 // NOL4L // nucleolar protein 4-like // 20q11.21 // 140688 /// NM_080616 /	NOL4L	NM_001256798	0.022718	-1.1486	JK_CD63 down vs Untreated
28554	8139031	---		---	0.144491	-1.11663	JK_CD63 down vs Untreated
23972	8095362	---		---	0.0447903	-1.12584	JK_CD63 down vs Untreated
20520	8060705	NM_001206491 // MAVS // mitochondrial antiviral signaling protein // 20p13 // 57506 ///	MAVS	NM_001206491	0.0327698	-1.15504	JK_CD63 down vs Untreated
1951	7894460	---		---	0.00509225	-1.28734	JK_CD63 down vs Untreated
7597	7931097	NM_002775 // HTRA1 // HtrA serine peptidase 1 // 10q26.3 // 5654 /// ENST00000368984 //	HTRA1	NM_002775	0.00915846	-1.2413	JK_CD63 down vs Untreated
8018	7935270	NM_001114094 // BLNK // B-cell linker // 10q23.2-q23.33 // 29760 /// NM_001258440 // BL	BLNK	NM_001114094	0.112552	1.11103	JK_CD63 up vs Untreated
8621	7940924	NM_000932 // PLCB3 // phospholipase C, beta 3 (phosphatidylinositol-specific) // 11q13	PLCB3	NM_000932	0.0134531	1.12895	JK_CD63 up vs Untreated
671	7893172	---		---	0.449807	-1.18489	JK_CD63 down vs Untreated
441	7892940	---		---	0.00144725	-1.54794	JK_CD63 down vs Untreated
22773	8083142	---		---	0.631761	1.02423	JK_CD63 up vs Untreated
13228	7986068	NM_000057 // BLM // Bloom syndrome, RecQ helicase-like // 15q26.1 // 641 /// NM_0012872	BLM	NM_000057	0.0969276	-1.17098	JK_CD63 down vs Untreated
6824	7923189	NM_001305792 // KIF14 // kinesin family member 14 // 1q32.1 // 9928 /// NM_014875 // KI	KIF14	NM_001305792	0.910278	-1.01002	JK_CD63 down vs Untreated
20246	8057620	NM_000393 // COL5A2 // collagen, type V, alpha 2 // 2q14-q32 // 1290 /// XM_011510573 /	COL5A2	NM_000393	0.924313	-1.009	JK_CD63 down vs Untreated
16360	8019280	NM_001184917 // PCYT2 // phosphate cytidylyltransferase 2, ethanolamine // 17q25.3 // 5	PCYT2	NM_001184917	0.0561599	1.30553	JK_CD63 up vs Untreated
31515	8166659	---		---	0.906535	1.00943	JK_CD63 up vs Untreated
25694	8111941	NM_001098272 // HMGCS1 // 3-hydroxy-3-methylglutaryl-CoA synthase 1 (soluble) // 5p14-p	HMGCS1	NM_001098272	0.00518706	2.99126	JK_CD63 up vs Untreated
28379	8137464	---		---	0.146708	1.2449	JK_CD63 up vs Untreated
22898	8084232	NM_018023 // YEATS2 // YEATS domain containing 2 // 3q27.1 // 55689 /// XM_005247597 //	YEATS2	NM_018023	0.20989	-1.09672	JK_CD63 down vs Untreated
12927	7982889	NM_001243142 // NUSAP1 // nucleolar and spindle associated protein 1 // 15q15.1 // 5120	NUSAP1	NM_001243142	0.0518839	-1.24666	JK_CD63 down vs Untreated
24062	8096224	NM_001166693 // AFF1 // AF4/FMR2 family, member 1 // 4q21 // 4299 /// NM_001313959 // A	AFF1	NM_001166693	0.101191	-1.12531	JK_CD63 down vs Untreated
23280	8088560	NM_182920 // ADAMTS9 // ADAM metallopeptidase with thrombospondin type 1 motif 9 // 3p1	ADAMTS9	NM_182920	0.00106621	1.55633	JK_CD63 up vs Untreated
14953	8004508	NR_002912 // SNORA67 // small nucleolar RNA, H/ACA box 67 // 17p13.1 // 26781 /// ENST0	SNORA67	NR_002912	0.424335	1.13974	JK_CD63 up vs Untreated
24623	8101357	BC052613 // RPS6P6 // ribosomal protein S6 pseudogene // 4q21.22 // 728131	RPS6P6	BC052613	0.00073853	1.53167	JK_CD63 up vs Untreated
23967	8095341	---		---	0.0435312	-1.23379	JK_CD63 down vs Untreated
21262	8067963	---		---	0.0786628	-1.09317	JK_CD63 down vs Untreated
27990	8133540	---		---	0.378105	-1.06473	JK_CD63 down vs Untreated
28718	8140249	---		---	0.378105	-1.06473	JK_CD63 down vs Untreated
19468	8049299	NR_003006 // SCARNA6 // small Cajal body-specific RNA 6 // 2q37.1 // 677772 /// ENST000	SCARNA6	NR_003006	0.348267	1.18096	JK_CD63 up vs Untreated
30721	8158998	NM_000972 // RPL7A // ribosomal protein L7a // 9q34 // 6130 /// NR_000016 // SNORD36C /	RPL7A	NM_000972	0.512718	1.12299	JK_CD63 up vs Untreated
10016	7954055	NM_001130415 // APOLD1 // apolipoprotein L domain containing 1 // 12p13.1 // 81575 ///	APOLD1	NM_001130415	0.125047	1.16626	JK_CD63 up vs Untreated
5862	7913450	NM_001291860 // HSPG2 // heparan sulfate proteoglycan 2 // 1p36.1-p34 // 3339 /// NM_00	HSPG2	NM_001291860	0.585968	-1.06275	JK_CD63 down vs Untreated
31850	8169445	---		---	0.00369156	-1.25934	JK_CD63 down vs Untreated
16692	8022320	NM_001135865 // NPIPB5 // nuclear pore complex interacting protein family, member B5 //	NPIPB5	NM_001135865	0.947746	-1.00472	JK_CD63 down vs Untreated
19012	8044804	NM_001079862 // DBI // diazepam binding inhibitor (GABA receptor modulator, acyl-CoA bi	DBI	NM_001079862	0.291275	1.17689	JK_CD63 up vs Untreated
10470	7958913	NM_001032731 // OAS2 // 2-5-oligoadenylate synthetase 2 // 12q24.2 // 4939 /// NM_00253	OAS2	NM_001032731	0.0387726	-1.30637	JK_CD63 down vs Untreated
25979	8114287	NM_004598 // SPOCK1 // sparc/osteonectin, cwcv and kazal-like domains proteoglycan (tes	SPOCK1	NM_004598	0.0773421	-1.20464	JK_CD63 down vs Untreated
6245	7917561	NM_052941 // GBP4 // guanylate binding protein 4 // 1p22.2 // 115361 /// ENST0000035575	GBP4	NM_052941	0.0757074	-1.51398	JK_CD63 down vs Untreated
6446	7919556	NR_004400 // RNVU1-18 // RNA, variant U1 small nuclear 18 // 1q21.2 // 26863 /// NR_004	RNVU1-18	NR_004400	0.592791	-1.06414	JK_CD63 down vs Untreated
3050	7895566	---		---	0.013912	1.40559	JK_CD63 up vs Untreated
21578	8070961	NM_001001438 // LSS // lanosterol synthase (2,3-oxidosqualene-lanosterol cyclase) // 21	LSS	NM_001001438	0.00217601	1.81446	JK_CD63 up vs Untreated
9941	7953383	NR_004387 // SCARNA10 // small Cajal body-specific RNA 10 // 12p13.31 // 692148 /// ENS	SCARNA10	NR_004387	0.0248497	1.50762	JK_CD63 up vs Untreated
33044	8179827	NM_001287593 // CLIC1 // chloride intracellular channel 1 // 6p21.3 // 1192 /// NM_0012	CLIC1	NM_001287593	0.294858	1.10506	JK_CD63 up vs Untreated
23262	8088415	NM_001076778 // FAM107A // family with sequence similarity 107, member A // 3p21.1 // 1	FAM107A	NM_001076778	0.00879028	1.20114	JK_CD63 up vs Untreated
15832	8013641	NM_033198 // PIGS // phosphatidylinositol glycan anchor biosynthesis class S // 17p13.2	PIGS	NM_033198	0.0305117	-1.19767	JK_CD63 down vs Untreated
975	7893476	---		---	0.0243095	-1.17999	JK_CD63 down vs Untreated
18674	8041781	NM_001430 // EPAS1 // endothelial PAS domain protein 1 // 2p21-p16 // 2034 /// XM_01153	EPAS1	NM_001430	0.25932	1.03951	JK_CD63 up vs Untreated
8308	7938258	OTTHUMT00000471836 // OR10AB1P // olfactory receptor, family 10, subfamily AB, member 1	OR10AB1P	OTTHUMT00000471836	0.609051	1.02169	JK_CD63 up vs Untreated
7422	7929065	NM_001270927 // IFIT1 // interferon-induced protein with tetratricopeptide repeats 1 //	IFIT1	NM_001270927	0.029465	-1.47038	JK_CD63 down vs Untreated
32602	8175947	NM_005334 // HCFC1 // host cell factor C1 // Xq28 // 3054 /// XM_006724815 // HCFC1 //	HCFC1	NM_005334	0.379263	-1.07663	JK_CD63 down vs Untreated
407	7892906	---		---	0.00949743	-1.1972	JK_CD63 down vs Untreated
15044	8005549	NM_001129778 // GRAPL // GRB2-related adaptor protein-like // 17p11.2 // 400581 /// XM_	GRAPL	NM_001129778	0.0774058	-1.21809	JK_CD63 down vs Untreated
8978	7944716	---		---	0.126869	1.89891	JK_CD63 up vs Untreated
24366	8098995	NM_006454 // MXD4 // MAX dimerization protein 4 // 4p16.3 // 10608 /// XM_011513388 //	MXD4	NM_006454	0.237693	1.07199	JK_CD63 up vs Untreated
31685	8168146	NM_012310 // KIF4A // kinesin family member 4A // Xq13.1 // 24137 /// XM_011530893 // K	KIF4A	NM_012310	0.269216	-1.24776	JK_CD63 down vs Untreated
27835	8132404	NM_001282446 // YAE1D1 // Yae1 domain containing 1 // 7p14.1 // 57002 /// ENST000004320	YAE1D1	NM_001282446	0.0607406	1.21029	JK_CD63 up vs Untreated
6064	7915592	NR_002755 // RNU5D-1 // RNA, U5D small nuclear 1 // 1p34.1 // 26830 /// M77838 // RNU5D	RNU5D-1	NR_002755	0.678482	-1.02634	JK_CD63 down vs Untreated
27587	8129943	---		---	0.623677	1.02583	JK_CD63 up vs Untreated
24332	8098705	---		---	0.322415	-1.05167	JK_CD63 down vs Untreated
14264	7997489	NM_002661 // PLCG2 // phospholipase C, gamma 2 (phosphatidylinositol-specific) // 16q24	PLCG2	NM_002661	0.97154	1.00288	JK_CD63 up vs Untreated
13107	7984871	NM_001127190 // CSK // c-src tyrosine kinase // 15q24.1 // 1445 /// NM_004383 // CSK //	CSK	NM_001127190	0.39846	1.0385	JK_CD63 up vs Untreated
20957	8065136	NM_001042576 // RRBP1 // ribosome binding protein 1 // 20p12 // 6238 /// NM_004587 // R	RRBP1	NM_001042576	0.111247	-1.11993	JK_CD63 down vs Untreated
8638	7941148	NM_001277233 // TM7SF2 // transmembrane 7 superfamily member 2 // 11q13 // 7108 /// NM_	TM7SF2	NM_001277233	0.126826	1.23964	JK_CD63 up vs Untreated
27423	8128079	NM_080743 // SRSF12 // serine/arginine-rich splicing factor 12 // 6q15 // 135295 /// XM	SRSF12	NM_080743	0.016182	1.14734	JK_CD63 up vs Untreated
23652	8092224	---		---	0.264	1.1271	JK_CD63 up vs Untreated
25411	8109001	NM_001127698 // SPINK5 // serine peptidase inhibitor, Kazal type 5 // 5q32 // 11005 ///	SPINK5	NM_001127698	0.303715	-1.05873	JK_CD63 down vs Untreated
6595	7920873	NR_002974 // SNORA80E // small nucleolar RNA, H/ACA box 80E // 1q22 // 677823 /// ENST0	SNORA80E	NR_002974	0.130804	1.33274	JK_CD63 up vs Untreated
12478	7979241	NM_001202 // BMP4 // bone morphogenetic protein 4 // 14q22-q23 // 652 /// NM_130850 //	BMP4	NM_001202	0.0133929	-1.42871	JK_CD63 down vs Untreated
2433	7894947	---		---	0.106938	-1.40569	JK_CD63 down vs Untreated
11449	7969360	---		---	0.716535	1.029	JK_CD63 up vs Untreated
21792	8072979	NM_001301129 // POLR2F // polymerase (RNA) II (DNA directed) polypeptide F // 22q13.1 /	POLR2F	NM_001301129	0.00826189	-1.21485	JK_CD63 down vs Untreated
2883	7895398	---		---	0.0573191	-1.29972	JK_CD63 down vs Untreated
20356	8058869	NM_001308022 // TNS1 // tensin 1 // 2q35-q36 // 7145 /// NM_001308023 // TNS1 // tensin	TNS1	NM_001308022	0.693759	-1.0201	JK_CD63 down vs Untreated
4626	7901046	NR_000015 // SNORD55 // small nucleolar RNA, C/D box 55 // 1p34.1 // 26811 /// ENST0000	SNORD55	NR_000015	0.99601	1.00086	JK_CD63 up vs Untreated
32908	8178498	NM_001098478 // HLA-F // major histocompatibility complex, class I, F // 6p21.3 // 3134	HLA-F	NM_001098478	0.0271273	-1.18599	JK_CD63 down vs Untreated
23561	8091456	---		---	0.257632	-1.05783	JK_CD63 down vs Untreated
25216	8107094	---		---	0.0162526	-1.19701	JK_CD63 down vs Untreated
15933	8014755	NR_002576 // SNORA21 // small nucleolar RNA, H/ACA box 21 // 17q12 // 619505 /// ENST00	SNORA21	NR_002576	0.995393	1.00114	JK_CD63 up vs Untreated
1498	7894002	---		---	0.00105785	-1.79869	JK_CD63 down vs Untreated
4419	7898856	---		---	0.394823	-1.09096	JK_CD63 down vs Untreated
14424	7999044	NM_001079846 // CREBBP // CREB binding protein // 16p13.3 // 1387 /// NM_004380 // CREB	CREBBP	NM_001079846	0.123266	-1.12891	JK_CD63 down vs Untreated
10869	7963187	NM_001113546 // LIMA1 // LIM domain and actin binding 1 // 12q13 // 51474 /// NM_001113	LIMA1	NM_001113546	0.00998613	-1.24728	JK_CD63 down vs Untreated
9137	7946019	NM_001005164 // OR52E2 // olfactory receptor, family 52, subfamily E, member 2 // 11p15	OR52E2	NM_001005164	0.353895	-1.03702	JK_CD63 down vs Untreated
23623	8091991	NM_001205194 // MECOM // MDS1 and EVI1 complex locus // 3q26.2 // 2122 /// NM_004991 //	MECOM	NM_001205194	0.0648358	-1.14418	JK_CD63 down vs Untreated
22933	8084732	NM_022147 // RTP4 // receptor (chemosensory) transporter protein 4 // 3q27.3 // 64108 /	RTP4	NM_022147	0.026465	-1.49259	JK_CD63 down vs Untreated
25351	8108420	NR_002915 // SNORA74A // small nucleolar RNA, H/ACA box 74A // 5q31.2 // 26821 /// ENST	SNORA74A	NR_002915	0.139424	1.35126	JK_CD63 up vs Untreated
17166	8027002	NM_004864 // GDF15 // growth differentiation factor 15 // 19p13.11 // 9518 /// ENST0000	GDF15	NM_004864	0.00105243	-1.37729	JK_CD63 down vs Untreated
1733	7894239	---		---	0.900848	-1.00999	JK_CD63 down vs Untreated
22968	8084951	NM_198565 // NRROS // negative regulator of reactive oxygen species // 3q29 // 375387 /	NRROS	NM_198565	0.0657809	1.19643	JK_CD63 up vs Untreated
27127	8124911	NM_001098478 // HLA-F // major histocompatibility complex, class I, F // 6p21.3 // 3134	HLA-F	NM_001098478	0.0280171	-1.1854	JK_CD63 down vs Untreated
3626	7896147	---		---	0.0579264	1.19893	JK_CD63 up vs Untreated
22143	8076307	NM_001278651 // RANGAP1 // Ran GTPase activating protein 1 // 22q13 // 5905 /// NM_0028	RANGAP1	NM_001278651	0.134685	-1.08812	JK_CD63 down vs Untreated
11224	7967002	NM_001080855 // PXN // paxillin // 12q24.31 // 5829 /// NM_001243756 // PXN // paxillin	PXN	NM_001080855	0.541746	-1.03709	JK_CD63 down vs Untreated
14030	7994981	NM_152288 // ORAI3 // ORAI calcium release-activated calcium modulator 3 // 16p11.2 //	ORAI3	NM_152288	0.589316	1.05274	JK_CD63 up vs Untreated
20490	8060353	NM_006462 // RBCK1 // RanBP-type and C3HC4-type zinc finger containing 1 // 20p13 // 10	RBCK1	NM_006462	0.273354	-1.06723	JK_CD63 down vs Untreated
30316	8155048	NM_001135999 // RUSC2 // RUN and SH3 domain containing 2 // 9p13.3 // 9853 /// NM_01480	RUSC2	NM_001135999	0.436362	-1.05899	JK_CD63 down vs Untreated
28785	8141016	NM_001271003 // TFPI2 // tissue factor pathway inhibitor 2 // 7q22 // 7980 /// NM_00127	TFPI2	NM_001271003	0.0713303	-1.33343	JK_CD63 down vs Untreated
25592	8110755	NM_006598 // SLC12A7 // solute carrier family 12 (potassium/chloride transporter), memb	SLC12A7	NM_006598	0.456306	1.05727	JK_CD63 up vs Untreated
30702	8158839	NM_013318 // PRRC2B // proline-rich coiled-coil 2B // 9q34.13 // 84726 /// ENST00000320	PRRC2B	NM_013318	0.274745	-1.07102	JK_CD63 down vs Untreated
2490	7895004	---		---	0.00112991	-1.56262	JK_CD63 down vs Untreated
19526	8049959	AK123321 // FLJ41327 // FLJ41327 protein // 2q37.3 // 401045	FLJ41327	AK123321	0.309012	-1.11577	JK_CD63 down vs Untreated
13392	7987772	NM_139265 // EHD4 // EH domain containing 4 // 15q11.1 // 30844 /// ENST00000220325 //	EHD4	NM_139265	0.69025	1.01653	JK_CD63 up vs Untreated
14038	7995069	NM_001170634 // FUS // FUS RNA binding protein // 16p11.2 // 2521 /// NM_001170937 // F	FUS	NM_001170634	0.107028	-1.15037	JK_CD63 down vs Untreated
26157	8116051	NM_004395 // DBN1 // drebrin 1 // 5q35.3 // 1627 /// NM_080881 // DBN1 // drebrin 1 //	DBN1	NM_004395	0.903722	1.00456	JK_CD63 up vs Untreated
27144	8125059	NM_001287593 // CLIC1 // chloride intracellular channel 1 // 6p21.3 // 1192 /// NM_0012	CLIC1	NM_001287593	0.29613	1.09977	JK_CD63 up vs Untreated
6361	7918768	NM_001256404 // DENND2C // DENN/MADD domain containing 2C // 1p13.2 // 163259 /// NM_19	DENND2C	NM_001256404	0.0267817	-1.08557	JK_CD63 down vs Untreated
29400	8146863	NM_001128204 // SULF1 // sulfatase 1 // 8q13.2 // 23213 /// NM_001128205 // SULF1 // su	SULF1	NM_001128204	0.170681	-1.23489	JK_CD63 down vs Untreated
32265	8173206	---		---	0.171836	-1.13584	JK_CD63 down vs Untreated
3731	7896252	---		---	0.113105	-1.13411	JK_CD63 down vs Untreated
32900	8178435	NM_003897 // IER3 // immediate early response 3 // 6p21.3 // 8870 /// ENST00000259874 /	IER3	NM_003897	0.000555306	-1.41558	JK_CD63 down vs Untreated
26912	8123137	NM_001303253 // ACAT2 // acetyl-CoA acetyltransferase 2 // 6q25.3 // 39 /// NM_005891 /	ACAT2	NM_001303253	0.0143316	2.39857	JK_CD63 up vs Untreated
19820	8053158	NM_001146158 // MOGS // mannosyl-oligosaccharide glucosidase // 2p13.1 // 7841 /// NM_0	MOGS	NM_001146158	0.844906	1.01445	JK_CD63 up vs Untreated
32825	8177725	NM_001098478 // HLA-F // major histocompatibility complex, class I, F // 6p21.3 // 3134	HLA-F	NM_001098478	0.0449467	-1.19068	JK_CD63 down vs Untreated
32961	8179034	NM_001098478 // HLA-F // major histocompatibility complex, class I, F // 6p21.3 // 3134	HLA-F	NM_001098478	0.0449467	-1.19068	JK_CD63 down vs Untreated
27938	8133106	NR_002961 // SNORA22 // small nucleolar RNA, H/ACA box 22 // 7q11.21 // 677807 /// ENST	SNORA22	NR_002961	0.895927	-1.03433	JK_CD63 down vs Untreated
21782	8072876	NM_002305 // LGALS1 // lectin, galactoside-binding, soluble, 1 // 22q13.1 // 3956 /// E	LGALS1	NM_002305	0.57276	-1.04625	JK_CD63 down vs Untreated
24777	8102869	---		---	0.52765	1.04615	JK_CD63 up vs Untreated
4136	7896661	---		---	0.00121079	-2.13221	JK_CD63 down vs Untreated
5423	7908993	NM_005686 // SOX13 // SRY box 13 // 1q32 // 9580 /// XM_005245623 // SOX13 // SRY box 1	SOX13	NM_005686	0.0146854	-1.19743	JK_CD63 down vs Untreated
8600	7940711	NM_199337 // TMEM179B // transmembrane protein 179B // 11q12.3 // 374395 /// XM_0052739	TMEM179B	NM_199337	0.00160486	-1.3199	JK_CD63 down vs Untreated
1425	7893929	---		---	0.00858331	1.33287	JK_CD63 up vs Untreated
4182	7896707	---		---	0.634353	1.02962	JK_CD63 up vs Untreated
2647	7895162	---		---	0.998237	-1.00036	JK_CD63 down vs Untreated
10838	7962827	NR_002950 // SNORA2A // small nucleolar RNA, H/ACA box 2A // 12q13.11 // 677793 /// ENS	SNORA2A	NR_002950	0.0438825	1.68135	JK_CD63 up vs Untreated
12671	7981181	NR_003002 // SCARNA13 // small Cajal body-specific RNA 13 // 14q32.12 // 677768 /// NR_	SCARNA13	NR_003002	0.0960851	1.43015	JK_CD63 up vs Untreated
32919	8178598	NM_001287593 // CLIC1 // chloride intracellular channel 1 // 6p21.3 // 1192 /// NM_0012	CLIC1	NM_001287593	0.32123	1.10092	JK_CD63 up vs Untreated
493	7892992	---		---	0.0165456	-1.28265	JK_CD63 down vs Untreated
14553	8000537	NM_001135865 // NPIPB5 // nuclear pore complex interacting protein family, member B5 //	NPIPB5	NM_001135865	0.528466	-1.05083	JK_CD63 down vs Untreated
25001	8104727	---		---	0.542863	-1.04973	JK_CD63 down vs Untreated
22331	8078405	NM_138410 // CMTM7 // CKLF-like MARVEL transmembrane domain containing 7 // 3p22.3 // 1	CMTM7	NM_138410	0.258728	-1.0735	JK_CD63 down vs Untreated
23324	8088979	NM_016206 // VGLL3 // vestigial-like family member 3 // 3p12.1 // 389136 /// XM_0052647	VGLL3	NM_016206	0.0261917	-1.35074	JK_CD63 down vs Untreated
28126	8135069	NM_000602 // SERPINE1 // serpin peptidase inhibitor, clade E (nexin, plasminogen activa	SERPINE1	NM_000602	0.996956	-1.00022	JK_CD63 down vs Untreated
5307	7907572	NM_020318 // PAPPA2 // pappalysin 2 // 1q25.2 // 60676 /// NM_021936 // PAPPA2 // pappa	PAPPA2	NM_020318	0.77105	1.02639	JK_CD63 up vs Untreated
19533	8050007	NM_012293 // PXDN // peroxidasin // 2p25 // 7837 /// XM_005264707 // PXDN // peroxidasi	PXDN	NM_012293	0.944793	1.00358	JK_CD63 up vs Untreated
33201	8180318	---		---	0.0984485	-1.09201	JK_CD63 down vs Untreated
28880	8141950	NM_005045 // RELN // reelin // 7q22 // 5649 /// NM_173054 // RELN // reelin // 7q22 //	RELN	NM_005045	0.246798	-1.20619	JK_CD63 down vs Untreated
7119	7926096	NM_031923 // TAF3 // TATA box binding protein associated factor 3 // 10p15.1 // 83860 /	TAF3	NM_031923	0.135564	-1.07227	JK_CD63 down vs Untreated
14842	8003357	NM_001142864 // PIEZO1 // piezo-type mechanosensitive ion channel component 1 // 16q24.	PIEZO1	NM_001142864	0.4656	-1.05921	JK_CD63 down vs Untreated
24117	8096765	NM_000995 // RPL34 // ribosomal protein L34 // 4q25 // 6164 /// NM_033625 // RPL34 // r	RPL34	NM_000995	0.884301	1.02289	JK_CD63 up vs Untreated
33225	8180342	---		---	0.00247106	-1.18063	JK_CD63 down vs Untreated
3444	7895963	---		---	0.245439	-1.20757	JK_CD63 down vs Untreated
23364	8089293	---		---	0.41498	1.09697	JK_CD63 up vs Untreated
26812	8122142	NR_002434 // SNORD101 // small nucleolar RNA, C/D box 101 // 6q23.2 // 594837 /// ENST0	SNORD101	NR_002434	0.238361	1.11574	JK_CD63 up vs Untreated
24519	8100454	---		---	0.740014	-1.02209	JK_CD63 down vs Untreated
5385	7908595	---		---	0.19592	-1.0497	JK_CD63 down vs Untreated
17180	8027167	---		---	0.312176	-1.04516	JK_CD63 down vs Untreated
23318	8088919	NM_001145845 // ROBO1 // roundabout guidance receptor 1 // 3p12 // 6091 /// NM_002941 /	ROBO1	NM_001145845	0.233757	-1.07641	JK_CD63 down vs Untreated
9058	7945371	NM_021034 // IFITM3 // interferon induced transmembrane protein 3 // 11p15.5 // 10410 /	IFITM3	NM_021034	0.00777151	-1.35985	JK_CD63 down vs Untreated
5325	7907830	NM_001004128 // QSOX1 // quiescin Q6 sulfhydryl oxidase 1 // 1q24 // 5768 /// NM_002826	QSOX1	NM_001004128	0.483227	-1.04926	JK_CD63 down vs Untreated
9937	7953321	NM_001270987 // LTBR // lymphotoxin beta receptor (TNFR superfamily, member 3) // 12p13	LTBR	NM_001270987	0.280073	-1.06055	JK_CD63 down vs Untreated
12542	7979824	NM_001102 // ACTN1 // actinin, alpha 1 // 14q24|14q22-q24 // 87 /// NM_001130004 // ACT	ACTN1	NM_001102	0.910365	1.00522	JK_CD63 up vs Untreated
22371	8078918	NR_002324 // SNORA62 // small nucleolar RNA, H/ACA box 62 // 3p22.1 // 6044 /// ENST000	SNORA62	NR_002324	0.1201	1.80901	JK_CD63 up vs Untreated
20797	8063473	OTTHUMT00000079780 // RPL12P4 // ribosomal protein L12 pseudogene 4 // 20q13.2 // 11614	RPL12P4	OTTHUMT00000079780	0.0795167	-1.11933	JK_CD63 down vs Untreated
27826	8132318	NM_001284301 // ANLN // anillin actin binding protein // 7p15-p14 // 54443 /// NM_00128	ANLN	NM_001284301	0.118129	-1.46175	JK_CD63 down vs Untreated
19735	8052355	NM_001039348 // EFEMP1 // EGF containing fibulin-like extracellular matrix protein 1 //	EFEMP1	NM_001039348	0.206784	-1.07088	JK_CD63 down vs Untreated
22250	8077528	NM_001080517 // SETD5 // SET domain containing 5 // 3p25.3 // 55209 /// NM_001292043 //	SETD5	NM_001080517	0.211315	-1.09531	JK_CD63 down vs Untreated
22172	8076511	---		---	0.663516	-1.02607	JK_CD63 down vs Untreated
31993	8170590	NM_001129765 // NSDHL // NAD(P) dependent steroid dehydrogenase-like // Xq28 // 50814 /	NSDHL	NM_001129765	0.020032	1.53592	JK_CD63 up vs Untreated
21518	8070411	NR_026542 // B3GALT5-AS1 // B3GALT5 antisense RNA 1 // 21q22.2 // 114041 /// NR_026543	B3GALT5-AS1	NR_026542	0.370332	-1.05193	JK_CD63 down vs Untreated
12389	7978285	NM_001198568 // ADCY4 // adenylate cyclase 4 // 14q12 // 196883 /// NM_001198592 // ADC	ADCY4	NM_001198568	0.449869	-1.06276	JK_CD63 down vs Untreated
16329	8018972	NM_001243540 // CEP295NL // CEP295 N-terminal like // 17q25 // 100653515 /// NM_0012435	CEP295NL	NM_001243540	0.0317327	-1.43621	JK_CD63 down vs Untreated
15345	8008237	NM_002204 // ITGA3 // integrin alpha 3 // 17q21.33 // 3675 /// XM_005257308 // ITGA3 //	ITGA3	NM_002204	0.00956817	1.13914	JK_CD63 up vs Untreated
22633	8081590	NM_001134437 // PHLDB2 // pleckstrin homology-like domain, family B, member 2 // 3q13.2	PHLDB2	NM_001134437	0.109931	-1.19903	JK_CD63 down vs Untreated
26813	8122144	NR_002436 // SNORA33 // small nucleolar RNA, H/ACA box 33 // 6q23.2 // 594839 /// ENST0	SNORA33	NR_002436	0.164084	1.45034	JK_CD63 up vs Untreated
6447	7919560	NR_104076 // RNVU1-15 // RNA, variant U1 small nuclear 15 // 1q21.2 // 101954267 /// EN	RNVU1-15	NR_104076	0.497983	-1.08758	JK_CD63 down vs Untreated
13702	7991406	NM_001267580 // PRC1 // protein regulator of cytokinesis 1 // 15q26.1 // 9055 /// NM_00	PRC1	NM_001267580	0.25483	-1.20761	JK_CD63 down vs Untreated
18618	8041048	NM_005253 // FOSL2 // FOS-like antigen 2 // 2p23.3 // 2355 /// XM_005264231 // FOSL2 //	FOSL2	NM_005253	0.814539	1.01681	JK_CD63 up vs Untreated
10381	7957735	NR_029678 // MIR135A2 // microRNA 135a-2 // 12q23.1 // 406926 /// ENST00000384854 // MI	MIR135A2	NR_029678	0.117851	1.08541	JK_CD63 up vs Untreated
7943	7934533	NM_001007271 // DUSP13 // dual specificity phosphatase 13 // 10q22.2 // 51207 /// NM_00	DUSP13	NM_001007271	0.0950661	1.15219	JK_CD63 up vs Untreated
7435	7929258	NM_004523 // KIF11 // kinesin family member 11 // 10q24.1 // 3832 /// ENST00000260731 /	KIF11	NM_004523	0.99255	-1.00175	JK_CD63 down vs Untreated
1972	7894481	---		---	0.010505	-1.22247	JK_CD63 down vs Untreated
18823	8043114	NM_031283 // TCF7L1 // transcription factor 7-like 1 (T-cell specific, HMG-box) // 2p11	TCF7L1	NM_031283	0.00725316	-1.38538	JK_CD63 down vs Untreated
20805	8063526	NM_001012971 // FAM209A // family with sequence similarity 209, member A // 20q13.31 //	FAM209A	NM_001012971	0.0636671	-1.19842	JK_CD63 down vs Untreated
25301	8107887	NM_000758 // CSF2 // colony stimulating factor 2 (granulocyte-macrophage) // 5q31.1 //	CSF2	NM_000758	0.00234727	-1.26588	JK_CD63 down vs Untreated
10172	7955663	NM_015319 // TNS2 // tensin 2 // 12q13.13 // 23371 /// NM_170754 // TNS2 // tensin 2 //	TNS2	NM_015319	0.514084	-1.04404	JK_CD63 down vs Untreated
23483	8090591	NM_015103 // PLXND1 // plexin D1 // 3q22.1 // 23129 /// XM_011512588 // PLXND1 // plexi	PLXND1	NM_015103	0.425647	1.05098	JK_CD63 up vs Untreated
25622	8111122	---		---	0.0301317	1.13029	JK_CD63 up vs Untreated
21821	8073309	---		---	0.0207002	-1.67835	JK_CD63 down vs Untreated
33268	8180385	---		---	0.0207002	-1.67835	JK_CD63 down vs Untreated
19974	8054580	NM_001278616 // BUB1 // BUB1 mitotic checkpoint serine/threonine kinase // 2q14 // 699	BUB1	NM_001278616	0.441824	-1.1906	JK_CD63 down vs Untreated
17103	8026381	---		---	0.584833	1.06238	JK_CD63 up vs Untreated
7724	7932512	NM_022365 // DNAJC1 // DnaJ (Hsp40) homolog, subfamily C, member 1 // 10p12.31 // 64215	DNAJC1	NM_022365	0.646188	1.04044	JK_CD63 up vs Untreated
14119	7995806	ENST00000290705 // MT1A // metallothionein 1A // 16q13 // 4489 /// ENST00000622334 // M	MT1A	ENST00000290705	0.137117	-1.09485	JK_CD63 down vs Untreated
19426	8048864	NM_001130046 // CCL20 // chemokine (C-C motif) ligand 20 // 2q36.3 // 6364 /// NM_00459	CCL20	NM_001130046	0.358862	1.27208	JK_CD63 up vs Untreated
22212	8076998	NM_012401 // PLXNB2 // plexin B2 // 22q13.33 // 23654 /// XM_005261909 // PLXNB2 // ple	PLXNB2	NM_012401	0.552803	-1.03909	JK_CD63 down vs Untreated
10409	7958130	NM_003299 // HSP90B1 // heat shock protein 90kDa beta (Grp94), member 1 // 12q24.2-q24.	HSP90B1	NM_003299	0.171814	-1.12006	JK_CD63 down vs Untreated
33182	8180299	---		---	0.00574429	-1.2981	JK_CD63 down vs Untreated
30873	8160559	NM_014314 // DDX58 // DEAD (Asp-Glu-Ala-Asp) box polypeptide 58 // 9p12 // 23586 /// EN	DDX58	NM_014314	0.135554	-1.20784	JK_CD63 down vs Untreated
11057	7965110	---		---	0.01574	-1.49799	JK_CD63 down vs Untreated
20258	8057797	NM_004657 // SDPR // serum deprivation response // 2q32-q33 // 8436 /// ENST00000304141	SDPR	NM_004657	0.00598035	-1.34168	JK_CD63 down vs Untreated
14835	8003298	NM_003486 // SLC7A5 // solute carrier family 7 (amino acid transporter light chain, L s	SLC7A5	NM_003486	0.00277536	-1.31498	JK_CD63 down vs Untreated
14122	7995825	NM_001301272 // MT1F // metallothionein 1F // 16q13 // 4494 /// NM_005949 // MT1F // me	MT1F	NM_001301272	0.361378	-1.08254	JK_CD63 down vs Untreated
6128	7916356	NM_016126 // HSPB11 // heat shock protein family B (small), member 11 // 1p32 // 51668	HSPB11	NM_016126	0.133866	1.1813	JK_CD63 up vs Untreated
14242	7997239	NM_001135865 // NPIPB5 // nuclear pore complex interacting protein family, member B5 //	NPIPB5	NM_001135865	0.557196	-1.04686	JK_CD63 down vs Untreated
1223	7893725	---		---	0.00378187	-1.22668	JK_CD63 down vs Untreated
6056	7915529	NM_001190880 // HYI // hydroxypyruvate isomerase (putative) // 1p34.2 // 81888 /// NM_0	HYI	NM_001190880	0.00545954	-1.3104	JK_CD63 down vs Untreated
23074	8086051	NM_015551 // SUSD5 // sushi domain containing 5 // 3p22.3 // 26032 /// XM_005265034 //	SUSD5	NM_015551	0.00191592	-1.28985	JK_CD63 down vs Untreated
12525	7979710	NM_016445 // PLEK2 // pleckstrin 2 // 14q23.3 // 26499 /// XM_011536644 // PLEK2 // ple	PLEK2	NM_016445	0.0265378	1.15565	JK_CD63 up vs Untreated
16010	8015412	NM_002230 // JUP // junction plakoglobin // 17q21 // 3728 /// NM_021991 // JUP // junct	JUP	NM_002230	0.227975	-1.08072	JK_CD63 down vs Untreated
1680	7894186	---		---	0.625922	-1.03898	JK_CD63 down vs Untreated
9691	7951036	NR_003033 // SNORD5 // small nucleolar RNA, C/D box 5 // 11q21 // 692072 /// ENST000004	SNORD5	NR_003033	0.197006	1.48338	JK_CD63 up vs Untreated
33007	8179504	NM_001113182 // BRD2 // bromodomain containing 2 // 6p21.3 // 6046 /// NM_001199455 //	BRD2	NM_001113182	0.913576	-1.00536	JK_CD63 down vs Untreated
13965	7994187	NM_014494 // TNRC6A // trinucleotide repeat containing 6A // 16p11.2 // 27327 /// XM_00	TNRC6A	NM_014494	0.197561	-1.11117	JK_CD63 down vs Untreated
9927	7953218	NM_001130862 // RAD51AP1 // RAD51 associated protein 1 // 12p13.2-p13.1 // 10635 /// NM	RAD51AP1	NM_001130862	0.849058	1.02896	JK_CD63 up vs Untreated
32112	8171758	NR_023358 // SCARNA9L // small Cajal body-specific RNA 9-like // Xp22.12 // 100158262 /	SCARNA9L	NR_023358	0.366316	1.19677	JK_CD63 up vs Untreated
13916	7993580	NM_001277323 // NPIPA3 // nuclear pore complex interacting protein family, member A3 //	NPIPA3	NM_001277323	0.218097	-1.15539	JK_CD63 down vs Untreated
28251	8136347	NM_004342 // CALD1 // caldesmon 1 // 7q33 // 800 /// NM_033138 // CALD1 // caldesmon 1	CALD1	NM_004342	0.0739039	-1.10719	JK_CD63 down vs Untreated
20181	8056710	NM_001085447 // CCDC173 // coiled-coil domain containing 173 // 2q31.1 // 129881 /// XM	CCDC173	NM_001085447	0.000277137	1.22018	JK_CD63 up vs Untreated
21440	8069676	NM_006988 // ADAMTS1 // ADAM metallopeptidase with thrombospondin type 1 motif 1 // 21q	ADAMTS1	NM_006988	0.00036861	1.42266	JK_CD63 up vs Untreated
15393	8008784	NM_018304 // PRR11 // proline rich 11 // 17q22 // 55771 /// ENST00000262293 // PRR11 //	PRR11	NM_018304	0.460049	-1.09004	JK_CD63 down vs Untreated
22365	8078857	NM_001105513 // TTC21A // tetratricopeptide repeat domain 21A // 3p22.2 // 199223 /// N	TTC21A	NM_001105513	0.0017773	1.23156	JK_CD63 up vs Untreated
32832	8177782	NM_001199119 // TRIM39-RPP21 // TRIM39-RPP21 readthrough // --- // 202658 /// NM_001199	TRIM39-RPP21	NM_001199119	0.0598706	-1.21375	JK_CD63 down vs Untreated
32969	8179097	NM_001199119 // TRIM39-RPP21 // TRIM39-RPP21 readthrough // --- // 202658 /// NM_001199	TRIM39-RPP21	NM_001199119	0.0598706	-1.21375	JK_CD63 down vs Untreated
4063	7896588	---		---	0.495716	1.12632	JK_CD63 up vs Untreated
9274	7947248	NM_031217 // KIF18A // kinesin family member 18A // 11p14.1 // 81930 /// ENST0000026318	KIF18A	NM_031217	0.94159	1.0105	JK_CD63 up vs Untreated
27646	8130578	NR_002960 // SNORA20 // small nucleolar RNA, H/ACA box 20 // 6q25.3 // 677806 /// ENST0	SNORA20	NR_002960	0.301641	1.34176	JK_CD63 up vs Untreated
1235	7893737	---		---	0.197841	-1.43917	JK_CD63 down vs Untreated
14120	7995813	NR_003658 // MT1DP // metallothionein 1D, pseudogene (functional) // 16q13 // 326343 //	MT1DP	NR_003658	0.00450441	-1.31129	JK_CD63 down vs Untreated
6623	7921237	NM_001195388 // FCRL5 // Fc receptor-like 5 // 1q21 // 83416 /// NM_031281 // FCRL5 //	FCRL5	NM_001195388	0.182182	-1.0878	JK_CD63 down vs Untreated
7351	7928411	NM_001242487 // ZSWIM8 // zinc finger, SWIM-type containing 8 // 10q22.2 // 23053 /// N	ZSWIM8	NM_001242487	0.0730737	-1.14916	JK_CD63 down vs Untreated
3093	7895609	---		---	0.925206	-1.01288	JK_CD63 down vs Untreated
4251	7897172	NM_182752 // TPRG1L // tumor protein p63 regulated 1-like // 1p36.32 // 127262 /// ENST	TPRG1L	NM_182752	0.0333055	1.18255	JK_CD63 up vs Untreated
23466	8090469	NM_001145661 // GATA2 // GATA binding protein 2 // 3q21.3 // 2624 /// NM_001145662 // G	GATA2	NM_001145661	0.830652	-1.01385	JK_CD63 down vs Untreated
25417	8109086	NM_000024 // ADRB2 // adrenoceptor beta 2, surface // 5q31-q32 // 154 /// ENST000003059	ADRB2	NM_000024	0.0264602	1.20888	JK_CD63 up vs Untreated
16275	8018288	NM_001003785 // ATP5H // ATP synthase, H+ transporting, mitochondrial Fo complex subuni	ATP5H	NM_001003785	0.132211	1.17991	JK_CD63 up vs Untreated
20502	8060484	NM_006392 // NOP56 // NOP56 ribonucleoprotein // 20p13 // 10528 /// NR_002739 // SNORD5	NOP56	NM_006392	0.0230733	-1.20758	JK_CD63 down vs Untreated
28581	8139242	---		---	0.105597	-1.09916	JK_CD63 down vs Untreated
20658	8062041	NM_001076552 // ACSS2 // acyl-CoA synthetase short-chain family member 2 // 20q11.22 //	ACSS2	NM_001076552	0.00336075	1.71586	JK_CD63 up vs Untreated
7194	7926894	---		---	0.604286	1.07071	JK_CD63 up vs Untreated
4384	7898574	NM_001032363 // MINOS1 // mitochondrial inner membrane organizing system 1 // 1p36.13 /	MINOS1	NM_001032363	0.61039	1.05384	JK_CD63 up vs Untreated
33285	8180402	---		---	0.0819137	-1.12095	JK_CD63 down vs Untreated
3762	7896283	---		---	0.296331	1.35484	JK_CD63 up vs Untreated
15210	8007008	NM_001190918 // THRA // thyroid hormone receptor, alpha // 17q11.2 // 7067 /// NM_00119	THRA	NM_001190918	0.14398	1.08574	JK_CD63 up vs Untreated
14044	7995206	NM_001042454 // TGFB1I1 // transforming growth factor beta 1 induced transcript 1 // 16	TGFB1I1	NM_001042454	0.0331108	-1.20892	JK_CD63 down vs Untreated
26316	8117426	NM_003524 // HIST1H2BH // histone cluster 1, H2bh // 6p22.2 // 8345 /// ENST00000619466	HIST1H2BH	NM_003524	0.0155231	-1.37293	JK_CD63 down vs Untreated
22411	8079237	NM_020242 // KIF15 // kinesin family member 15 // 3p21.31 // 56992 /// XM_006713261 //	KIF15	NM_020242	0.902623	1.00935	JK_CD63 up vs Untreated
15874	8014113	---		---	0.24321	1.04906	JK_CD63 up vs Untreated
26508	8119153	NM_004373 // COX6A1 // cytochrome c oxidase subunit VIa polypeptide 1 // 12q24.2|12q24.	COX6A1	NM_004373	0.962757	-1.00588	JK_CD63 down vs Untreated
20468	8060101	NR_024014 // PP14571 // uncharacterized LOC100130449 // 2q37.3 // 100130449 /// ENST000	PP14571	NR_024014	0.221454	-1.1101	JK_CD63 down vs Untreated
1187	7893689	---		---	0.11498	-1.17987	JK_CD63 down vs Untreated
11279	7967624	NM_145648 // SLC15A4 // solute carrier family 15 (oligopeptide transporter), member 4 /	SLC15A4	NM_145648	0.0558581	1.27378	JK_CD63 up vs Untreated
1286	7893788	---		---	0.145097	-1.14394	JK_CD63 down vs Untreated
30314	8155024	---		---	0.272471	-1.09916	JK_CD63 down vs Untreated
13611	7990636	NR_026813 // LINC00597 // long intergenic non-protein coding RNA 597 // 15q23-q24 // 81	LINC00597	NR_026813	0.16956	1.18065	JK_CD63 up vs Untreated
14902	8003903	NM_001257328 // ARRB2 // arrestin, beta 2 // 17p13 // 409 /// NM_001257329 // ARRB2 //	ARRB2	NM_001257328	0.00557975	1.35066	JK_CD63 up vs Untreated
29419	8147000	NM_024721 // ZFHX4 // zinc finger homeobox 4 // 8q21.11 // 79776 /// XM_011517592 // ZF	ZFHX4	NM_024721	0.028075	-1.36185	JK_CD63 down vs Untreated
25313	8107998	NM_014402 // UQCRQ // ubiquinol-cytochrome c reductase complex III subunit VII // 5q31.	UQCRQ	NM_014402	0.589085	-1.0624	JK_CD63 down vs Untreated
7634	7931556	NM_014468 // VENTX // VENT homeobox // 10q26.3 // 27287 /// ENST00000325980 // VENTX //	VENTX	NM_014468	0.665926	1.0458	JK_CD63 up vs Untreated
1721	7894227	---		---	0.111055	1.33034	JK_CD63 up vs Untreated
6496	7919854	---		---	0.550973	-1.15452	JK_CD63 down vs Untreated
10639	7960813	---		---	0.13777	1.07452	JK_CD63 up vs Untreated
15457	8009491	---		---	0.968792	1.00207	JK_CD63 up vs Untreated
25596	8110841	NM_024830 // LPCAT1 // lysophosphatidylcholine acyltransferase 1 // 5p15.33 // 79888 //	LPCAT1	NM_024830	0.751905	1.01361	JK_CD63 up vs Untreated
13324	7986969	NM_138704 // NDNL2 // necdin-like 2, SMC5-SMC6 complex component // 15q13.1 // 56160 //	NDNL2	NM_138704	0.834771	1.01648	JK_CD63 up vs Untreated
3161	7895677	---		---	0.130733	1.21434	JK_CD63 up vs Untreated
26555	8119712	NM_001292001 // SRF // serum response factor // 6p21.1 // 6722 /// NM_003131 // SRF //	SRF	NM_001292001	0.0406257	-1.19839	JK_CD63 down vs Untreated
1454	7893958	---		---	0.322609	1.42406	JK_CD63 up vs Untreated
15510	8010078	NR_004397 // SNORD1C // small nucleolar RNA, C/D box 1C // 17q25.1 // 677850 /// ENST00	SNORD1C	NR_004397	0.745634	1.05118	JK_CD63 up vs Untreated
31170	8163185	NM_001244938 // TXN // thioredoxin // 9q31 // 7295 /// NM_003329 // TXN // thioredoxin	TXN	NM_001244938	0.205232	-1.32739	JK_CD63 down vs Untreated
30921	8161044	NM_001301226 // TPM2 // tropomyosin 2 (beta) // 9p13 // 7169 /// NM_001301227 // TPM2 /	TPM2	NM_001301226	0.00994436	-1.23844	JK_CD63 down vs Untreated
9293	7947450	NM_001142315 // LMO2 // LIM domain only 2 (rhombotin-like 1) // 11p13 // 4005 /// NM_00	LMO2	NM_001142315	0.001152	1.30997	JK_CD63 up vs Untreated
27603	8130102	NM_001204076 // KATNA1 // katanin p60 (ATPase containing) subunit A 1 // 6q25.1 // 1110	KATNA1	NM_001204076	0.823168	1.0223	JK_CD63 up vs Untreated
15091	8005809	NM_002308 // LGALS9 // lectin, galactoside-binding, soluble, 9 // 17q11.2 // 3965 /// N	LGALS9	NM_002308	0.0670784	-1.3296	JK_CD63 down vs Untreated
16438	8019857	NM_006101 // NDC80 // NDC80 kinetochore complex component // 18p11.32 // 10403 /// ENST	NDC80	NM_006101	0.617844	-1.07041	JK_CD63 down vs Untreated
6573	7920567	NM_006556 // PMVK // phosphomevalonate kinase // 1q22 // 10654 /// XM_011509084 // PMVK	PMVK	NM_006556	0.870184	1.0112	JK_CD63 up vs Untreated
17781	8032972	OTTHUMT00000473940 // SNRPEP4 // small nuclear ribonucleoprotein polypeptide E pseudoge	SNRPEP4	OTTHUMT00000473940	0.465187	1.09487	JK_CD63 up vs Untreated
28605	8139482	NR_002919 // SNORA5A // small nucleolar RNA, H/ACA box 5A // 7p13 // 654319 /// ENST000	SNORA5A	NR_002919	0.249196	-1.24835	JK_CD63 down vs Untreated
1727	7894233	---		---	0.444206	-1.12052	JK_CD63 down vs Untreated
21249	8067867	---		---	0.0516824	1.16595	JK_CD63 up vs Untreated
280	7892779	---		---	0.117585	-1.41189	JK_CD63 down vs Untreated
8340	7938561	---		---	0.937715	-1.0072	JK_CD63 down vs Untreated
12665	7981098	NM_001304461 // SERPINA12 // serpin peptidase inhibitor, clade A (alpha-1 antiproteinas	SERPINA12	NM_001304461	0.950303	-1.00359	JK_CD63 down vs Untreated
12015	7974461	NM_001177388 // LGALS3 // lectin, galactoside-binding, soluble, 3 // 14q22.3 // 3958 //	LGALS3	NM_001177388	0.554272	1.04091	JK_CD63 up vs Untreated
15605	8011222	NM_001256827 // SMG6 // SMG6 nonsense mediated mRNA decay factor // 17p13.3 // 23293 //	SMG6	NM_001256827	0.158943	1.10668	JK_CD63 up vs Untreated
15100	8005877	AB055774 // RPS7P1 // ribosomal protein S7 pseudogene 1 // 17q11.2 // 388363 /// OTTHUM	RPS7P1	AB055774	0.0606128	-1.18469	JK_CD63 down vs Untreated
27163	8125360	NM_002586 // PBX2 // pre-B-cell leukemia homeobox 2 // 6p21.3 // 5089 /// XM_011514647	PBX2	NM_002586	0.214379	-1.07499	JK_CD63 down vs Untreated
29550	8148315	NM_001159542 // POU5F1B // POU class 5 homeobox 1B // 8q24.21 // 5462 /// ENST000004653	POU5F1B	NM_001159542	0.448867	1.15275	JK_CD63 up vs Untreated
22795	8083324	NM_001303264 // TSC22D2 // TSC22 domain family, member 2 // 3q25.1 // 9819 /// NM_01477	TSC22D2	NM_001303264	0.246518	-1.06988	JK_CD63 down vs Untreated
8187	7937335	NM_003641 // IFITM1 // interferon induced transmembrane protein 1 // 11p15.5 // 8519 //	IFITM1	NM_003641	0.0113064	-1.5809	JK_CD63 down vs Untreated
21214	8067563	NM_001193369 // DIDO1 // death inducer-obliterator 1 // 20q13.33 // 11083 /// NM_001193	DIDO1	NM_001193369	0.434283	1.03457	JK_CD63 up vs Untreated
5743	7912196	---		---	0.000551213	1.19373	JK_CD63 up vs Untreated
10841	7962842	NM_015270 // ADCY6 // adenylate cyclase 6 // 12q13.12 // 112 /// XM_006719210 // ADCY6	ADCY6	NM_015270	0.0669998	-1.15405	JK_CD63 down vs Untreated
2597	7895112	---		---	0.90713	1.00862	JK_CD63 up vs Untreated
7616	7931346	---		---	0.57234	-1.09039	JK_CD63 down vs Untreated
32214	8172698	NM_020717 // SHROOM4 // shroom family member 4 // Xp11.22 // 57477 /// NR_027121 // SHR	SHROOM4	NM_020717	0.113803	1.07122	JK_CD63 up vs Untreated
13378	7987536	NM_001304802 // RMDN3 // regulator of microtubule dynamics 3 // 15q15.1 // 55177 /// NM	RMDN3	NM_001304802	0.0224201	-1.13375	JK_CD63 down vs Untreated
16113	8016455	NR_029608 // MIR10A // microRNA 10a // 17q21.32 // 406902 /// XM_011524714 // HOXB3 //	MIR10A	NR_029608	0.276994	-1.05332	JK_CD63 down vs Untreated
22966	8084945	---		---	0.931298	1.01152	JK_CD63 up vs Untreated
21831	8073397	NM_017590 // ZC3H7B // zinc finger CCCH-type containing 7B // 22q13.2 // 23264 /// XM_0	ZC3H7B	NM_017590	0.662914	-1.02338	JK_CD63 down vs Untreated
16884	8023995	NM_005860 // FSTL3 // follistatin-like 3 (secreted glycoprotein) // 19p13 // 10272 ///	FSTL3	NM_005860	0.0428047	-1.27339	JK_CD63 down vs Untreated
20632	8061742	NR_034152 // LOC149950 // uncharacterized LOC149950 // 20q11.21 // 149950 /// ENST00000	LOC149950	NR_034152	0.524983	-1.04537	JK_CD63 down vs Untreated
12716	7981514	NM_138420 // AHNAK2 // AHNAK nucleoprotein 2 // 14q32.33 // 113146 /// XM_005267299 //	AHNAK2	NM_138420	0.000945408	1.30822	JK_CD63 up vs Untreated
27283	8126566	NM_001012974 // LRRC73 // leucine rich repeat containing 73 // 6p21.1 // 221424 /// NM_	LRRC73	NM_001012974	0.392361	1.10634	JK_CD63 up vs Untreated
22091	8075828	NM_001177701 // IFT27 // intraflagellar transport 27 // 22q13.1 // 11020 /// NM_006860	IFT27	NM_001177701	0.0971791	1.16872	JK_CD63 up vs Untreated
1258	7893760	---		---	0.605285	1.04833	JK_CD63 up vs Untreated
2761	7895276	---		---	0.151121	-1.09332	JK_CD63 down vs Untreated
11633	7971163	---		---	0.012728	1.45417	JK_CD63 up vs Untreated
23784	8093590	NM_001185009 // RNF4 // ring finger protein 4 // 4p16.3 // 6047 /// NM_001185010 // RNF	RNF4	NM_001185009	0.250091	-1.08672	JK_CD63 down vs Untreated
3138	7895654	---		---	0.62239	-1.07366	JK_CD63 down vs Untreated
20416	8059650	NM_001185015 // SP110 // SP110 nuclear body protein // 2q37.1 // 3431 /// NM_004509 //	SP110	NM_001185015	0.0323524	-1.3674	JK_CD63 down vs Untreated
10569	7960052	NR_002979 // SNORA49 // small nucleolar RNA, H/ACA box 49 // 12q24.33 // 677829 /// ENS	SNORA49	NR_002979	0.3809	-1.12242	JK_CD63 down vs Untreated
23853	8094259	NM_015907 // LAP3 // leucine aminopeptidase 3 // 4p15.32 // 51056 /// ENST00000226299 /	LAP3	NM_015907	0.73119	-1.03311	JK_CD63 down vs Untreated
8763	7942592	NR_000005 // SNORD15A // small nucleolar RNA, C/D box 15A // 11q13.4 // 6079 /// ENST00	SNORD15A	NR_000005	0.137517	1.3771	JK_CD63 up vs Untreated
32420	8174576	NM_001113490 // AMOT // angiomotin // Xq23 // 154796 /// NM_133265 // AMOT // angiomoti	AMOT	NM_001113490	0.145719	-1.11178	JK_CD63 down vs Untreated
21791	8072962	NM_033386 // MICALL1 // MICAL-like 1 // 22q13.1 // 85377 /// XM_005261791 // MICALL1 //	MICALL1	NM_033386	0.477253	-1.04234	JK_CD63 down vs Untreated
24601	8101131	NM_001302123 // CXCL11 // chemokine (C-X-C motif) ligand 11 // 4q21.2 // 6373 /// NM_00	CXCL11	NM_001302123	0.055106	-1.43677	JK_CD63 down vs Untreated
17148	8026780	NM_012088 // PGLS // 6-phosphogluconolactonase // 19p13.2 // 25796 /// XM_011527897 //	PGLS	NM_012088	0.151855	1.18276	JK_CD63 up vs Untreated
6240	7917516	NM_002053 // GBP1 // guanylate binding protein 1, interferon-inducible // 1p22.2 // 263	GBP1	NM_002053	0.0960475	-1.36118	JK_CD63 down vs Untreated
8620	7940914	NM_001135208 // FKBP2 // FK506 binding protein 2 // 11q13.1-q13.3 // 2286 /// NM_004470	FKBP2	NM_001135208	0.0752115	-1.20888	JK_CD63 down vs Untreated
7134	7926259	NM_018518 // MCM10 // minichromosome maintenance 10 replication initiation factor // 10	MCM10	NM_018518	0.593264	1.05371	JK_CD63 up vs Untreated
17030	8025601	NM_000201 // ICAM1 // intercellular adhesion molecule 1 // 19p13.3-p13.2 // 3383 /// EN	ICAM1	NM_000201	0.0844505	-1.19638	JK_CD63 down vs Untreated
14010	7994692	NM_001252043 // TAOK2 // TAO kinase 2 // 16p11.2 // 9344 /// NM_004783 // TAOK2 // TAO	TAOK2	NM_001252043	0.50007	1.03789	JK_CD63 up vs Untreated
27855	8132592	NM_001003941 // OGDH // oxoglutarate (alpha-ketoglutarate) dehydrogenase (lipoamide) //	OGDH	NM_001003941	0.00496006	1.29526	JK_CD63 up vs Untreated
3164	7895680	---		---	0.0120721	-1.17919	JK_CD63 down vs Untreated
7693	7932160	NM_001282695 // FAM107B // family with sequence similarity 107, member B // 10p13 // 83	FAM107B	NM_001282695	0.120792	-1.08723	JK_CD63 down vs Untreated
22976	8085026	NM_000996 // RPL35A // ribosomal protein L35a // 3q29 // 6165 /// NM_001316311 // RPL35	RPL35A	NM_000996	0.476159	-1.07487	JK_CD63 down vs Untreated
25217	8107096	ENST00000547848 // POTEG // POTE ankyrin domain family, member G // 14q11.2 // 404785 /	POTEG	ENST00000547848	0.589936	-1.03892	JK_CD63 down vs Untreated
24994	8104659	---		---	0.0198543	1.14057	JK_CD63 up vs Untreated
17204	8027330	OTTHUMT00000440396 // PCGF7P // polycomb group ring finger 7 pseudogene // 19p12 // 253	PCGF7P	OTTHUMT00000440396	0.818034	1.02809	JK_CD63 up vs Untreated
10631	7960716	NM_001144831 // PHB2 // prohibitin 2 // 12p13 // 11331 /// NM_001267700 // PHB2 // proh	PHB2	NM_001144831	0.284041	-1.07402	JK_CD63 down vs Untreated
10996	7964598	AY395522 // ERVK-6 // endogenous retrovirus group K, member 6 // 7p22.1 // 64006	ERVK-6	AY395522	0.0350924	-1.10256	JK_CD63 down vs Untreated
11340	7968242	NM_002097 // GTF3A // general transcription factor IIIA // 13q12.3-q13.1 // 2971 /// EN	GTF3A	NM_002097	0.0616793	1.2923	JK_CD63 up vs Untreated
25361	8108478	NM_032412 // CYSTM1 // cysteine-rich transmembrane module containing 1 // 5q31.3 // 844	CYSTM1	NM_032412	0.393679	-1.07493	JK_CD63 down vs Untreated
20349	8058765	NM_001306129 // FN1 // fibronectin 1 // 2q34 // 2335 /// NM_001306130 // FN1 // fibrone	FN1	NM_001306129	0.634777	1.02194	JK_CD63 up vs Untreated
24532	8100532	NM_032313 // NOA1 // nitric oxide associated 1 // 4q12 // 84273 /// ENST00000264230 //	NOA1	NM_032313	0.367939	1.06656	JK_CD63 up vs Untreated
19980	8054702	NM_001304361 // CKAP2L // cytoskeleton associated protein 2-like // 2q13 // 150468 ///	CKAP2L	NM_001304361	0.077346	-1.23085	JK_CD63 down vs Untreated
28723	8140297	NM_001099415 // POM121C // POM121 transmembrane nucleoporin C // 7q11.2 // 100101267 //	POM121C	NM_001099415	0.192669	-1.1347	JK_CD63 down vs Untreated
12546	7979870	NM_001271507 // CCDC177 // coiled-coil domain containing 177 // 14q24.1 // 56936 /// EN	CCDC177	NM_001271507	0.139541	-1.08971	JK_CD63 down vs Untreated
26345	8117594	NM_003521 // HIST1H2BM // histone cluster 1, H2bm // 6p22.1 // 8342 /// ENST00000621112	HIST1H2BM	NM_003521	0.00661541	-2.20619	JK_CD63 down vs Untreated
451	7892950	---		---	0.0650436	1.18558	JK_CD63 up vs Untreated
27139	8125007	NM_025262 // LY6G5C // lymphocyte antigen 6 complex, locus G5C // 6p21.33 // 80741 ///	LY6G5C	NM_025262	0.000432281	-1.4016	JK_CD63 down vs Untreated
21606	8071204	---		---	0.716676	-1.0256	JK_CD63 down vs Untreated
14125	7995838	NM_005952 // MT1X // metallothionein 1X // 16q13 // 4501 /// ENST00000394485 // MT1X //	MT1X	NM_005952	0.145708	-1.17324	JK_CD63 down vs Untreated
17243	8027642	NM_032346 // PDCD2L // programmed cell death 2-like // 19q13.11 // 84306 /// ENST000002	PDCD2L	NM_032346	0.234611	1.12201	JK_CD63 up vs Untreated
29251	8145555	NM_016240 // SCARA3 // scavenger receptor class A, member 3 // 8p21 // 51435 /// NM_182	SCARA3	NM_016240	0.109546	-1.0835	JK_CD63 down vs Untreated
22030	8075217	NM_001127 // AP1B1 // adaptor-related protein complex 1, beta 1 subunit // 22q12.2 // 1	AP1B1	NM_001127	0.0509312	-1.16526	JK_CD63 down vs Untreated
20364	8058973	NM_001105537 // ZNF142 // zinc finger protein 142 // 2q35 // 7701 /// NR_073599 // ZNF1	ZNF142	NM_001105537	0.125186	-1.1125	JK_CD63 down vs Untreated
14117	7995797	NM_175617 // MT1E // metallothionein 1E // 16q13 // 4493 /// XM_005255956 // MT1E // me	MT1E	NM_175617	0.203761	-1.11217	JK_CD63 down vs Untreated
27388	8127692	NM_000863 // HTR1B // 5-hydroxytryptamine (serotonin) receptor 1B, G protein-coupled //	HTR1B	NM_000863	0.139471	-1.11628	JK_CD63 down vs Untreated
26265	8117034	NM_006877 // GMPR // guanosine monophosphate reductase // 6p23 // 2766 /// XM_011514508	GMPR	NM_006877	0.00250832	-1.37568	JK_CD63 down vs Untreated
28802	8141169	OTTHUMT00000334303 // OR7E38P // olfactory receptor, family 7, subfamily E, member 38 p	OR7E38P	OTTHUMT00000334303	0.712781	-1.04771	JK_CD63 down vs Untreated
25852	8113214	NM_001118890 // GLRX // glutaredoxin // 5q14 // 2745 /// NM_001243658 // GLRX // glutar	GLRX	NM_001118890	0.269675	1.24262	JK_CD63 up vs Untreated
1333	7893835	---		---	0.331455	-1.30274	JK_CD63 down vs Untreated
14551	8000501	NM_001135865 // NPIPB5 // nuclear pore complex interacting protein family, member B5 //	NPIPB5	NM_001135865	0.58218	-1.04643	JK_CD63 down vs Untreated
15791	8013354	OTTHUMT00000442328 // NMTRQ-TTG12-1 // nuclear-encoded mitochondrial transfer RNA-Gln (	NMTRQ-TTG12-1	OTTHUMT00000442328	0.156454	1.23942	JK_CD63 up vs Untreated
20247	8057677	NM_014585 // SLC40A1 // solute carrier family 40 (iron-regulated transporter), member 1	SLC40A1	NM_014585	0.828915	-1.04514	JK_CD63 down vs Untreated
13322	7986947	NM_001282472 // GOLGA8J // golgin A8 family, member J // 15q13.2 // 653073 /// NR_02407	GOLGA8J	NM_001282472	0.554292	1.03139	JK_CD63 up vs Untreated
7550	7930537	NM_001146274 // TCF7L2 // transcription factor 7-like 2 (T-cell specific, HMG-box) // 1	TCF7L2	NM_001146274	0.0818812	-1.14677	JK_CD63 down vs Untreated
13682	7991209	NM_022163 // MRPL46 // mitochondrial ribosomal protein L46 // 15q25.3 // 26589 /// ENST	MRPL46	NM_022163	0.0270654	-1.29102	JK_CD63 down vs Untreated
32126	8171865	---		---	0.902687	-1.0116	JK_CD63 down vs Untreated
26315	8117422	NM_003540 // HIST1H4F // histone cluster 1, H4f // 6p22.2 // 8361 /// ENST00000244537 /	HIST1H4F	NM_003540	0.111304	1.13029	JK_CD63 up vs Untreated
19714	8052087	---		---	0.880518	1.01801	JK_CD63 up vs Untreated
6557	7920341	NM_020699 // GATAD2B // GATA zinc finger domain containing 2B // 1q21.3 // 57459 /// XM	GATAD2B	NM_020699	0.144611	-1.10774	JK_CD63 down vs Untreated
14809	8003066	---		---	0.4469	-1.25956	JK_CD63 down vs Untreated
22783	8083229	---		---	0.315378	-1.08539	JK_CD63 down vs Untreated
23772	8093440	NM_001004356 // FGFRL1 // fibroblast growth factor receptor-like 1 // 4p16 // 53834 ///	FGFRL1	NM_001004356	0.0138808	-1.26287	JK_CD63 down vs Untreated
6616	7921133	NM_001126050 // HDGF // hepatoma-derived growth factor // 1q23.1 // 3068 /// NM_0011260	HDGF	NM_001126050	0.28144	-1.04302	JK_CD63 down vs Untreated
27158	8125295	NM_001136153 // ATF6B // activating transcription factor 6 beta // 6p21.3 // 1388 /// N	ATF6B	NM_001136153	0.928083	-1.00615	JK_CD63 down vs Untreated
15402	8008885	NR_029493 // MIR21 // microRNA 21 // 17q23.1 // 406991 /// ENST00000362134 // MIR21 //	MIR21	NR_029493	0.347471	1.18047	JK_CD63 up vs Untreated
24716	8102362	NM_052864 // TIFA // TRAF-interacting protein with forkhead-associated domain // 4q25 /	TIFA	NM_052864	0.677649	1.04113	JK_CD63 up vs Untreated
5084	7905490	NM_178434 // LCE3C // late cornified envelope 3C // 1q21.3 // 353144 /// ENST0000033388	LCE3C	NM_178434	0.0217478	-1.30678	JK_CD63 down vs Untreated
15904	8014369	NM_002983 // CCL3 // chemokine (C-C motif) ligand 3 // 17q12 // 6348 /// ENST0000061339	CCL3	NM_002983	0.00183385	-1.37321	JK_CD63 down vs Untreated
18712	8042159	---		---	0.189912	-1.08898	JK_CD63 down vs Untreated
10765	7961960	---		---	0.386942	-1.19562	JK_CD63 down vs Untreated
15021	8005289	NM_001130090 // DRC3 // dynein regulatory complex subunit 3 // 17p11.2 // 83450 /// NM_	DRC3	NM_001130090	0.447347	-1.05259	JK_CD63 down vs Untreated
24088	8096489	NM_001011513 // PDLIM5 // PDZ and LIM domain 5 // 4q22 // 10611 /// NM_001011515 // PDL	PDLIM5	NM_001011513	0.189774	-1.18967	JK_CD63 down vs Untreated
1743	7894249	---		---	0.78532	-1.03912	JK_CD63 down vs Untreated
24924	8104079	NM_005245 // FAT1 // FAT atypical cadherin 1 // 4q35 // 2195 /// XM_005262834 // FAT1 /	FAT1	NM_005245	0.156123	-1.16019	JK_CD63 down vs Untreated
33275	8180392	---		---	0.796867	1.03347	JK_CD63 up vs Untreated
24539	8100572	---		---	0.934918	-1.00537	JK_CD63 down vs Untreated
23560	8091452	NM_001079809 // TMEM183B // transmembrane protein 183B // 3q25.1 // 653659 /// NM_13839	TMEM183B	NM_001079809	0.406092	-1.0463	JK_CD63 down vs Untreated
30884	8160682	NM_022917 // NOL6 // nucleolar protein 6 (RNA-associated) // 9p13.3 // 65083 /// NM_139	NOL6	NM_022917	0.935884	-1.00537	JK_CD63 down vs Untreated
26242	8116859	NM_001165258 // TMEM14C // transmembrane protein 14C // 6p24.2 // 51522 /// NM_016462 /	TMEM14C	NM_001165258	0.875603	1.03002	JK_CD63 up vs Untreated
7334	7928300	NM_001242546 // ANAPC16 // anaphase promoting complex subunit 16 // 10q22.1 // 119504 /	ANAPC16	NM_001242546	0.941224	-1.00991	JK_CD63 down vs Untreated
32514	8175302	NM_001078172 // FAM127B // family with sequence similarity 127, member B // Xq26.3 // 2	FAM127B	NM_001078172	0.00235238	-1.28683	JK_CD63 down vs Untreated
33123	8180240	---		---	0.077368	-1.21868	JK_CD63 down vs Untreated
19598	8050763	NM_001013663 // PTRHD1 // peptidyl-tRNA hydrolase domain containing 1 // 2p23.3 // 3913	PTRHD1	NM_001013663	0.868889	-1.02948	JK_CD63 down vs Untreated
22529	8080911	NM_032505 // KBTBD8 // kelch repeat and BTB (POZ) domain containing 8 // 3p14 // 84541	KBTBD8	NM_032505	0.00908449	1.20701	JK_CD63 up vs Untreated
28901	8142230	---		---	0.438402	-1.05801	JK_CD63 down vs Untreated
4915	7903970	---		---	0.677414	1.04667	JK_CD63 up vs Untreated
3340	7895857	---		---	0.0988626	-1.30899	JK_CD63 down vs Untreated
5741	7912166	NM_001042681 // RERE // arginine-glutamic acid dipeptide (RE) repeats // 1p36.23 // 473	RERE	NM_001042681	0.752595	-1.02187	JK_CD63 down vs Untreated
9858	7952451	AY358681 // LOC100130428 // IGYY565 // 11q24.2 // 100130428 /// BC040288 // LOC10013042	LOC100130428	AY358681	0.0619794	1.2698	JK_CD63 up vs Untreated
10457	7958759	---		---	0.00731142	-1.36459	JK_CD63 down vs Untreated
21026	8065630	NM_182584 // C20orf203 // chromosome 20 open reading frame 203 // 20q11.21 // 284805 //	C20orf203	NM_182584	0.806138	-1.02607	JK_CD63 down vs Untreated
11556	7970455	NM_015974 // CRYL1 // crystallin lambda 1 // 13q12.11 // 51084 /// XM_005266415 // CRYL	CRYL1	NM_015974	0.160279	1.18659	JK_CD63 up vs Untreated
19893	8053733	NM_020382 // KMT5A // lysine (K)-specific methyltransferase 5A // 12q24.31 // 387893 //	KMT5A	NM_020382	0.779657	-1.01382	JK_CD63 down vs Untreated
14620	8001067	NR_036432 // HERC2P3 // hect domain and RLD 2 pseudogene 3 // 15q11.1 // 283755 /// NR_	HERC2P3	NR_036432	0.646361	1.04517	JK_CD63 up vs Untreated
29918	8151296	NM_016027 // LACTB2 // lactamase, beta 2 // 8q13.3 // 51110 /// ENST00000276590 // LACT	LACTB2	NM_016027	0.34088	1.11867	JK_CD63 up vs Untreated
21115	8066513	NM_002999 // SDC4 // syndecan 4 // 20q12 // 6385 /// XM_011528977 // SDC4 // syndecan 4	SDC4	NM_002999	0.0113034	-1.35379	JK_CD63 down vs Untreated
16111	8016444	NM_002146 // HOXB3 // homeobox B3 // 17q21.3 // 3213 /// XM_005257277 // HOXB3 // homeo	HOXB3	NM_002146	0.00475764	1.17005	JK_CD63 up vs Untreated
17028	8025584	NR_004381 // SNORD105 // small nucleolar RNA, C/D box 105 // 19p13.2 // 692229 /// ENST	SNORD105	NR_004381	0.741422	1.02697	JK_CD63 up vs Untreated
4524	7899851	NM_001293562 // AZIN2 // antizyme inhibitor 2 // 1p35.1 // 113451 /// NM_001301823 // A	AZIN2	NM_001293562	0.218327	1.05544	JK_CD63 up vs Untreated
28633	8139769	NR_130727 // LOC401357 // uncharacterized LOC401357 // 7p11.2 // 401357 /// JX508854 //	LOC401357	NR_130727	0.306035	-1.1406	JK_CD63 down vs Untreated
6327	7918437	NM_006402 // LAMTOR5 // late endosomal/lysosomal adaptor, MAPK and MTOR activator 5 //	LAMTOR5	NM_006402	0.792831	1.0262	JK_CD63 up vs Untreated
13231	7986132	NM_006122 // MAN2A2 // mannosidase, alpha, class 2A, member 2 // 15q26.1 // 4122 /// XM	MAN2A2	NM_006122	0.997526	1.0002	JK_CD63 up vs Untreated
4170	7896695	---		---	0.00934919	-1.61762	JK_CD63 down vs Untreated
17420	8029560	NM_001282175 // CLPTM1 // cleft lip and palate associated transmembrane protein 1 // 19	CLPTM1	NM_001282175	0.355326	-1.04741	JK_CD63 down vs Untreated
23804	8093916	NM_001292038 // MAN2B2 // mannosidase, alpha, class 2B, member 2 // 4p16.1 // 23324 ///	MAN2B2	NM_001292038	0.272244	-1.07071	JK_CD63 down vs Untreated
22617	8081431	NM_001243280 // ALCAM // activated leukocyte cell adhesion molecule // 3q13.1 // 214 //	ALCAM	NM_001243280	0.124241	-1.17409	JK_CD63 down vs Untreated
30514	8156759	---		---	0.399007	-1.06605	JK_CD63 down vs Untreated
25356	8108447	NM_016463 // CXXC5 // CXXC finger protein 5 // 5q31.2 // 51523 /// XM_005268461 // CXXC	CXXC5	NM_016463	0.285771	-1.05828	JK_CD63 down vs Untreated
16330	8018975	NM_005567 // LGALS3BP // lectin, galactoside-binding, soluble, 3 binding protein // 17q	LGALS3BP	NM_005567	0.0138953	-1.31544	JK_CD63 down vs Untreated
17741	8032491	NM_032737 // LMNB2 // lamin B2 // 19p13.3 // 84823 /// XM_011528378 // LMNB2 // lamin B	LMNB2	NM_032737	0.091771	-1.09494	JK_CD63 down vs Untreated
22780	8083221	BC067737 // PBX2P1 // pre-B-cell leukemia homeobox 2 pseudogene 1 // 3q24 // 5088 /// O	PBX2P1	BC067737	0.141576	-1.10714	JK_CD63 down vs Untreated
10766	7961962	---		---	0.405985	-1.07597	JK_CD63 down vs Untreated
6065	7915594	---		---	0.54337	-1.10373	JK_CD63 down vs Untreated
3709	7896230	---		---	0.224169	-1.13539	JK_CD63 down vs Untreated
30663	8158269	NM_001242352 // ODF2 // outer dense fiber of sperm tails 2 // 9q34.11 // 4957 /// NM_00	ODF2	NM_001242352	0.601797	-1.01882	JK_CD63 down vs Untreated
31438	8165947	NM_015691 // WWC3 // WWC family member 3 // Xp22.32 // 55841 /// ENST00000380861 // WWC	WWC3	NM_015691	0.0222347	1.11526	JK_CD63 up vs Untreated
2087	7894597	---		---	0.00732048	1.49701	JK_CD63 up vs Untreated
2637	7895152	---		---	0.0164289	-1.68831	JK_CD63 down vs Untreated
15191	8006779	NM_001199417 // ARHGAP23 // Rho GTPase activating protein 23 // 17q12 // 57636 /// XM_0	ARHGAP23	NM_001199417	0.911545	-1.0104	JK_CD63 down vs Untreated
780	7893281	---		---	0.043004	-1.2946	JK_CD63 down vs Untreated
24397	8099259	NM_001134647 // AFAP1 // actin filament associated protein 1 // 4p16 // 60312 /// NM_19	AFAP1	NM_001134647	0.874927	1.00994	JK_CD63 up vs Untreated
6047	7915444	NM_001146289 // P3H1 // prolyl 3-hydroxylase 1 // 1p34.1 // 64175 /// NM_001243246 // P	P3H1	NM_001146289	0.256651	-1.08131	JK_CD63 down vs Untreated
357	7892856	---		---	0.594073	1.1696	JK_CD63 up vs Untreated
17856	8033912	NM_001130823 // DNMT1 // DNA (cytosine-5-)-methyltransferase 1 // 19p13.2 // 1786 /// N	DNMT1	NM_001130823	0.498921	-1.06	JK_CD63 down vs Untreated
26746	8121547	NM_001033564 // FAM229B // family with sequence similarity 229, member B // 6q21 // 619	FAM229B	NM_001033564	0.920993	1.01334	JK_CD63 up vs Untreated
25485	8109712	NM_001142556 // HMMR // hyaluronan-mediated motility receptor (RHAMM) // 5q34 // 3161 /	HMMR	NM_001142556	0.324089	-1.14389	JK_CD63 down vs Untreated
11997	7974316	NM_001042481 // FRMD6 // FERM domain containing 6 // 14q22.1 // 122786 /// NM_001267046	FRMD6	NM_001042481	0.267228	-1.11745	JK_CD63 down vs Untreated
17933	8034762	NM_001304349 // PRKACA // protein kinase, cAMP-dependent, catalytic, alpha // 19p13.1 /	PRKACA	NM_001304349	0.0951586	-1.07567	JK_CD63 down vs Untreated
4926	7904050	NM_001130079 // MOV10 // Mov10 RISC complex RNA helicase // 1p13.2 // 4343 /// NM_00128	MOV10	NM_001130079	0.0689549	-1.18769	JK_CD63 down vs Untreated
2010	7894519	---		---	0.0391812	1.21425	JK_CD63 up vs Untreated
4824	7903022	NR_000006 // SNORD21 // small nucleolar RNA, C/D box 21 // 1p22.1 // 6083 /// ENST00000	SNORD21	NR_000006	0.810169	1.04629	JK_CD63 up vs Untreated
31040	8161915	---		---	0.0815901	-1.1394	JK_CD63 down vs Untreated
17799	8033190	NM_024103 // SLC25A23 // solute carrier family 25 (mitochondrial carrier; phosphate car	SLC25A23	NM_024103	0.00302993	1.33644	JK_CD63 up vs Untreated
24642	8101622	uc002mze.3 // TECR // trans-2,3-enoyl-CoA reductase // 19p13.12 // 9524	TECR	uc002mze.3	0.124277	-1.15087	JK_CD63 down vs Untreated
9500	7949146	NM_001178030 // SF1 // splicing factor 1 // 11q13 // 7536 /// NM_001178031 // SF1 // sp	SF1	NM_001178030	0.105053	-1.11695	JK_CD63 down vs Untreated
3286	7895803	---		---	0.53971	-1.07883	JK_CD63 down vs Untreated
17137	8026638	NM_001130065 // MYO9B // myosin IXB // 19p13.1 // 4650 /// NM_004145 // MYO9B // myosin	MYO9B	NM_001130065	0.0617813	1.10254	JK_CD63 up vs Untreated
23111	8086451	NM_001099668 // HIGD1A // HIG1 hypoxia inducible domain family, member 1A // 3p22.1 //	HIGD1A	NM_001099668	0.406227	-1.09274	JK_CD63 down vs Untreated
10784	7962194	NM_001013699 // H3F3C // H3 histone, family 3C // 12p11.21 // 440093 /// ENST0000034039	H3F3C	NM_001013699	0.933972	1.01258	JK_CD63 up vs Untreated
14948	8004431	NM_000937 // POLR2A // polymerase (RNA) II (DNA directed) polypeptide A, 220kDa // 17p1	POLR2A	NM_000937	0.249904	1.08725	JK_CD63 up vs Untreated
17008	8025402	NM_001039667 // ANGPTL4 // angiopoietin like 4 // 19p13.3 // 51129 /// NM_139314 // ANG	ANGPTL4	NM_001039667	0.00156008	-1.59177	JK_CD63 down vs Untreated
26837	8122336	NM_021243 // ABRACL // ABRA C-terminal like // 6q24.1 // 58527 /// ENST00000367660 // A	ABRACL	NM_021243	0.907697	-1.01585	JK_CD63 down vs Untreated
11715	7971866	NM_001042517 // DIAPH3 // diaphanous-related formin 3 // 13q21.2 // 81624 /// NM_001258	DIAPH3	NM_001042517	0.225488	-1.35949	JK_CD63 down vs Untreated
6743	7922408	NR_003944 // SNORD78 // small nucleolar RNA, C/D box 78 // 1q25.1 // 692198 /// uc009ww	SNORD78	NR_003944	0.93834	1.02515	JK_CD63 up vs Untreated
27710	8131155	NM_001287499 // IQCE // IQ motif containing E // 7p22.3 // 23288 /// NM_001287500 // IQ	IQCE	NM_001287499	0.0522518	1.11805	JK_CD63 up vs Untreated
5042	7905079	NM_001040874 // HIST2H2AA4 // histone cluster 2, H2aa4 // 1q21.2 // 723790 /// NM_00351	HIST2H2AA4	NM_001040874	0.00442923	-1.42164	JK_CD63 down vs Untreated
6471	7919619	NM_001040874 // HIST2H2AA4 // histone cluster 2, H2aa4 // 1q21.2 // 723790 /// NM_00351	HIST2H2AA4	NM_001040874	0.00442923	-1.42164	JK_CD63 down vs Untreated
18544	8040340	NM_001261427 // LPIN1 // lipin 1 // 2p25.1 // 23175 /// NM_001261428 // LPIN1 // lipin	LPIN1	NM_001261427	0.00643077	1.68569	JK_CD63 up vs Untreated
32379	8174246	NM_080879 // RAB40A // RAB40A, member RAS oncogene family // Xq22.1 // 142684 /// XM_00	RAB40A	NM_080879	0.012243	-1.21976	JK_CD63 down vs Untreated
3221	7895737	---		---	0.0337219	-1.276	JK_CD63 down vs Untreated
23982	8095430	NM_000200 // HTN3 // histatin 3 // 4q13 // 3347 /// ENST00000381057 // HTN3 // histatin	HTN3	NM_000200	0.883328	-1.00867	JK_CD63 down vs Untreated
5422	7908988	NM_001304464 // SNRPE // small nuclear ribonucleoprotein polypeptide E // 1q32 // 6635	SNRPE	NM_001304464	0.14303	1.22492	JK_CD63 up vs Untreated
13099	7984779	NM_002675 // PML // promyelocytic leukemia // 15q22 // 5371 /// NM_033238 // PML // pro	PML	NM_002675	0.216925	-1.10846	JK_CD63 down vs Untreated
21150	8066905	NM_021035 // ZNFX1 // zinc finger, NFX1-type containing 1 // 20q13.13 // 57169 /// XM_0	ZNFX1	NM_021035	0.224936	-1.12723	JK_CD63 down vs Untreated
22240	8077441	NM_003670 // BHLHE40 // basic helix-loop-helix family, member e40 // 3p26 // 8553 /// E	BHLHE40	NM_003670	0.0773686	1.13844	JK_CD63 up vs Untreated
13035	7984079	NM_000366 // TPM1 // tropomyosin 1 (alpha) // 15q22.1 // 7168 /// NM_001018004 // TPM1	TPM1	NM_000366	0.0767004	-1.16114	JK_CD63 down vs Untreated
22366	8078888	NM_005201 // CCR8 // chemokine (C-C motif) receptor 8 // 3p22 // 1237 /// ENST000003263	CCR8	NM_005201	0.476955	-1.05642	JK_CD63 down vs Untreated
24266	8098121	NM_014247 // RAPGEF2 // Rap guanine nucleotide exchange factor 2 // 4q32.1 // 9693 ///	RAPGEF2	NM_014247	0.336447	1.07704	JK_CD63 up vs Untreated
2473	7894987	---		---	0.0599004	-1.33125	JK_CD63 down vs Untreated
30205	8154124	NM_133497 // KCNV2 // potassium channel, voltage gated modifier subfamily V, member 2 /	KCNV2	NM_133497	0.117172	-1.20351	JK_CD63 down vs Untreated
18931	8044008	NM_003854 // IL1RL2 // interleukin 1 receptor-like 2 // 2q12 // 8808 /// XM_005264035 /	IL1RL2	NM_003854	0.00847085	-1.1843	JK_CD63 down vs Untreated
24510	8100362	NM_001126328 // LNX1 // ligand of numb-protein X 1, E3 ubiquitin protein ligase // 4q12	LNX1	NM_001126328	0.00418141	1.32109	JK_CD63 up vs Untreated
7178	7926715	NM_020752 // GPR158 // G protein-coupled receptor 158 // 10p12.1 // 57512 /// XR_930511	GPR158	NM_020752	0.755834	1.0167	JK_CD63 up vs Untreated
30297	8154848	NM_001197097 // PRSS3 // protease, serine, 3 // 9p11.2 // 5646 /// NM_001197098 // PRSS	PRSS3	NM_001197097	0.0171349	1.31495	JK_CD63 up vs Untreated
33170	8180287	---		---	0.696699	1.04853	JK_CD63 up vs Untreated
4278	7897441	NM_001282587 // H6PD // hexose-6-phosphate dehydrogenase (glucose 1-dehydrogenase) // 1	H6PD	NM_001282587	0.0575568	1.21397	JK_CD63 up vs Untreated
164	7892663	---		---	0.203605	-1.17159	JK_CD63 down vs Untreated
20043	8055220	NM_001277083 // POTEJ // POTE ankyrin domain family, member J // 2q21.1 // 653781 /// N	POTEJ	NM_001277083	0.256212	1.07272	JK_CD63 up vs Untreated
33199	8180316	---		---	0.169539	-1.08039	JK_CD63 down vs Untreated
31582	8167305	NM_006579 // EBP // emopamil binding protein (sterol isomerase) // Xp11.23-p11.22 // 10	EBP	NM_006579	0.019549	1.94038	JK_CD63 up vs Untreated
3402	7895920	---		---	0.0474105	-1.14408	JK_CD63 down vs Untreated
30562	8157214	---		---	0.427956	-1.06642	JK_CD63 down vs Untreated
24976	8104607	---		---	0.0685554	-1.2434	JK_CD63 down vs Untreated
15498	8009951	NM_000213 // ITGB4 // integrin beta 4 // 17q25 // 3691 /// NM_001005619 // ITGB4 // int	ITGB4	NM_000213	0.0338369	1.20611	JK_CD63 up vs Untreated
20446	8059878	NM_001270584 // IQCA1 // IQ motif containing with AAA domain 1 // 2q37.3 // 79781 /// N	IQCA1	NM_001270584	0.229788	1.09355	JK_CD63 up vs Untreated
13352	7987279	NM_001023567 // GOLGA8B // golgin A8 family, member B // 15q14 // 440270 /// NM_181077	GOLGA8B	NM_001023567	0.24176	1.06398	JK_CD63 up vs Untreated
26607	8120271	ENST00000474457 // FBXO9 // F-box protein 9 // 6p12.3-p11.2 // 26268 /// AK095307 // FB	FBXO9	ENST00000474457	0.0117633	1.21954	JK_CD63 up vs Untreated
14366	7998510	NM_001114331 // CLCN7 // chloride channel, voltage-sensitive 7 // 16p13 // 1186 /// NM_	CLCN7	NM_001114331	0.00376252	1.15546	JK_CD63 up vs Untreated
30295	8154844	---		---	0.975645	1.00281	JK_CD63 up vs Untreated
32237	8172914	NM_031407 // HUWE1 // HECT, UBA and WWE domain containing 1, E3 ubiquitin protein ligas	HUWE1	NM_031407	0.268153	1.07773	JK_CD63 up vs Untreated
9318	7947676	NM_173811 // HARBI1 // harbinger transposase derived 1 // 11p11.2 // 283254 /// XM_0115	HARBI1	NM_173811	0.246429	-1.09413	JK_CD63 down vs Untreated
31578	8167254	NM_001278691 // SSX1 // synovial sarcoma, X breakpoint 1 // Xp11.23 // 6756 /// NM_0056	SSX1	NM_001278691	0.855679	1.0116	JK_CD63 up vs Untreated
32962	8179041	NM_001098479 // HLA-F // major histocompatibility complex, class I, F // 6p21.3 // 3134	HLA-F	NM_001098479	0.104287	-1.13378	JK_CD63 down vs Untreated
12850	7982206	NM_001282472 // GOLGA8J // golgin A8 family, member J // 15q13.2 // 653073 /// NR_02407	GOLGA8J	NM_001282472	0.566472	1.02966	JK_CD63 up vs Untreated
13243	7986323	NR_077061 // LOC440311 // glioma tumor suppressor candidate region gene 2 pseudogene //	LOC440311	NR_077061	0.255232	1.10403	JK_CD63 up vs Untreated
1904	7894412	---		---	0.248247	-1.15166	JK_CD63 down vs Untreated
33224	8180341	---		---	0.00530466	-1.18535	JK_CD63 down vs Untreated
32604	8175998	NM_001110792 // MECP2 // methyl-CpG binding protein 2 // Xq28 // 4204 /// NM_001316337	MECP2	NM_001110792	0.827859	1.01366	JK_CD63 up vs Untreated
14546	8000425	NM_001286242 // GTF3C1 // general transcription factor IIIC subunit 1 // 16p12 // 2975	GTF3C1	NM_001286242	0.311098	1.05397	JK_CD63 up vs Untreated
16017	8015511	NM_024119 // DHX58 // DEXH (Asp-Glu-X-His) box polypeptide 58 // 17q21.2 // 79132 /// X	DHX58	NM_024119	0.0339273	-1.35904	JK_CD63 down vs Untreated
24941	8104234	NM_001166260 // TRIP13 // thyroid hormone receptor interactor 13 // 5p15.33 // 9319 ///	TRIP13	NM_001166260	0.651178	1.04245	JK_CD63 up vs Untreated
22883	8084100	NM_003940 // USP13 // ubiquitin specific peptidase 13 (isopeptidase T-3) // 3q26.2-q26.	USP13	NM_003940	0.31406	1.11928	JK_CD63 up vs Untreated
10354	7957530	---		---	0.955219	-1.00829	JK_CD63 down vs Untreated
1927	7894436	---		---	0.00318357	-1.50974	JK_CD63 down vs Untreated
10851	7962951	NM_003482 // KMT2D // lysine (K)-specific methyltransferase 2D // 12q13.12 // 8085 ///	KMT2D	NM_003482	0.411529	-1.08197	JK_CD63 down vs Untreated
31768	8168749	NM_014467 // SRPX2 // sushi-repeat containing protein, X-linked 2 // Xq22.1 // 27286 //	SRPX2	NM_014467	0.203381	-1.12436	JK_CD63 down vs Untreated
11759	7972251	---		---	0.0971652	-1.19931	JK_CD63 down vs Untreated
22297	8078138	NM_033083 // EAF1 // ELL associated factor 1 // 3p25.1 // 85403 /// XM_005265518 // EAF	EAF1	NM_033083	0.028889	-1.14926	JK_CD63 down vs Untreated
11499	7969792	---		---	0.73696	-1.02241	JK_CD63 down vs Untreated
9475	7948908	NR_002564 // SNORD26 // small nucleolar RNA, C/D box 26 // 11q13 // 9302 /// ENST000003	SNORD26	NR_002564	0.204424	1.43149	JK_CD63 up vs Untreated
21224	8067680	NM_001037335 // HELZ2 // helicase with zinc finger 2, transcriptional coactivator // 20	HELZ2	NM_001037335	0.166307	-1.15422	JK_CD63 down vs Untreated
23147	8086842	NM_001134364 // MAP4 // microtubule associated protein 4 // 3p21 // 4134 /// NM_002375	MAP4	NM_001134364	0.613373	-1.01999	JK_CD63 down vs Untreated
22969	8084955	NM_001166304 // PIGX // phosphatidylinositol glycan anchor biosynthesis class X // 3q29	PIGX	NM_001166304	0.00615385	1.45697	JK_CD63 up vs Untreated
28021	8133856	---		---	0.00863512	-1.35882	JK_CD63 down vs Untreated
13523	7989611	NM_001014812 // FAM96A // family with sequence similarity 96, member A // 15q22.31 // 8	FAM96A	NM_001014812	0.206179	1.23647	JK_CD63 up vs Untreated
15519	8010161	NM_001113491 // SEPT9 // septin 9 // 17q25 // 10801 /// NM_001113492 // SEPT9 // septin	2021-09-09	NM_001113491	0.861292	-1.01172	JK_CD63 down vs Untreated
1757	7894264	---		---	0.0477647	-1.0824	JK_CD63 down vs Untreated
33226	8180343	---		---	0.00433339	-1.17048	JK_CD63 down vs Untreated
14624	8001099	NR_036432 // HERC2P3 // hect domain and RLD 2 pseudogene 3 // 15q11.1 // 283755 /// NR_	HERC2P3	NR_036432	0.843403	-1.02034	JK_CD63 down vs Untreated
20256	8057744	NM_007315 // STAT1 // signal transducer and activator of transcription 1 // 2q32.2 // 6	STAT1	NM_007315	0.101131	-1.20825	JK_CD63 down vs Untreated
7857	7933634	---		---	0.415565	1.05006	JK_CD63 up vs Untreated
11970	7974066	NM_002687 // PNN // pinin, desmosome associated protein // 14q21.1 // 5411 /// ENST0000	PNN	NM_002687	0.815035	-1.01595	JK_CD63 down vs Untreated
5943	7914322	NR_004054 // SNORD103A // small nucleolar RNA, C/D box 103A // 1p35.2 // 692234 /// NR_	SNORD103A	NR_004054	0.420346	1.0964	JK_CD63 up vs Untreated
5944	7914324	NR_004054 // SNORD103A // small nucleolar RNA, C/D box 103A // 1p35.2 // 692234 /// NR_	SNORD103A	NR_004054	0.420346	1.0964	JK_CD63 up vs Untreated
17861	8033996	NM_003331 // TYK2 // tyrosine kinase 2 // 19p13.2 // 7297 /// XM_011528245 // TYK2 // t	TYK2	NM_003331	0.0657191	1.15872	JK_CD63 up vs Untreated
29285	8145820	---		---	0.97721	1.00156	JK_CD63 up vs Untreated
28847	8141625	NM_004444 // EPHB4 // EPH receptor B4 // 7q22 // 2050 /// ENST00000358173 // EPHB4 // E	EPHB4	NM_004444	0.109049	1.09665	JK_CD63 up vs Untreated
21385	8069133	---		---	0.528917	-1.02042	JK_CD63 down vs Untreated
26652	8120826	NM_001010844 // IRAK1BP1 // interleukin 1 receptor associated kinase 1 binding protein	IRAK1BP1	NM_001010844	0.96799	1.00581	JK_CD63 up vs Untreated
14516	8000028	NM_173475 // DCUN1D3 // DCN1, defective in cullin neddylation 1, domain containing 3 //	DCUN1D3	NM_173475	0.960869	1.00641	JK_CD63 up vs Untreated
15840	8013776	NM_001077498 // FAM222B // family with sequence similarity 222, member B // 17q11.2 //	FAM222B	NM_001077498	0.113287	-1.14801	JK_CD63 down vs Untreated
3127	7895643	---		---	0.107193	-1.21752	JK_CD63 down vs Untreated
3071	7895587	---		---	0.0336934	-1.15416	JK_CD63 down vs Untreated
23754	8093256	---		---	0.558271	1.08614	JK_CD63 up vs Untreated
1558	7894062	---		---	0.387331	-1.11774	JK_CD63 down vs Untreated
22931	8084717	NM_003032 // ST6GAL1 // ST6 beta-galactosamide alpha-2,6-sialyltranferase 1 // 3q27.3 /	ST6GAL1	NM_003032	0.112493	-1.10601	JK_CD63 down vs Untreated
3160	7895676	---		---	0.2876	-1.12986	JK_CD63 down vs Untreated
31315	8164833	NM_001282629 // GBGT1 // globoside alpha-1,3-N-acetylgalactosaminyltransferase 1 // 9q3	GBGT1	NM_001282629	0.117478	-1.0905	JK_CD63 down vs Untreated
225	7892724	---		---	0.00863766	-2.71122	JK_CD63 down vs Untreated
22061	8075542	NM_173566 // PRR14L // proline rich 14-like // 22q12.2 // 253143 /// XM_006724219 // PR	PRR14L	NM_173566	0.346816	-1.07587	JK_CD63 down vs Untreated
26238	8116831	NR_033910 // TFAP2A-AS1 // TFAP2A antisense RNA 1 // 6p24.3 // 100130275 /// AK092393 /	TFAP2A-AS1	NR_033910	0.718588	1.03427	JK_CD63 up vs Untreated
26711	8121269	---		---	0.585057	1.0482	JK_CD63 up vs Untreated
27075	8124527	NM_005322 // HIST1H1B // histone cluster 1, H1b // 6p22.1 // 3009 /// ENST00000331442 /	HIST1H1B	NM_005322	0.00310028	-1.65683	JK_CD63 down vs Untreated
30208	8154132	NR_026663 // GLIS3-AS1 // GLIS3 antisense RNA 1 // 9p24.2 // 84850 /// ENST00000451340	GLIS3-AS1	NR_026663	0.253436	-1.09267	JK_CD63 down vs Untreated
26022	8114767	NM_001278613 // PCDH1 // protocadherin 1 // 5q31.3 // 5097 /// NM_001278615 // PCDH1 //	PCDH1	NM_001278613	0.889829	-1.00826	JK_CD63 down vs Untreated
33085	8180202	---		---	0.590752	1.08273	JK_CD63 up vs Untreated
33141	8180258	---		---	0.590752	1.08273	JK_CD63 up vs Untreated
31345	8165183	NM_001276418 // SEC16A // SEC16 homolog A, endoplasmic reticulum export factor // 9q34.	SEC16A	NM_001276418	0.367217	1.05733	JK_CD63 up vs Untreated
14495	7999766	NM_001277323 // NPIPA3 // nuclear pore complex interacting protein family, member A3 //	NPIPA3	NM_001277323	0.217488	-1.15049	JK_CD63 down vs Untreated
18837	8043276	NR_004378 // SNORD94 // small nucleolar RNA, C/D box 94 // 2p11.2 // 692225 /// ENST000	SNORD94	NR_004378	0.72485	1.05465	JK_CD63 up vs Untreated
28142	8135224	NM_001085386 // NFE4 // nuclear factor, erythroid 4 // 7q22.1 // 58160 /// BC036938 //	NFE4	NM_001085386	0.125638	1.17069	JK_CD63 up vs Untreated
28315	8136954	NM_001130025 // TCAF2 // TRPM8 channel-associated factor 2 // 7q35 // 285966 /// NM_001	TCAF2	NM_001130025	0.0743301	1.16165	JK_CD63 up vs Untreated
7862	7933672	NM_001142763 // PCDH15 // protocadherin-related 15 // 10q21.1 // 65217 /// NM_001142764	PCDH15	NM_001142763	0.369993	-1.03318	JK_CD63 down vs Untreated
31488	8166455	NM_006406 // PRDX4 // peroxiredoxin 4 // Xp22.11 // 10549 /// XM_005274438 // PRDX4 //	PRDX4	NM_006406	0.900943	1.01293	JK_CD63 up vs Untreated
6008	7915091	NM_005955 // MTF1 // metal-regulatory transcription factor 1 // 1p33 // 4520 /// XM_011	MTF1	NM_005955	0.0232102	-1.23387	JK_CD63 down vs Untreated
22847	8083792	---		---	0.138952	-1.22451	JK_CD63 down vs Untreated
7618	7931353	NM_001316676 // PTPRE // protein tyrosine phosphatase, receptor type, E // 10q26 // 579	PTPRE	NM_001316676	0.215446	-1.06704	JK_CD63 down vs Untreated
14253	7997336	NM_020927 // VAT1L // vesicle amine transport 1-like // 16q23.1 // 57687 /// ENST000003	VAT1L	NM_020927	0.00429068	1.26754	JK_CD63 up vs Untreated
21148	8066848	NM_020820 // PREX1 // phosphatidylinositol-3,4,5-trisphosphate-dependent Rac exchange f	PREX1	NM_020820	0.050692	1.09868	JK_CD63 up vs Untreated
10568	7959995	NM_015409 // EP400 // E1A binding protein p400 // 12q24.33 // 57634 /// ENST00000330386	EP400	NM_015409	0.960166	1.0034	JK_CD63 up vs Untreated
19536	8050071	NM_001306077 // ADI1 // acireductone dioxygenase 1 // 2p25.3 // 55256 /// NM_018269 //	ADI1	NM_001306077	0.0664976	1.179	JK_CD63 up vs Untreated
28584	8139256	NM_001077663 // URGCP // upregulator of cell proliferation // 7p13 // 55665 /// NM_0010	URGCP	NM_001077663	0.00226804	1.41389	JK_CD63 up vs Untreated
13285	7986569	NR_036432 // HERC2P3 // hect domain and RLD 2 pseudogene 3 // 15q11.1 // 283755 /// NR_	HERC2P3	NR_036432	0.279282	1.08347	JK_CD63 up vs Untreated
14715	8002029	NM_013304 // ZDHHC1 // zinc finger, DHHC-type containing 1 // 16q22.1 // 29800 /// XM_0	ZDHHC1	NM_013304	0.150922	1.13792	JK_CD63 up vs Untreated
28117	8134965	NM_001267812 // SLC12A9 // solute carrier family 12, member 9 // 7q22 // 56996 /// NM_0	SLC12A9	NM_001267812	0.274528	1.08673	JK_CD63 up vs Untreated
27720	8131296	NM_001204513 // RBAK-RBAKDN // RBAK-RBAKDN readthrough // --- // 100533952 /// NR_01534	RBAK-RBAKDN	NM_001204513	0.0188116	-1.19967	JK_CD63 down vs Untreated
1826	7894333	---		---	0.728571	-1.04888	JK_CD63 down vs Untreated
5987	7914887	NM_001270894 // TRAPPC3 // trafficking protein particle complex 3 // 1p34.3 // 27095 //	TRAPPC3	NM_001270894	0.599265	1.08728	JK_CD63 up vs Untreated
3926	7896448	---		---	0.249561	-1.11148	JK_CD63 down vs Untreated
2611	7895126	---		---	0.0958573	-1.18772	JK_CD63 down vs Untreated
19849	8053388	NM_001206840 // TGOLN2 // trans-golgi network protein 2 // 2p11.2 // 10618 /// NM_00120	TGOLN2	NM_001206840	0.863678	1.00926	JK_CD63 up vs Untreated
16718	8022502	---		---	0.398102	1.12503	JK_CD63 up vs Untreated
11765	7972287	---		---	0.244547	1.07229	JK_CD63 up vs Untreated
7776	7933008	---		---	0.843964	1.0203	JK_CD63 up vs Untreated
14543	8000409	OTTHUMT00000417269 // HMGN2P5 // high mobility group nucleosomal binding domain 2 pseud	HMGN2P5	OTTHUMT00000417269	0.610367	-1.06835	JK_CD63 down vs Untreated
24621	8101324	NM_001003810 // HNRNPD // heterogeneous nuclear ribonucleoprotein D // 4q21 // 3184 ///	HNRNPD	NM_001003810	0.60213	-1.03753	JK_CD63 down vs Untreated
22732	8082667	NM_001171905 // NUDT16 // nudix hydrolase 16 // 3q22.1 // 131870 /// NM_001171906 // NU	NUDT16	NM_001171905	0.468365	1.08744	JK_CD63 up vs Untreated
12979	7983525	---		---	0.0082327	1.13356	JK_CD63 up vs Untreated
2151	7894661	---		---	0.658189	-1.06207	JK_CD63 down vs Untreated
11668	7971461	NM_002298 // LCP1 // lymphocyte cytosolic protein 1 (L-plastin) // 13q14.3 // 3936 ///	LCP1	NM_002298	0.140189	1.31513	JK_CD63 up vs Untreated
8828	7943103	NM_181645 // CCDC67 // coiled-coil domain containing 67 // 11q21 // 159989 /// XM_00527	CCDC67	NM_181645	0.698058	-1.01621	JK_CD63 down vs Untreated
30436	8156060	NM_001282748 // TLE4 // transducin-like enhancer of split 4 // 9q21.31 // 7091 /// NM_0	TLE4	NM_001282748	0.0593709	-1.21817	JK_CD63 down vs Untreated
31410	8165709	---		---	0.0552426	-2.13609	JK_CD63 down vs Untreated
4435	7899016	---		---	0.858192	1.03234	JK_CD63 up vs Untreated
22992	8085138	NM_000916 // OXTR // oxytocin receptor // 3p25 // 5021 /// XM_011533762 // OXTR // oxyt	OXTR	NM_000916	0.376511	-1.05467	JK_CD63 down vs Untreated
5519	7910099	NM_001130440 // SRP9 // signal recognition particle 9kDa // 1q42.12 // 6726 /// ENST000	SRP9	NM_001130440	0.680847	1.07147	JK_CD63 up vs Untreated
29189	8144721	NM_001007090 // C8orf48 // chromosome 8 open reading frame 48 // 8p22 // 157773 /// ENS	C8orf48	NM_001007090	0.468612	-1.07973	JK_CD63 down vs Untreated
11271	7967486	NM_001304957 // CCDC92 // coiled-coil domain containing 92 // 12q24.31 // 80212 /// NM_	CCDC92	NM_001304957	0.0189871	-1.12242	JK_CD63 down vs Untreated
13984	7994371	NM_001135865 // NPIPB5 // nuclear pore complex interacting protein family, member B5 //	NPIPB5	NM_001135865	0.357137	-1.08981	JK_CD63 down vs Untreated
349	7892848	---		---	0.0613621	1.49532	JK_CD63 up vs Untreated
24310	8098496	---		---	0.378539	1.05888	JK_CD63 up vs Untreated
5993	7914938	---		---	0.322678	-1.18667	JK_CD63 down vs Untreated
32914	8178554	NM_025262 // LY6G5C // lymphocyte antigen 6 complex, locus G5C // 6p21.33 // 80741 ///	LY6G5C	NM_025262	0.000995454	-1.41205	JK_CD63 down vs Untreated
31346	8165217	NM_017617 // NOTCH1 // notch 1 // 9q34.3 // 4851 /// XM_011518717 // NOTCH1 // notch 1	NOTCH1	NM_017617	0.389014	1.0783	JK_CD63 up vs Untreated
22158	8076417	NM_002490 // NDUFA6 // NADH dehydrogenase (ubiquinone) 1 alpha subcomplex, 6, 14kDa //	NDUFA6	NM_002490	0.871015	-1.01815	JK_CD63 down vs Untreated
23703	8092726	NM_021101 // CLDN1 // claudin 1 // 3q28-q29 // 9076 /// ENST00000295522 // CLDN1 // cla	CLDN1	NM_021101	0.0904129	-1.29696	JK_CD63 down vs Untreated
6732	7922337	NM_005092 // TNFSF18 // tumor necrosis factor (ligand) superfamily, member 18 // 1q23 /	TNFSF18	NM_005092	0.129546	-1.42579	JK_CD63 down vs Untreated
10499	7959153	NM_004373 // COX6A1 // cytochrome c oxidase subunit VIa polypeptide 1 // 12q24.2|12q24.	COX6A1	NM_004373	0.959049	1.00778	JK_CD63 up vs Untreated
16014	8015460	NM_001096 // ACLY // ATP citrate lyase // 17q21.2 // 47 /// NM_001303274 // ACLY // ATP	ACLY	NM_001096	0.00254953	1.51039	JK_CD63 up vs Untreated
18908	8043718	NM_001862 // COX5B // cytochrome c oxidase subunit Vb // 2q11.2 // 1329 /// ENST0000025	COX5B	NM_001862	0.637384	-1.06793	JK_CD63 down vs Untreated
1399	7893902	---		---	0.219845	1.22869	JK_CD63 up vs Untreated
19284	8047356	NM_001136039 // NIF3L1 // NIF3 NGG1 interacting factor 3-like 1 // 2q33 // 60491 /// NM	NIF3L1	NM_001136039	0.564162	1.04633	JK_CD63 up vs Untreated
28308	8136918	NM_001010972 // ZYX // zyxin // 7q32 // 7791 /// NM_003461 // ZYX // zyxin // 7q32 // 7	ZYX	NM_001010972	0.481969	-1.06248	JK_CD63 down vs Untreated
8186	7937330	NM_006435 // IFITM2 // interferon induced transmembrane protein 2 // 11p15.5 // 10581 /	IFITM2	NM_006435	0.00363285	-1.27362	JK_CD63 down vs Untreated
19560	8050293	NR_040080 // FLJ33534 // uncharacterized LOC285150 // 2p25.1 // 285150 /// AK090853 //	FLJ33534	NR_040080	0.304183	1.0791	JK_CD63 up vs Untreated
10731	7961524	NM_001300784 // ERP27 // endoplasmic reticulum protein 27 // 12p12.3 // 121506 /// NM_1	ERP27	NM_001300784	0.0101567	-1.23145	JK_CD63 down vs Untreated
11801	7972672	NM_001146197 // CCDC168 // coiled-coil domain containing 168 // 13q33.1 // 643677 /// X	CCDC168	NM_001146197	0.634572	1.03056	JK_CD63 up vs Untreated
10460	7958800	NM_003668 // MAPKAPK5 // mitogen-activated protein kinase-activated protein kinase 5 //	MAPKAPK5	NM_003668	0.302413	1.05683	JK_CD63 up vs Untreated
28371	8137352	NM_001199692 // SLC4A2 // solute carrier family 4 (anion exchanger), member 2 // 7q36.1	SLC4A2	NM_001199692	0.034498	1.11078	JK_CD63 up vs Untreated
9476	7948910	NR_002565 // SNORD25 // small nucleolar RNA, C/D box 25 // 11q13 // 9303 /// ENST000003	SNORD25	NR_002565	0.993647	1.00174	JK_CD63 up vs Untreated
9175	7946221	NM_006284 // TAF10 // TAF10 RNA polymerase II, TATA box binding protein (TBP)-associate	TAF10	NM_006284	0.0010358	-1.26462	JK_CD63 down vs Untreated
20171	8056491	NM_002977 // SCN9A // sodium channel, voltage gated, type IX alpha subunit // 2q24 // 6	SCN9A	NM_002977	0.0318776	1.23113	JK_CD63 up vs Untreated
14386	7998722	NR_002736 // SNORD60 // small nucleolar RNA, C/D box 60 // 16p13.3 // 26788 /// ENST000	SNORD60	NR_002736	0.935262	1.02042	JK_CD63 up vs Untreated
24684	8101992	NM_001135146 // SLC39A8 // solute carrier family 39 (zinc transporter), member 8 // 4q2	SLC39A8	NM_001135146	0.0467847	1.31607	JK_CD63 up vs Untreated
16161	8016870	NM_016070 // MRPS23 // mitochondrial ribosomal protein S23 // 17q22-q23 // 51649 /// EN	MRPS23	NM_016070	0.38419	1.14449	JK_CD63 up vs Untreated
4769	7902448	ENST00000581373 // RPL17 // ribosomal protein L17 // 18q21 // 6139 /// AK304659 // RPL1	RPL17	ENST00000581373	0.593014	1.0618	JK_CD63 up vs Untreated
30360	8155418	NR_023391 // CYP4F30P // cytochrome P450, family 4, subfamily F, polypeptide 30, pseudo	CYP4F30P	NR_023391	0.66365	-1.03092	JK_CD63 down vs Untreated
24600	8101126	NM_001565 // CXCL10 // chemokine (C-X-C motif) ligand 10 // 4q21 // 3627 /// ENST000003	CXCL10	NM_001565	0.0504384	-2.43204	JK_CD63 down vs Untreated
10444	7958565	NM_000431 // MVK // mevalonate kinase // 12q24 // 4598 /// NM_001114185 // MVK // meval	MVK	NM_000431	0.0254793	1.47108	JK_CD63 up vs Untreated
3635	7896156	---		---	0.978647	1.00196	JK_CD63 up vs Untreated
1190	7893692	---		---	0.114006	1.25272	JK_CD63 up vs Untreated
18079	8036170	---		---	0.767605	-1.02077	JK_CD63 down vs Untreated
27376	8127629	NM_001865 // COX7A2 // cytochrome c oxidase subunit VIIa polypeptide 2 (liver) // 6q12	COX7A2	NM_001865	0.921136	1.01596	JK_CD63 up vs Untreated
15030	8005441	NM_144775 // SMCR8 // Smith-Magenis syndrome chromosome region, candidate 8 // 17p11.2	SMCR8	NM_144775	0.23314	-1.09624	JK_CD63 down vs Untreated
3188	7895704	---		---	0.0163868	-1.18601	JK_CD63 down vs Untreated
10801	7962327	NM_052885 // SLC2A13 // solute carrier family 2 (facilitated glucose transporter), memb	SLC2A13	NM_052885	0.00486921	1.2246	JK_CD63 up vs Untreated
29312	8146122	NM_001002296 // GOLGA7 // golgin A7 // 8p11.21 // 51125 /// NM_001174124 // GOLGA7 // g	GOLGA7	NM_001002296	0.297237	-1.11448	JK_CD63 down vs Untreated
9523	7949465	NM_001145138 // RELA // v-rel avian reticuloendotheliosis viral oncogene homolog A // 1	RELA	NM_001145138	0.0689792	-1.11047	JK_CD63 down vs Untreated
28701	8140070	NM_012453 // TBL2 // transducin (beta)-like 2 // 7q11.23 // 26608 /// XM_006715923 // T	TBL2	NM_012453	0.129885	1.09788	JK_CD63 up vs Untreated
4279	7897449	NM_025106 // SPSB1 // splA/ryanodine receptor domain and SOCS box containing 1 // 1p36.	SPSB1	NM_025106	0.122293	-1.10032	JK_CD63 down vs Untreated
14880	8003771	ENST00000574213 // PAFAH1B1 // platelet-activating factor acetylhydrolase 1b, regulator	PAFAH1B1	ENST00000574213	0.0432053	-1.15953	JK_CD63 down vs Untreated
12849	7982204	OTTHUMT00000417269 // HMGN2P5 // high mobility group nucleosomal binding domain 2 pseud	HMGN2P5	OTTHUMT00000417269	0.594612	-1.07071	JK_CD63 down vs Untreated
30595	8157605	---		---	0.614135	1.08035	JK_CD63 up vs Untreated
2823	7895338	---		---	0.00088694	1.57895	JK_CD63 up vs Untreated
27727	8131339	NM_003088 // FSCN1 // fascin actin-bundling protein 1 // 7p22 // 6624 /// ENST000003823	FSCN1	NM_003088	0.899275	1.00727	JK_CD63 up vs Untreated
6142	7916493	NM_003713 // PLPP3 // phospholipid phosphatase 3 // 1p32.2 // 8613 /// ENST00000371250	PLPP3	NM_003713	0.00342504	1.19488	JK_CD63 up vs Untreated
17277	8027996	NM_001281532 // PSENEN // presenilin enhancer gamma secretase subunit // 19q13.12 // 55	PSENEN	NM_001281532	0.152137	-1.20409	JK_CD63 down vs Untreated
22972	8084982	NR_024388 // NCBP2-AS2 // NCBP2 antisense RNA 2 (head to head) // 3q29 // 152217 /// uc	NCBP2-AS2	NR_024388	0.630819	-1.04515	JK_CD63 down vs Untreated
1532	7894036	---		---	0.581852	-1.05051	JK_CD63 down vs Untreated
8585	7940600	NM_001040694 // INCENP // inner centromere protein // 11q12.3 // 3619 /// NM_020238 //	INCENP	NM_001040694	0.218574	-1.0984	JK_CD63 down vs Untreated
13809	7992529	NM_032271 // TRAF7 // TNF receptor-associated factor 7, E3 ubiquitin protein ligase //	TRAF7	NM_032271	0.0336469	1.11233	JK_CD63 up vs Untreated
2396	7894910	---		---	0.986024	-1.00221	JK_CD63 down vs Untreated
10945	7963911	NM_001257389 // CD63 // CD63 molecule // 12q12-q13 // 967 /// NM_001257390 // CD63 // C	CD63	NM_001257389	0.240247	1.11366	JK_CD63 up vs Untreated
6410	7919193	BT020109 // NUDT4 // nudix hydrolase 4 // 12q21 // 11163 /// BT020110 // NUDT4 // nudix	NUDT4	BT020109	0.264212	-1.10699	JK_CD63 down vs Untreated
12472	7979133	NM_007361 // NID2 // nidogen 2 (osteonidogen) // 14q22.1 // 22795 /// XM_005267405 // N	NID2	NM_007361	0.051914	1.19105	JK_CD63 up vs Untreated
9816	7952205	NM_006500 // MCAM // melanoma cell adhesion molecule // 11q23.3 // 4162 /// ENST0000026	MCAM	NM_006500	0.607528	1.02603	JK_CD63 up vs Untreated
29865	8150877	NR_002437 // SNORD54 // small nucleolar RNA, C/D box 54 // 8q12 // 26795 /// ENST000004	SNORD54	NR_002437	0.596585	-1.1111	JK_CD63 down vs Untreated
19964	8054467	NM_144710 // SEPT10 // septin 10 // 2q13 // 151011 /// NM_178584 // SEPT10 // septin 10	2021-09-10	NM_144710	0.271332	1.12911	JK_CD63 up vs Untreated
23905	8094778	NM_004181 // UCHL1 // ubiquitin C-terminal hydrolase L1 // 4p14 // 7345 /// ENST0000028	UCHL1	NM_004181	0.641626	1.07953	JK_CD63 up vs Untreated
3475	7895994	---		---	0.233788	1.34058	JK_CD63 up vs Untreated
25352	8108422	---		---	0.999588	-1.00005	JK_CD63 down vs Untreated
20775	8063345	NR_002433 // SNORD12C // small nucleolar RNA, C/D box 12C // 20q13.13 // 26765 /// uc01	SNORD12C	NR_002433	0.193602	1.3587	JK_CD63 up vs Untreated
13907	7993404	NM_001277323 // NPIPA3 // nuclear pore complex interacting protein family, member A3 //	NPIPA3	NM_001277323	0.6943	-1.0283	JK_CD63 down vs Untreated
20524	8060738	---		---	0.423244	1.04887	JK_CD63 up vs Untreated
20680	8062326	NM_001199534 // C20orf24 // chromosome 20 open reading frame 24 // 20q11.23 // 55969 //	C20orf24	NM_001199534	0.149266	1.17931	JK_CD63 up vs Untreated
9396	7948274	NM_004223 // UBE2L6 // ubiquitin-conjugating enzyme E2L 6 // 11q12 // 9246 /// NM_19818	UBE2L6	NM_004223	0.0180553	-1.22885	JK_CD63 down vs Untreated
26638	8120613	NM_001168407 // RIMS1 // regulating synaptic membrane exocytosis 1 // 6q12-q13 // 22999	RIMS1	NM_001168407	0.915469	-1.00517	JK_CD63 down vs Untreated
14197	7996759	---		---	0.83137	1.01122	JK_CD63 up vs Untreated
21166	8067040	NM_001136021 // NFATC2 // nuclear factor of activated T-cells, cytoplasmic, calcineurin	NFATC2	NM_001136021	0.13539	1.09955	JK_CD63 up vs Untreated
12725	7981714	---		---	0.0528107	-1.42	JK_CD63 down vs Untreated
2004	7894513	---		---	0.027965	-1.34539	JK_CD63 down vs Untreated
21175	8067155	---		---	0.887686	-1.01077	JK_CD63 down vs Untreated
6404	7919155	NR_004400 // RNVU1-18 // RNA, variant U1 small nuclear 18 // 1q21.2 // 26863 /// NR_004	RNVU1-18	NR_004400	0.16409	1.18145	JK_CD63 up vs Untreated
6441	7919405	NR_004400 // RNVU1-18 // RNA, variant U1 small nuclear 18 // 1q21.2 // 26863 /// NR_004	RNVU1-18	NR_004400	0.16409	1.18145	JK_CD63 up vs Untreated
10383	7957746	NM_002635 // SLC25A3 // solute carrier family 25 (mitochondrial carrier; phosphate carr	SLC25A3	NM_002635	0.34237	1.10257	JK_CD63 up vs Untreated
12260	7977003	NM_015156 // RCOR1 // REST corepressor 1 // 14q32.31 // 23186 /// XM_005267453 // RCOR1	RCOR1	NM_015156	0.833105	1.01794	JK_CD63 up vs Untreated
26380	8117746	NR_003049 // SNORD32B // small nucleolar RNA, C/D box 32B // 6p22.1 // 692092 /// ENST0	SNORD32B	NR_003049	0.365196	-1.11468	JK_CD63 down vs Untreated
9094	7945740	OTTHUMT00000026911 // RPL26P30 // ribosomal protein L26 pseudogene 30 // 11p15.5 // 653	RPL26P30	OTTHUMT00000026911	0.134493	-1.18935	JK_CD63 down vs Untreated
27178	8125512	NM_000544 // TAP2 // transporter 2, ATP-binding cassette, sub-family B (MDR/TAP) // 6p2	TAP2	NM_000544	0.115827	-1.21075	JK_CD63 down vs Untreated
32942	8178867	NM_000544 // TAP2 // transporter 2, ATP-binding cassette, sub-family B (MDR/TAP) // 6p2	TAP2	NM_000544	0.115827	-1.21075	JK_CD63 down vs Untreated
33063	8180061	NM_000544 // TAP2 // transporter 2, ATP-binding cassette, sub-family B (MDR/TAP) // 6p2	TAP2	NM_000544	0.115827	-1.21075	JK_CD63 down vs Untreated
21963	8074748	NR_003563 // PI4KAP1 // phosphatidylinositol 4-kinase, catalytic, alpha pseudogene 1 //	PI4KAP1	NR_003563	0.386376	1.0392	JK_CD63 up vs Untreated
19518	8049888	NM_013325 // ATG4B // autophagy related 4B, cysteine peptidase // 2q37.3 // 23192 /// N	ATG4B	NM_013325	0.948844	-1.00635	JK_CD63 down vs Untreated
1496	7894000	---		---	0.62989	-1.02585	JK_CD63 down vs Untreated
30940	8161249	NM_033412 // SLC25A51 // solute carrier family 25, member 51 // 9p13.3-p12 // 92014 ///	SLC25A51	NM_033412	0.0888391	1.21495	JK_CD63 up vs Untreated
15645	8011765	NM_004890 // SPAG7 // sperm associated antigen 7 // 17p13.2 // 9552 /// XM_005256865 //	SPAG7	NM_004890	0.131157	-1.13815	JK_CD63 down vs Untreated
2102	7894612	---		---	0.0502113	-1.57194	JK_CD63 down vs Untreated
33082	8180199	---		---	0.248353	-1.0813	JK_CD63 down vs Untreated
6576	7920600	NM_001130040 // SHC1 // SHC (Src homology 2 domain containing) transforming protein 1 /	SHC1	NM_001130040	0.0952929	-1.15371	JK_CD63 down vs Untreated
29367	8146550	NM_001007067 // SDCBP // syndecan binding protein // 8q12 // 6386 /// NM_001007068 // S	SDCBP	NM_001007067	0.153883	1.17422	JK_CD63 up vs Untreated
9928	7953229	NM_001282285 // DYRK4 // dual specificity tyrosine-(Y)-phosphorylation regulated kinase	DYRK4	NM_001282285	0.6481	-1.04789	JK_CD63 down vs Untreated
23672	8092409	NM_001037639 // PARL // presenilin associated, rhomboid-like // 3q27.1 // 55486 /// NM_	PARL	NM_001037639	0.686266	1.0449	JK_CD63 up vs Untreated
5	7892501	---		---	0.693256	1.11629	JK_CD63 up vs Untreated
24629	8101429	NM_001130715 // PLAC8 // placenta specific 8 // 4q21.22 // 51316 /// NM_001130716 // PL	PLAC8	NM_001130715	0.0242389	-2.16629	JK_CD63 down vs Untreated
4458	7899220	NM_006015 // ARID1A // AT rich interactive domain 1A (SWI-like) // 1p35.3 // 8289 /// N	ARID1A	NM_006015	0.377401	-1.08663	JK_CD63 down vs Untreated
18439	8039491	NM_014501 // UBE2S // ubiquitin-conjugating enzyme E2S // 19q13.43 // 27338 /// XM_0115	UBE2S	NM_014501	0.195212	-1.11125	JK_CD63 down vs Untreated
8786	7942793	NM_003251 // THRSP // thyroid hormone responsive // 11q14.1 // 7069 /// ENST00000281030	THRSP	NM_003251	0.813656	1.01139	JK_CD63 up vs Untreated
22377	8078962	NM_005875 // EIF1B // eukaryotic translation initiation factor 1B // 3p22.1 // 10289 //	EIF1B	NM_005875	0.922039	-1.01249	JK_CD63 down vs Untreated
32113	8171760	NR_023358 // SCARNA9L // small Cajal body-specific RNA 9-like // Xp22.12 // 100158262 /	SCARNA9L	NR_023358	0.227471	-1.1675	JK_CD63 down vs Untreated
28391	8137542	NM_053043 // RBM33 // RNA binding motif protein 33 // 7q36.3 // 155435 /// XM_005249531	RBM33	NM_053043	0.0773263	-1.13934	JK_CD63 down vs Untreated
30334	8155248	---		---	0.619485	1.0493	JK_CD63 up vs Untreated
24608	8101210	---		---	0.601328	-1.06904	JK_CD63 down vs Untreated
14669	8001531	NM_001301267 // MT1G // metallothionein 1G // 16q13 // 4495 /// NM_005950 // MT1G // me	MT1G	NM_001301267	0.00356894	-1.36471	JK_CD63 down vs Untreated
8598	7940688	NM_002696 // POLR2G // polymerase (RNA) II (DNA directed) polypeptide G // 11q13.1 // 5	POLR2G	NM_002696	0.115771	1.21149	JK_CD63 up vs Untreated
5450	7909332	NM_000574 // CD55 // CD55 molecule, decay accelerating factor for complement (Cromer bl	CD55	NM_000574	0.0226355	-1.29904	JK_CD63 down vs Untreated
33200	8180317	---		---	0.264579	-1.07887	JK_CD63 down vs Untreated
1533	7894037	---		---	0.0370537	-1.32485	JK_CD63 down vs Untreated
20752	8063028	NM_052951 // DNTTIP1 // deoxynucleotidyltransferase, terminal, interacting protein 1 //	DNTTIP1	NM_052951	0.216558	-1.05533	JK_CD63 down vs Untreated
24075	8096335	NM_001165136 // HERC6 // HECT and RLD domain containing E3 ubiquitin protein ligase fam	HERC6	NM_001165136	0.106507	-1.26621	JK_CD63 down vs Untreated
20662	8062119	OTTHUMT00000078853 // MT1P3 // metallothionein 1 pseudogene 3 // 20q11.2 // 140851 ///	MT1P3	OTTHUMT00000078853	0.0625906	-1.18453	JK_CD63 down vs Untreated
32846	8177955	NM_000247 // MICA // MHC class I polypeptide-related sequence A // 6p21.33 // 100507436	MICA	NM_000247	0.178851	1.13098	JK_CD63 up vs Untreated
17547	8030871	NM_001031721 // ZNF613 // zinc finger protein 613 // 19q13.41 // 79898 /// NM_024840 //	ZNF613	NM_001031721	0.570312	1.05888	JK_CD63 up vs Untreated
16934	8024557	NM_002067 // GNA11 // guanine nucleotide binding protein (G protein), alpha 11 (Gq clas	GNA11	NM_002067	0.439124	1.04951	JK_CD63 up vs Untreated
30761	8159521	NM_000954 // PTGDS // prostaglandin D2 synthase 21kDa (brain) // 9q34.2-q34.3 // 5730 /	PTGDS	NM_000954	0.44393	-1.08826	JK_CD63 down vs Untreated
32718	8176933	---		---	0.835278	-1.01906	JK_CD63 down vs Untreated
32792	8177401	---		---	0.835278	-1.01906	JK_CD63 down vs Untreated
4967	7904469	NM_001271870 // SRGAP2B // SLIT-ROBO Rho GTPase activating protein 2B // 1q21.1 // 6471	SRGAP2B	NM_001271870	0.119025	1.05746	JK_CD63 up vs Untreated
32929	8178727	NM_001136153 // ATF6B // activating transcription factor 6 beta // 6p21.3 // 1388 /// N	ATF6B	NM_001136153	0.830125	1.01556	JK_CD63 up vs Untreated
21813	8073192	---		---	0.390168	1.16563	JK_CD63 up vs Untreated
27205	8125835	NM_001014 // RPS10 // ribosomal protein S10 // 6p21.31 // 6204 /// NM_001202470 // RPS1	RPS10	NM_001014	0.0564126	-1.19569	JK_CD63 down vs Untreated
32429	8174644	---		---	0.16244	1.11084	JK_CD63 up vs Untreated
20158	8056285	NM_022168 // IFIH1 // interferon induced, with helicase C domain 1 // 2q24 // 64135 ///	IFIH1	NM_022168	0.126786	-1.26754	JK_CD63 down vs Untreated
23779	8093500	NM_006342 // TACC3 // transforming, acidic coiled-coil containing protein 3 // 4p16.3 /	TACC3	NM_006342	0.134181	-1.15712	JK_CD63 down vs Untreated
11511	7969933	AK126520 // BIVM // basic, immunoglobulin-like variable motif containing // 13q33.1 //	BIVM	AK126520	0.363031	1.19468	JK_CD63 up vs Untreated
24303	8098423	NM_018248 // NEIL3 // nei-like DNA glycosylase 3 // 4q34.3 // 55247 /// ENST00000264596	NEIL3	NM_018248	0.548474	1.0571	JK_CD63 up vs Untreated
11058	7965112	NM_002583 // PAWR // PRKC, apoptosis, WT1, regulator // 12q21 // 5074 /// XM_006719435	PAWR	NM_002583	0.235322	-1.17207	JK_CD63 down vs Untreated
6167	7916745	---		---	0.08179	1.09508	JK_CD63 up vs Untreated
20428	8059729	---		---	0.266599	1.09251	JK_CD63 up vs Untreated
27932	8133070	---		---	0.774005	-1.07424	JK_CD63 down vs Untreated
25159	8106475	ENST00000547848 // POTEG // POTE ankyrin domain family, member G // 14q11.2 // 404785 /	POTEG	ENST00000547848	0.267953	-1.07352	JK_CD63 down vs Untreated
2934	7895450	---		---	0.251114	-1.26514	JK_CD63 down vs Untreated
13252	7986350	NM_183376 // ARRDC4 // arrestin domain containing 4 // 15q26.3 // 91947 /// ENST0000026	ARRDC4	NM_183376	0.100864	-1.09801	JK_CD63 down vs Untreated
20353	8058855	---		---	0.134516	-1.23455	JK_CD63 down vs Untreated
26106	8115600	NM_001303251 // ZBED8 // zinc finger, BED-type containing 8 // 5q33.3 // 63920 /// NM_0	ZBED8	NM_001303251	0.00474032	1.34552	JK_CD63 up vs Untreated
23642	8092169	NM_001190942 // TNFSF10 // tumor necrosis factor (ligand) superfamily, member 10 // 3q2	TNFSF10	NM_001190942	0.0562937	-1.65146	JK_CD63 down vs Untreated
26352	8117624	---		---	0.52698	-1.04063	JK_CD63 down vs Untreated
30733	8159142	NM_000093 // COL5A1 // collagen, type V, alpha 1 // 9q34.2-q34.3 // 1289 /// NM_0012780	COL5A1	NM_000093	0.398413	-1.11443	JK_CD63 down vs Untreated
5178	7906307	NM_001286349 // KIRREL // kin of IRRE like (Drosophila) // 1q23.1 // 55243 /// NM_01824	KIRREL	NM_001286349	0.000829199	1.21173	JK_CD63 up vs Untreated
3857	7896378	---		---	0.0394808	1.91895	JK_CD63 up vs Untreated
18369	8038899	NM_001193306 // FPR1 // formyl peptide receptor 1 // 19q13.4 // 2357 /// NM_002029 // F	FPR1	NM_001193306	0.98901	1.0008	JK_CD63 up vs Untreated
6211	7917151	NR_103535 // NEXN-AS1 // NEXN antisense RNA 1 // 1p31.1 // 374987 /// ENST00000421331 /	NEXN-AS1	NR_103535	0.128256	-1.13586	JK_CD63 down vs Untreated
8764	7942594	NR_000025 // SNORD15B // small nucleolar RNA, C/D box 15B // 11q13.4 // 114599 /// ENST	SNORD15B	NR_000025	0.517181	1.1318	JK_CD63 up vs Untreated
19387	8048411	NM_014640 // TTLL4 // tubulin tyrosine ligase-like family member 4 // 2p24.3-p24.1 // 9	TTLL4	NM_014640	0.158896	-1.15002	JK_CD63 down vs Untreated
27072	8124518	NM_021066 // HIST1H2AJ // histone cluster 1, H2aj // 6p22.1 // 8331 /// ENST00000333151	HIST1H2AJ	NM_021066	0.368945	-1.12661	JK_CD63 down vs Untreated
26021	8114733	NM_022481 // ARAP3 // ArfGAP with RhoGAP domain, ankyrin repeat and PH domain 3 // 5q31	ARAP3	NM_022481	0.178354	1.08545	JK_CD63 up vs Untreated
18140	8036737	NM_001020 // RPS16 // ribosomal protein S16 // 19q13.1 // 6217 /// XM_005259137 // RPS1	RPS16	NM_001020	0.714393	1.03766	JK_CD63 up vs Untreated
13706	7991453	NM_207446 // FAM174B // family with sequence similarity 174, member B // 15q26.1 // 400	FAM174B	NM_207446	0.240305	-1.05094	JK_CD63 down vs Untreated
14603	8000932	NM_001014979 // CCDC189 // coiled-coil domain containing 189 // 16p11.2 // 90835 /// NM	CCDC189	NM_001014979	0.300334	1.10682	JK_CD63 up vs Untreated
5645	7911258	NM_001004687 // OR2L3 // olfactory receptor, family 2, subfamily L, member 3 // 1q44 //	OR2L3	NM_001004687	0.27609	-1.09529	JK_CD63 down vs Untreated
14001	7994609	NM_014298 // QPRT // quinolinate phosphoribosyltransferase // 16p11.2 // 23475 /// XM_0	QPRT	NM_014298	0.294521	1.11786	JK_CD63 up vs Untreated
17698	8031999	NM_003712 // PLPP2 // phospholipid phosphatase 2 // 19p13 // 8612 /// NM_177526 // PLPP	PLPP2	NM_003712	0.161857	1.10132	JK_CD63 up vs Untreated
17510	8030470	NM_014203 // AP2A1 // adaptor-related protein complex 2, alpha 1 subunit // 19q13.33 //	AP2A1	NM_014203	0.765268	1.01831	JK_CD63 up vs Untreated
26604	8120249	NR_001445 // RN7SK // RNA, 7SK small nuclear // 6p12.2 // 125050	RN7SK	NR_001445	0.846922	1.01335	JK_CD63 up vs Untreated
6428	7919340	NM_005266 // GJA5 // gap junction protein alpha 5 // 1q21.1 // 2702 /// NM_181703 // GJ	GJA5	NM_005266	0.817812	-1.01786	JK_CD63 down vs Untreated
9537	7949592	NM_004292 // RIN1 // Ras and Rab interactor 1 // 11q13.2 // 9610 /// XM_011545399 // RI	RIN1	NM_004292	0.0644311	-1.15514	JK_CD63 down vs Untreated
30583	8157454	NM_004888 // ATP6V1G1 // ATPase, H+ transporting, lysosomal 13kDa, V1 subunit G1 // 9q3	ATP6V1G1	NM_004888	0.255764	-1.08864	JK_CD63 down vs Untreated
20696	8062490	NR_002986 // SNORA60 // small nucleolar RNA, H/ACA box 60 // 20q11.23 // 677837 /// ENS	SNORA60	NR_002986	0.107671	1.46609	JK_CD63 up vs Untreated
5947	7914342	NM_004102 // FABP3 // fatty acid binding protein 3, muscle and heart // 1p33-p32 // 217	FABP3	NM_004102	0.897606	1.00876	JK_CD63 up vs Untreated
7942	7934531	---		---	0.158036	-1.10692	JK_CD63 down vs Untreated
4127	7896652	---		---	0.345951	1.1311	JK_CD63 up vs Untreated
27118	8124848	NM_003897 // IER3 // immediate early response 3 // 6p21.3 // 8870 /// ENST00000259874 /	IER3	NM_003897	0.00436323	-1.35914	JK_CD63 down vs Untreated
33028	8179704	NM_003897 // IER3 // immediate early response 3 // 6p21.3 // 8870 /// ENST00000259874 /	IER3	NM_003897	0.00436323	-1.35914	JK_CD63 down vs Untreated
32940	8178841	NM_000544 // TAP2 // transporter 2, ATP-binding cassette, sub-family B (MDR/TAP) // 6p2	TAP2	NM_000544	0.658304	-1.04941	JK_CD63 down vs Untreated
2721	7895236	---		---	0.3204	1.14654	JK_CD63 up vs Untreated
16025	8015635	NM_012232 // PTRF // polymerase I and transcript release factor // 17q21.2 // 284119 //	PTRF	NM_012232	0.578454	-1.03438	JK_CD63 down vs Untreated
15885	8014197	---		---	0.614957	-1.0281	JK_CD63 down vs Untreated
8314	7938293	NR_002977 // SNORA3B // small nucleolar RNA, H/ACA box 3B // 11p15.4 // 677826 /// ENST	SNORA3B	NR_002977	0.771853	1.07693	JK_CD63 up vs Untreated
3042	7895558	---		---	0.735549	1.06043	JK_CD63 up vs Untreated
26624	8120428	OTTHUMT00000041070 // FKBP1C // FK506 binding protein 1C // 6q12 // 642489	FKBP1C	OTTHUMT00000041070	0.943357	-1.00514	JK_CD63 down vs Untreated
15204	8006906	NM_001005862 // ERBB2 // erb-b2 receptor tyrosine kinase 2 // 17q12 // 2064 /// NM_0012	ERBB2	NM_001005862	0.448476	1.04307	JK_CD63 up vs Untreated
31954	8170294	---		---	0.309188	1.06108	JK_CD63 up vs Untreated
503	7893002	---		---	0.353322	-1.13119	JK_CD63 down vs Untreated
3662	7896183	---		---	0.0463252	-1.2485	JK_CD63 down vs Untreated
8807	7942912	---		---	0.85809	-1.03229	JK_CD63 down vs Untreated
20286	8058195	---		---	0.246871	1.04333	JK_CD63 up vs Untreated
16708	8022428	NM_001005356 // POTEG // POTE ankyrin domain family, member G // 14q11.2 // 404785 ///	POTEG	NM_001005356	0.315227	1.05639	JK_CD63 up vs Untreated
33061	8180034	NM_000544 // TAP2 // transporter 2, ATP-binding cassette, sub-family B (MDR/TAP) // 6p2	TAP2	NM_000544	0.472997	-1.08852	JK_CD63 down vs Untreated
5137	7905918	NM_004952 // EFNA3 // ephrin-A3 // 1q21-q22 // 1944 /// ENST00000368408 // EFNA3 // eph	EFNA3	NM_004952	0.0249674	1.13648	JK_CD63 up vs Untreated
22809	8083463	NM_001101337 // C3orf79 // chromosome 3 open reading frame 79 // 3q25.2 // 152118 /// A	C3orf79	NM_001101337	0.0308811	1.38864	JK_CD63 up vs Untreated
9571	7949904	NM_030930 // UNC93B1 // unc-93 homolog B1 (C. elegans) // 11q13 // 81622 /// XM_0115452	UNC93B1	NM_030930	0.00869652	-1.30046	JK_CD63 down vs Untreated
16418	8019709	NR_002716 // RNU2-1 // RNA, U2 small nuclear 1 // 17q12 // 6066 /// ENST00000525239 //	RNU2-1	NR_002716	0.11266	1.43078	JK_CD63 up vs Untreated
23685	8092552	NM_001007225 // IGF2BP2 // insulin-like growth factor 2 mRNA binding protein 2 // 3q27.	IGF2BP2	NM_001007225	0.845546	-1.01102	JK_CD63 down vs Untreated
26061	8115158	NM_001025070 // RPS14 // ribosomal protein S14 // 5q31-q33 // 6208 /// NM_001025071 //	RPS14	NM_001025070	0.766936	1.02871	JK_CD63 up vs Untreated
6476	7919645	NM_001278719 // SV2A // synaptic vesicle glycoprotein 2A // 1q21.2 // 9900 /// NM_01484	SV2A	NM_001278719	0.0508404	1.16256	JK_CD63 up vs Untreated
15854	8013923	NM_001085454 // GIT1 // G protein-coupled receptor kinase interacting ArfGAP 1 // 17p11	GIT1	NM_001085454	0.085171	1.17428	JK_CD63 up vs Untreated
30632	8157905	NM_001011703 // MVB12B // multivesicular body subunit 12B // 9q33.3 // 89853 /// NM_033	MVB12B	NM_001011703	0.928298	-1.00656	JK_CD63 down vs Untreated
17687	8031933	NM_001009 // RPS5 // ribosomal protein S5 // 19q13.4 // 6193 /// ENST00000196551 // RPS	RPS5	NM_001009	0.0254242	-1.34656	JK_CD63 down vs Untreated
13129	7985044	NM_001145335 // UBE2Q2 // ubiquitin-conjugating enzyme E2Q family member 2 // 15q24.2 /	UBE2Q2	NM_001145335	0.321532	1.10239	JK_CD63 up vs Untreated
22348	8078603	---		---	0.0283775	-1.52328	JK_CD63 down vs Untreated
2171	7894681	---		---	0.038687	-1.28897	JK_CD63 down vs Untreated
20709	8062603	NM_003286 // TOP1 // topoisomerase (DNA) I // 20q12-q13.1 // 7150 /// XM_011529032 // T	TOP1	NM_003286	0.171021	-1.15047	JK_CD63 down vs Untreated
22032	8075263	NM_001202502 // NIPSNAP1 // nipsnap homolog 1 (C. elegans) // 22q12.2 // 8508 /// NM_00	NIPSNAP1	NM_001202502	0.112744	1.16874	JK_CD63 up vs Untreated
21690	8071981	NM_001145206 // KIAA1671 // KIAA1671 // 22q11.23 // 85379 /// XM_005261793 // KIAA1671	KIAA1671	NM_001145206	0.000429826	1.44429	JK_CD63 up vs Untreated
25282	8107673	NM_001146319 // GRAMD3 // GRAM domain containing 3 // 5q23.2 // 65983 /// NM_001146320	GRAMD3	NM_001146319	0.00137253	1.42814	JK_CD63 up vs Untreated
20422	8059708	NR_002921 // SNORA75 // small nucleolar RNA, H/ACA box 75 // 2q37.1 // 654321 /// ENST0	SNORA75	NR_002921	0.181005	1.60652	JK_CD63 up vs Untreated
17349	8028791	NM_001031696 // PLD3 // phospholipase D family, member 3 // 19q13.2 // 23646 /// NM_001	PLD3	NM_001031696	0.324348	-1.05045	JK_CD63 down vs Untreated
1837	7894344	---		---	0.774956	1.02894	JK_CD63 up vs Untreated
27260	8126371	NM_001136017 // CCND3 // cyclin D3 // 6p21 // 896 /// NM_001136125 // CCND3 // cyclin D	CCND3	NM_001136017	0.0724762	-1.11596	JK_CD63 down vs Untreated
26024	8114780	NM_016580 // PCDH12 // protocadherin 12 // 5q31 // 51294 /// ENST00000231484 // PCDH12	PCDH12	NM_016580	0.00333595	1.51287	JK_CD63 up vs Untreated
23377	8089459	---		---	0.0933958	1.11417	JK_CD63 up vs Untreated
31275	8164373	NM_001131015 // CIZ1 // CDKN1A interacting zinc finger protein 1 // 9q34.1 // 25792 ///	CIZ1	NM_001131015	0.899997	-1.00894	JK_CD63 down vs Untreated
16400	8019631	NR_002716 // RNU2-1 // RNA, U2 small nuclear 1 // 17q12 // 6066 /// ENST00000525239 //	RNU2-1	NR_002716	0.0966881	1.46686	JK_CD63 up vs Untreated
16401	8019633	NR_002716 // RNU2-1 // RNA, U2 small nuclear 1 // 17q12 // 6066 /// ENST00000525239 //	RNU2-1	NR_002716	0.0966881	1.46686	JK_CD63 up vs Untreated
16402	8019635	NR_002716 // RNU2-1 // RNA, U2 small nuclear 1 // 17q12 // 6066 /// ENST00000525239 //	RNU2-1	NR_002716	0.0966881	1.46686	JK_CD63 up vs Untreated
16403	8019637	NR_002716 // RNU2-1 // RNA, U2 small nuclear 1 // 17q12 // 6066 /// ENST00000525239 //	RNU2-1	NR_002716	0.0966881	1.46686	JK_CD63 up vs Untreated
16404	8019639	NR_002716 // RNU2-1 // RNA, U2 small nuclear 1 // 17q12 // 6066 /// ENST00000525239 //	RNU2-1	NR_002716	0.0966881	1.46686	JK_CD63 up vs Untreated
16405	8019641	NR_002716 // RNU2-1 // RNA, U2 small nuclear 1 // 17q12 // 6066 /// ENST00000525239 //	RNU2-1	NR_002716	0.0966881	1.46686	JK_CD63 up vs Untreated
16415	8019703	NR_002716 // RNU2-1 // RNA, U2 small nuclear 1 // 17q12 // 6066 /// ENST00000525239 //	RNU2-1	NR_002716	0.0966881	1.46686	JK_CD63 up vs Untreated
16416	8019705	NR_002716 // RNU2-1 // RNA, U2 small nuclear 1 // 17q12 // 6066 /// ENST00000525239 //	RNU2-1	NR_002716	0.0966881	1.46686	JK_CD63 up vs Untreated
16417	8019707	NR_002716 // RNU2-1 // RNA, U2 small nuclear 1 // 17q12 // 6066 /// ENST00000525239 //	RNU2-1	NR_002716	0.0966881	1.46686	JK_CD63 up vs Untreated
12051	7974870	NM_003082 // SNAPC1 // small nuclear RNA activating complex polypeptide 1 // 14q22 // 6	SNAPC1	NM_003082	0.727747	-1.0514	JK_CD63 down vs Untreated
11295	7967736	NM_006231 // POLE // polymerase (DNA directed), epsilon, catalytic subunit // 12q24.3 /	POLE	NM_006231	0.3485	1.08232	JK_CD63 up vs Untreated
31905	8169965	---		---	0.249973	1.0541	JK_CD63 up vs Untreated
1538	7894042	---		---	0.0166287	1.35061	JK_CD63 up vs Untreated
26392	8117861	NM_001098479 // HLA-F // major histocompatibility complex, class I, F // 6p21.3 // 3134	HLA-F	NM_001098479	0.212066	-1.07849	JK_CD63 down vs Untreated
32967	8179080	NM_001098479 // HLA-F // major histocompatibility complex, class I, F // 6p21.3 // 3134	HLA-F	NM_001098479	0.212066	-1.07849	JK_CD63 down vs Untreated
23611	8091875	---		---	0.345838	1.07874	JK_CD63 up vs Untreated
31528	8166730	NM_000397 // CYBB // cytochrome b-245, beta polypeptide // Xp21.1 // 1536 /// XM_011543	CYBB	NM_000397	0.240359	-1.08542	JK_CD63 down vs Untreated
456	7892955	---		---	0.0139895	-1.56117	JK_CD63 down vs Untreated
21049	8065880	NM_178468 // FAM83C // family with sequence similarity 83, member C // 20q11.22 // 1288	FAM83C	NM_178468	0.478981	-1.06785	JK_CD63 down vs Untreated
10625	7960666	NM_001039920 // ZNF384 // zinc finger protein 384 // 12p12 // 171017 /// NM_001135734 /	ZNF384	NM_001039920	0.0912011	-1.09842	JK_CD63 down vs Untreated
2228	7894741	---		---	0.0110571	-1.69643	JK_CD63 down vs Untreated
13030	7984011	NM_012182 // FOXB1 // forkhead box B1 // 15q22.2 // 27023 /// ENST00000396057 // FOXB1	FOXB1	NM_012182	0.28624	-1.1198	JK_CD63 down vs Untreated
26382	8117760	NM_001098478 // HLA-F // major histocompatibility complex, class I, F // 6p21.3 // 3134	HLA-F	NM_001098478	0.0352132	-1.25946	JK_CD63 down vs Untreated
25250	8107348	---		---	0.582684	1.04004	JK_CD63 up vs Untreated
23079	8086125	NM_014831 // TRANK1 // tetratricopeptide repeat and ankyrin repeat containing 1 // 3p22	TRANK1	NM_014831	0.173954	1.12013	JK_CD63 up vs Untreated
8545	7940185	---		---	0.11115	1.09101	JK_CD63 up vs Untreated
11923	7973727	NM_025081 // NYNRIN // NYN domain and retroviral integrase containing // 14q12 // 57523	NYNRIN	NM_025081	0.286656	1.09503	JK_CD63 up vs Untreated
13585	7990333	NM_000781 // CYP11A1 // cytochrome P450, family 11, subfamily A, polypeptide 1 // 15q23	CYP11A1	NM_000781	0.529671	-1.04571	JK_CD63 down vs Untreated
14569	8000676	NM_001135865 // NPIPB5 // nuclear pore complex interacting protein family, member B5 //	NPIPB5	NM_001135865	0.277736	-1.11945	JK_CD63 down vs Untreated
17428	8029669	---		---	0.917542	-1.00561	JK_CD63 down vs Untreated
19148	8045857	NR_038850 // CCDC148-AS1 // CCDC148 antisense RNA 1 // 2q24.1 // 554201 /// ENST0000041	CCDC148-AS1	NR_038850	0.988016	1.00126	JK_CD63 up vs Untreated
16373	8019463	NM_001893 // CSNK1D // casein kinase 1, delta // 17q25 // 1453 /// NM_139062 // CSNK1D	CSNK1D	NM_001893	0.305023	1.03305	JK_CD63 up vs Untreated
27055	8124437	NM_021018 // HIST1H3F // histone cluster 1, H3f // 6p22.2 // 8968 /// ENST00000618052 /	HIST1H3F	NM_021018	0.372199	-1.11148	JK_CD63 down vs Untreated
27582	8129888	NM_001144060 // NHSL1 // NHS-like 1 // 6q23.3 // 57224 /// NM_020464 // NHSL1 // NHS-li	NHSL1	NM_001144060	0.126073	-1.16539	JK_CD63 down vs Untreated
7204	7926983	NM_001267562 // CREM // cAMP responsive element modulator // 10p11.21 // 1390 /// NM_00	CREM	NM_001267562	0.0531972	1.24782	JK_CD63 up vs Untreated
16503	8020449	---		---	0.679267	-1.02741	JK_CD63 down vs Untreated
9442	7948606	NM_014206 // TMEM258 // transmembrane protein 258 // 11q12.2 // 746 /// ENST00000257262	TMEM258	NM_014206	0.577053	-1.08065	JK_CD63 down vs Untreated
13596	7990452	OTTHUMT00000419799 // DNM1P34 // dynamin 1 pseudogene 34 // 15q24.2 // 729809 /// OTTHU	DNM1P34	OTTHUMT00000419799	0.341628	-1.10226	JK_CD63 down vs Untreated
32413	8174509	OTTHUMT00000057903 // GNG5P2 // guanine nucleotide binding protein (G protein), gamma 5	GNG5P2	OTTHUMT00000057903	0.01526	-1.3467	JK_CD63 down vs Untreated
13332	7987048	NM_017762 // MTMR10 // myotubularin related protein 10 // 15q13.3 // 54893 /// XM_00525	MTMR10	NM_017762	0.420918	-1.09206	JK_CD63 down vs Untreated
27668	8130768	NM_003730 // RNASET2 // ribonuclease T2 // 6q27 // 8635 /// ENST00000028008 // RNASET2	RNASET2	NM_003730	0.0348917	1.12741	JK_CD63 up vs Untreated
16500	8020419	NR_031565 // MIR320C1 // microRNA 320c-1 // --- // 100302135 /// ENST00000408566 // MIR	MIR320C1	NR_031565	0.026047	1.42154	JK_CD63 up vs Untreated
6932	7924388	NM_001286149 // BPNT1 // 3(2), 5-bisphosphate nucleotidase 1 // 1q41 // 10380 /// NM_00	BPNT1	NM_001286149	0.290964	1.21475	JK_CD63 up vs Untreated
24413	8099447	---		---	0.166145	-1.1025	JK_CD63 down vs Untreated
11447	7969341	NM_001146070 // TDRD3 // tudor domain containing 3 // 13q21.2 // 81550 /// NM_001146071	TDRD3	NM_001146070	0.200824	1.13319	JK_CD63 up vs Untreated
5836	7913110	NM_001271427 // EMC1 // ER membrane protein complex subunit 1 // 1p36.13 // 23065 /// N	EMC1	NM_001271427	0.890919	1.01114	JK_CD63 up vs Untreated
7345	7928365	---		---	0.870347	1.0132	JK_CD63 up vs Untreated
23139	8086706	NM_014159 // SETD2 // SET domain containing 2 // 3p21.31 // 29072 /// XM_011533631 // S	SETD2	NM_014159	0.681409	-1.02798	JK_CD63 down vs Untreated
24484	8100125	---		---	0.234355	-1.09222	JK_CD63 down vs Untreated
5865	7913558	NM_001142546 // LUZP1 // leucine zipper protein 1 // 1p36 // 7798 /// NM_033631 // LUZP	LUZP1	NM_001142546	0.568453	-1.02867	JK_CD63 down vs Untreated
6630	7921344	---		---	0.0677601	1.16286	JK_CD63 up vs Untreated
12877	7982350	NM_001282472 // GOLGA8J // golgin A8 family, member J // 15q13.2 // 653073 /// NR_02407	GOLGA8J	NM_001282472	0.108801	1.19784	JK_CD63 up vs Untreated
13342	7987139	NM_001282472 // GOLGA8J // golgin A8 family, member J // 15q13.2 // 653073 /// NR_02407	GOLGA8J	NM_001282472	0.108801	1.19784	JK_CD63 up vs Untreated
15420	8009040	NM_006039 // MRC2 // mannose receptor, C type 2 // 17q23.2 // 9902 /// XM_011525543 //	MRC2	NM_006039	0.0571887	1.22329	JK_CD63 up vs Untreated
420	7892919	---		---	0.507097	-1.22035	JK_CD63 down vs Untreated
17348	8028789	---		---	0.00754918	1.14538	JK_CD63 up vs Untreated
4812	7902909	---		---	0.0522756	1.23389	JK_CD63 up vs Untreated
9516	7949383	NM_032431 // SYVN1 // synovial apoptosis inhibitor 1, synoviolin // 11q13 // 84447 ///	SYVN1	NM_032431	0.00203665	-1.36879	JK_CD63 down vs Untreated
10789	7962212	NM_001005242 // PKP2 // plakophilin 2 // 12p11 // 5318 /// NM_004572 // PKP2 // plakoph	PKP2	NM_001005242	0.10544	-1.19303	JK_CD63 down vs Untreated
14913	8004057	NM_006612 // KIF1C // kinesin family member 1C // 17p13.2 // 10749 /// XM_005256424 //	KIF1C	NM_006612	0.0159768	1.12276	JK_CD63 up vs Untreated
12249	7976850	NR_029704 // MIR154 // microRNA 154 // 14q32.31 // 406946 /// ENST00000385243 // MIR154	MIR154	NR_029704	0.0273917	1.23377	JK_CD63 up vs Untreated
12536	7979804	---		---	0.0824053	-1.10311	JK_CD63 down vs Untreated
15528	8010260	NM_001012270 // BIRC5 // baculoviral IAP repeat containing 5 // 17q25 // 332 /// NM_001	BIRC5	NM_001012270	0.41166	-1.05501	JK_CD63 down vs Untreated
29947	8151508	---		---	0.0257135	1.17574	JK_CD63 up vs Untreated
15096	8005839	NM_014573 // TMEM97 // transmembrane protein 97 // 17q11.2 // 27346 /// XM_005257965 //	TMEM97	NM_014573	0.0306121	1.40775	JK_CD63 up vs Untreated
25435	8109305	NM_001109974 // SYNPO // synaptopodin // 5q33.1 // 11346 /// NM_001166208 // SYNPO // s	SYNPO	NM_001109974	0.789181	-1.02277	JK_CD63 down vs Untreated
27341	8127193	NM_021073 // BMP5 // bone morphogenetic protein 5 // 6p12.1 // 653 /// XM_005249304 //	BMP5	NM_021073	0.0018387	1.18389	JK_CD63 up vs Untreated
20331	8058552	NM_001282386 // IDH1 // isocitrate dehydrogenase 1 (NADP+) // 2q33.3 // 3417 /// NM_001	IDH1	NM_001282386	0.0376722	1.56125	JK_CD63 up vs Untreated
22895	8084215	ENST00000482098 // LINC00888 // long intergenic non-protein coding RNA 888 // --- // 10	LINC00888	ENST00000482098	0.155309	1.22247	JK_CD63 up vs Untreated
1596	7894100	---		---	0.735917	-1.04248	JK_CD63 down vs Untreated
26879	8122807	NM_005100 // AKAP12 // A kinase (PRKA) anchor protein 12 // 6q24-q25 // 9590 /// NM_144	AKAP12	NM_005100	0.339147	-1.08767	JK_CD63 down vs Untreated
6678	7921821	NM_005099 // ADAMTS4 // ADAM metallopeptidase with thrombospondin type 1 motif 4 // 1q2	ADAMTS4	NM_005099	0.0149155	1.29077	JK_CD63 up vs Untreated
1290	7893792	---		---	0.691259	-1.06843	JK_CD63 down vs Untreated
3310	7895827	---		---	0.00950918	1.36802	JK_CD63 up vs Untreated
17681	8031893	NM_021089 // ZNF8 // zinc finger protein 8 // 19q13.43 // 7554 /// ENST00000621650 // Z	ZNF8	NM_021089	0.48357	-1.0675	JK_CD63 down vs Untreated
12694	7981326	NR_031649 // MIR1247 // microRNA 1247 // --- // 100302145 /// ENST00000408206 // MIR124	MIR1247	NR_031649	0.265383	-1.1675	JK_CD63 down vs Untreated
31797	8169000	---		---	0.842766	-1.02413	JK_CD63 down vs Untreated
3278	7895795	---		---	0.00331626	-1.98431	JK_CD63 down vs Untreated
13952	7994026	NM_001135865 // NPIPB5 // nuclear pore complex interacting protein family, member B5 //	NPIPB5	NM_001135865	0.305841	-1.10886	JK_CD63 down vs Untreated
4221	7896817	NM_005101 // ISG15 // ISG15 ubiquitin-like modifier // 1p36.33 // 9636 /// ENST00000379	ISG15	NM_005101	0.00258619	-1.91555	JK_CD63 down vs Untreated
19856	8053449	NM_001031738 // TMEM150A // transmembrane protein 150A // 2p11.2 // 129303 /// NR_03317	TMEM150A	NM_001031738	0.0751908	1.25112	JK_CD63 up vs Untreated
5931	7914212	NR_002987 // SNORA61 // small nucleolar RNA, H/ACA box 61 // 1p35.3 // 677838 /// ENST0	SNORA61	NR_002987	0.0595079	1.70908	JK_CD63 up vs Untreated
14526	8000205	NM_001135865 // NPIPB5 // nuclear pore complex interacting protein family, member B5 //	NPIPB5	NM_001135865	0.263384	-1.12244	JK_CD63 down vs Untreated
15259	8007446	NM_005533 // IFI35 // interferon-induced protein 35 // 17q21 // 3430 /// XM_005257302 /	IFI35	NM_005533	0.0577999	-1.50933	JK_CD63 down vs Untreated
21573	8070912	NM_001205206 // SLC19A1 // solute carrier family 19 (folate transporter), member 1 // 2	SLC19A1	NM_001205206	0.127184	-1.15209	JK_CD63 down vs Untreated
33172	8180289	---		---	0.397933	-1.05396	JK_CD63 down vs Untreated
28373	8137404	NM_001284295 // CHPF2 // chondroitin polymerizing factor 2 // 7q36.1 // 54480 /// NM_01	CHPF2	NM_001284295	0.160139	1.10146	JK_CD63 up vs Untreated
26306	8117368	NM_003542 // HIST1H4C // histone cluster 1, H4c // 6p22.1 // 8364 /// ENST00000377803 /	HIST1H4C	NM_003542	0.369773	-1.11732	JK_CD63 down vs Untreated
13658	7991047	ENST00000619240 // HOMER2 // homer scaffolding protein 2 // 15q24.3 // 9455	HOMER2	ENST00000619240	0.0467296	1.17769	JK_CD63 up vs Untreated
129	7892628	---		---	0.107374	1.35452	JK_CD63 up vs Untreated
15932	8014749	NM_000978 // RPL23 // ribosomal protein L23 // 17q // 9349 /// ENST00000245857 // RPL23	RPL23	NM_000978	0.35858	1.106	JK_CD63 up vs Untreated
20354	8058857	NM_000599 // IGFBP5 // insulin like growth factor binding protein 5 // 2q35 // 3488 ///	IGFBP5	NM_000599	0.433616	1.06715	JK_CD63 up vs Untreated
3366	7895883	---		---	0.254849	-1.14281	JK_CD63 down vs Untreated
26439	8118322	NR_002742 // SNORD52 // small nucleolar RNA, C/D box 52 // 6p21.33 // 26797 /// ENST000	SNORD52	NR_002742	0.226557	1.34816	JK_CD63 up vs Untreated
24849	8103466	NM_001128427 // FSTL5 // follistatin-like 5 // 4q32.3 // 56884 /// NM_001128428 // FSTL	FSTL5	NM_001128427	0.671431	-1.03118	JK_CD63 down vs Untreated
6716	7922229	NM_000450 // SELE // selectin E // 1q24.2 // 6401 /// ENST00000333360 // SELE // select	SELE	NM_000450	0.0857203	-1.57395	JK_CD63 down vs Untreated
6187	7916898	NM_001114120 // DEPDC1 // DEP domain containing 1 // 1p31.2 // 55635 /// NM_017779 // D	DEPDC1	NM_001114120	0.611563	-1.07091	JK_CD63 down vs Untreated
844	7893345	---		---	0.596263	-1.04923	JK_CD63 down vs Untreated
24909	8103932	NM_024629 // CENPU // centromere protein U // 4q35.1 // 79682 /// NR_104593 // CENPU //	CENPU	NM_024629	0.0445618	-1.18924	JK_CD63 down vs Untreated
19981	8054712	NM_000575 // IL1A // interleukin 1 alpha // 2q14 // 3552 /// ENST00000263339 // IL1A //	IL1A	NM_000575	0.145221	-1.21459	JK_CD63 down vs Untreated
27968	8133275	NM_001257190 // POM121 // POM121 transmembrane nucleoporin // 7q11.23 // 9883 /// NM_17	POM121	NM_001257190	0.22408	-1.13476	JK_CD63 down vs Untreated
9448	7948667	NM_001620 // AHNAK // AHNAK nucleoprotein // 11q12.2 // 79026 /// NM_024060 // AHNAK //	AHNAK	NM_001620	0.00080531	1.29004	JK_CD63 up vs Untreated
10609	7960438	NM_001278596 // ANO2 // anoctamin 2, calcium activated chloride channel // 12p13.3 // 5	ANO2	NM_001278596	0.511109	1.07365	JK_CD63 up vs Untreated
11963	7973985	NM_001195296 // MIPOL1 // mirror-image polydactyly 1 // 14q13.3 // 145282 /// NM_001195	MIPOL1	NM_001195296	0.718621	-1.0497	JK_CD63 down vs Untreated
15218	8007100	NM_001552 // IGFBP4 // insulin like growth factor binding protein 4 // 17q21.2 // 3487	IGFBP4	NM_001552	0.783637	1.02245	JK_CD63 up vs Untreated
15264	8007493	NM_001661 // ARL4D // ADP-ribosylation factor like GTPase 4D // 17q21.31 // 379 /// XM_	ARL4D	NM_001661	0.551287	1.05118	JK_CD63 up vs Untreated
6180	7916841	---		---	0.0887221	1.1265	JK_CD63 up vs Untreated
1730	7894236	---		---	0.132119	-1.12276	JK_CD63 down vs Untreated
4873	7903474	---		---	0.966415	1.00934	JK_CD63 up vs Untreated
10324	7957245	NM_001304964 // GLIPR1L1 // GLI pathogenesis-related 1 like 1 // 12q21.2 // 256710 ///	GLIPR1L1	NM_001304964	0.590579	-1.02813	JK_CD63 down vs Untreated
13407	7988064	NM_052955 // TGM7 // transglutaminase 7 // 15q15.2 // 116179 /// XM_011521200 // TGM7 /	TGM7	NM_052955	0.398731	-1.05944	JK_CD63 down vs Untreated
2252	7894765	---		---	0.80218	-1.05209	JK_CD63 down vs Untreated
17050	8025895	NM_001001329 // PRKCSH // protein kinase C substrate 80K-H // 19p13.2 // 5589 /// NM_00	PRKCSH	NM_001001329	0.475174	-1.04288	JK_CD63 down vs Untreated
18321	8038427	NM_021733 // TSKS // testis-specific serine kinase substrate // 19q13.3 // 60385 /// XM	TSKS	NM_021733	0.697308	-1.03343	JK_CD63 down vs Untreated
7414	7928999	NM_001102469 // LIPN // lipase, family member N // 10q23.31 // 643418 /// XM_005270049	LIPN	NM_001102469	0.549125	-1.0796	JK_CD63 down vs Untreated
23602	8091778	NR_003001 // SCARNA7 // small Cajal body-specific RNA 7 // 3q25.22 // 677767 /// ENST00	SCARNA7	NR_003001	0.0250736	2.03645	JK_CD63 up vs Untreated
4990	7904761	NM_001303040 // ITGA10 // integrin alpha 10 // 1q21 // 8515 /// NM_001303041 // ITGA10	ITGA10	NM_001303040	0.0586212	1.1477	JK_CD63 up vs Untreated
25731	8112260	NM_001145208 // DEPDC1B // DEP domain containing 1B // 5q12.1 // 55789 /// NM_018369 //	DEPDC1B	NM_001145208	0.345317	1.10862	JK_CD63 up vs Untreated
31711	8168412	ENST00000414209 // JPX // JPX transcript, XIST activator (non-protein coding) // Xq13.2	JPX	ENST00000414209	0.978933	-1.00492	JK_CD63 down vs Untreated
26311	8117395	NM_003522 // HIST1H2BF // histone cluster 1, H2bf // 6p22.2 // 8343 /// BC056264 // HIS	HIST1H2BF	NM_003522	0.0193023	-1.41695	JK_CD63 down vs Untreated
7263	7927548	---		---	0.712073	-1.07789	JK_CD63 down vs Untreated
15801	8013450	NM_001040078 // LGALS9C // lectin, galactoside-binding, soluble, 9C // 17p11.2 // 65434	LGALS9C	NM_001040078	0.0576614	-1.27338	JK_CD63 down vs Untreated
18206	8037301	NM_014400 // LYPD3 // LY6/PLAUR domain containing 3 // 19q13.31 // 27076 /// ENST000002	LYPD3	NM_014400	0.258068	-1.09927	JK_CD63 down vs Untreated
21620	8071339	NM_001185024 // ZDHHC8 // zinc finger, DHHC-type containing 8 // 22q11.21 // 29801 ///	ZDHHC8	NM_001185024	0.27398	-1.08095	JK_CD63 down vs Untreated
29774	8150076	NM_001394 // DUSP4 // dual specificity phosphatase 4 // 8p12-p11 // 1846 /// NM_057158	DUSP4	NM_001394	0.0119438	1.24045	JK_CD63 up vs Untreated
13588	7990377	---		---	0.111854	1.07143	JK_CD63 up vs Untreated
4338	7898124	NM_052929 // FHAD1 // forkhead-associated (FHA) phosphopeptide binding domain 1 // 1p36	FHAD1	NM_052929	0.950633	1.00408	JK_CD63 up vs Untreated
6510	7920025	---		---	0.0503795	1.19431	JK_CD63 up vs Untreated
31870	8169640	NM_001152 // SLC25A5 // solute carrier family 25 (mitochondrial carrier; adenine nucleo	SLC25A5	NM_001152	0.134412	1.12087	JK_CD63 up vs Untreated
19467	8049297	NR_003008 // SCARNA5 // small Cajal body-specific RNA 5 // 2q37.1 // 677775 /// ENST000	SCARNA5	NR_003008	0.0233523	1.35921	JK_CD63 up vs Untreated
11133	7965884	NM_000277 // PAH // phenylalanine hydroxylase // 12q22-q24.2 // 5053 /// XM_011538422 /	PAH	NM_000277	0.103629	-1.13867	JK_CD63 down vs Untreated
21717	8072242	NM_000268 // NF2 // neurofibromin 2 (merlin) // 22q12.2 // 4771 /// NM_016418 // NF2 //	NF2	NM_000268	0.799679	-1.01147	JK_CD63 down vs Untreated
31620	8167656	NM_001005332 // MAGED1 // MAGE family member D1 // Xp11.23 // 9500 /// NM_001005333 //	MAGED1	NM_001005332	0.867604	1.00936	JK_CD63 up vs Untreated
2233	7894746	---		---	0.0470348	1.80818	JK_CD63 up vs Untreated
29125	8144399	---		---	0.00467296	1.14257	JK_CD63 up vs Untreated
29670	8149239	---		---	0.00467296	1.14257	JK_CD63 up vs Untreated
24534	8100547	---		---	0.0430824	-1.30743	JK_CD63 down vs Untreated
4659	7901336	---		---	0.224267	1.20575	JK_CD63 up vs Untreated
6992	7924977	NM_001258311 // PGBD5 // piggyBac transposable element derived 5 // 1q42.13 // 79605 //	PGBD5	NM_001258311	0.297988	-1.08706	JK_CD63 down vs Untreated
27176	8125483	NM_000544 // TAP2 // transporter 2, ATP-binding cassette, sub-family B (MDR/TAP) // 6p2	TAP2	NM_000544	0.449234	-1.09785	JK_CD63 down vs Untreated
7424	7929078	NM_001284259 // KIF20B // kinesin family member 20B // 10q23.31 // 9585 /// NM_016195 /	KIF20B	NM_001284259	0.0906678	-1.48893	JK_CD63 down vs Untreated
28004	8133690	NM_001282403 // MDH2 // malate dehydrogenase 2 // 7cen-q22 // 4191 /// NM_001282404 //	MDH2	NM_001282403	0.239127	-1.07975	JK_CD63 down vs Untreated
25238	8107206	---		---	0.00468989	-1.15975	JK_CD63 down vs Untreated
11741	7972055	NM_138444 // KCTD12 // potassium channel tetramerization domain containing 12 // 13q22.	KCTD12	NM_138444	0.583235	-1.02432	JK_CD63 down vs Untreated
20024	8055104	NM_001145928 // SAP130 // Sin3A associated protein 130kDa // 2q14.3 // 79595 /// NM_024	SAP130	NM_001145928	0.0663427	-1.16012	JK_CD63 down vs Untreated
22128	8076195	NM_002608 // PDGFB // platelet-derived growth factor beta polypeptide // 22q13.1 // 515	PDGFB	NM_002608	0.0550118	-1.21418	JK_CD63 down vs Untreated
14260	7997401	NM_017429 // BCO1 // beta-carotene oxygenase 1 // 16q23.2 // 53630 /// XM_011523109 //	BCO1	NM_017429	0.502131	-1.06344	JK_CD63 down vs Untreated
16351	8019183	NM_001199954 // ACTG1 // actin gamma 1 // 17q25 // 71 /// NM_001614 // ACTG1 // actin g	ACTG1	NM_001199954	0.91056	1.01023	JK_CD63 up vs Untreated
22130	8076219	NR_000028 // SNORD83B // small nucleolar RNA, C/D box 83B // 22q13 // 116938 /// ENST00	SNORD83B	NR_000028	0.549576	-1.07582	JK_CD63 down vs Untreated
23855	8094278	NM_022346 // NCAPG // non-SMC condensin I complex subunit G // 4p15.33 // 64151 /// NR_	NCAPG	NM_022346	0.710986	-1.07765	JK_CD63 down vs Untreated
728	7893229	---		---	0.5208	-1.09965	JK_CD63 down vs Untreated
6389	7919047	---		---	0.156564	1.10288	JK_CD63 up vs Untreated
4714	7901856	AY669118 // LAMTOR5P1 // late endosomal/lysosomal adaptor, MAPK and MTOR activator 5 ps	LAMTOR5P1	AY669118	0.759454	-1.03909	JK_CD63 down vs Untreated
5919	7914127	NM_002038 // IFI6 // interferon, alpha-inducible protein 6 // 1p35 // 2537 /// NM_02287	IFI6	NM_002038	0.0485512	-1.2432	JK_CD63 down vs Untreated
24502	8100308	---		---	0.632943	-1.13505	JK_CD63 down vs Untreated
9812	7952145	NM_001130991 // HYOU1 // hypoxia up-regulated 1 // 11q23.1-q23.3 // 10525 /// NM_006389	HYOU1	NM_001130991	0.125397	-1.16949	JK_CD63 down vs Untreated
4764	7902402	NM_002440 // MSH4 // mutS homolog 4 // 1p31 // 4438 /// ENST00000263187 // MSH4 // mutS	MSH4	NM_002440	0.605387	-1.02345	JK_CD63 down vs Untreated
31164	8163107	NR_029506 // MIR32 // microRNA 32 // 9q31.3 // 407036 /// ENST00000384965 // MIR32 // m	MIR32	NR_029506	0.145092	-1.18	JK_CD63 down vs Untreated
5244	7906930	NM_031423 // NUF2 // NUF2, NDC80 kinetochore complex component // 1q23.3 // 83540 /// N	NUF2	NM_031423	0.282171	-1.19987	JK_CD63 down vs Untreated
5285	7907310	NM_015172 // PRRC2C // proline-rich coiled-coil 2C // 1q23.3 // 23215 /// XM_005245015	PRRC2C	NM_015172	0.237699	-1.11453	JK_CD63 down vs Untreated
9474	7948906	NR_002563 // SNORD27 // small nucleolar RNA, C/D box 27 // 11q13 // 9301 /// ENST000003	SNORD27	NR_002563	0.082801	-1.5265	JK_CD63 down vs Untreated
3008	7895524	---		---	0.561419	-1.14572	JK_CD63 down vs Untreated
5978	7914791	NM_005066 // SFPQ // splicing factor proline/glutamine-rich // 1p34.3 // 6421 /// XM_00	SFPQ	NM_005066	0.971167	-1.00345	JK_CD63 down vs Untreated
1218	7893720	---		---	0.0260054	-1.55142	JK_CD63 down vs Untreated
805	7893306	---		---	0.386524	-1.16608	JK_CD63 down vs Untreated
20350	8058824	NM_018000 // MREG // melanoregulin // 2q35 // 55686 /// XM_011511468 // MREG // melanor	MREG	NM_018000	0.289021	1.12749	JK_CD63 up vs Untreated
19419	8048752	NM_022915 // MRPL44 // mitochondrial ribosomal protein L44 // 2q36.1 // 65080 /// XM_01	MRPL44	NM_022915	0.110852	1.23343	JK_CD63 up vs Untreated
14114	7995783	NM_005953 // MT2A // metallothionein 2A // 16q13 // 4502 /// ENST00000245185 // MT2A //	MT2A	NM_005953	0.152655	-1.111	JK_CD63 down vs Untreated
26724	8121349	NM_145315 // LACE1 // lactation elevated 1 // 6q22.1 // 246269 /// XM_005266885 // LACE	LACE1	NM_145315	0.262058	1.09561	JK_CD63 up vs Untreated
6486	7919761	---		---	0.158567	1.40246	JK_CD63 up vs Untreated
984	7893485	---		---	0.839606	1.03035	JK_CD63 up vs Untreated
24536	8100553	---		---	0.0786212	-1.16639	JK_CD63 down vs Untreated
24420	8099524	NM_001130834 // LDB2 // LIM domain binding 2 // 4p16 // 9079 /// NM_001290 // LDB2 // L	LDB2	NM_001130834	0.00659513	1.53905	JK_CD63 up vs Untreated
19180	8046201	NM_001294145 // SSB // Sjogren syndrome antigen B (autoantigen La) // 2q31.1 // 6741 //	SSB	NM_001294145	0.040727	-1.10865	JK_CD63 down vs Untreated
14545	8000413	NM_145080 // NSMCE1 // NSE1 homolog, SMC5-SMC6 complex component // 16p12.1 // 197370 /	NSMCE1	NM_145080	0.300728	1.2027	JK_CD63 up vs Untreated
14731	8002211	NM_018380 // DDX28 // DEAD (Asp-Glu-Ala-Asp) box polypeptide 28 // 16q22.1 // 55794 ///	DDX28	NM_018380	0.198179	1.12744	JK_CD63 up vs Untreated
32376	8174228	NM_001006684 // TCEAL8 // transcription elongation factor A (SII)-like 8 // Xq22.1 // 9	TCEAL8	NM_001006684	0.643343	1.06495	JK_CD63 up vs Untreated
12916	7982757	NM_144508 // CASC5 // cancer susceptibility candidate 5 // 15q14 // 57082 /// NM_170589	CASC5	NM_144508	0.468987	-1.13597	JK_CD63 down vs Untreated
27161	8125328	NM_006411 // AGPAT1 // 1-acylglycerol-3-phosphate O-acyltransferase 1 // 6p21.3 // 1055	AGPAT1	NM_006411	0.0304681	-1.12238	JK_CD63 down vs Untreated
32932	8178762	NM_006411 // AGPAT1 // 1-acylglycerol-3-phosphate O-acyltransferase 1 // 6p21.3 // 1055	AGPAT1	NM_006411	0.0304681	-1.12238	JK_CD63 down vs Untreated
33054	8179958	NM_006411 // AGPAT1 // 1-acylglycerol-3-phosphate O-acyltransferase 1 // 6p21.3 // 1055	AGPAT1	NM_006411	0.0304681	-1.12238	JK_CD63 down vs Untreated
28199	8135856	NM_001662 // ARF5 // ADP-ribosylation factor 5 // 7q31.3 // 381 /// ENST00000000233 //	ARF5	NM_001662	0.872634	1.01285	JK_CD63 up vs Untreated
15760	8013094	NM_001199125 // COPS3 // COP9 signalosome subunit 3 // 17p11.2 // 8533 /// NM_001316354	COPS3	NM_001199125	0.253871	1.14751	JK_CD63 up vs Untreated
13994	7994559	NM_001135865 // NPIPB5 // nuclear pore complex interacting protein family, member B5 //	NPIPB5	NM_001135865	0.637009	-1.04587	JK_CD63 down vs Untreated
13592	7990417	NM_005697 // SCAMP2 // secretory carrier membrane protein 2 // 15q23-q25 // 10066 /// X	SCAMP2	NM_005697	0.574561	1.03514	JK_CD63 up vs Untreated
22051	8075462	NM_080430 // SELM // selenoprotein M // 22q12.2 // 140606 /// ENST00000400299 // SELM /	SELM	NM_080430	0.00638422	-1.42137	JK_CD63 down vs Untreated
17365	8029029	NM_001301016 // HNRNPUL1 // heterogeneous nuclear ribonucleoprotein U-like 1 // 19q13.2	HNRNPUL1	NM_001301016	0.430426	1.03968	JK_CD63 up vs Untreated
10220	7956026	NM_005811 // GDF11 // growth differentiation factor 11 // 12q13.2 // 10220 /// XM_00671	GDF11	NM_005811	0.314918	-1.07998	JK_CD63 down vs Untreated
17195	8027272	NM_001256171 // ZNF85 // zinc finger protein 85 // 19p12 // 7639 /// NM_001256172 // ZN	ZNF85	NM_001256171	0.00225	-1.22587	JK_CD63 down vs Untreated
23633	8092067	NM_001099645 // RPL22L1 // ribosomal protein L22-like 1 // 3q26.2 // 200916 /// XM_0052	RPL22L1	NM_001099645	0.916632	1.01698	JK_CD63 up vs Untreated
9059	7945377	NM_001135053 // SIGIRR // single immunoglobulin and toll-interleukin 1 receptor (TIR) d	SIGIRR	NM_001135053	0.0861583	1.18376	JK_CD63 up vs Untreated
31023	8161745	---		---	0.449559	1.07218	JK_CD63 up vs Untreated
25163	8106504	NM_001713 // BHMT // betaine--homocysteine S-methyltransferase // 5q14.1 // 635 /// ENS	BHMT	NM_001713	0.0473888	1.12899	JK_CD63 up vs Untreated
26453	8118571	NM_002800 // PSMB9 // proteasome subunit beta 9 // 6p21.3 // 5698 /// XM_011546317 // P	PSMB9	NM_002800	0.331632	-1.16944	JK_CD63 down vs Untreated
32872	8178211	NM_002800 // PSMB9 // proteasome subunit beta 9 // 6p21.3 // 5698 /// XM_011546317 // P	PSMB9	NM_002800	0.331632	-1.16944	JK_CD63 down vs Untreated
33006	8179495	NM_002800 // PSMB9 // proteasome subunit beta 9 // 6p21.3 // 5698 /// XM_011546317 // P	PSMB9	NM_002800	0.331632	-1.16944	JK_CD63 down vs Untreated
6748	7922418	ENST00000454068 // GAS5 // growth arrest-specific 5 (non-protein coding) // 1q25.1 // 6	GAS5	ENST00000454068	0.37279	-1.27593	JK_CD63 down vs Untreated
12327	7977615	NM_002933 // RNASE1 // ribonuclease, RNase A family, 1 (pancreatic) // 14q11.2 // 6035	RNASE1	NM_002933	0.0201663	-1.3223	JK_CD63 down vs Untreated
8796	7942824	BC000354 // RPS28 // ribosomal protein S28 // 19p13.2 // 6234 /// CR457055 // RPS28 //	RPS28	BC000354	0.162624	-1.19618	JK_CD63 down vs Untreated
9563	7949851	NR_130935 // C11orf72 // chromosome 11 open reading frame 72 // 11q13.2 // 100505621 //	C11orf72	NR_130935	0.0194676	-1.17894	JK_CD63 down vs Untreated
20582	8061262	NM_016100 // NAA20 // N(alpha)-acetyltransferase 20, NatB catalytic subunit // 20p11.23	NAA20	NM_016100	0.763875	1.03958	JK_CD63 up vs Untreated
32121	8171834	ENST00000503040 // RPL9 // ribosomal protein L9 // 4p13 // 6133 /// ENST00000506581 //	RPL9	ENST00000503040	0.292865	1.31854	JK_CD63 up vs Untreated
26466	8118669	NM_002263 // KIFC1 // kinesin family member C1 // 6p21.3 // 3833 /// XM_005275403 // KI	KIFC1	NM_002263	0.998518	1.00014	JK_CD63 up vs Untreated
2906	7895421	---		---	0.463022	1.11813	JK_CD63 up vs Untreated
6435	7919386	---		---	0.0910692	-1.3574	JK_CD63 down vs Untreated
29813	8150352	NM_001303531 // C8orf86 // chromosome 8 open reading frame 86 // 8p11.22 // 389649 ///	C8orf86	NM_001303531	0.970119	1.0042	JK_CD63 up vs Untreated
14059	7995320	---		---	0.0557819	1.20604	JK_CD63 up vs Untreated
9157	7946105	NM_001001922 // OR52N5 // olfactory receptor, family 52, subfamily N, member 5 // 11p15	OR52N5	NM_001001922	0.987057	-1.00117	JK_CD63 down vs Untreated
5916	7914094	NM_001201404 // WASF2 // WAS protein family, member 2 // 1p36.11 // 10163 /// NM_006990	WASF2	NM_001201404	0.258793	-1.11369	JK_CD63 down vs Untreated
8992	7944799	NM_001001953 // OR10G9 // olfactory receptor, family 10, subfamily G, member 9 // 11q24	OR10G9	NM_001001953	0.935563	1.00703	JK_CD63 up vs Untreated
22436	8079563	NM_014966 // DHX30 // DEAH (Asp-Glu-Ala-His) box helicase 30 // 3p21.31 // 22907 /// NM	DHX30	NM_014966	0.850468	-1.00865	JK_CD63 down vs Untreated
10386	7957793	NM_022496 // ACTR6 // ARP6 actin-related protein 6 homolog (yeast) // 12q23.1 // 64431	ACTR6	NM_022496	0.647688	1.0815	JK_CD63 up vs Untreated
4304	7897801	ENST00000362477 // RNU5E-1 // RNA, U5E small nuclear 1 // 1p36.22 // 26829 /// NR_00275	RNU5E-1	ENST00000362477	0.734697	-1.09916	JK_CD63 down vs Untreated
26920	8123259	NM_000301 // PLG // plasminogen // 6q26 // 5340 /// NM_001168338 // PLG // plasminogen	PLG	NM_000301	0.123886	-1.16353	JK_CD63 down vs Untreated
26250	8116929	BC068198 // RPL15 // ribosomal protein L15 // 3p24.2 // 6138 /// BC071672 // RPL15 // r	RPL15	BC068198	0.528448	-1.07118	JK_CD63 down vs Untreated
63	7892561	---		---	0.76008	-1.07318	JK_CD63 down vs Untreated
7396	7928819	---		---	0.211002	1.06957	JK_CD63 up vs Untreated
10962	7964183	NM_001280796 // GLS2 // glutaminase 2 (liver, mitochondrial) // 12q13.3 // 27165 /// NM	GLS2	NM_001280796	0.00215036	-1.25965	JK_CD63 down vs Untreated
15747	8012958	BC066948 // UBE2S // ubiquitin-conjugating enzyme E2S // 19q13.43 // 27338 /// OTTHUMT0	UBE2S	BC066948	0.057253	-1.19595	JK_CD63 down vs Untreated
9319	7947681	NM_004308 // ARHGAP1 // Rho GTPase activating protein 1 // 11p11.2 // 392 /// XM_011520	ARHGAP1	NM_004308	0.655517	-1.02972	JK_CD63 down vs Untreated
1934	7894443	---		---	0.857788	1.03777	JK_CD63 up vs Untreated
17495	8030351	NM_001270491 // RPL13A // ribosomal protein L13a // 19q13.3 // 23521 /// NM_012423 // R	RPL13A	NM_001270491	0.952527	-1.00316	JK_CD63 down vs Untreated
12582	7980146	NM_006432 // NPC2 // Niemann-Pick disease, type C2 // 14q24.3 // 10577 /// NR_039858 //	NPC2	NM_006432	0.885085	1.01604	JK_CD63 up vs Untreated
23490	8090674	---		---	0.35196	1.08069	JK_CD63 up vs Untreated
19443	8049044	NM_001271466 // ARMC9 // armadillo repeat containing 9 // 2q37.1 // 80210 /// NM_001291	ARMC9	NM_001271466	0.135731	1.18785	JK_CD63 up vs Untreated
8606	7940775	NM_004585 // RARRES3 // retinoic acid receptor responder (tazarotene induced) 3 // 11q2	RARRES3	NM_004585	0.13822	-1.19186	JK_CD63 down vs Untreated
24815	8103240	NR_001562 // ANXA2P1 // annexin A2 pseudogene 1 // 4q31.3 // 303 /// M62896 // ANXA2P1	ANXA2P1	NR_001562	0.761468	-1.01963	JK_CD63 down vs Untreated
14520	8000131	NM_001135865 // NPIPB5 // nuclear pore complex interacting protein family, member B5 //	NPIPB5	NM_001135865	0.284325	-1.11724	JK_CD63 down vs Untreated
14141	7996081	NM_001145770 // ADGRG1 // adhesion G protein-coupled receptor G1 // 16q21 // 9289 /// N	ADGRG1	NM_001145770	0.880963	-1.01031	JK_CD63 down vs Untreated
6746	7922414	NR_003942 // SNORD76 // small nucleolar RNA, C/D box 76 // 1q25.1 // 692196 /// ENST000	SNORD76	NR_003942	0.76543	1.05083	JK_CD63 up vs Untreated
14262	7997427	NM_030629 // CMIP // c-Maf inducing protein // 16q23 // 80790 /// NM_198390 // CMIP //	CMIP	NM_030629	0.415175	1.04001	JK_CD63 up vs Untreated
15176	8006627	NM_001281432 // ZNHIT3 // zinc finger, HIT-type containing 3 // 17q12 // 9326 /// NM_00	ZNHIT3	NM_001281432	0.168234	1.18396	JK_CD63 up vs Untreated
18897	8043602	NM_001281710 // NCAPH // non-SMC condensin I complex subunit H // 2q11.2 // 23397 /// N	NCAPH	NM_001281710	0.399946	-1.12463	JK_CD63 down vs Untreated
12498	7979426	NM_022571 // GPR135 // G protein-coupled receptor 135 // 14q23.1 // 64582 /// XM_011537	GPR135	NM_022571	0.368527	-1.06257	JK_CD63 down vs Untreated
28613	8139622	NM_001159878 // ZPBP // zona pellucida binding protein // 7p14.3 // 11055 /// NM_007009	ZPBP	NM_001159878	0.0439423	1.09137	JK_CD63 up vs Untreated
10601	7960381	ENST00000514026 // CRACR2A // calcium release activated channel regulator 2A // 12p13.3	CRACR2A	ENST00000514026	0.667055	-1.07319	JK_CD63 down vs Untreated
13012	7983890	NM_001018090 // GCOM1 // GRINL1A complex locus 1 // 15q21.3 // 145781 /// NM_001018091	GCOM1	NM_001018090	0.00212584	1.47935	JK_CD63 up vs Untreated
13011	7983867	NM_001252335 // CGNL1 // cingulin-like 1 // 15q21.3 // 84952 /// NM_032866 // CGNL1 //	CGNL1	NM_001252335	0.0086354	1.30535	JK_CD63 up vs Untreated
32037	8171029	NM_001007523 // F8A2 // coagulation factor VIII-associated 2 // Xq28 // 474383 /// NM_0	F8A2	NM_001007523	0.00256415	-1.25435	JK_CD63 down vs Untreated
16209	8017393	NM_030576 // LIMD2 // LIM domain containing 2 // 17q23.3 // 80774 /// XM_005257703 // L	LIMD2	NM_030576	0.152866	-1.2211	JK_CD63 down vs Untreated
12487	7979355	---		---	0.934308	1.00778	JK_CD63 up vs Untreated
1960	7894469	---		---	0.021847	1.23814	JK_CD63 up vs Untreated
4422	7898875	NM_000975 // RPL11 // ribosomal protein L11 // 1p36.1-p35 // 6135 /// NM_001199802 // R	RPL11	NM_000975	0.769286	1.02112	JK_CD63 up vs Untreated
18900	8043632	NM_001293083 // FER1L5 // fer-1-like family member 5 // 2q11.2 // 90342 /// XM_01151211	FER1L5	NM_001293083	0.438433	-1.05946	JK_CD63 down vs Untreated
13302	7986701	NR_002824 // HERC2P2 // hect domain and RLD 2 pseudogene 2 // 15q11.2 // 400322 /// NR_	HERC2P2	NR_002824	0.159654	1.12095	JK_CD63 up vs Untreated
23556	8091422	NM_001168278 // WWTR1 // WW domain containing transcription regulator 1 // 3q23-q24 //	WWTR1	NM_001168278	0.12784	-1.12317	JK_CD63 down vs Untreated
23892	8094688	NM_001278590 // LIAS // lipoic acid synthetase // 4p14 // 11019 /// NM_001278591 // LIA	LIAS	NM_001278590	0.141853	1.17184	JK_CD63 up vs Untreated
10120	7955119	NM_152319 // C12orf54 // chromosome 12 open reading frame 54 // 12q13.11 // 121273 ///	C12orf54	NM_152319	0.933668	-1.00504	JK_CD63 down vs Untreated
6607	7921014	NM_001271629 // MEF2D // myocyte enhancer factor 2D // 1q12-q23 // 4209 /// NM_005920 /	MEF2D	NM_001271629	0.242148	-1.1042	JK_CD63 down vs Untreated
27893	8132922	NM_015969 // MRPS17 // mitochondrial ribosomal protein S17 // 7p11 // 51373 /// ENST000	MRPS17	NM_015969	0.576542	-1.08169	JK_CD63 down vs Untreated
12713	7981490	NM_001286389 // TMEM179 // transmembrane protein 179 // 14q32.33 // 388021 /// NM_00128	TMEM179	NM_001286389	0.375464	1.08806	JK_CD63 up vs Untreated
1039	7893540	---		---	0.019213	-1.23406	JK_CD63 down vs Untreated
5712	7911754	NM_001297605 // TNFRSF14 // tumor necrosis factor receptor superfamily, member 14 // 1p	TNFRSF14	NM_001297605	0.715879	1.02751	JK_CD63 up vs Untreated
15075	8005736	OTTHUMT00000444584 // UBBP4 // ubiquitin B pseudogene 4 // 17p11.2 // 23666 /// OTTHUMT	UBBP4	OTTHUMT00000444584	0.133848	-1.12572	JK_CD63 down vs Untreated
5783	7912567	NM_001012276 // PRAMEF8 // PRAME family member 8 // 1p36.21 // 391002 /// NM_001012277	PRAMEF8	NM_001012276	0.17517	-1.07057	JK_CD63 down vs Untreated
24883	8103753	---		---	0.0473144	1.21856	JK_CD63 up vs Untreated
9906	7952953	NM_001184985 // WNK1 // WNK lysine deficient protein kinase 1 // 12p13.3 // 65125 /// N	WNK1	NM_001184985	0.722105	-1.02904	JK_CD63 down vs Untreated
9664	7950796	NM_001039618 // CREBZF // CREB/ATF bZIP transcription factor // 11q14 // 58487 /// NR_0	CREBZF	NM_001039618	0.11267	1.15957	JK_CD63 up vs Untreated
20972	8065254	---		---	0.222339	-1.1321	JK_CD63 down vs Untreated
2861	7895376	---		---	0.595049	-1.06111	JK_CD63 down vs Untreated
2075	7894584	---		---	0.522091	-1.14301	JK_CD63 down vs Untreated
13178	7985472	NM_001291420 // GOLGA6L9 // golgin A6 family-like 9 // 15q25.2 // 440295 /// NM_198181	GOLGA6L9	NM_001291420	0.134143	1.12126	JK_CD63 up vs Untreated
21012	8065541	NR_003678 // NCOR1P1 // nuclear receptor corepressor 1 pseudogene 1 // 20p11.1 // 14993	NCOR1P1	NR_003678	0.902789	-1.01946	JK_CD63 down vs Untreated
13635	7990839	NM_181900 // STARD5 // StAR-related lipid transfer domain containing 5 // 15q26 // 8076	STARD5	NM_181900	0.644741	1.03074	JK_CD63 up vs Untreated
28843	8141535	NM_001168682 // SAP25 // Sin3A associated protein 25kDa // 7q22.1 // 100316904 /// NM_0	SAP25	NM_001168682	0.615842	-1.03855	JK_CD63 down vs Untreated
8078	7936089	---		---	0.275798	-1.06884	JK_CD63 down vs Untreated
12168	7976154	---		---	0.00698188	-1.31083	JK_CD63 down vs Untreated
19374	8048234	NM_005731 // ARPC2 // actin related protein 2/3 complex subunit 2 // 2q36.1 // 10109 //	ARPC2	NM_005731	0.465845	-1.06526	JK_CD63 down vs Untreated
29696	8149330	NM_001908 // CTSB // cathepsin B // 8p22 // 1508 /// NM_147780 // CTSB // cathepsin B /	CTSB	NM_001908	0.510116	-1.05193	JK_CD63 down vs Untreated
6548	7920278	NM_002960 // S100A3 // S100 calcium binding protein A3 // 1q21 // 6274 /// ENST00000368	S100A3	NM_002960	0.0232243	1.32472	JK_CD63 up vs Untreated
28274	8136602	NM_004546 // NDUFB2 // NADH dehydrogenase (ubiquinone) 1 beta subcomplex, 2, 8kDa // 7q	NDUFB2	NM_004546	0.90712	1.01258	JK_CD63 up vs Untreated
15806	8013486	NM_015276 // USP22 // ubiquitin specific peptidase 22 // 17p11.2 // 23326 /// XM_005256	USP22	NM_015276	0.23105	-1.07277	JK_CD63 down vs Untreated
26643	8120715	---		---	0.460358	1.03634	JK_CD63 up vs Untreated
8050	7935776	---		---	0.0151418	1.92223	JK_CD63 up vs Untreated
17456	8029939	NM_015711 // GLTSCR1 // glioma tumor suppressor candidate region gene 1 // 19q13.3 // 2	GLTSCR1	NM_015711	0.83878	1.0209	JK_CD63 up vs Untreated
32889	8178322	NM_001005849 // SUMO2 // small ubiquitin-like modifier 2 // 17q25.1 // 6613 /// NM_0069	SUMO2	NM_001005849	0.324212	1.20684	JK_CD63 up vs Untreated
27586	8129937	NM_001168388 // CITED2 // Cbp/p300-interacting transactivator, with Glu/Asp rich carbox	CITED2	NM_001168388	0.0625484	-1.1529	JK_CD63 down vs Untreated
31185	8163402	NM_001163788 // PTBP3 // polypyrimidine tract binding protein 3 // 9q32 // 9991 /// NM_	PTBP3	NM_001163788	0.882985	-1.0178	JK_CD63 down vs Untreated
12395	7978351	NM_001911 // CTSG // cathepsin G // 14q11.2 // 1511 /// XM_011536499 // CTSG // catheps	CTSG	NM_001911	0.55179	-1.0384	JK_CD63 down vs Untreated
194	7892693	---		---	0.537357	-1.07803	JK_CD63 down vs Untreated
26454	8118580	NM_001113182 // BRD2 // bromodomain containing 2 // 6p21.3 // 6046 /// NM_001199455 //	BRD2	NM_001113182	0.881634	-1.00847	JK_CD63 down vs Untreated
27012	8124088	NM_001105566 // KIF13A // kinesin family member 13A // 6p23 // 63971 /// NM_001105567 /	KIF13A	NM_001105566	0.908712	-1.00755	JK_CD63 down vs Untreated
5396	7908694	NM_001167738 // NAV1 // neuron navigator 1 // 1q32.3 // 89796 /// NM_020443 // NAV1 //	NAV1	NM_001167738	0.458856	-1.0679	JK_CD63 down vs Untreated
934	7893435	---		---	0.222799	-1.21413	JK_CD63 down vs Untreated
25337	8108256	NM_001135940 // MYOT // myotilin // 5q31 // 9499 /// NM_001300911 // MYOT // myotilin /	MYOT	NM_001135940	0.0374718	-1.10113	JK_CD63 down vs Untreated
26070	8115261	NM_015621 // CCDC69 // coiled-coil domain containing 69 // 5q33.1 // 26112 /// ENST0000	CCDC69	NM_015621	0.00234578	1.41038	JK_CD63 up vs Untreated
4947	7904293	NM_020440 // PTGFRN // prostaglandin F2 receptor inhibitor // 1p13.1 // 5738 /// ENST00	PTGFRN	NM_020440	0.603005	1.03161	JK_CD63 up vs Untreated
8803	7942879	NM_001193537 // TMEM126B // transmembrane protein 126B // 11q14.1 // 55863 /// NM_00119	TMEM126B	NM_001193537	0.331976	1.17018	JK_CD63 up vs Untreated
935	7893436	---		---	0.649955	1.12146	JK_CD63 up vs Untreated
4627	7901048	NR_000024 // SNORD46 // small nucleolar RNA, C/D box 46 // 1p34.1 // 94161 /// ENST0000	SNORD46	NR_000024	0.375352	-1.14537	JK_CD63 down vs Untreated
17105	8026385	OTTHUMT00000466280 // OR7A15P // olfactory receptor, family 7, subfamily A, member 15 p	OR7A15P	OTTHUMT00000466280	0.122195	-1.14583	JK_CD63 down vs Untreated
28357	8137232	NM_175571 // GIMAP8 // GTPase, IMAP family member 8 // 7q36.1 // 155038 /// XM_00524995	GIMAP8	NM_175571	0.908879	1.01097	JK_CD63 up vs Untreated
31700	8168359	NM_001013627 // NHSL2 // NHS-like 2 // Xq13.1 // 340527 /// XM_011530932 // NHSL2 // NH	NHSL2	NM_001013627	0.410258	-1.0598	JK_CD63 down vs Untreated
11274	7967563	NM_021009 // UBC // ubiquitin C // 12q24.3 // 7316 /// ENST00000339647 // UBC // ubiqui	UBC	NM_021009	0.199036	1.07818	JK_CD63 up vs Untreated
9346	7948037	---		---	0.158638	1.09905	JK_CD63 up vs Untreated
30300	8154868	---		---	0.10059	-1.4413	JK_CD63 down vs Untreated
32081	8171373	NM_001042479 // GEMIN8 // gem nuclear organelle associated protein 8 // Xp22.2 // 54960	GEMIN8	NM_001042479	0.0125463	1.34458	JK_CD63 up vs Untreated
30089	8152666	---		---	0.387857	-1.09788	JK_CD63 down vs Untreated
32317	8173627	---		---	0.892362	-1.00897	JK_CD63 down vs Untreated
8463	7939873	NM_001004702 // OR4C3 // olfactory receptor, family 4, subfamily C, member 3 // 11p11.2	OR4C3	NM_001004702	0.0494561	1.12692	JK_CD63 up vs Untreated
13136	7985117	---		---	0.808146	1.02786	JK_CD63 up vs Untreated
21944	8074606	XM_006724407 // USP41 // ubiquitin specific peptidase 41 // 22q11.21 // 373856 /// XM_0	USP41	XM_006724407	0.23143	-1.20269	JK_CD63 down vs Untreated
14505	7999909	NM_001304771 // GPRC5B // G protein-coupled receptor, class C, group 5, member B // 16p	GPRC5B	NM_001304771	0.0235359	-1.36429	JK_CD63 down vs Untreated
10730	7961514	NM_000900 // MGP // matrix Gla protein // 12p12.3 // 4256 /// NM_001190839 // MGP // ma	MGP	NM_000900	0.0466755	-1.59747	JK_CD63 down vs Untreated
1943	7894452	---		---	0.0712691	1.65575	JK_CD63 up vs Untreated
16505	8020453	XR_935278 // LOC102724208 // uncharacterized LOC102724208 // --- // 102724208	LOC102724208	XR_935278	0.811147	-1.05264	JK_CD63 down vs Untreated
10277	7956739	---		---	0.48756	1.05108	JK_CD63 up vs Untreated
13210	7985873	NM_001308025 // TICRR // TOPBP1-interacting checkpoint and replication regulator // 15q	TICRR	NM_001308025	0.0280119	-1.30548	JK_CD63 down vs Untreated
32572	8175662	---		---	0.277596	1.06327	JK_CD63 up vs Untreated
13649	7990949	ENST00000503040 // RPL9 // ribosomal protein L9 // 4p13 // 6133 /// ENST00000506581 //	RPL9	ENST00000503040	0.272416	1.34169	JK_CD63 up vs Untreated
10808	7962367	NM_033114 // ZCRB1 // zinc finger CCHC-type and RNA binding motif 1 // 12q12 // 85437 /	ZCRB1	NM_033114	0.184502	-1.13679	JK_CD63 down vs Untreated
8740	7942342	NM_001567 // INPPL1 // inositol polyphosphate phosphatase-like 1 // 11q13 // 3636 /// X	INPPL1	NM_001567	0.114441	1.11389	JK_CD63 up vs Untreated
13517	7989489	---		---	0.134497	1.24102	JK_CD63 up vs Untreated
4796	7902721	NM_001285 // CLCA1 // chloride channel accessory 1 // 1p22.3 // 1179 /// ENST0000023470	CLCA1	NM_001285	0.058131	-1.12453	JK_CD63 down vs Untreated
7463	7929593	ENST00000439189 // RPL13AP5 // ribosomal protein L13a pseudogene 5 // 10q24.1 // 728658	RPL13AP5	ENST00000439189	0.900439	1.01124	JK_CD63 up vs Untreated
12584	7980189	NM_001039479 // AREL1 // apoptosis resistant E3 ubiquitin protein ligase 1 // 14q24.3 /	AREL1	NM_001039479	0.297131	-1.10358	JK_CD63 down vs Untreated
20072	8055348	---		---	0.0698623	1.19977	JK_CD63 up vs Untreated
22605	8081343	NM_017819 // TRMT10C // tRNA methyltransferase 10C, mitochondrial RNase P subunit // 3q	TRMT10C	NM_017819	0.553064	-1.06272	JK_CD63 down vs Untreated
20034	8055183	NM_001171083 // SMPD4 // sphingomyelin phosphodiesterase 4, neutral membrane (neutral s	SMPD4	NM_001171083	0.29142	-1.0868	JK_CD63 down vs Untreated
25221	8107111	---		---	0.472728	1.03786	JK_CD63 up vs Untreated
13641	7990898	ENST00000503040 // RPL9 // ribosomal protein L9 // 4p13 // 6133 /// ENST00000506581 //	RPL9	ENST00000503040	0.272788	1.33594	JK_CD63 up vs Untreated
25935	8113873	NM_005340 // HINT1 // histidine triad nucleotide binding protein 1 // 5q31.2 // 3094 //	HINT1	NM_005340	0.17712	-1.12005	JK_CD63 down vs Untreated
2142	7894652	---		---	0.260218	1.18465	JK_CD63 up vs Untreated
26394	8117881	NM_001199119 // TRIM39-RPP21 // TRIM39-RPP21 readthrough // --- // 202658 /// NM_001199	TRIM39-RPP21	NM_001199119	0.0670318	-1.21841	JK_CD63 down vs Untreated
2189	7894701	---		---	0.379226	-1.23543	JK_CD63 down vs Untreated
26924	8123315	NM_001301085 // QKI // QKI, KH domain containing, RNA binding // 6q26 // 9444 /// NM_00	QKI	NM_001301085	0.120231	1.10022	JK_CD63 up vs Untreated
32497	8175215	---		---	0.0488408	1.15181	JK_CD63 up vs Untreated
3771	7896292	---		---	0.0242784	-1.18802	JK_CD63 down vs Untreated
4007	7896529	---		---	0.853085	-1.01971	JK_CD63 down vs Untreated
6317	7918323	NM_001205228 // SORT1 // sortilin 1 // 1p13.3|1p21.3-p13.1 // 6272 /// NM_002959 // SOR	SORT1	NM_001205228	0.136274	1.09399	JK_CD63 up vs Untreated
29187	8144717	---		---	0.0719995	-1.39128	JK_CD63 down vs Untreated
26560	8119801	NM_001198934 // ABCC10 // ATP binding cassette subfamily C member 10 // 6p21.1 // 89845	ABCC10	NM_001198934	0.895078	-1.00975	JK_CD63 down vs Untreated
5985	7914878	NM_001190481 // CLSPN // claspin // 1p34.2 // 63967 /// NM_022111 // CLSPN // claspin /	CLSPN	NM_001190481	0.517101	-1.14203	JK_CD63 down vs Untreated
25628	8111153	NM_012334 // MYO10 // myosin X // 5p15.1 // 4651 /// XM_005248306 // MYO10 // myosin X	MYO10	NM_012334	0.990248	-1.00086	JK_CD63 down vs Untreated
29342	8146388	AK128232 // FLJ46365 // uncharacterized LOC401459 // 8q11.21 // 401459	FLJ46365	AK128232	0.282674	1.07386	JK_CD63 up vs Untreated
7420	7929052	NM_001031683 // IFIT3 // interferon-induced protein with tetratricopeptide repeats 3 //	IFIT3	NM_001031683	0.136651	-1.38816	JK_CD63 down vs Untreated
20650	8061946	NM_001282933 // ZNF341 // zinc finger protein 341 // 20q11.22 // 84905 /// NM_001282935	ZNF341	NM_001282933	0.0566462	-1.18152	JK_CD63 down vs Untreated
20794	8063449	NR_110051 // LOC101927770 // uncharacterized LOC101927770 // --- // 101927770	LOC101927770	NR_110051	0.213914	-1.14991	JK_CD63 down vs Untreated
30570	8157264	NM_001860 // SLC31A2 // solute carrier family 31 (copper transporter), member 2 // 9q32	SLC31A2	NM_001860	0.00612649	1.3376	JK_CD63 up vs Untreated
6913	7924163	---		---	0.00695311	-1.28607	JK_CD63 down vs Untreated
23667	8092348	NM_014398 // LAMP3 // lysosomal-associated membrane protein 3 // 3q26.3-q27 // 27074 //	LAMP3	NM_014398	0.0137907	-1.46225	JK_CD63 down vs Untreated
10846	7962904	NM_001659 // ARF3 // ADP-ribosylation factor 3 // 12q13 // 377 /// XM_005268856 // ARF3	ARF3	NM_001659	0.551109	-1.04534	JK_CD63 down vs Untreated
1318	7893820	---		---	0.00804272	-1.48111	JK_CD63 down vs Untreated
1700	7894206	---		---	0.0303418	1.2923	JK_CD63 up vs Untreated
19358	8048110	---		---	0.295978	-1.06184	JK_CD63 down vs Untreated
2181	7894692	---		---	0.95112	1.01398	JK_CD63 up vs Untreated
11225	7967021	XM_005253910 // PXN // paxillin // 12q24.31 // 5829 /// XM_005253912 // PXN // paxillin	PXN	XM_005253910	0.836827	1.02519	JK_CD63 up vs Untreated
16013	8015456	NM_018143 // KLHL11 // kelch-like family member 11 // 17q21.2 // 55175 /// ENST00000319	KLHL11	NM_018143	0.963192	-1.00348	JK_CD63 down vs Untreated
14166	7996341	NM_020786 // PDP2 // pyruvate dehyrogenase phosphatase catalytic subunit 2 // 16q22.1 /	PDP2	NM_020786	0.423195	1.07778	JK_CD63 up vs Untreated
10429	7958375	---		---	0.182224	1.10688	JK_CD63 up vs Untreated
9470	7948898	NR_002560 // SNORD31 // small nucleolar RNA, C/D box 31 // 11q13 // 9298 /// AK095849 /	SNORD31	NR_002560	0.73286	1.05917	JK_CD63 up vs Untreated
14567	8000649	---		---	0.736165	-1.0559	JK_CD63 down vs Untreated
14571	8000690	---		---	0.736165	-1.0559	JK_CD63 down vs Untreated
10521	7959361	NM_014938 // MLXIP // MLX interacting protein // 12q24.31 // 22877 /// XM_006719290 //	MLXIP	NM_014938	0.348913	-1.11978	JK_CD63 down vs Untreated
9220	7946661	NM_001018057 // DKK3 // dickkopf WNT signaling pathway inhibitor 3 // 11p15.2 // 27122	DKK3	NM_001018057	0.0804057	1.09779	JK_CD63 up vs Untreated
24652	8101701	NM_152542 // PPM1K // protein phosphatase, Mg2+/Mn2+ dependent, 1K // 4q22.1 // 152926	PPM1K	NM_152542	0.50277	-1.10668	JK_CD63 down vs Untreated
19278	8047272	NM_001100422 // SPATS2L // spermatogenesis associated, serine-rich 2-like // 2q33.1 //	SPATS2L	NM_001100422	0.0329329	-1.31688	JK_CD63 down vs Untreated
24460	8099887	NM_000661 // RPL9 // ribosomal protein L9 // 4p13 // 6133 /// NM_001024921 // RPL9 // r	RPL9	NM_000661	0.30919	1.30194	JK_CD63 up vs Untreated
2496	7895010	---		---	0.261816	1.26805	JK_CD63 up vs Untreated
31205	8163618	NM_001204344 // TNFSF15 // tumor necrosis factor (ligand) superfamily, member 15 // 9q3	TNFSF15	NM_001204344	0.817008	1.0258	JK_CD63 up vs Untreated
5297	7907462	---		---	0.811617	1.0151	JK_CD63 up vs Untreated
26075	8115327	NM_001309443 // SPARC // secreted protein, acidic, cysteine-rich (osteonectin) // 5q31.	SPARC	NM_001309443	0.646884	-1.03274	JK_CD63 down vs Untreated
18844	8043347	---		---	0.133724	-1.14902	JK_CD63 down vs Untreated
289	7892788	---		---	0.290231	-1.11581	JK_CD63 down vs Untreated
15197	8006836	NR_033753 // LRRC37A11P // leucine rich repeat containing 37, member A11, pseudogene //	LRRC37A11P	NR_033753	0.1414	-1.10443	JK_CD63 down vs Untreated
7705	7932306	---		---	0.10174	1.08678	JK_CD63 up vs Untreated
20183	8056726	---		---	0.124762	1.20562	JK_CD63 up vs Untreated
26411	8118086	NM_001077511 // TCF19 // transcription factor 19 // 6p21.3 // 6941 /// NM_007109 // TCF	TCF19	NM_001077511	0.133244	1.17378	JK_CD63 up vs Untreated
32844	8177947	NM_001077511 // TCF19 // transcription factor 19 // 6p21.3 // 6941 /// NM_007109 // TCF	TCF19	NM_001077511	0.133244	1.17378	JK_CD63 up vs Untreated
26586	8120088	NM_005588 // MEP1A // meprin A, alpha (PABA peptide hydrolase) // 6p12-p11 // 4224 ///	MEP1A	NM_005588	0.716197	-1.0318	JK_CD63 down vs Untreated
33014	8179564	NM_002263 // KIFC1 // kinesin family member C1 // 6p21.3 // 3833 /// XM_005275403 // KI	KIFC1	NM_002263	0.883271	-1.01354	JK_CD63 down vs Untreated
10501	7959164	NM_001037494 // DYNLL1 // dynein, light chain, LC8-type 1 // 12q24.23 // 8655 /// NM_00	DYNLL1	NM_001037494	0.48816	1.11561	JK_CD63 up vs Untreated
14592	8000884	NM_024096 // DCTPP1 // dCTP pyrophosphatase 1 // 16p11.2 // 79077 /// ENST00000319285 /	DCTPP1	NM_024096	0.870368	-1.01602	JK_CD63 down vs Untreated
19847	8053379	NM_001080824 // TRABD2A // TraB domain containing 2A // 2p11.2 // 129293 /// NM_0012770	TRABD2A	NM_001080824	0.429851	-1.08307	JK_CD63 down vs Untreated
15108	8005957	NR_000009 // SNORD4B // small nucleolar RNA, C/D box 4B // 17q11 // 26772 /// ENST00000	SNORD4B	NR_000009	0.235443	-1.20929	JK_CD63 down vs Untreated
31682	8168115	---		---	0.760747	-1.04001	JK_CD63 down vs Untreated
17336	8028656	NM_022835 // PLEKHG2 // pleckstrin homology domain containing, family G (with RhoGef do	PLEKHG2	NM_022835	0.54498	1.05476	JK_CD63 up vs Untreated
12672	7981183	NM_001098725 // TCL1A // T-cell leukemia/lymphoma 1A // 14q32.1 // 8115 /// NM_021966 /	TCL1A	NM_001098725	0.690886	-1.03062	JK_CD63 down vs Untreated
17790	8033069	NM_001193375 // NDUFA11 // NADH dehydrogenase (ubiquinone) 1 alpha subcomplex, 11, 14.7	NDUFA11	NM_001193375	0.0890753	-1.18593	JK_CD63 down vs Untreated
21454	8069808	NM_001077711 // KRTAP27-1 // keratin associated protein 27-1 // 21q22.11 // 643812 ///	KRTAP27-1	NM_001077711	0.263378	-1.07935	JK_CD63 down vs Untreated
1032	7893533	---		---	0.62712	1.13665	JK_CD63 up vs Untreated
31303	8164665	NM_001304275 // RAPGEF1 // Rap guanine nucleotide exchange factor 1 // 9q34.3 // 2889 /	RAPGEF1	NM_001304275	0.00494773	1.18567	JK_CD63 up vs Untreated
12154	7976061	---		---	0.532599	1.04075	JK_CD63 up vs Untreated
5991	7914921	---		---	0.178781	-1.11642	JK_CD63 down vs Untreated
13685	7991224	NM_001307952 // HAPLN3 // hyaluronan and proteoglycan link protein 3 // 15q26.1 // 1458	HAPLN3	NM_001307952	0.371815	-1.11928	JK_CD63 down vs Untreated
30104	8152821	NR_130917 // CCDC26 // CCDC26 long non-coding RNA // 8q24.21 // 137196 /// NR_130918 //	CCDC26	NR_130917	0.0838403	-1.11634	JK_CD63 down vs Untreated
17007	8025395	BC000354 // RPS28 // ribosomal protein S28 // 19p13.2 // 6234 /// CR457055 // RPS28 //	RPS28	BC000354	0.175248	-1.19822	JK_CD63 down vs Untreated
30448	8156132	---		---	0.248854	1.10204	JK_CD63 up vs Untreated
21419	8069511	NR_027270 // ANKRD20A11P // ankyrin repeat domain 20 family, member A11, pseudogene //	ANKRD20A11P	NR_027270	0.00412159	-1.35097	JK_CD63 down vs Untreated
12527	7979725	NM_004569 // PIGH // phosphatidylinositol glycan anchor biosynthesis class H // 14q24.1	PIGH	NM_004569	0.0881135	1.12791	JK_CD63 up vs Untreated
25885	8113445	NM_001163315 // FBXL17 // F-box and leucine-rich repeat protein 17 // 5q21.3 // 64839 /	FBXL17	NM_001163315	0.703613	1.03114	JK_CD63 up vs Untreated
21456	8069813	NM_181621 // KRTAP13-2 // keratin associated protein 13-2 // 21q22.1 // 337959 /// ENST	KRTAP13-2	NM_181621	0.357977	1.04742	JK_CD63 up vs Untreated
32627	8176245	NM_001007523 // F8A2 // coagulation factor VIII-associated 2 // Xq28 // 474383 /// NM_0	F8A2	NM_001007523	0.00525605	-1.22816	JK_CD63 down vs Untreated
13778	7992131	---		---	0.118871	-1.17094	JK_CD63 down vs Untreated
3223	7895739	---		---	0.0361709	-1.29295	JK_CD63 down vs Untreated
9283	7947358	---		---	0.268162	1.13721	JK_CD63 up vs Untreated
25124	8106025	NM_018429 // BDP1 // B double prime 1, subunit of RNA polymerase III transcription init	BDP1	NM_018429	0.539256	1.06372	JK_CD63 up vs Untreated
27340	8127180	NM_001042406 // HMGCLL1 // 3-hydroxymethyl-3-methylglutaryl-CoA lyase-like 1 // 6p12.1	HMGCLL1	NM_001042406	0.94436	-1.00418	JK_CD63 down vs Untreated
4062	7896587	---		---	0.0197662	1.27795	JK_CD63 up vs Untreated
12294	7977373	NM_001203258 // MTA1 // metastasis associated 1 // 14q32.3 // 9112 /// NM_004689 // MTA	MTA1	NM_001203258	0.560705	-1.02935	JK_CD63 down vs Untreated
6955	7924619	NM_001008493 // ENAH // enabled homolog (Drosophila) // 1q42.12 // 55740 /// NM_018212	ENAH	NM_001008493	0.275987	-1.10849	JK_CD63 down vs Untreated
29247	8145470	NM_001197293 // DPYSL2 // dihydropyrimidinase-like 2 // 8p22-p21 // 1808 /// NM_0012446	DPYSL2	NM_001197293	0.00340228	1.27098	JK_CD63 up vs Untreated
9762	7951612	---		---	0.179247	1.17088	JK_CD63 up vs Untreated
18217	8037408	NM_002250 // KCNN4 // potassium channel, calcium activated intermediate/small conductan	KCNN4	NM_002250	0.0556385	1.17417	JK_CD63 up vs Untreated
9653	7950699	---		---	0.0271685	1.13317	JK_CD63 up vs Untreated
33293	8180410	---		---	0.0333903	1.20983	JK_CD63 up vs Untreated
12722	7981573	NM_001242786 // BRF1 // BRF1, RNA polymerase III transcription initiation factor 90 kDa	BRF1	NM_001242786	0.609138	1.02993	JK_CD63 up vs Untreated
29737	8149707	NM_018688 // BIN3 // bridging integrator 3 // 8p21.3 // 55909 /// XM_005273573 // BIN3	BIN3	NM_018688	0.00442651	1.31709	JK_CD63 up vs Untreated
27402	8127854	NM_002395 // ME1 // malic enzyme 1, NADP(+)-dependent, cytosolic // 6q12 // 4199 /// XM	ME1	NM_002395	0.0626026	1.47012	JK_CD63 up vs Untreated
11063	7965156	NM_004664 // LIN7A // lin-7 homolog A (C. elegans) // 12q21 // 8825 /// XM_011538928 //	LIN7A	NM_004664	0.134672	-1.08125	JK_CD63 down vs Untreated
19604	8050813	NM_022552 // DNMT3A // DNA (cytosine-5-)-methyltransferase 3 alpha // 2p23 // 1788 ///	DNMT3A	NM_022552	0.510006	1.02777	JK_CD63 up vs Untreated
26135	8115851	NM_003714 // STC2 // stanniocalcin 2 // 5q35.1 // 8614 /// ENST00000265087 // STC2 // s	STC2	NM_003714	0.157486	-1.12153	JK_CD63 down vs Untreated
10468	7958884	NM_001032409 // OAS1 // 2-5-oligoadenylate synthetase 1 // 12q24.2 // 4938 /// NM_00253	OAS1	NM_001032409	0.0276483	-1.32286	JK_CD63 down vs Untreated
24812	8103226	NM_152680 // TMEM154 // transmembrane protein 154 // 4q31.3 // 201799 /// XM_005262809	TMEM154	NM_152680	0.03141	1.86188	JK_CD63 up vs Untreated
5984	7914851	NM_001190481 // CLSPN // claspin // 1p34.2 // 63967 /// NM_022111 // CLSPN // claspin /	CLSPN	NM_001190481	0.487707	-1.06846	JK_CD63 down vs Untreated
17410	8029465	NM_005178 // BCL3 // B-cell CLL/lymphoma 3 // 19q13.1-q13.2 // 602 /// XM_011527197 //	BCL3	NM_005178	0.358105	-1.12151	JK_CD63 down vs Untreated
21436	8069633	NM_001003696 // ATP5J // ATP synthase, H+ transporting, mitochondrial Fo complex subuni	ATP5J	NM_001003696	0.863979	-1.02387	JK_CD63 down vs Untreated
17841	8033742	OTTHUMT00000449007 // OR7E18P // olfactory receptor, family 7, subfamily E, member 18 p	OR7E18P	OTTHUMT00000449007	0.864308	1.01334	JK_CD63 up vs Untreated
712	7893213	---		---	0.63684	1.10608	JK_CD63 up vs Untreated
23594	8091715	NM_020169 // LXN // latexin // 3q25.32 // 56925 /// ENST00000264265 // LXN // latexin /	LXN	NM_020169	0.776356	1.03044	JK_CD63 up vs Untreated
25429	8109222	AK291119 // RPL7 // ribosomal protein L7 // 8q21.11 // 6129 /// BC006095 // RPL7 // rib	RPL7	AK291119	0.565286	1.10339	JK_CD63 up vs Untreated
1801	7894308	---		---	0.124347	-1.17353	JK_CD63 down vs Untreated
18655	8041561	NM_001145450 // MORN2 // MORN repeat containing 2 // 2p22.1 // 729967 /// ENST000003405	MORN2	NM_001145450	0.300781	1.11457	JK_CD63 up vs Untreated
29808	8150266	NM_014462 // LSM1 // LSM1 homolog, mRNA degradation associated // 8p11.2 // 27257 /// N	LSM1	NM_014462	0.48245	1.09933	JK_CD63 up vs Untreated
24017	8095723	NM_001270989 // EPGN // epithelial mitogen // 4q13.3 // 255324 /// NM_001270990 // EPGN	EPGN	NM_001270989	0.2599	1.07465	JK_CD63 up vs Untreated
32400	8174361	NM_001015881 // TSC22D3 // TSC22 domain family, member 3 // Xq22.3 // 1831 /// NM_00408	TSC22D3	NM_001015881	0.0279746	1.35873	JK_CD63 up vs Untreated
30986	8161488	NR_002817 // AQP7P1 // aquaporin 7 pseudogene 1 // 9q13 // 375719 /// NR_026558 // AQP7	AQP7P1	NR_002817	0.0688074	1.19253	JK_CD63 up vs Untreated
32553	8175568	---		---	0.51941	1.11642	JK_CD63 up vs Untreated
1559	7894063	---		---	0.201413	-1.2883	JK_CD63 down vs Untreated
30096	8152742	NR_103547 // FER1L6-AS2 // FER1L6 antisense RNA 2 // 8q24.13 // 157376 /// ENST00000520	FER1L6-AS2	NR_103547	0.438848	1.06352	JK_CD63 up vs Untreated
31577	8167251	---		---	0.00245959	-1.33334	JK_CD63 down vs Untreated
27721	8131301	---		---	0.395068	1.04569	JK_CD63 up vs Untreated
12789	7982000	NR_003340 // SNORD116-26 // small nucleolar RNA, C/D box 116-26 // 15q11.2 // 100033438	SNORD116-26	NR_003340	0.0738191	-1.42158	JK_CD63 down vs Untreated
23870	8094456	NM_001145432 // SMIM20 // small integral membrane protein 20 // 4p15.2 // 389203 /// EN	SMIM20	NM_001145432	0.298092	1.12262	JK_CD63 up vs Untreated
22640	8081676	NM_014170 // GTPBP8 // GTP-binding protein 8 (putative) // 3q13.2 // 29083 /// NM_13848	GTPBP8	NM_014170	0.879879	1.03051	JK_CD63 up vs Untreated
2194	7894706	---		---	0.00421021	-3.25813	JK_CD63 down vs Untreated
10476	7958989	NM_001159727 // PLBD2 // phospholipase B domain containing 2 // 12q24.13 // 196463 ///	PLBD2	NM_001159727	0.514593	1.05072	JK_CD63 up vs Untreated
29220	8145055	NM_001199 // BMP1 // bone morphogenetic protein 1 // 8p21.3 // 649 /// NM_006129 // BMP	BMP1	NM_001199	0.684121	-1.03063	JK_CD63 down vs Untreated
25323	8108127	NM_001745 // CAMLG // calcium modulating ligand // 5q23 // 819 /// XM_011543653 // CAML	CAMLG	NM_001745	0.396971	1.14097	JK_CD63 up vs Untreated
22042	8075363	ENST00000332468 // RNF215 // ring finger protein 215 // 22q12.2 // 200312 /// ENST00000	RNF215	ENST00000332468	0.0103745	-1.19665	JK_CD63 down vs Untreated
28292	8136790	ENST00000634019 // PRSS2 // protease, serine, 2 (trypsin 2) // 7q34 // 5645	PRSS2	ENST00000634019	0.886967	1.0218	JK_CD63 up vs Untreated
550	7893050	---		---	0.889932	-1.01936	JK_CD63 down vs Untreated
10743	7961624	---		---	0.531074	1.03007	JK_CD63 up vs Untreated
32997	8179351	NM_001710 // CFB // complement factor B // 6p21.3 // 629 /// ENST00000375443 // CFB //	CFB	NM_001710	0.747751	1.04126	JK_CD63 up vs Untreated
27685	8130939	NM_005618 // DLL1 // delta-like 1 (Drosophila) // 6q27 // 28514 /// XM_005266934 // DLL	DLL1	NM_005618	0.338415	1.09224	JK_CD63 up vs Untreated
8937	7944216	NM_006476 // ATP5L // ATP synthase, H+ transporting, mitochondrial Fo complex subunit G	ATP5L	NM_006476	0.652138	1.09486	JK_CD63 up vs Untreated
32959	8179019	NM_001098478 // HLA-F // major histocompatibility complex, class I, F // 6p21.3 // 3134	HLA-F	NM_001098478	0.0673379	-1.22566	JK_CD63 down vs Untreated
1398	7893901	---		---	0.373741	-1.07398	JK_CD63 down vs Untreated
1250	7893752	---		---	0.0225707	-1.39977	JK_CD63 down vs Untreated
20069	8055312	---		---	0.0625334	-1.10361	JK_CD63 down vs Untreated
10535	7959597	NM_006815 // TMED2 // transmembrane p24 trafficking protein 2 // 12q24.31 // 10959 ///	TMED2	NM_006815	0.921035	-1.01027	JK_CD63 down vs Untreated
16431	8019802	NR_002716 // RNU2-1 // RNA, U2 small nuclear 1 // 17q12 // 6066 /// ENST00000525239 //	RNU2-1	NR_002716	0.131369	1.44453	JK_CD63 up vs Untreated
25800	8112807	NM_000046 // ARSB // arylsulfatase B // 5q14.1 // 411 /// NM_198709 // ARSB // arylsulf	ARSB	NM_000046	0.261579	-1.05604	JK_CD63 down vs Untreated
2245	7894758	---		---	0.286732	-1.14472	JK_CD63 down vs Untreated
25246	8107321	NR_015370 // EPB41L4A-AS1 // EPB41L4A antisense RNA 1 // 5q22.2 // 114915 /// AB048207	EPB41L4A-AS1	NR_015370	0.821032	1.03149	JK_CD63 up vs Untreated
726	7893227	---		---	0.50509	-1.21412	JK_CD63 down vs Untreated
26060	8115147	NM_001025158 // CD74 // CD74 molecule, major histocompatibility complex, class II invar	CD74	NM_001025158	0.34304	-1.11267	JK_CD63 down vs Untreated
5412	7908867	NM_138391 // TMEM183A // transmembrane protein 183A // 1q32.1 // 92703 /// XM_005245612	TMEM183A	NM_138391	0.995049	-1.00061	JK_CD63 down vs Untreated
20930	8064900	---		---	0.00917772	-1.23909	JK_CD63 down vs Untreated
7339	7928318	NM_001270679 // MCU // mitochondrial calcium uniporter // 10q22.1 // 90550 /// NM_00127	MCU	NM_001270679	0.317913	-1.153	JK_CD63 down vs Untreated
15034	8005458	NM_001040078 // LGALS9C // lectin, galactoside-binding, soluble, 9C // 17p11.2 // 65434	LGALS9C	NM_001040078	0.133755	-1.20429	JK_CD63 down vs Untreated
8646	7941243	NM_006268 // DPF2 // D4, zinc and double PHD fingers family 2 // 11q13 // 5977 /// XM_0	DPF2	NM_006268	0.214108	-1.12951	JK_CD63 down vs Untreated
9454	7948744	NM_001278192 // GANAB // glucosidase, alpha; neutral AB // 11q12.3 // 23193 /// NM_0012	GANAB	NM_001278192	0.637596	-1.05144	JK_CD63 down vs Untreated
17591	8031176	NM_052925 // LENG8 // leukocyte receptor cluster (LRC) member 8 // 19q13.42 // 114823 /	LENG8	NM_052925	0.238335	-1.10662	JK_CD63 down vs Untreated
23319	8088952	---		---	0.50131	-1.07711	JK_CD63 down vs Untreated
28365	8137280	NM_000603 // NOS3 // nitric oxide synthase 3 (endothelial cell) // 7q36 // 4846 /// NM_	NOS3	NM_000603	0.344238	1.08472	JK_CD63 up vs Untreated
25536	8110253	NM_001308213 // ZNF346 // zinc finger protein 346 // 5q35.2 // 23567 /// NM_001308214 /	ZNF346	NM_001308213	0.622479	-1.04121	JK_CD63 down vs Untreated
20842	8063921	NR_029780 // MIR1-1 // microRNA 1-1 // 20q13.33 // 406904 /// ENST00000362147 // MIR1-1	MIR1-1	NR_029780	0.593046	1.02662	JK_CD63 up vs Untreated
17912	8034521	NM_001100176 // HOOK2 // hook microtubule-tethering protein 2 // 19p13.2 // 29911 /// N	HOOK2	NM_001100176	0.0981976	1.14848	JK_CD63 up vs Untreated
3422	7895941	---		---	0.00469734	1.92564	JK_CD63 up vs Untreated
18661	8041636	---		---	0.0932941	1.11419	JK_CD63 up vs Untreated
9472	7948902	NR_002559 // SNORD29 // small nucleolar RNA, C/D box 29 // 11q13 // 9297 /// AK095849 /	SNORD29	NR_002559	0.419762	1.26472	JK_CD63 up vs Untreated
3850	7896371	---		---	0.660275	1.06815	JK_CD63 up vs Untreated
24158	8097122	---		---	0.00193298	-1.32613	JK_CD63 down vs Untreated
7929	7934367	NM_001156 // ANXA7 // annexin A7 // 10q22.2 // 310 /// NM_004034 // ANXA7 // annexin A7	ANXA7	NM_001156	0.767208	1.03082	JK_CD63 up vs Untreated
17323	8028524	NM_004924 // ACTN4 // actinin, alpha 4 // 19q13 // 81 /// XM_005259281 // ACTN4 // acti	ACTN4	NM_004924	0.215189	-1.07721	JK_CD63 down vs Untreated
5436	7909155	NM_000707 // AVPR1B // arginine vasopressin receptor 1B // 1q32 // 553 /// ENST00000367	AVPR1B	NM_000707	0.955852	1.0038	JK_CD63 up vs Untreated
30876	8160597	NM_153809 // TAF1L // TAF1 RNA polymerase II, TATA box binding protein (TBP)-associated	TAF1L	NM_153809	0.888424	-1.00653	JK_CD63 down vs Untreated
2427	7894941	---		---	0.285936	-1.09545	JK_CD63 down vs Untreated
9903	7952914	NM_001130146 // CCDC77 // coiled-coil domain containing 77 // 12p13.33 // 84318 /// NM_	CCDC77	NM_001130146	0.854469	1.02102	JK_CD63 up vs Untreated
6864	7923662	NM_002646 // PIK3C2B // phosphatidylinositol-4-phosphate 3-kinase, catalytic subunit ty	PIK3C2B	NM_002646	0.368805	1.07541	JK_CD63 up vs Untreated
28259	8136459	NM_001190906 // AKR1D1 // aldo-keto reductase family 1, member D1 // 7q32-q33 // 6718 /	AKR1D1	NM_001190906	0.544055	-1.03746	JK_CD63 down vs Untreated
23849	8094240	NM_001775 // CD38 // CD38 molecule // 4p15 // 952 /// NR_132660 // CD38 // CD38 molecul	CD38	NM_001775	0.128623	-1.09848	JK_CD63 down vs Untreated
11356	7968351	NM_032849 // MEDAG // mesenteric estrogen-dependent adipogenesis // 13q12.3 // 84935 //	MEDAG	NM_032849	0.00962413	1.40931	JK_CD63 up vs Untreated
26422	8118149	NM_001166538 // LST1 // leukocyte specific transcript 1 // 6p21.3 // 7940 /// NM_007161	LST1	NM_001166538	0.755001	-1.01529	JK_CD63 down vs Untreated
32851	8177988	NM_001166538 // LST1 // leukocyte specific transcript 1 // 6p21.3 // 7940 /// NM_007161	LST1	NM_001166538	0.755001	-1.01529	JK_CD63 down vs Untreated
32987	8179268	NM_001166538 // LST1 // leukocyte specific transcript 1 // 6p21.3 // 7940 /// NM_007161	LST1	NM_001166538	0.755001	-1.01529	JK_CD63 down vs Untreated
14193	7996715	NM_198443 // NRN1L // neuritin 1-like // 16q22.1 // 123904 /// ENST00000339176 // NRN1L	NRN1L	NM_198443	0.00971019	-1.1813	JK_CD63 down vs Untreated
11217	7966839	NM_019086 // VSIG10 // V-set and immunoglobulin domain containing 10 // 12q24.23 // 546	VSIG10	NM_019086	0.0238075	1.20316	JK_CD63 up vs Untreated
22679	8082100	NM_017554 // PARP14 // poly(ADP-ribose) polymerase family member 14 // 3q21.1 // 54625	PARP14	NM_017554	0.708566	-1.05777	JK_CD63 down vs Untreated
32723	8176949	---		---	0.119528	-1.19375	JK_CD63 down vs Untreated
14115	7995787	NM_176870 // MT1M // metallothionein 1M // 16q13 // 4499 /// ENST00000379818 // MT1M //	MT1M	NM_176870	0.336651	-1.07079	JK_CD63 down vs Untreated
30365	8155453	---		---	0.0879863	-1.5567	JK_CD63 down vs Untreated
30955	8161375	---		---	0.0879863	-1.5567	JK_CD63 down vs Untreated
32666	8176524	NM_001164471 // TSPY4 // testis specific protein, Y-linked 4 // Yp11.2 // 728395 /// NM	TSPY4	NM_001164471	0.506783	1.04122	JK_CD63 up vs Untreated
29131	8144416	---		---	0.0394149	-1.28215	JK_CD63 down vs Untreated
29132	8144418	---		---	0.0394149	-1.28215	JK_CD63 down vs Untreated
29148	8144490	---		---	0.0394149	-1.28215	JK_CD63 down vs Untreated
29149	8144492	---		---	0.0394149	-1.28215	JK_CD63 down vs Untreated
15361	8008517	NM_000269 // NME1 // NME/NM23 nucleoside diphosphate kinase 1 // 17q21.3 // 4830 /// NM	NME1	NM_000269	0.375405	-1.12106	JK_CD63 down vs Untreated
7675	7931975	---		---	0.629882	-1.03042	JK_CD63 down vs Untreated
23651	8092222	---		---	0.141758	-1.07505	JK_CD63 down vs Untreated
30816	8160036	NM_033428 // TMEM261 // transmembrane protein 261 // 9p24.1 // 90871 /// XM_011518062 /	TMEM261	NM_033428	0.628546	-1.06456	JK_CD63 down vs Untreated
30363	8155442	NR_026558 // AQP7P3 // aquaporin 7 pseudogene 3 // 9p12 // 441432 /// OTTHUMT0000003706	AQP7P3	NR_026558	0.0656384	1.20386	JK_CD63 up vs Untreated
13368	7987454	NM_001003940 // BMF // Bcl2 modifying factor // 15q14 // 90427 /// NM_001003942 // BMF	BMF	NM_001003940	0.326287	1.096	JK_CD63 up vs Untreated
20559	8061075	NM_003092 // SNRPB2 // small nuclear ribonucleoprotein polypeptide B // 20p12.1 // 6629	SNRPB2	NM_003092	0.678113	-1.06078	JK_CD63 down vs Untreated
12442	7978776	NM_018353 // MIS18BP1 // MIS18 binding protein 1 // 14q21.2 // 55320 /// XM_005267833 /	MIS18BP1	NM_018353	0.929862	1.01303	JK_CD63 up vs Untreated
5641	7911241	NM_001001963 // OR2L8 // olfactory receptor, family 2, subfamily L, member 8 (gene/pseu	OR2L8	NM_001001963	0.227359	1.15284	JK_CD63 up vs Untreated
16917	8024358	NM_001319 // CSNK1G2 // casein kinase 1, gamma 2 // 19p13.3 // 1455 /// XM_005259498 //	CSNK1G2	NM_001319	0.123856	-1.11692	JK_CD63 down vs Untreated
17585	8031097	NM_004542 // NDUFA3 // NADH dehydrogenase (ubiquinone) 1 alpha subcomplex, 3, 9kDa // 1	NDUFA3	NM_004542	0.00557834	-1.32371	JK_CD63 down vs Untreated
21772	8072757	NM_000395 // CSF2RB // colony stimulating factor 2 receptor, beta, low-affinity (granul	CSF2RB	NM_000395	0.0505212	-1.19024	JK_CD63 down vs Untreated
8572	7940451	NM_015533 // TKFC // triokinase/FMN cyclase // 11q12.2 // 26007 /// XM_011544910 // TKF	TKFC	NM_015533	0.363889	-1.06975	JK_CD63 down vs Untreated
2468	7894982	---		---	0.232088	1.33612	JK_CD63 up vs Untreated
7024	7925342	NM_019891 // ERO1B // endoplasmic reticulum oxidoreductase beta // 1q42.2-q43 // 56605	ERO1B	NM_019891	0.00492935	1.30341	JK_CD63 up vs Untreated
25968	8114213	---		---	0.561135	1.08013	JK_CD63 up vs Untreated
10125	7955142	NM_000725 // CACNB3 // calcium channel, voltage-dependent, beta 3 subunit // 12q13 // 7	CACNB3	NM_000725	0.979768	-1.00143	JK_CD63 down vs Untreated
10864	7963137	---		---	0.204218	-1.26116	JK_CD63 down vs Untreated
17408	8029446	NM_001127893 // CEACAM19 // carcinoembryonic antigen-related cell adhesion molecule 19	CEACAM19	NM_001127893	0.655352	1.04738	JK_CD63 up vs Untreated
17938	8034827	NM_005716 // GIPC1 // GIPC PDZ domain containing family, member 1 // 19p13.1 // 10755 /	GIPC1	NM_005716	0.0452025	1.09506	JK_CD63 up vs Untreated
11473	7969565	---		---	0.804928	-1.01997	JK_CD63 down vs Untreated
2982	7895498	---		---	0.0540874	-1.43087	JK_CD63 down vs Untreated
17566	8030982	NM_001040185 // ZNF765 // zinc finger protein 765 // 19q13.42 // 91661 /// NR_003699 //	ZNF765	NM_001040185	0.786445	1.02748	JK_CD63 up vs Untreated
29679	8149264	NM_001201329 // PPP1R3B // protein phosphatase 1, regulatory subunit 3B // 8p23.1 // 79	PPP1R3B	NM_001201329	0.912423	-1.00715	JK_CD63 down vs Untreated
20620	8061579	NM_012112 // TPX2 // TPX2, microtubule-associated // 20q11.2 // 22974 /// XM_011528697	TPX2	NM_012112	0.411252	-1.1648	JK_CD63 down vs Untreated
25218	8107098	---		---	0.0617663	1.29237	JK_CD63 up vs Untreated
4490	7899502	NR_004407 // RNU11 // RNA, U11 small nuclear // 1p35.3 // 26824 /// ENST00000387069 //	RNU11	NR_004407	0.368267	1.26418	JK_CD63 up vs Untreated
26634	8120579	NM_145267 // SDHAF4 // succinate dehydrogenase complex assembly factor 4 // 6q13 // 135	SDHAF4	NM_145267	0.0329201	1.22828	JK_CD63 up vs Untreated
24630	8101437	NM_015697 // COQ2 // coenzyme Q2 4-hydroxybenzoate polyprenyltransferase // 4q21.23 //	COQ2	NM_015697	0.858444	1.0144	JK_CD63 up vs Untreated
18641	8041383	NM_000627 // LTBP1 // latent transforming growth factor beta binding protein 1 // 2p22-	LTBP1	NM_000627	0.757821	1.01979	JK_CD63 up vs Untreated
6905	7924092	NM_021194 // SLC30A1 // solute carrier family 30 (zinc transporter), member 1 // 1q32.3	SLC30A1	NM_021194	0.0663191	1.18069	JK_CD63 up vs Untreated
16822	8023462	---		---	0.0593373	1.43377	JK_CD63 up vs Untreated
32869	8178193	NM_019111 // HLA-DRA // major histocompatibility complex, class II, DR alpha // 6p21.3	HLA-DRA	NM_019111	0.151192	-1.08602	JK_CD63 down vs Untreated
28750	8140554	---		---	0.279652	-1.0956	JK_CD63 down vs Untreated
30299	8154866	---		---	0.167451	1.10492	JK_CD63 up vs Untreated
10014	7954029	NM_004064 // CDKN1B // cyclin-dependent kinase inhibitor 1B (p27, Kip1) // 12p13.1-p12	CDKN1B	NM_004064	0.0902186	1.12423	JK_CD63 up vs Untreated
28429	8137942	NM_001080495 // TNRC18 // trinucleotide repeat containing 18 // 7p22.1 // 84629 /// XM_	TNRC18	NM_001080495	0.653512	1.05008	JK_CD63 up vs Untreated
30071	8152491	NM_000127 // EXT1 // exostosin glycosyltransferase 1 // 8q24.11 // 2131 /// ENST0000037	EXT1	NM_000127	0.494764	-1.0418	JK_CD63 down vs Untreated
26501	8119088	NM_000389 // CDKN1A // cyclin-dependent kinase inhibitor 1A (p21, Cip1) // 6p21.2 // 10	CDKN1A	NM_000389	0.775636	1.02801	JK_CD63 up vs Untreated
940	7893441	---		---	0.417297	1.17826	JK_CD63 up vs Untreated
7170	7926661	NM_012228 // MSRB2 // methionine sulfoxide reductase B2 // 10p12 // 22921 /// XM_011519	MSRB2	NM_012228	0.655634	1.04328	JK_CD63 up vs Untreated
5135	7905881	NM_001261464 // ADAM15 // ADAM metallopeptidase domain 15 // 1q21.3 // 8751 /// NM_0012	ADAM15	NM_001261464	0.43499	-1.05506	JK_CD63 down vs Untreated
33138	8180255	---		---	0.504575	-1.19312	JK_CD63 down vs Untreated
33204	8180321	---		---	0.504575	-1.19312	JK_CD63 down vs Untreated
14326	7998063	NM_001197181 // TUBB3 // tubulin, beta 3 class III // 16q24.3 // 10381 /// NM_002386 //	TUBB3	NM_001197181	0.0859249	-1.13694	JK_CD63 down vs Untreated
24074	8096333	---		---	0.638353	1.05436	JK_CD63 up vs Untreated
19987	8054766	---		---	0.13591	1.1743	JK_CD63 up vs Untreated
28139	8135214	---		---	0.757364	-1.02431	JK_CD63 down vs Untreated
6098	7915982	NM_001302082 // BEND5 // BEN domain containing 5 // 1p33 // 79656 /// NM_024603 // BEND	BEND5	NM_001302082	0.61483	1.02961	JK_CD63 up vs Untreated
25696	8111960	NM_198566 // C5orf34 // chromosome 5 open reading frame 34 // 5p12 // 375444 /// XM_011	C5orf34	NM_198566	0.910632	1.0057	JK_CD63 up vs Untreated
9651	7950671	NM_012296 // GAB2 // GRB2-associated binding protein 2 // 11q14.1 // 9846 /// NM_080491	GAB2	NM_012296	0.109796	-1.12965	JK_CD63 down vs Untreated
7697	7932211	OTTHUMT00000046954 // OR7E115P // olfactory receptor, family 7, subfamily E, member 115	OR7E115P	OTTHUMT00000046954	0.387317	1.07999	JK_CD63 up vs Untreated
4475	7899377	NM_002713 // PPP1R8 // protein phosphatase 1, regulatory subunit 8 // 1p35.3 // 5511 //	PPP1R8	NM_002713	0.239038	1.13537	JK_CD63 up vs Untreated
30337	8155268	NM_001282766 // POLR1E // polymerase (RNA) I polypeptide E // 9p13.2 // 64425 /// NM_02	POLR1E	NM_001282766	0.0387378	1.26208	JK_CD63 up vs Untreated
21069	8066117	NM_015474 // SAMHD1 // SAM domain and HD domain 1 // 20pter-q12 // 25939 /// XM_0052603	SAMHD1	NM_015474	0.144799	-1.25563	JK_CD63 down vs Untreated
1195	7893697	---		---	0.198997	1.25912	JK_CD63 up vs Untreated
3700	7896221	---		---	0.917844	-1.01882	JK_CD63 down vs Untreated
4289	7897620	NM_001304451 // PGD // phosphogluconate dehydrogenase // 1p36.22 // 5226 /// NM_0013044	PGD	NM_001304451	0.0725047	1.32515	JK_CD63 up vs Untreated
26848	8122464	NM_007124 // UTRN // utrophin // 6q24 // 7402 /// XM_005267127 // UTRN // utrophin // 6	UTRN	NM_007124	0.457691	1.07326	JK_CD63 up vs Untreated
23336	8089034	---		---	0.100731	1.33844	JK_CD63 up vs Untreated
13892	7993265	---		---	0.132758	-1.26581	JK_CD63 down vs Untreated
2663	7895178	---		---	0.226934	-1.20247	JK_CD63 down vs Untreated
4323	7898007	NM_001012276 // PRAMEF8 // PRAME family member 8 // 1p36.21 // 391002 /// NM_001012277	PRAMEF8	NM_001012276	0.128455	-1.08546	JK_CD63 down vs Untreated
5784	7912575	NM_001012276 // PRAMEF8 // PRAME family member 8 // 1p36.21 // 391002 /// NM_001012277	PRAMEF8	NM_001012276	0.128455	-1.08546	JK_CD63 down vs Untreated
17907	8034454	NM_001206974 // DHPS // deoxyhypusine synthase // 19p13.2 // 1725 /// NM_001930 // DHPS	DHPS	NM_001206974	0.276134	1.0777	JK_CD63 up vs Untreated
19954	8054377	NM_001039492 // FHL2 // four and a half LIM domains 2 // 2q12.2 // 2274 /// NM_001450 /	FHL2	NM_001039492	0.503485	1.0534	JK_CD63 up vs Untreated
4121	7896646	---		---	0.0602092	-1.61108	JK_CD63 down vs Untreated
25450	8109438	NM_015315 // LARP1 // La ribonucleoprotein domain family, member 1 // 5q33.2 // 23367 /	LARP1	NM_015315	0.886551	1.00775	JK_CD63 up vs Untreated
23346	8089112	NM_001042459 // FILIP1L // filamin A interacting protein 1-like // 3q12.1 // 11259 ///	FILIP1L	NM_001042459	0.108512	-1.10387	JK_CD63 down vs Untreated
6402	7919151	NR_004400 // RNVU1-18 // RNA, variant U1 small nuclear 18 // 1q21.2 // 26863 /// NR_004	RNVU1-18	NR_004400	0.616946	1.06947	JK_CD63 up vs Untreated
6438	7919392	NR_004400 // RNVU1-18 // RNA, variant U1 small nuclear 18 // 1q21.2 // 26863 /// NR_004	RNVU1-18	NR_004400	0.616946	1.06947	JK_CD63 up vs Untreated
7312	7927964	NM_002727 // SRGN // serglycin // 10q22.1 // 5552 /// NR_036430 // SRGN // serglycin //	SRGN	NM_002727	0.825517	1.03235	JK_CD63 up vs Untreated
14805	8002999	NM_004483 // GCSH // glycine cleavage system protein H (aminomethyl carrier) // 16q23.2	GCSH	NM_004483	0.20788	1.12034	JK_CD63 up vs Untreated
6419	7919269	NR_004400 // RNVU1-18 // RNA, variant U1 small nuclear 18 // 1q21.2 // 26863 /// NR_004	RNVU1-18	NR_004400	0.281469	1.0855	JK_CD63 up vs Untreated
6430	7919349	NR_004400 // RNVU1-18 // RNA, variant U1 small nuclear 18 // 1q21.2 // 26863 /// NR_004	RNVU1-18	NR_004400	0.281469	1.0855	JK_CD63 up vs Untreated
25627	8111151	---		---	0.783611	1.04491	JK_CD63 up vs Untreated
23245	8088212	NR_024615 // ERC2-IT1 // ERC2 intronic transcript 1 // 3p14.3 // 711 /// ENST0000062946	ERC2-IT1	NR_024615	0.153215	-1.15352	JK_CD63 down vs Untreated
8918	7944006	NM_001286045 // RBM7 // RNA binding motif protein 7 // 11q23.1-q23.2 // 10179 /// NM_00	RBM7	NM_001286045	0.19128	1.29425	JK_CD63 up vs Untreated
25855	8113234	NM_000439 // PCSK1 // proprotein convertase subtilisin/kexin type 1 // 5q15-q21 // 5122	PCSK1	NM_000439	0.189294	1.19602	JK_CD63 up vs Untreated
24208	8097628	NM_022475 // HHIP // hedgehog interacting protein // 4q28-q32 // 64399 /// XM_005263178	HHIP	NM_022475	0.270624	-1.11751	JK_CD63 down vs Untreated
17392	8029321	NM_001297752 // ZNF283 // zinc finger protein 283 // 19q13.31 // 284349 /// NM_181845 /	ZNF283	NM_001297752	0.0564284	1.4134	JK_CD63 up vs Untreated
30217	8154211	---		---	0.128807	-1.45908	JK_CD63 down vs Untreated
10845	7962895	NM_001143781 // FKBP11 // FK506 binding protein 11 // 12q13.12 // 51303 /// NM_00114378	FKBP11	NM_001143781	0.00311419	-1.49798	JK_CD63 down vs Untreated
24968	8104506	NM_007118 // TRIO // trio Rho guanine nucleotide exchange factor // 5p15.2 // 7204 ///	TRIO	NM_007118	0.438305	1.04874	JK_CD63 up vs Untreated
2666	7895181	---		---	0.795465	1.06608	JK_CD63 up vs Untreated
25553	8110461	---		---	0.0258936	-1.27807	JK_CD63 down vs Untreated
15512	8010082	NR_004395 // SNORD1A // small nucleolar RNA, C/D box 1A // 17q25.1 // 677848 /// ENST00	SNORD1A	NR_004395	0.471208	1.08249	JK_CD63 up vs Untreated
11992	7974257	NM_001003803 // ATP5S // ATP synthase, H+ transporting, mitochondrial Fo complex subuni	ATP5S	NM_001003803	0.497831	1.04306	JK_CD63 up vs Untreated
24731	8102518	NM_001001701 // C4orf3 // chromosome 4 open reading frame 3 // 4q26 // 401152 /// NM_00	C4orf3	NM_001001701	0.120577	1.221	JK_CD63 up vs Untreated
749	7893250	---		---	0.567182	1.1315	JK_CD63 up vs Untreated
25226	8107125	---		---	0.0718432	1.15051	JK_CD63 up vs Untreated
6513	7920047	NM_001300733 // MRPL9 // mitochondrial ribosomal protein L9 // 1q21 // 65005 /// NM_031	MRPL9	NM_001300733	0.932309	-1.01206	JK_CD63 down vs Untreated
9639	7950553	---		---	0.983511	-1.00176	JK_CD63 down vs Untreated
29911	8151238	---		---	0.356782	-1.10965	JK_CD63 down vs Untreated
23234	8088106	NM_001064 // TKT // transketolase // 3p14.3 // 7086 /// NM_001135055 // TKT // transket	TKT	NM_001064	0.140912	1.11033	JK_CD63 up vs Untreated
19783	8052784	NM_001002755 // NFU1 // NFU1 iron-sulfur cluster scaffold // 2p15-p13 // 27247 /// NM_0	NFU1	NM_001002755	0.903449	1.02025	JK_CD63 up vs Untreated
7507	7930008	NM_001284388 // NOLC1 // nucleolar and coiled-body phosphoprotein 1 // 10q24.32 // 9221	NOLC1	NM_001284388	0.348106	-1.10464	JK_CD63 down vs Untreated
19502	8049667	XM_011512295 // LOC401040 // uncharacterized LOC401040 // 2q37.3 // 401040 /// XM_01152	LOC401040	XM_011512295	0.0288627	-1.22867	JK_CD63 down vs Untreated
5207	7906574	NR_002190 // SUMO1P3 // SUMO1 pseudogene 3 (functional) // 1q22 // 474338 /// uc001fvw.	SUMO1P3	NR_002190	0.377675	-1.07181	JK_CD63 down vs Untreated
26296	8117284	---		---	0.506712	1.11839	JK_CD63 up vs Untreated
7997	7935002	---		---	0.656	1.0939	JK_CD63 up vs Untreated
29576	8148572	NM_001127213 // LY6E // lymphocyte antigen 6 complex, locus E // 8q24.3 // 4061 /// NM_	LY6E	NM_001127213	0.175736	-1.17074	JK_CD63 down vs Untreated
20477	8060257	NM_001271977 // STK25 // serine/threonine kinase 25 // 2q37.3 // 10494 /// NM_001271978	STK25	NM_001271977	0.509191	-1.03433	JK_CD63 down vs Untreated
23721	8092922	NM_001308069 // XXYLT1 // xyloside xylosyltransferase 1 // 3q29 // 152002 /// NM_152531	XXYLT1	NM_001308069	0.404949	-1.05055	JK_CD63 down vs Untreated
21815	8073207	NM_138435 // FAM83F // family with sequence similarity 83, member F // 22q13.1 // 11382	FAM83F	NM_138435	0.173978	-1.13398	JK_CD63 down vs Untreated
15007	8005202	NR_002744 // SNORD49A // small nucleolar RNA, C/D box 49A // 17p11.2 // 26800 /// ENST0	SNORD49A	NR_002744	0.379328	1.15863	JK_CD63 up vs Untreated
15035	8005471	BC000354 // RPS28 // ribosomal protein S28 // 19p13.2 // 6234 /// CR457055 // RPS28 //	RPS28	BC000354	0.18389	-1.2024	JK_CD63 down vs Untreated
16035	8015735	---		---	0.0446859	-1.13554	JK_CD63 down vs Untreated
3975	7896497	---		---	0.0263043	-1.44277	JK_CD63 down vs Untreated
7007	7925128	---		---	0.0594572	-1.29566	JK_CD63 down vs Untreated
14112	7995772	NM_032935 // MT4 // metallothionein 4 // 16q13 // 84560 /// ENST00000219162 // MT4 // m	MT4	NM_032935	0.00160351	-1.41973	JK_CD63 down vs Untreated
14439	7999253	NM_002705 // PPL // periplakin // 16p13.3 // 5493 /// XM_006720902 // PPL // periplakin	PPL	NM_002705	0.835704	1.017	JK_CD63 up vs Untreated
24551	8100699	NR_027094 // SYT14P1 // synaptotagmin XIV pseudogene 1 // 4q13.2 // 401135 /// AY954513	SYT14P1	NR_027094	0.0969026	1.23409	JK_CD63 up vs Untreated
19370	8048195	NM_000998 // RPL37A // ribosomal protein L37a // 2q35 // 6168 /// ENST00000359681 // RP	RPL37A	NM_000998	0.752902	1.04292	JK_CD63 up vs Untreated
5004	7904881	NM_005313 // PDIA3 // protein disulfide isomerase family A member 3 // 15q15 // 2923 //	PDIA3	NM_005313	0.24308	-1.13244	JK_CD63 down vs Untreated
31865	8169617	NM_001282621 // PGRMC1 // progesterone receptor membrane component 1 // Xq22-q24 // 108	PGRMC1	NM_001282621	0.0877184	1.18308	JK_CD63 up vs Untreated
6798	7922912	NM_003292 // TPR // translocated promoter region, nuclear basket protein // 1q25 // 717	TPR	NM_003292	0.650474	1.04429	JK_CD63 up vs Untreated
15634	8011640	NM_001105538 // MYBBP1A // MYB binding protein (P160) 1a // 17p13.3 // 10514 /// NM_014	MYBBP1A	NM_001105538	0.73398	-1.02652	JK_CD63 down vs Untreated
8278	7938057	OTTHUMT00000334917 // OR52N3P // olfactory receptor, family 52, subfamily N, member 3 p	OR52N3P	OTTHUMT00000334917	0.0168232	-1.24258	JK_CD63 down vs Untreated
4677	7901460	NM_015696 // GPX7 // glutathione peroxidase 7 // 1p32 // 2882 /// ENST00000361314 // GP	GPX7	NM_015696	0.472693	-1.06908	JK_CD63 down vs Untreated
4452	7899153	NM_031286 // SH3BGRL3 // SH3 domain binding glutamate-rich protein like 3 // 1p36.11 //	SH3BGRL3	NM_031286	0.0439504	-1.20143	JK_CD63 down vs Untreated
16616	8021563	---		---	0.835145	1.0217	JK_CD63 up vs Untreated
14766	8002533	NM_001304492 // ZNF23 // zinc finger protein 23 // 16q22.2 // 7571 /// NM_001304493 //	ZNF23	NM_001304492	0.276789	-1.0641	JK_CD63 down vs Untreated
13859	7992967	NM_138440 // VASN // vasorin // 16p13.3 // 114990 /// ENST00000304735 // VASN // vasori	VASN	NM_138440	0.98004	1.00247	JK_CD63 up vs Untreated
27442	8128322	NM_014165 // NDUFAF4 // NADH dehydrogenase (ubiquinone) complex I, assembly factor 4 //	NDUFAF4	NM_014165	0.961033	1.01112	JK_CD63 up vs Untreated
25153	8106403	NM_005242 // F2RL1 // coagulation factor II (thrombin) receptor-like 1 // 5q13 // 2150	F2RL1	NM_005242	0.0627094	-1.25376	JK_CD63 down vs Untreated
29334	8146330	---		---	0.0472165	1.20145	JK_CD63 up vs Untreated
13671	7991143	NM_001271918 // SEC11A // SEC11 homolog A, signal peptidase complex subunit // 15q25.3	SEC11A	NM_001271918	0.385476	1.08617	JK_CD63 up vs Untreated
22369	8078905	NM_001304288 // RPSA // ribosomal protein SA // 3p22.2 // 3921 /// NM_002295 // RPSA //	RPSA	NM_001304288	0.861141	1.02807	JK_CD63 up vs Untreated
32824	8177717	NM_001098478 // HLA-F // major histocompatibility complex, class I, F // 6p21.3 // 3134	HLA-F	NM_001098478	0.0708647	-1.22629	JK_CD63 down vs Untreated
16655	8021946	NM_130386 // COLEC12 // collectin sub-family member 12 // 18p11.32 // 81035 /// XM_0115	COLEC12	NM_130386	0.0264353	-1.23435	JK_CD63 down vs Untreated
26808	8122127	NM_175057 // TAAR9 // trace amine associated receptor 9 (gene/pseudogene) // 6q23.2 //	TAAR9	NM_175057	0.492217	-1.04818	JK_CD63 down vs Untreated
21503	8070257	NM_153681 // PIGP // phosphatidylinositol glycan anchor biosynthesis class P // 21q22.2	PIGP	NM_153681	0.659363	1.0296	JK_CD63 up vs Untreated
30306	8154916	NM_000155 // GALT // galactose-1-phosphate uridylyltransferase // 9p13 // 2592 /// NM_0	GALT	NM_000155	0.128611	1.12047	JK_CD63 up vs Untreated
13735	7991695	NR_027407 // GOLGA8DP // golgin A8 family, member D, pseudogene // 15q11.2 // 100132979	GOLGA8DP	NR_027407	0.715285	-1.02501	JK_CD63 down vs Untreated
12002	7974352	NM_016039 // C14orf166 // chromosome 14 open reading frame 166 // 14q22.1 // 51637 ///	C14orf166	NM_016039	0.889301	-1.02036	JK_CD63 down vs Untreated
12228	7976795	NR_002766 // MEG3 // maternally expressed 3 (non-protein coding) // 14q32 // 55384 ///	MEG3	NR_002766	0.969204	-1.0042	JK_CD63 down vs Untreated
6729	7922326	NR_029627 // MIR214 // microRNA 214 // 1q24.3 // 406996 /// NR_038397 // DNM3OS // DNM3	MIR214	NR_029627	0.00540982	-1.2959	JK_CD63 down vs Untreated
23047	8085754	NM_001012409 // SGOL1 // shugoshin-like 1 (S. pombe) // 3p24.3 // 151648 /// NM_0010124	SGOL1	NM_001012409	0.580768	-1.09915	JK_CD63 down vs Untreated
17174	8027074	NM_001297549 // UPF1 // UPF1 regulator of nonsense transcripts homolog (yeast) // 19p13	UPF1	NM_001297549	0.792864	-1.01817	JK_CD63 down vs Untreated
26197	8116532	NR_002591 // SNORD95 // small nucleolar RNA, C/D box 95 // 5q35.3 // 619570 /// ENST000	SNORD95	NR_002591	0.0620436	-1.29624	JK_CD63 down vs Untreated
5525	7910142	NM_001003665 // C1orf95 // chromosome 1 open reading frame 95 // 1q42.12 // 375057 ///	C1orf95	NM_001003665	0.323347	1.09655	JK_CD63 up vs Untreated
2286	7894799	---		---	0.0461114	-1.19863	JK_CD63 down vs Untreated
9086	7945666	NM_001909 // CTSD // cathepsin D // 11p15.5 // 1509 /// ENST00000236671 // CTSD // cath	CTSD	NM_001909	0.159429	-1.06698	JK_CD63 down vs Untreated
19764	8052667	---		---	0.623864	-1.07264	JK_CD63 down vs Untreated
18152	8036840	NM_001243027 // AKT2 // v-akt murine thymoma viral oncogene homolog 2 // 19q13.1-q13.2	AKT2	NM_001243027	0.359231	-1.04378	JK_CD63 down vs Untreated
30845	8160371	NM_002175 // IFNA21 // interferon, alpha 21 // 9p22 // 3452 /// ENST00000380225 // IFNA	IFNA21	NM_002175	0.306468	1.06261	JK_CD63 up vs Untreated
12645	7980908	NM_006329 // FBLN5 // fibulin 5 // 14q32.1 // 10516 /// XM_005267267 // FBLN5 // fibuli	FBLN5	NM_006329	0.100702	-1.19482	JK_CD63 down vs Untreated
21156	8066962	---		---	0.918074	-1.00982	JK_CD63 down vs Untreated
25047	8105229	NM_015946 // PELO // pelota homolog (Drosophila) // 5q11.2 // 53918 /// NM_181501 // IT	PELO	NM_015946	0.210286	-1.17658	JK_CD63 down vs Untreated
11659	7971375	NM_001286272 // TPT1 // tumor protein, translationally-controlled 1 // 13q14 // 7178 //	TPT1	NM_001286272	0.225208	1.17387	JK_CD63 up vs Untreated
19050	8045151	---		---	0.110598	-1.08992	JK_CD63 down vs Untreated
2326	7894840	---		---	0.175083	-1.20707	JK_CD63 down vs Untreated
6284	7917906	AK291119 // RPL7 // ribosomal protein L7 // 8q21.11 // 6129 /// BC006095 // RPL7 // rib	RPL7	AK291119	0.787208	1.04909	JK_CD63 up vs Untreated
32555	8175572	NM_001009609 // SPANXN3 // SPANX family, member N3 // Xq27.3 // 139067 /// ENST00000370	SPANXN3	NM_001009609	0.764771	1.02801	JK_CD63 up vs Untreated
16799	8023252	NM_000985 // RPL17 // ribosomal protein L17 // 18q21 // 6139 /// NM_001035006 // RPL17	RPL17	NM_000985	0.297901	1.22089	JK_CD63 up vs Untreated
26458	8118613	NM_001077516 // SLC39A7 // solute carrier family 39 (zinc transporter), member 7 // 6p2	SLC39A7	NM_001077516	0.354371	1.08282	JK_CD63 up vs Untreated
32874	8178225	NM_001077516 // SLC39A7 // solute carrier family 39 (zinc transporter), member 7 // 6p2	SLC39A7	NM_001077516	0.354371	1.08282	JK_CD63 up vs Untreated
33009	8179525	NM_001077516 // SLC39A7 // solute carrier family 39 (zinc transporter), member 7 // 6p2	SLC39A7	NM_001077516	0.354371	1.08282	JK_CD63 up vs Untreated
17638	8031632	NR_003127 // ZNF542P // zinc finger protein 542, pseudogene // 19q13.43 // 147947 /// N	ZNF542P	NR_003127	0.546294	-1.11425	JK_CD63 down vs Untreated
28141	8135218	NM_001031692 // LRRC17 // leucine rich repeat containing 17 // 7q22.1 // 10234 /// NM_0	LRRC17	NM_001031692	0.713748	1.07072	JK_CD63 up vs Untreated
7883	7933976	---		---	0.769838	-1.0359	JK_CD63 down vs Untreated
27194	8125750	XM_011511663 // NBEAL1 // neurobeachin like 1 // 2q33.2 // 65065 /// ENST00000460355 //	NBEAL1	XM_011511663	0.453661	-1.07032	JK_CD63 down vs Untreated
26632	8120501	NM_001858 // COL19A1 // collagen, type XIX, alpha 1 // 6q12-q13 // 1310 /// XM_01153543	COL19A1	NM_001858	0.0495998	-1.10283	JK_CD63 down vs Untreated
485	7892984	---		---	0.970869	-1.00826	JK_CD63 down vs Untreated
28081	8134470	NM_001244580 // TRRAP // transformation/transcription domain-associated protein // 7q21	TRRAP	NM_001244580	0.456084	1.0487	JK_CD63 up vs Untreated
17711	8032137	NM_001033026 // TMEM259 // transmembrane protein 259 // 19p13.3 // 91304 /// NM_033420	TMEM259	NM_001033026	0.30395	-1.05972	JK_CD63 down vs Untreated
9734	7951363	NM_001191016 // CASP12 // caspase 12 (gene/pseudogene) // 11q22.3 // 100506742 /// NR_0	CASP12	NM_001191016	0.00186194	1.47194	JK_CD63 up vs Untreated
13188	7985562	NM_001291420 // GOLGA6L9 // golgin A6 family-like 9 // 15q25.2 // 440295 /// NM_198181	GOLGA6L9	NM_001291420	0.07045	1.13943	JK_CD63 up vs Untreated
16673	8022110	NM_001143823 // ZBTB14 // zinc finger and BTB domain containing 14 // 18p11.31 // 7541	ZBTB14	NM_001143823	0.227736	1.09332	JK_CD63 up vs Untreated
14923	8004184	NM_017523 // XAF1 // XIAP associated factor 1 // 17p13.1 // 54739 /// NM_199139 // XAF1	XAF1	NM_017523	0.0456884	-1.31272	JK_CD63 down vs Untreated
20577	8061211	NM_080820 // DTD1 // D-tyrosyl-tRNA deacylase 1 // 20p11.23 // 92675 /// XM_005260871 /	DTD1	NM_080820	0.134825	1.17059	JK_CD63 up vs Untreated
31417	8165794	NM_001122898 // CD99 // CD99 molecule // Xp22.32 and Yp11.3 // 4267 /// NM_001277710 //	CD99	NM_001122898	0.364049	1.07792	JK_CD63 up vs Untreated
32642	8176360	NM_001122898 // CD99 // CD99 molecule // Xp22.32 and Yp11.3 // 4267 /// NM_001277710 //	CD99	NM_001122898	0.364049	1.07792	JK_CD63 up vs Untreated
16280	8018324	NM_001172703 // GGA3 // golgi-associated, gamma adaptin ear containing, ARF binding pro	GGA3	NM_001172703	0.744601	-1.02923	JK_CD63 down vs Untreated
12788	7981998	NR_003339 // SNORD116-25 // small nucleolar RNA, C/D box 116-25 // 15q11.2 // 100033436	SNORD116-25	NR_003339	0.452093	-1.14223	JK_CD63 down vs Untreated
16216	8017488	NM_001317 // CSH1 // chorionic somatomammotropin hormone 1 (placental lactogen) // 17q2	CSH1	NM_001317	0.184923	1.10501	JK_CD63 up vs Untreated
25144	8106280	NM_000859 // HMGCR // 3-hydroxy-3-methylglutaryl-CoA reductase // 5q13.3-q14 // 3156 //	HMGCR	NM_000859	0.0321566	2.10494	JK_CD63 up vs Untreated
26999	8123989	NM_005493 // RANBP9 // RAN binding protein 9 // 6p23 // 10048 /// XM_006714945 // RANBP	RANBP9	NM_005493	0.899441	1.01028	JK_CD63 up vs Untreated
21428	8069563	---		---	0.861369	1.01752	JK_CD63 up vs Untreated
28411	8137739	NM_001080453 // INTS1 // integrator complex subunit 1 // 7p22.3 // 26173 /// XM_0115152	INTS1	NM_001080453	0.532247	-1.05392	JK_CD63 down vs Untreated
8198	7937465	NM_006755 // TALDO1 // transaldolase 1 // 11p15.5-p15.4 // 6888 /// ENST00000319006 //	TALDO1	NM_006755	0.579524	1.05561	JK_CD63 up vs Untreated
11476	7969574	NR_030754 // MIR622 // microRNA 622 // 13q31.3 // 693207 /// ENST00000385123 // MIR622	MIR622	NR_030754	0.0188822	-1.30664	JK_CD63 down vs Untreated
8029	7935462	NM_016046 // EXOSC1 // exosome component 1 // 10q24 // 51013 /// XM_011539845 // EXOSC1	EXOSC1	NM_016046	0.887307	-1.02506	JK_CD63 down vs Untreated
27299	8126770	NM_001278738 // CYP39A1 // cytochrome P450, family 39, subfamily A, polypeptide 1 // 6p	CYP39A1	NM_001278738	0.348666	1.03383	JK_CD63 up vs Untreated
6299	7918050	BX648992 // RPSAP19 // ribosomal protein SA pseudogene 19 // 1p21.1 // 730029	RPSAP19	BX648992	0.835155	1.03579	JK_CD63 up vs Untreated
20750	8063024	---		---	0.954989	-1.00292	JK_CD63 down vs Untreated
17886	8034304	NM_001111034 // ACP5 // acid phosphatase 5, tartrate resistant // 19p13.2 // 54 /// NM_	ACP5	NM_001111034	0.067155	1.18432	JK_CD63 up vs Untreated
2364	7894878	---		---	0.929079	-1.01091	JK_CD63 down vs Untreated
15482	8009737	NM_015353 // KCTD2 // potassium channel tetramerization domain containing 2 // 17q25.1	KCTD2	NM_015353	0.445023	1.03965	JK_CD63 up vs Untreated
2847	7895362	---		---	0.110728	1.30379	JK_CD63 up vs Untreated
15097	8005847	NM_021137 // TNFAIP1 // tumor necrosis factor, alpha-induced protein 1 (endothelial) //	TNFAIP1	NM_021137	0.256473	-1.07735	JK_CD63 down vs Untreated
9176	7946228	NM_000391 // TPP1 // tripeptidyl peptidase I // 11p15 // 1200 /// ENST00000299427 // TP	TPP1	NM_000391	0.345437	-1.08367	JK_CD63 down vs Untreated
26516	8119227	NM_021943 // ZFAND3 // zinc finger, AN1-type domain 3 // 6p21.2 // 60685 /// XM_0052492	ZFAND3	NM_021943	0.0236706	-1.18309	JK_CD63 down vs Untreated
12531	7979743	NM_001252650 // RDH11 // retinol dehydrogenase 11 (all-trans/9-cis/11-cis) // 14q24.1 /	RDH11	NM_001252650	0.167234	1.22629	JK_CD63 up vs Untreated
32441	8174710	NM_001000 // RPL39 // ribosomal protein L39 // Xq24 // 6170 /// ENST00000361575 // RPL3	RPL39	NM_001000	0.592559	-1.08082	JK_CD63 down vs Untreated
7237	7927267	NR_027632 // FAM35BP // family with sequence similarity 35, member A pseudogene // 10q1	FAM35BP	NR_027632	0.254866	1.12888	JK_CD63 up vs Untreated
9859	7952453	NM_001301088 // ROBO4 // roundabout guidance receptor 4 // 11q24.2 // 54538 /// NM_0190	ROBO4	NM_001301088	0.38907	-1.0595	JK_CD63 down vs Untreated
18407	8039131	NM_013342 // TFPT // TCF3 (E2A) fusion partner (in childhood Leukemia) // 19q13 // 2984	TFPT	NM_013342	0.629168	-1.05028	JK_CD63 down vs Untreated
7483	7929768	NM_015960 // CUTC // cutC copper transporter // 10q24.2 // 51076 /// ENST00000370472 //	CUTC	NM_015960	0.298708	1.1186	JK_CD63 up vs Untreated
17237	8027566	NM_001252296 // CEBPG // CCAAT/enhancer binding protein (C/EBP), gamma // 19q13.11 // 1	CEBPG	NM_001252296	0.735357	-1.02338	JK_CD63 down vs Untreated
3671	7896192	---		---	0.0228977	-1.34681	JK_CD63 down vs Untreated
9929	7953243	NM_005002 // NDUFA9 // NADH dehydrogenase (ubiquinone) 1 alpha subcomplex, 9, 39kDa //	NDUFA9	NM_005002	0.225835	1.35112	JK_CD63 up vs Untreated
20587	8061357	NM_001257096 // PAX1 // paired box 1 // 20p11.2 // 5075 /// NM_006192 // PAX1 // paired	PAX1	NM_001257096	0.983475	1.00226	JK_CD63 up vs Untreated
27965	8133233	NM_001127231 // AUTS2 // autism susceptibility candidate 2 // 7q11.22 // 26053 /// NM_0	AUTS2	NM_001127231	0.546284	1.03589	JK_CD63 up vs Untreated
22448	8079707	NM_199069 // NDUFAF3 // NADH dehydrogenase (ubiquinone) complex I, assembly factor 3 //	NDUFAF3	NM_199069	0.141263	-1.09191	JK_CD63 down vs Untreated
25676	8111739	NM_001243093 // FYB // FYN binding protein // 5p13.1 // 2533 /// NM_001465 // FYB // FY	FYB	NM_001243093	0.387239	-1.06571	JK_CD63 down vs Untreated
3065	7895581	---		---	0.254951	1.17557	JK_CD63 up vs Untreated
5662	7911309	NR_003659 // WASH3P // WAS protein family homolog 3 pseudogene // 15q26.3 // 374666 ///	WASH3P	NR_003659	0.831035	1.01365	JK_CD63 up vs Untreated
11744	7972157	NM_000115 // EDNRB // endothelin receptor type B // 13q22 // 1910 /// NM_001122659 // E	EDNRB	NM_000115	0.106715	1.42725	JK_CD63 up vs Untreated
4711	7901804	NM_176877 // INADL // InaD-like (Drosophila) // 1p31.3 // 10207 /// XM_005270341 // INA	INADL	NM_176877	0.00888111	1.1371	JK_CD63 up vs Untreated
26833	8122279	NM_020340 // ARFGEF3 // ARFGEF family member 3 // 6q23.3 // 57221 /// ENST00000251691 /	ARFGEF3	NM_020340	0.00114437	1.35746	JK_CD63 up vs Untreated
19410	8048705	---		---	0.708593	-1.03013	JK_CD63 down vs Untreated
16445	8019924	NM_001303047 // MYL12A // myosin light chain 12A // 18p11.31 // 10627 /// NM_001303048	MYL12A	NM_001303047	0.983378	-1.00262	JK_CD63 down vs Untreated
31044	8161943	BC047037 // LIMD1-AS1 // LIMD1 antisense RNA 1 // 3p21.31 // 644714	LIMD1-AS1	BC047037	0.300781	-1.39005	JK_CD63 down vs Untreated
5961	7914555	---		---	0.729108	-1.03126	JK_CD63 down vs Untreated
28892	8142102	NM_020725 // ATXN7L1 // ataxin 7-like 1 // 7q22.3 // 222255 /// NM_138495 // ATXN7L1 //	ATXN7L1	NM_020725	0.0865847	-1.16864	JK_CD63 down vs Untreated
24906	8103906	NR_040108 // LOC728175 // uncharacterized LOC728175 // 4q35.1 // 728175 /// AK097110 //	LOC728175	NR_040108	0.0369461	-1.21481	JK_CD63 down vs Untreated
14121	7995820	NM_005947 // MT1B // metallothionein 1B // 16q13 // 4490 /// ENST00000334346 // MT1B //	MT1B	NM_005947	0.0928763	-1.12885	JK_CD63 down vs Untreated
26223	8116662	---		---	0.189438	-1.0928	JK_CD63 down vs Untreated
20424	8059712	ENST00000365530 // SNORD82 // small nucleolar RNA, C/D box 82 // 2q37.1 // 25826 /// uc	SNORD82	ENST00000365530	0.187797	-1.48189	JK_CD63 down vs Untreated
25449	8109436	---		---	0.127287	-1.26269	JK_CD63 down vs Untreated
31467	8166230	NM_001168683 // TXLNG // taxilin gamma // Xp22.2 // 55787 /// NM_018360 // TXLNG // tax	TXLNG	NM_001168683	0.438432	1.05273	JK_CD63 up vs Untreated
22542	8080983	---		---	0.642185	-1.05464	JK_CD63 down vs Untreated
24877	8103722	AY956762 // HSP90AA6P // heat shock protein 90kDa alpha (cytosolic), class A member 6,	HSP90AA6P	AY956762	0.976366	1.00521	JK_CD63 up vs Untreated
6545	7920258	NM_014624 // S100A6 // S100 calcium binding protein A6 // 1q21 // 6277 /// ENST00000368	S100A6	NM_014624	0.574587	-1.05916	JK_CD63 down vs Untreated
8282	7938066	NM_001003443 // OR56A3 // olfactory receptor, family 56, subfamily A, member 3 // 11p15	OR56A3	NM_001003443	0.597497	-1.04988	JK_CD63 down vs Untreated
20746	8063000	NM_006103 // WFDC2 // WAP four-disulfide core domain 2 // 20q13.12 // 10406 /// XM_0115	WFDC2	NM_006103	0.472062	-1.08087	JK_CD63 down vs Untreated
17150	8026806	NM_024656 // COLGALT1 // collagen beta(1-O)galactosyltransferase 1 // 19p13.11 // 79709	COLGALT1	NM_024656	0.375499	-1.05858	JK_CD63 down vs Untreated
25498	8109830	NM_017785 // SPDL1 // spindle apparatus coiled-coil protein 1 // 5q35.1 // 54908 /// XM	SPDL1	NM_017785	0.679089	-1.06173	JK_CD63 down vs Untreated
16299	8018620	NM_001013839 // EXOC7 // exocyst complex component 7 // 17q25.1 // 23265 /// NM_0011452	EXOC7	NM_001013839	0.825656	-1.01174	JK_CD63 down vs Untreated
32427	8174636	NM_001005849 // SUMO2 // small ubiquitin-like modifier 2 // 17q25.1 // 6613 /// NM_0069	SUMO2	NM_001005849	0.572552	1.12003	JK_CD63 up vs Untreated
10038	7954245	NM_001143821 // PLEKHA5 // pleckstrin homology domain containing, family A member 5 //	PLEKHA5	NM_001143821	0.71059	1.03692	JK_CD63 up vs Untreated
28948	8142692	NM_001024603 // C7orf77 // chromosome 7 open reading frame 77 // 7q31.33 // 154872 ///	C7orf77	NM_001024603	0.164766	-1.08076	JK_CD63 down vs Untreated
6580	7920659	NM_173852 // KRTCAP2 // keratinocyte associated protein 2 // 1q22 // 200185 /// ENST000	KRTCAP2	NM_173852	0.108452	-1.22478	JK_CD63 down vs Untreated
14752	8002342	---		---	0.987441	1.00241	JK_CD63 up vs Untreated
9504	7949264	NM_001282444 // EHD1 // EH domain containing 1 // 11q13 // 10938 /// NM_001282445 // EH	EHD1	NM_001282444	0.0823713	1.0966	JK_CD63 up vs Untreated
21902	8074192	---		---	0.527016	1.08481	JK_CD63 up vs Untreated
11480	7969611	---		---	0.485723	-1.12719	JK_CD63 down vs Untreated
2412	7894926	---		---	0.675896	-1.04359	JK_CD63 down vs Untreated
146	7892645	---		---	0.454934	-1.09665	JK_CD63 down vs Untreated
25308	8107970	NM_002188 // IL13 // interleukin 13 // 5q31 // 3596 /// ENST00000304506 // IL13 // inte	IL13	NM_002188	0.00904381	-1.249	JK_CD63 down vs Untreated
31496	8166525	NM_016937 // POLA1 // polymerase (DNA directed), alpha 1, catalytic subunit // Xp22.1-p	POLA1	NM_016937	0.0141963	1.35853	JK_CD63 up vs Untreated
4775	7902495	NM_001172309 // NEXN // nexilin (F actin binding protein) // 1p31.1 // 91624 /// NM_144	NEXN	NM_001172309	0.184872	-1.25525	JK_CD63 down vs Untreated
31153	8163002	NM_001314052 // KLF4 // Kruppel-like factor 4 (gut) // 9q31 // 9314 /// NM_004235 // KL	KLF4	NM_001314052	0.0120323	1.43839	JK_CD63 up vs Untreated
4849	7903227	NM_017734 // PALMD // palmdelphin // 1p21.2 // 54873 /// ENST00000263174 // PALMD // pa	PALMD	NM_017734	0.168918	-1.15414	JK_CD63 down vs Untreated
9864	7952503	NM_001612 // ACRV1 // acrosomal vesicle protein 1 // 11q24.2 // 56 /// NM_020069 // ACR	ACRV1	NM_001612	0.205861	-1.07669	JK_CD63 down vs Untreated
6183	7916853	NM_004675 // DIRAS3 // DIRAS family, GTP-binding RAS-like 3 // 1p31 // 9077 /// XM_0067	DIRAS3	NM_004675	0.0015924	-1.62349	JK_CD63 down vs Untreated
32808	8177560	NM_018429 // BDP1 // B double prime 1, subunit of RNA polymerase III transcription init	BDP1	NM_018429	0.547738	1.06765	JK_CD63 up vs Untreated
23500	8090803	NM_016577 // RAB6B // RAB6B, member RAS oncogene family // 3q22.1 // 51560 /// XM_01151	RAB6B	NM_016577	0.373144	-1.05272	JK_CD63 down vs Untreated
29429	8147079	NM_033402 // LRRCC1 // leucine rich repeat and coiled-coil centrosomal protein 1 // 8q2	LRRCC1	NM_033402	0.134208	-1.19413	JK_CD63 down vs Untreated
13345	7987165	NM_020371 // AVEN // apoptosis, caspase activation inhibitor // 15q13.1 // 57099 /// XM	AVEN	NM_020371	0.00698605	1.24565	JK_CD63 up vs Untreated
11096	7965515	NM_001258338 // NDUFA12 // NADH dehydrogenase (ubiquinone) 1 alpha subcomplex, 12 // 12	NDUFA12	NM_001258338	0.695904	1.07168	JK_CD63 up vs Untreated
32398	8174340	NM_001171080 // RBM41 // RNA binding motif protein 41 // Xq22.3 // 55285 /// NM_018301	RBM41	NM_001171080	0.247193	-1.16007	JK_CD63 down vs Untreated
3621	7896142	---		---	0.602927	1.0493	JK_CD63 up vs Untreated
24619	8101304	NM_001300735 // RASGEF1B // RasGEF domain family member 1B // 4q21.21 // 153020 /// NM_	RASGEF1B	NM_001300735	0.958409	-1.0035	JK_CD63 down vs Untreated
7961	7934733	NM_001157 // ANXA11 // annexin A11 // 10q23 // 311 /// NM_001278407 // ANXA11 // annexi	ANXA11	NM_001157	0.168952	-1.10789	JK_CD63 down vs Untreated
25128	8106098	NM_005909 // MAP1B // microtubule associated protein 1B // 5q13 // 4131 /// XM_00524850	MAP1B	NM_005909	0.53686	1.02419	JK_CD63 up vs Untreated
13915	7993546	NM_001277323 // NPIPA3 // nuclear pore complex interacting protein family, member A3 //	NPIPA3	NM_001277323	0.61942	-1.0427	JK_CD63 down vs Untreated
5576	7910640	NM_001037277 // GGPS1 // geranylgeranyl diphosphate synthase 1 // 1q43 // 9453 /// NR_0	GGPS1	NM_001037277	0.859447	-1.01858	JK_CD63 down vs Untreated
29467	8147541	---		---	0.0827242	-1.09654	JK_CD63 down vs Untreated
29795	8150195	---		---	0.0211968	-1.20645	JK_CD63 down vs Untreated
12257	7976957	NM_001242414 // WDR20 // WD repeat domain 20 // 14q32.31 // 91833 /// NM_001242415 // W	WDR20	NM_001242414	0.359356	1.06293	JK_CD63 up vs Untreated
32951	8178977	NM_003190 // TAPBP // TAP binding protein (tapasin) // 6p21.3 // 6892 /// NM_172208 //	TAPBP	NM_003190	0.362586	-1.08548	JK_CD63 down vs Untreated
23179	8087409	NM_001313941 // RHOA // ras homolog family member A // 3p21.3 // 387 /// NM_001313943 /	RHOA	NM_001313941	0.468	-1.08426	JK_CD63 down vs Untreated
5322	7907773	NM_001267578 // TOR1AIP1 // torsin A interacting protein 1 // 1q24.2 // 26092 /// NM_01	TOR1AIP1	NM_001267578	0.61021	1.03704	JK_CD63 up vs Untreated
13807	7992516	---		---	0.477594	1.09802	JK_CD63 up vs Untreated
21188	8067221	NM_001160417 // ZBP1 // Z-DNA binding protein 1 // 20q13.31 // 81030 /// NM_001160418 /	ZBP1	NM_001160417	0.566653	1.05127	JK_CD63 up vs Untreated
29753	8149847	---		---	0.509622	1.08427	JK_CD63 up vs Untreated
1664	7894170	---		---	0.948294	-1.01101	JK_CD63 down vs Untreated
18616	8041027	NM_004891 // MRPL33 // mitochondrial ribosomal protein L33 // 2p21 // 9553 /// NM_14533	MRPL33	NM_004891	0.894662	-1.01537	JK_CD63 down vs Untreated
23162	8087182	NM_016453 // NCKIPSD // NCK interacting protein with SH3 domain // 3p21 // 51517 /// NM	NCKIPSD	NM_016453	0.000540701	-1.2741	JK_CD63 down vs Untreated
11909	7973564	NM_001281528 // PSME1 // proteasome activator subunit 1 // 14q11.2 // 5720 /// NM_00128	PSME1	NM_001281528	0.0174011	-1.27538	JK_CD63 down vs Untreated
927	7893428	---		---	0.0782111	-1.50489	JK_CD63 down vs Untreated
21723	8072304	NM_152510 // HORMAD2 // HORMA domain containing 2 // 22q12.2 // 150280 /// XM_006724147	HORMAD2	NM_152510	0.436189	-1.06459	JK_CD63 down vs Untreated
24654	8101718	NM_001042616 // PIGY // phosphatidylinositol glycan anchor biosynthesis class Y // 4q22	PIGY	NM_001042616	0.699171	1.05152	JK_CD63 up vs Untreated
18370	8038904	NM_001135590 // ZNF577 // zinc finger protein 577 // 19q13.41 // 84765 /// NM_032679 //	ZNF577	NM_001135590	0.0024489	1.4838	JK_CD63 up vs Untreated
149	7892648	---		---	0.194653	-1.17069	JK_CD63 down vs Untreated
14710	8001981	NM_013241 // FHOD1 // formin homology 2 domain containing 1 // 16q22 // 29109 /// XM_00	FHOD1	NM_013241	0.364371	1.05264	JK_CD63 up vs Untreated
10366	7957606	---		---	0.0265196	1.35734	JK_CD63 up vs Untreated
3972	7896494	---		---	0.398674	-1.10326	JK_CD63 down vs Untreated
14657	8001394	NM_001080430 // TOX3 // TOX high mobility group box family member 3 // 16q12.1 // 27324	TOX3	NM_001080430	0.955066	-1.00423	JK_CD63 down vs Untreated
1174	7893675	---		---	0.0307005	-1.40334	JK_CD63 down vs Untreated
6020	7915204	AK093659 // PPIEL // peptidylprolyl isomerase E-like pseudogene // 1p34.3 // 728448	PPIEL	AK093659	0.0915955	-1.21419	JK_CD63 down vs Untreated
12857	7982256	NM_001282472 // GOLGA8J // golgin A8 family, member J // 15q13.2 // 653073 /// NR_02407	GOLGA8J	NM_001282472	0.108414	1.19122	JK_CD63 up vs Untreated
32235	8172876	NM_001281463 // SMC1A // structural maintenance of chromosomes 1A // Xp11.22-p11.21 //	SMC1A	NM_001281463	0.593845	1.04216	JK_CD63 up vs Untreated
4882	7903582	ENST00000581373 // RPL17 // ribosomal protein L17 // 18q21 // 6139 /// AK304659 // RPL1	RPL17	ENST00000581373	0.499962	1.09365	JK_CD63 up vs Untreated
2665	7895180	---		---	0.890303	-1.02002	JK_CD63 down vs Untreated
1156	7893657	---		---	0.658512	-1.13457	JK_CD63 down vs Untreated
9247	7946983	NM_030754 // SAA2 // serum amyloid A2 // 11p15.1-p14 // 6289 /// ENST00000256733 // SAA	SAA2	NM_030754	0.888627	1.02165	JK_CD63 up vs Untreated
15069	8005695	NR_002211 // MEIS3P1 // Meis homeobox 3 pseudogene 1 // 17p12 // 4213 /// AK289643 // M	MEIS3P1	NR_002211	0.833586	-1.02163	JK_CD63 down vs Untreated
13234	7986195	NM_001167580 // SV2B // synaptic vesicle glycoprotein 2B // 15q26.1 // 9899 /// NM_0148	SV2B	NM_001167580	0.158098	-1.09242	JK_CD63 down vs Untreated
13430	7988346	---		---	0.511504	-1.14508	JK_CD63 down vs Untreated
10259	7956470	NM_052897 // MBD6 // methyl-CpG binding domain protein 6 // --- // 114785 /// XM_005268	MBD6	NM_052897	0.507332	-1.07758	JK_CD63 down vs Untreated
10518	7959322	NM_001261400 // PSMD9 // proteasome 26S subunit, non-ATPase 9 // 12q24.31-q24.32 // 571	PSMD9	NM_001261400	0.0139634	1.27893	JK_CD63 up vs Untreated
5242	7906904	NM_001304512 // HSD17B7 // hydroxysteroid (17-beta) dehydrogenase 7 // 1q23 // 51478 //	HSD17B7	NM_001304512	0.0263824	1.71261	JK_CD63 up vs Untreated
22370	8078916	NR_002325 // SNORA6 // small nucleolar RNA, H/ACA box 6 // 3p22.2 // 574040 /// ENST000	SNORA6	NR_002325	0.0996253	1.40746	JK_CD63 up vs Untreated
3481	7896000	---		---	0.852433	-1.03659	JK_CD63 down vs Untreated
10037	7954243	---		---	0.987268	-1.00252	JK_CD63 down vs Untreated
25167	8106528	---		---	0.00658487	-1.46373	JK_CD63 down vs Untreated
31766	8168735	---		---	0.304443	-1.07895	JK_CD63 down vs Untreated
22319	8078312	NM_182523 // CMC1 // C-x(9)-C motif containing 1 // 3p24.1 // 152100 /// XM_011533397 /	CMC1	NM_182523	0.403178	1.05995	JK_CD63 up vs Untreated
12016	7974471	---		---	0.67857	-1.10612	JK_CD63 down vs Untreated
25058	8105340	NM_006144 // GZMA // granzyme A // 5q11-q12 // 3001 /// ENST00000274306 // GZMA // gran	GZMA	NM_006144	0.963638	-1.00296	JK_CD63 down vs Untreated
27309	8126905	NM_001190986 // CRISP3 // cysteine-rich secretory protein 3 // 6p12.3 // 10321 /// NM_0	CRISP3	NM_001190986	0.00440517	1.30676	JK_CD63 up vs Untreated
1566	7894070	---		---	0.435238	-1.12773	JK_CD63 down vs Untreated
2951	7895467	---		---	0.289461	1.22402	JK_CD63 up vs Untreated
20346	8058693	---		---	0.711191	-1.02573	JK_CD63 down vs Untreated
12173	7976187	---		---	0.752124	1.03498	JK_CD63 up vs Untreated
17459	8029969	NM_003009 // SEPW1 // selenoprotein W, 1 // 19q13.3 // 6415 /// ENST00000509570 // SEPW	SEPW1	NM_003009	0.308831	1.15244	JK_CD63 up vs Untreated
27223	8126035	NM_001314017 // CPNE5 // copine V // 6p21.1 // 57699 /// NM_001314018 // CPNE5 // copin	CPNE5	NM_001314017	0.0506081	-1.20292	JK_CD63 down vs Untreated
14335	7998157	NM_001039476 // NPRL3 // NPR3-like, GATOR1 complex subunit // 16p13.3 // 8131 /// NM_00	NPRL3	NM_001039476	0.286001	-1.07739	JK_CD63 down vs Untreated
14989	8005064	NM_014859 // ARHGAP44 // Rho GTPase activating protein 44 // 17p12 // 9912 /// XM_00525	ARHGAP44	NM_014859	0.00406782	-1.29723	JK_CD63 down vs Untreated
2570	7895085	---		---	0.00845566	-1.75755	JK_CD63 down vs Untreated
26468	8118696	NM_006772 // SYNGAP1 // synaptic Ras GTPase activating protein 1 // 6p21.3 // 8831 ///	SYNGAP1	NM_006772	0.445509	1.04552	JK_CD63 up vs Untreated
19040	8045075	NM_001161415 // GPR17 // G protein-coupled receptor 17 // 2q21 // 2840 /// NM_001161416	GPR17	NM_001161415	0.841986	1.01892	JK_CD63 up vs Untreated
677	7893178	---		---	0.71167	-1.05531	JK_CD63 down vs Untreated
23310	8088893	OTTHUMT00000352330 // OR7E55P // olfactory receptor, family 7, subfamily E, member 55 p	OR7E55P	OTTHUMT00000352330	0.123929	-1.20896	JK_CD63 down vs Untreated
539	7893039	---		---	0.579419	-1.07724	JK_CD63 down vs Untreated
3373	7895890	---		---	0.462062	-1.08832	JK_CD63 down vs Untreated
19609	8050875	NM_018263 // ASXL2 // additional sex combs like transcriptional regulator 2 // 2p24.1 /	ASXL2	NM_018263	0.444627	-1.05599	JK_CD63 down vs Untreated
21134	8066641	NM_022095 // ZNF335 // zinc finger protein 335 // 20q13.12 // 63925 /// XM_005260504 //	ZNF335	NM_022095	0.0640525	-1.18427	JK_CD63 down vs Untreated
3457	7895976	---		---	0.490651	1.2133	JK_CD63 up vs Untreated
10559	7959882	NM_001300796 // RAN // RAN, member RAS oncogene family // 12q24.3 // 5901 /// NM_001300	RAN	NM_001300796	0.507025	-1.05189	JK_CD63 down vs Untreated
270	7892769	---		---	0.0188672	1.21084	JK_CD63 up vs Untreated
6704	7922104	NM_004483 // GCSH // glycine cleavage system protein H (aminomethyl carrier) // 16q23.2	GCSH	NM_004483	0.425416	1.07497	JK_CD63 up vs Untreated
13227	7986049	NM_001042574 // CRTC3 // CREB regulated transcription coactivator 3 // 15q26.1 // 64784	CRTC3	NM_001042574	0.20886	-1.0919	JK_CD63 down vs Untreated
1869	7894377	---		---	0.00176777	1.93185	JK_CD63 up vs Untreated
30373	8155501	XR_428480 // LOC101930026 // uncharacterized LOC101930026 // --- // 101930026 /// XR_43	LOC101930026	XR_428480	0.536217	1.04513	JK_CD63 up vs Untreated
1593	7894097	---		---	0.194557	-1.38077	JK_CD63 down vs Untreated
9699	7951093	NM_144664 // FAM76B // family with sequence similarity 76, member B // 11q21 // 143684	FAM76B	NM_144664	0.0741003	1.20352	JK_CD63 up vs Untreated
31440	8165993	---		---	0.646425	-1.04595	JK_CD63 down vs Untreated
16321	8018872	NM_173628 // DNAH17 // dynein, axonemal, heavy chain 17 // 17q25.3 // 8632 /// XM_01152	DNAH17	NM_173628	0.115928	-1.15635	JK_CD63 down vs Untreated
11272	7967493	NM_001077261 // NCOR2 // nuclear receptor corepressor 2 // 12q24 // 9612 /// NM_0012066	NCOR2	NM_001077261	0.643814	-1.05738	JK_CD63 down vs Untreated
[truncated: 31,298 more rows]

## Sheet: 1.5fc_0.05pval
Column #	Transcript ID	gene_assignment	Gene Symbol	RefSeq	p-value(JK_CD63 vs. Untreated)	Fold-Change(JK_CD63 vs. Untreated)	Fold-Change(JK_CD63 vs. Untreated) (Description)
15915	8014487	NM_198834 // ACACA // acetyl-CoA carboxylase alpha // 17q21 // 31 /// NM_198836 // ACAC	ACACA	NM_198834	0.0223633	1.51593	JK_CD63 up vs Untreated
26912	8123137	NM_001303253 // ACAT2 // acetyl-CoA acetyltransferase 2 // 6q25.3 // 39 /// NM_005891 /	ACAT2	NM_001303253	0.0143316	2.39857	JK_CD63 up vs Untreated
16014	8015460	NM_001096 // ACLY // ATP citrate lyase // 17q21.2 // 47 /// NM_001303274 // ACLY // ATP	ACLY	NM_001096	0.00254953	1.51039	JK_CD63 up vs Untreated
20658	8062041	NM_001076552 // ACSS2 // acyl-CoA synthetase short-chain family member 2 // 20q11.22 //	ACSS2	NM_001076552	0.00336075	1.71586	JK_CD63 up vs Untreated
23280	8088560	NM_182920 // ADAMTS9 // ADAM metallopeptidase with thrombospondin type 1 motif 9 // 3p1	ADAMTS9	NM_182920	0.00106621	1.55633	JK_CD63 up vs Untreated
31922	8170135	NM_153834 // ADGRG4 // adhesion G protein-coupled receptor G4 // Xq26.3 // 139378 /// X	ADGRG4	NM_153834	0.00930025	-1.74151	JK_CD63 down vs Untreated
17008	8025402	NM_001039667 // ANGPTL4 // angiopoietin like 4 // 19p13.3 // 51129 /// NM_139314 // ANG	ANGPTL4	NM_001039667	0.00156008	-1.59177	JK_CD63 down vs Untreated
15898	8014316	NM_001278736 // CCL5 // chemokine (C-C motif) ligand 5 // 17q12 // 6352 /// NM_002985 /	CCL5	NM_001278736	0.00328089	-1.56737	JK_CD63 down vs Untreated
22426	8079407	NM_001130910 // CCRL2 // chemokine (C-C motif) receptor-like 2 // 3p21 // 9034 /// NM_0	CCRL2	NM_001130910	0.0360504	1.57591	JK_CD63 up vs Untreated
23760	8093304	NM_001130910 // CCRL2 // chemokine (C-C motif) receptor-like 2 // 3p21 // 9034 /// NM_0	CCRL2	NM_001130910	0.00726332	1.64896	JK_CD63 up vs Untreated
23122	8086517	NM_022842 // CDCP1 // CUB domain containing protein 1 // 3p21.31 // 64866 /// NM_178181	CDCP1	NM_022842	7.47341e-05	1.69087	JK_CD63 up vs Untreated
18193	8037205	NM_001024912 // CEACAM1 // carcinoembryonic antigen-related cell adhesion molecule 1 (b	CEACAM1	NM_001024912	0.00126193	-1.64727	JK_CD63 down vs Untreated
4303	7897774	NM_001256959 // CLCN6 // chloride channel, voltage-sensitive 6 // 1p36 // 1185 /// NM_0	CLCN6	NM_001256959	0.0216499	1.57977	JK_CD63 up vs Untreated
28772	8140864	NM_000786 // CYP51A1 // cytochrome P450, family 51, subfamily A, polypeptide 1 // 7q21.	CYP51A1	NM_000786	0.0107883	1.66072	JK_CD63 up vs Untreated
5241	7906900	XM_006711344 // DDR2 // discoidin domain receptor tyrosine kinase 2 // 1q23.3 // 4921 /	DDR2	XM_006711344	0.0122289	1.57597	JK_CD63 up vs Untreated
6137	7916432	NM_014762 // DHCR24 // 24-dehydrocholesterol reductase // 1p32.3 // 1718 /// ENST000003	DHCR24	NM_014762	5.98808e-07	1.65316	JK_CD63 up vs Untreated
9591	7950067	NM_001163817 // DHCR7 // 7-dehydrocholesterol reductase // 11q13.4 // 1717 /// NM_00136	DHCR7	NM_001163817	1.26038e-05	1.84991	JK_CD63 up vs Untreated
5778	7912537	NM_004753 // DHRS3 // dehydrogenase/reductase (SDR family) member 3 // 1p36.1 // 9249 /	DHRS3	NM_004753	0.00584895	-1.55416	JK_CD63 down vs Untreated
6183	7916853	NM_004675 // DIRAS3 // DIRAS family, GTP-binding RAS-like 3 // 1p31 // 9077 /// XM_0067	DIRAS3	NM_004675	0.0015924	-1.62349	JK_CD63 down vs Untreated
16850	8023727	NM_032160 // DSEL // dermatan sulfate epimerase-like // 18q22.1 // 92126 /// ENST000003	DSEL	NM_032160	0.00690238	1.54812	JK_CD63 up vs Untreated
31582	8167305	NM_006579 // EBP // emopamil binding protein (sterol isomerase) // Xp11.23-p11.22 // 10	EBP	NM_006579	0.019549	1.94038	JK_CD63 up vs Untreated
30810	8159992	NM_024896 // ERMP1 // endoplasmic reticulum metallopeptidase 1 // 9p24 // 79956 /// XM_	ERMP1	NM_024896	0.0196966	1.72886	JK_CD63 up vs Untreated
29951	8151532	NM_001442 // FABP4 // fatty acid binding protein 4, adipocyte // 8q21 // 2167 /// ENST0	FABP4	NM_001442	0.00666648	1.52227	JK_CD63 up vs Untreated
9443	7948612	NM_013402 // FADS1 // fatty acid desaturase 1 // 11q12.2-q13.1 // 3992 /// XM_011545022	FADS1	NM_013402	0.00722633	1.54037	JK_CD63 up vs Untreated
8581	7940565	NM_001281501 // FADS2 // fatty acid desaturase 2 // 11q12.2 // 9415 /// NM_001281502 //	FADS2	NM_001281501	3.87376e-07	1.74545	JK_CD63 up vs Untreated
16371	8019392	NM_004104 // FASN // fatty acid synthase // 17q25 // 2194 /// XM_011523538 // FASN // f	FASN	NM_004104	1.67452e-05	1.82716	JK_CD63 up vs Untreated
29177	8144669	NM_001287742 // FDFT1 // farnesyl-diphosphate farnesyltransferase 1 // 8p23.1-p22 // 22	FDFT1	NM_001287742	0.000931474	1.68436	JK_CD63 up vs Untreated
28947	8142687	NM_005302 // GPR37 // G protein-coupled receptor 37 (endothelin receptor type B-like) /	GPR37	NM_005302	0.0248339	1.50753	JK_CD63 up vs Untreated
27075	8124527	NM_005322 // HIST1H1B // histone cluster 1, H1b // 6p22.1 // 3009 /// ENST00000331442 /	HIST1H1B	NM_005322	0.00310028	-1.65683	JK_CD63 down vs Untreated
26345	8117594	NM_003521 // HIST1H2BM // histone cluster 1, H2bm // 6p22.1 // 8342 /// ENST00000621112	HIST1H2BM	NM_003521	0.00661541	-2.20619	JK_CD63 down vs Untreated
27078	8124537	NM_003535 // HIST1H3J // histone cluster 1, H3j // 6p22.1 // 8356 /// ENST00000359303 /	HIST1H3J	NM_003535	0.00165479	-1.6848	JK_CD63 down vs Untreated
27073	8124521	NM_003541 // HIST1H4K // histone cluster 1, H4k // 6p22.1 // 8362 /// NM_021968 // HIST	HIST1H4K	NM_003541	0.0186666	-1.54858	JK_CD63 down vs Untreated
6475	7919642	NM_175065 // HIST2H2AB // histone cluster 2, H2ab // 1q21 // 317772 /// ENST00000331128	HIST2H2AB	NM_175065	0.000776026	-1.58899	JK_CD63 down vs Untreated
25144	8106280	NM_000859 // HMGCR // 3-hydroxy-3-methylglutaryl-CoA reductase // 5q13.3-q14 // 3156 //	HMGCR	NM_000859	0.0321566	2.10494	JK_CD63 up vs Untreated
25694	8111941	NM_001098272 // HMGCS1 // 3-hydroxy-3-methylglutaryl-CoA synthase 1 (soluble) // 5p14-p	HMGCS1	NM_001098272	0.00518706	2.99126	JK_CD63 up vs Untreated
24631	8101449	NM_001098540 // HPSE // heparanase // 4q21.3 // 10855 /// NM_001166498 // HPSE // hepar	HPSE	NM_001098540	0.00432467	1.62143	JK_CD63 up vs Untreated
5242	7906904	NM_001304512 // HSD17B7 // hydroxysteroid (17-beta) dehydrogenase 7 // 1q23 // 51478 //	HSD17B7	NM_001304512	0.0263824	1.71261	JK_CD63 up vs Untreated
26436	8118310	NM_005345 // HSPA1A // heat shock 70kDa protein 1A // 6p21.3 // 3303 /// ENST0000037565	HSPA1A	NM_005345	8.9125e-09	-1.81825	JK_CD63 down vs Untreated
32993	8179322	NM_005345 // HSPA1A // heat shock 70kDa protein 1A // 6p21.3 // 3303 /// ENST0000037565	HSPA1A	NM_005345	1.64279e-08	-1.81338	JK_CD63 down vs Untreated
26437	8118314	NM_005345 // HSPA1A // heat shock 70kDa protein 1A // 6p21.3 // 3303 /// NM_005346 // H	HSPA1A	NM_005345	1.74844e-06	-1.73761	JK_CD63 down vs Untreated
32861	8178086	NM_005345 // HSPA1A // heat shock 70kDa protein 1A // 6p21.3 // 3303 /// NM_005346 // H	HSPA1A	NM_005345	3.75529e-06	-1.71554	JK_CD63 down vs Untreated
32994	8179324	NM_005345 // HSPA1A // heat shock 70kDa protein 1A // 6p21.3 // 3303 /// NM_005346 // H	HSPA1A	NM_005345	3.75529e-06	-1.71554	JK_CD63 down vs Untreated
20331	8058552	NM_001282386 // IDH1 // isocitrate dehydrogenase 1 (NADP+) // 2q33.3 // 3417 /// NM_001	IDH1	NM_001282386	0.0376722	1.56125	JK_CD63 up vs Untreated
7653	7931754	NM_004508 // IDI1 // isopentenyl-diphosphate delta isomerase 1 // 10p15.3 // 3422 /// X	IDI1	NM_004508	0.0181672	1.67447	JK_CD63 up vs Untreated
17162	8026971	NM_006332 // IFI30 // interferon, gamma-inducible protein 30 // 19p13.1 // 10437 /// EN	IFI30	NM_006332	0.000216317	-1.79222	JK_CD63 down vs Untreated
8187	7937335	NM_003641 // IFITM1 // interferon induced transmembrane protein 1 // 11p15.5 // 8519 //	IFITM1	NM_003641	0.0113064	-1.5809	JK_CD63 down vs Untreated
28389	8137526	NM_005542 // INSIG1 // insulin induced gene 1 // 7q36 // 3638 /// NM_198336 // INSIG1 /	INSIG1	NM_005542	2.64446e-05	2.81012	JK_CD63 up vs Untreated
4221	7896817	NM_005101 // ISG15 // ISG15 ubiquitin-like modifier // 1p36.33 // 9636 /// ENST00000379	ISG15	NM_005101	0.00258619	-1.91555	JK_CD63 down vs Untreated
25341	8108301	NM_005733 // KIF20A // kinesin family member 20A // 5q31 // 10112 /// XR_948224 // KIF2	KIF20A	NM_005733	0.0395727	-1.53513	JK_CD63 down vs Untreated
11073	7965322	NM_000899 // KITLG // KIT ligand // 12q22 // 4254 /// NM_003994 // KITLG // KIT ligand	KITLG	NM_000899	0.0227757	1.86536	JK_CD63 up vs Untreated
24420	8099524	NM_001130834 // LDB2 // LIM domain binding 2 // 4p16 // 9079 /// NM_001290 // LDB2 // L	LDB2	NM_001130834	0.00659513	1.53905	JK_CD63 up vs Untreated
17043	8025828	NM_000527 // LDLR // low density lipoprotein receptor // 19p13.2 // 3949 /// NM_0011957	LDLR	NM_000527	2.78462e-06	2.00565	JK_CD63 up vs Untreated
25111	8105935	XR_430415 // LOC101929738 // putative POM121-like protein 1 // --- // 101929738 /// XR_	LOC101929738	XR_430415	0.00200153	1.58661	JK_CD63 up vs Untreated
18544	8040340	NM_001261427 // LPIN1 // lipin 1 // 2p25.1 // 23175 /// NM_001261428 // LPIN1 // lipin	LPIN1	NM_001261427	0.00643077	1.68569	JK_CD63 up vs Untreated
21578	8070961	NM_001001438 // LSS // lanosterol synthase (2,3-oxidosqualene-lanosterol cyclase) // 21	LSS	NM_001001438	0.00217601	1.81446	JK_CD63 up vs Untreated
10730	7961514	NM_000900 // MGP // matrix Gla protein // 12p12.3 // 4256 /// NM_001190839 // MGP // ma	MGP	NM_000900	0.0466755	-1.59747	JK_CD63 down vs Untreated
32575	8175683	NR_029638 // MIR224 // microRNA 224 // Xq28 // 407009 /// XM_011531138 // GABRE // gamm	MIR224	NR_029638	0.00740969	1.59983	JK_CD63 up vs Untreated
9719	7951259	NM_002425 // MMP10 // matrix metallopeptidase 10 // 11q22.3 // 4319 /// ENST00000279441	MMP10	NM_002425	0.019771	-1.59086	JK_CD63 down vs Untreated
27444	8128329	NM_198468 // MMS22L // MMS22-like, DNA repair protein // 6q16.1 // 253714 /// XM_006715	MMS22L	NM_198468	0.0137094	1.57486	JK_CD63 up vs Untreated
24279	8098195	NM_001017369 // MSMO1 // methylsterol monooxygenase 1 // 4q32-q34 // 6307 /// NM_006745	MSMO1	NM_001017369	0.00345065	2.32202	JK_CD63 up vs Untreated
14839	8003332	NM_002461 // MVD // mevalonate (diphospho) decarboxylase // 16q24.3 // 4597 /// XM_0115	MVD	NM_002461	0.00353211	1.49991	JK_CD63 up vs Untreated
21355	8068697	NM_002463 // MX2 // MX dynamin-like GTPase 2 // 21q22.3 // 4600 /// XM_005260983 // MX2	MX2	NM_002463	5.64075e-05	-1.83978	JK_CD63 down vs Untreated
16723	8022531	NM_000271 // NPC1 // Niemann-Pick disease, type C1 // 18q11.2 // 4864 /// XM_005258277	NPC1	NM_000271	0.020453	1.57589	JK_CD63 up vs Untreated
31993	8170590	NM_001129765 // NSDHL // NAD(P) dependent steroid dehydrogenase-like // Xq28 // 50814 /	NSDHL	NM_001129765	0.020032	1.53592	JK_CD63 up vs Untreated
10469	7958895	NM_006187 // OAS3 // 2-5-oligoadenylate synthetase 3 // 12q24.2 // 4940 /// XM_00525388	OAS3	NM_006187	0.000760125	-1.52925	JK_CD63 down vs Untreated
11242	7967117	NM_001261825 // OASL // 2-5-oligoadenylate synthetase-like // 12q24.2 // 8638 /// NM_00	OASL	NM_001261825	0.0177622	-1.51997	JK_CD63 down vs Untreated
23701	8092707	NM_001134418 // P3H2 // prolyl 3-hydroxylase 2 // 3q28 // 55214 /// NM_018192 // P3H2 /	P3H2	NM_001134418	0.000207552	-1.89987	JK_CD63 down vs Untreated
26024	8114780	NM_016580 // PCDH12 // protocadherin 12 // 5q31 // 51294 /// ENST00000231484 // PCDH12	PCDH12	NM_016580	0.00333595	1.51287	JK_CD63 up vs Untreated
24629	8101429	NM_001130715 // PLAC8 // placenta specific 8 // 4q21.22 // 51316 /// NM_001130716 // PL	PLAC8	NM_001130715	0.0242389	-2.16629	JK_CD63 down vs Untreated
26875	8122756	NM_001029884 // PLEKHG1 // pleckstrin homology domain containing, family G (with RhoGef	PLEKHG1	NM_001029884	0.0388432	1.50142	JK_CD63 up vs Untreated
15041	8005512	NM_001243936 // PRPSAP2 // phosphoribosyl pyrophosphate synthetase-associated protein 2	PRPSAP2	NM_001243936	0.0361541	1.50306	JK_CD63 up vs Untreated
28485	8138504	NM_012294 // RAPGEF5 // Rap guanine nucleotide exchange factor 5 // 7p15.3 // 9771 ///	RAPGEF5	NM_012294	0.0371321	1.50506	JK_CD63 up vs Untreated
18643	8041422	NM_001139488 // RASGRP3 // RAS guanyl releasing protein 3 (calcium and DAG-regulated) /	RASGRP3	NM_001139488	0.0387023	1.6746	JK_CD63 up vs Untreated
32778	8177277	NM_001006121 // RBMY1B // RNA binding motif protein, Y-linked, family 1, member B // Yq	RBMY1B	NM_001006121	0.0237502	-1.60894	JK_CD63 down vs Untreated
23742	8093130	NM_152617 // RNF168 // ring finger protein 168, E3 ubiquitin protein ligase // 3q29 //	RNF168	NM_152617	0.0211422	1.56459	JK_CD63 up vs Untreated
24623	8101357	BC052613 // RPS6P6 // ribosomal protein S6 pseudogene // 4q21.22 // 728131	RPS6P6	BC052613	0.00073853	1.53167	JK_CD63 up vs Untreated
18516	8040080	NM_080657 // RSAD2 // radical S-adenosyl methionine domain containing 2 // 2p25.2 // 91	RSAD2	NM_080657	0.0176577	-1.74704	JK_CD63 down vs Untreated
9941	7953383	NR_004387 // SCARNA10 // small Cajal body-specific RNA 10 // 12p13.31 // 692148 /// ENS	SCARNA10	NR_004387	0.0248497	1.50762	JK_CD63 up vs Untreated
23602	8091778	NR_003001 // SCARNA7 // small Cajal body-specific RNA 7 // 3q25.22 // 677767 /// ENST00	SCARNA7	NR_003001	0.0250736	2.03645	JK_CD63 up vs Untreated
7487	7929816	NM_005063 // SCD // stearoyl-CoA desaturase (delta-9-desaturase) // 10q24.31 // 6319 //	SCD	NM_005063	0.000120316	2.28825	JK_CD63 up vs Untreated
9433	7948493	NM_016582 // SLC15A3 // solute carrier family 15 (oligopeptide transporter), member 3 /	SLC15A3	NM_016582	0.00444365	-1.64998	JK_CD63 down vs Untreated
15888	8014230	NM_152462 // SLC35G3 // solute carrier family 35, member G3 // 17q12 // 146861 /// ENST	SLC35G3	NM_152462	0.0464721	1.54934	JK_CD63 up vs Untreated
9689	7951032	NR_003026 // SNORA1 // small nucleolar RNA, H/ACA box 1 // 11q21 // 677792 /// ENST0000	SNORA1	NR_003026	0.0229572	2.16665	JK_CD63 up vs Untreated
28003	8133688	NR_002955 // SNORA14A // small nucleolar RNA, H/ACA box 14A // 7q11.23 // 677801 /// EN	SNORA14A	NR_002955	0.0189074	1.63728	JK_CD63 up vs Untreated
7012	7925182	NR_002956 // SNORA14B // small nucleolar RNA, H/ACA box 14B // 1q42.3 // 677802 /// ENS	SNORA14B	NR_002956	0.0182503	2.21682	JK_CD63 up vs Untreated
10838	7962827	NR_002950 // SNORA2A // small nucleolar RNA, H/ACA box 2A // 12q13.11 // 677793 /// ENS	SNORA2A	NR_002950	0.0438825	1.68135	JK_CD63 up vs Untreated
15043	8005547	NR_003271 // SNORD3B-1 // small nucleolar RNA, C/D box 3B-1 // 17p11.2 // 26851 /// NR_	SNORD3B-1	NR_003271	0.00229351	2.67562	JK_CD63 up vs Untreated
15045	8005553	NR_003271 // SNORD3B-1 // small nucleolar RNA, C/D box 3B-1 // 17p11.2 // 26851 /// NR_	SNORD3B-1	NR_003271	0.00229351	2.67562	JK_CD63 up vs Untreated
15784	8013323	NR_003271 // SNORD3B-1 // small nucleolar RNA, C/D box 3B-1 // 17p11.2 // 26851 /// NR_	SNORD3B-1	NR_003271	0.00229351	2.67562	JK_CD63 up vs Untreated
15785	8013325	NR_003271 // SNORD3B-1 // small nucleolar RNA, C/D box 3B-1 // 17p11.2 // 26851 /// NR_	SNORD3B-1	NR_003271	0.00229351	2.67562	JK_CD63 up vs Untreated
15787	8013329	NR_003271 // SNORD3B-1 // small nucleolar RNA, C/D box 3B-1 // 17p11.2 // 26851 /// NR_	SNORD3B-1	NR_003271	0.00229351	2.67562	JK_CD63 up vs Untreated
29544	8148280	NM_003129 // SQLE // squalene epoxidase // 8q24.1 // 6713 /// XM_011517246 // SQLE // s	SQLE	NM_003129	0.00295634	1.9856	JK_CD63 up vs Untreated
29750	8149825	NM_003155 // STC1 // stanniocalcin 1 // 8p21.2 // 6781 /// ENST00000290271 // STC1 // s	STC1	NM_003155	3.90929e-09	2.7774	JK_CD63 up vs Untreated
4739	7902158	NM_152665 // TCTEX1D1 // Tctex1 domain containing 1 // 1p31.3 // 200132 /// XM_01154093	TCTEX1D1	NM_152665	0.0403047	1.58052	JK_CD63 up vs Untreated
5488	7909789	NM_001135599 // TGFB2 // transforming growth factor beta 2 // 1q41 // 7042 /// NM_00323	TGFB2	NM_001135599	0.00245521	-1.52508	JK_CD63 down vs Untreated
25334	8108217	NM_000358 // TGFBI // transforming growth factor, beta-induced, 68kDa // 5q31 // 7045 /	TGFBI	NM_000358	2.13778e-06	-1.70231	JK_CD63 down vs Untreated
24812	8103226	NM_152680 // TMEM154 // transmembrane protein 154 // 4q31.3 // 201799 /// XM_005262809	TMEM154	NM_152680	0.03141	1.86188	JK_CD63 up vs Untreated
14178	7996490	NM_014187 // TMEM208 // transmembrane protein 208 // 16q22.1 // 29100 /// XR_243404 //	TMEM208	NM_014187	0.0457081	1.5512	JK_CD63 up vs Untreated
14963	8004691	NM_203411 // TMEM88 // transmembrane protein 88 // 17p13.1 // 92162 /// XM_005256856 //	TMEM88	NM_203411	0.0018624	-1.64641	JK_CD63 down vs Untreated
4858	7903358	NM_001078 // VCAM1 // vascular cell adhesion molecule 1 // 1p32-p31 // 7412 /// NM_0011	VCAM1	NM_001078	0.000603874	-1.55708	JK_CD63 down vs Untreated
9468	7948894	ENST00000525239 // WDR74 // WD repeat domain 74 // 11q12.3 // 54663 /// ENST00000538098	WDR74	ENST00000525239	0.048749	2.21224	JK_CD63 up vs Untreated
2194	7894706	---		---	0.00421021	-3.25813	JK_CD63 down vs Untreated
3849	7896370	---		---	0.0162468	-2.84372	JK_CD63 down vs Untreated
225	7892724	---		---	0.00863766	-2.71122	JK_CD63 down vs Untreated
1574	7894078	---		---	0.0273198	-2.62085	JK_CD63 down vs Untreated
19138	8045804	---		---	0.0417173	-2.36841	JK_CD63 down vs Untreated
882	7893383	---		---	0.0140266	-2.1708	JK_CD63 down vs Untreated
4136	7896661	---		---	0.00121079	-2.13221	JK_CD63 down vs Untreated
543	7893043	---		---	0.0186685	-2.10114	JK_CD63 down vs Untreated
3217	7895733	---		---	0.000918377	-2.09474	JK_CD63 down vs Untreated
1317	7893819	---		---	0.0182567	-2.07286	JK_CD63 down vs Untreated
28230	8136159	---		---	0.0429422	-2.05441	JK_CD63 down vs Untreated
1667	7894173	---		---	0.00396024	-2.03028	JK_CD63 down vs Untreated
2800	7895315	---		---	0.0164122	-2.02577	JK_CD63 down vs Untreated
19110	8045533	---		---	0.0479289	-2.00722	JK_CD63 down vs Untreated
360	7892859	---		---	0.015829	-1.99333	JK_CD63 down vs Untreated
3278	7895795	---		---	0.00331626	-1.98431	JK_CD63 down vs Untreated
3869	7896390	---		---	0.0364507	-1.98189	JK_CD63 down vs Untreated
4031	7896555	---		---	0.00847008	-1.9495	JK_CD63 down vs Untreated
14183	7996569	---		---	0.0262647	-1.94062	JK_CD63 down vs Untreated
3672	7896193	---		---	0.0459099	-1.93202	JK_CD63 down vs Untreated
2500	7895014	---		---	0.0337678	-1.91475	JK_CD63 down vs Untreated
3020	7895536	---		---	0.0184789	-1.89693	JK_CD63 down vs Untreated
2116	7894626	---		---	0.0418887	-1.87372	JK_CD63 down vs Untreated
1406	7893910	---		---	0.0260251	-1.84955	JK_CD63 down vs Untreated
3442	7895961	---		---	0.00982472	-1.80888	JK_CD63 down vs Untreated
29833	8150580	---		---	0.0199348	-1.80818	JK_CD63 down vs Untreated
2717	7895232	---		---	0.031182	-1.80104	JK_CD63 down vs Untreated
1498	7894002	---		---	0.00105785	-1.79869	JK_CD63 down vs Untreated
1014	7893515	---		---	0.0208742	-1.79548	JK_CD63 down vs Untreated
2339	7894853	---		---	0.0377322	-1.78493	JK_CD63 down vs Untreated
19798	8052932	---		---	0.0477715	-1.77087	JK_CD63 down vs Untreated
837	7893338	---		---	0.0244894	-1.76371	JK_CD63 down vs Untreated
2570	7895085	---		---	0.00845566	-1.75755	JK_CD63 down vs Untreated
3319	7895836	---		---	0.0494874	-1.74132	JK_CD63 down vs Untreated
1734	7894240	---		---	0.0321808	-1.73902	JK_CD63 down vs Untreated
590	7893091	---		---	0.0291433	-1.73671	JK_CD63 down vs Untreated
28068	8134403	---		---	0.0335245	-1.73119	JK_CD63 down vs Untreated
1158	7893659	---		---	0.006121	-1.73007	JK_CD63 down vs Untreated
3391	7895909	---		---	0.0134103	-1.72739	JK_CD63 down vs Untreated
134	7892633	---		---	0.0377155	-1.72165	JK_CD63 down vs Untreated
32250	8173156	---		---	0.0384914	-1.71708	JK_CD63 down vs Untreated
24494	8100227	---		---	0.012612	-1.71088	JK_CD63 down vs Untreated
14668	8001529	---		---	0.00152866	-1.70428	JK_CD63 down vs Untreated
2228	7894741	---		---	0.0110571	-1.69643	JK_CD63 down vs Untreated
2637	7895152	---		---	0.0164289	-1.68831	JK_CD63 down vs Untreated
1084	7893585	---		---	0.0465193	-1.68333	JK_CD63 down vs Untreated
274	7892773	---		---	0.0273057	-1.68225	JK_CD63 down vs Untreated
2161	7894671	---		---	0.0220513	-1.6802	JK_CD63 down vs Untreated
21821	8073309	---		---	0.0207002	-1.67835	JK_CD63 down vs Untreated
33268	8180385	---		---	0.0207002	-1.67835	JK_CD63 down vs Untreated
2708	7895223	---		---	0.00106714	-1.66731	JK_CD63 down vs Untreated
19293	8047441	---		---	0.0181806	-1.66142	JK_CD63 down vs Untreated
2449	7894963	---		---	0.0457383	-1.65453	JK_CD63 down vs Untreated
13613	7990652	---		---	0.0463437	-1.65363	JK_CD63 down vs Untreated
3416	7895934	---		---	0.0277976	-1.63848	JK_CD63 down vs Untreated
1074	7893575	---		---	0.0347177	-1.63109	JK_CD63 down vs Untreated
1540	7894044	---		---	0.0305797	-1.62359	JK_CD63 down vs Untreated
4170	7896695	---		---	0.00934919	-1.61762	JK_CD63 down vs Untreated
29057	8143710	---		---	0.0168033	-1.60735	JK_CD63 down vs Untreated
3133	7895649	---		---	0.0221481	-1.59106	JK_CD63 down vs Untreated
220	7892719	---		---	0.0376139	-1.58064	JK_CD63 down vs Untreated
2073	7894582	---		---	0.044576	-1.57574	JK_CD63 down vs Untreated
2935	7895451	---		---	0.0268462	-1.56357	JK_CD63 down vs Untreated
2490	7895004	---		---	0.00112991	-1.56262	JK_CD63 down vs Untreated
456	7892955	---		---	0.0139895	-1.56117	JK_CD63 down vs Untreated
13880	7993165	---		---	0.0118496	-1.56037	JK_CD63 down vs Untreated
3558	7896079	---		---	0.0371081	-1.56002	JK_CD63 down vs Untreated
23551	8091352	---		---	0.0126565	-1.55237	JK_CD63 down vs Untreated
1218	7893720	---		---	0.0260054	-1.55142	JK_CD63 down vs Untreated
441	7892940	---		---	0.00144725	-1.54794	JK_CD63 down vs Untreated
1835	7894342	---		---	0.0228153	-1.5476	JK_CD63 down vs Untreated
2446	7894960	---		---	0.0320058	-1.54406	JK_CD63 down vs Untreated
2980	7895496	---		---	0.0269917	-1.54251	JK_CD63 down vs Untreated
27776	8131867	---		---	0.0108569	-1.52821	JK_CD63 down vs Untreated
22348	8078603	---		---	0.0283775	-1.52328	JK_CD63 down vs Untreated
4019	7896542	---		---	0.0114793	-1.52317	JK_CD63 down vs Untreated
9576	7949954	---		---	0.0296016	-1.51806	JK_CD63 down vs Untreated
35	7892532	---		---	0.0342467	-1.51743	JK_CD63 down vs Untreated
17225	8027437	---		---	0.0474184	-1.51698	JK_CD63 down vs Untreated
27905	8132992	---		---	0.0378119	-1.51564	JK_CD63 down vs Untreated
1927	7894436	---		---	0.00318357	-1.50974	JK_CD63 down vs Untreated
28698	8140035	---		---	0.0406796	-1.50534	JK_CD63 down vs Untreated
114	7892613	---		---	0.0481102	-1.50406	JK_CD63 down vs Untreated
3308	7895825	---		---	0.0102142	1.50886	JK_CD63 up vs Untreated
3064	7895580	---		---	0.0450553	1.51199	JK_CD63 up vs Untreated
3339	7895856	---		---	0.0342597	1.51793	JK_CD63 up vs Untreated
3119	7895635	---		---	0.00561608	1.51859	JK_CD63 up vs Untreated
3467	7895986	---		---	0.00399324	1.53214	JK_CD63 up vs Untreated
2823	7895338	---		---	0.00088694	1.57895	JK_CD63 up vs Untreated
2831	7895346	---		---	0.0221053	1.59269	JK_CD63 up vs Untreated
3651	7896172	---		---	0.0135487	1.59435	JK_CD63 up vs Untreated
1314	7893816	---		---	0.0186195	1.59816	JK_CD63 up vs Untreated
4073	7896598	---		---	0.0180816	1.60412	JK_CD63 up vs Untreated
1274	7893776	---		---	0.0092354	1.61223	JK_CD63 up vs Untreated
15396	8008817	---		---	0.011143	1.6182	JK_CD63 up vs Untreated
2764	7895279	---		---	0.0148068	1.63105	JK_CD63 up vs Untreated
3774	7896295	---		---	0.0431842	1.63332	JK_CD63 up vs Untreated
1780	7894287	---		---	0.0164195	1.63678	JK_CD63 up vs Untreated
2526	7895040	---		---	0.033135	1.64281	JK_CD63 up vs Untreated
11547	7970392	---		---	0.0368767	1.64429	JK_CD63 up vs Untreated
2432	7894946	---		---	0.0324844	1.65196	JK_CD63 up vs Untreated
1964	7894473	---		---	0.043534	1.6737	JK_CD63 up vs Untreated
2425	7894939	---		---	0.0248657	1.69049	JK_CD63 up vs Untreated
4135	7896660	---		---	0.0239287	1.70832	JK_CD63 up vs Untreated
2199	7894711	---		---	0.0462617	1.71347	JK_CD63 up vs Untreated
3668	7896189	---		---	0.0412776	1.71695	JK_CD63 up vs Untreated
3982	7896504	---		---	0.0197784	1.73615	JK_CD63 up vs Untreated
2626	7895141	---		---	0.0365643	1.75562	JK_CD63 up vs Untreated
7955	7934706	---		---	0.0396335	1.7564	JK_CD63 up vs Untreated
7957	7934717	---		---	0.0396335	1.7564	JK_CD63 up vs Untreated
498	7892997	---		---	0.0310623	1.76979	JK_CD63 up vs Untreated
2233	7894746	---		---	0.0470348	1.80818	JK_CD63 up vs Untreated
3693	7896214	---		---	0.0226348	1.81849	JK_CD63 up vs Untreated
3259	7895776	---		---	0.0380703	1.83398	JK_CD63 up vs Untreated
250	7892749	---		---	0.0206185	1.83704	JK_CD63 up vs Untreated
1661	7894167	---		---	0.0434575	1.84069	JK_CD63 up vs Untreated
1620	7894124	---		---	0.0378365	1.88564	JK_CD63 up vs Untreated
3857	7896378	---		---	0.0394808	1.91895	JK_CD63 up vs Untreated
8050	7935776	---		---	0.0151418	1.92223	JK_CD63 up vs Untreated
3422	7895941	---		---	0.00469734	1.92564	JK_CD63 up vs Untreated
1869	7894377	---		---	0.00176777	1.93185	JK_CD63 up vs Untreated
1765	7894272	---		---	0.00770116	1.94349	JK_CD63 up vs Untreated
2067	7894576	---		---	0.0210628	1.98234	JK_CD63 up vs Untreated
2928	7895444	---		---	0.011348	1.99063	JK_CD63 up vs Untreated
2381	7894895	---		---	0.0329159	2.0288	JK_CD63 up vs Untreated
33151	8180268	---		---	0.00258572	2.08521	JK_CD63 up vs Untreated
1357	7893860	---		---	0.0267691	2.15372	JK_CD63 up vs Untreated
3501	7896020	---		---	0.0282833	2.30666	JK_CD63 up vs Untreated
110	7892609	---		---	0.00660583	2.35676	JK_CD63 up vs Untreated
1329	7893831	---		---	0.0158252	2.56639	JK_CD63 up vs Untreated
285	7892784	---		---	0.0228536	2.59312	JK_CD63 up vs Untreated
2816	7895331	---		---	0.0293443	2.60041	JK_CD63 up vs Untreated
3433	7895952	---		---	0.0326585	2.79739	JK_CD63 up vs Untreated
1136	7893637	---		---	0.027908	3.14908	JK_CD63 up vs Untreated

## Sheet: unique
Column #	Transcript ID	gene_assignment	Gene Symbol	RefSeq	p-value(JK_CD63 vs. Untreated)	Fold-Change(JK_CD63 vs. Untreated)	Fold-Change(JK_CD63 vs. Untreated) (Description)
15915	8014487	NM_198834 // ACACA // acetyl-CoA carboxylase alpha // 17q21 // 31 /// NM_198836 // ACAC	ACACA	NM_198834	0.0223633	1.51593	JK_CD63 up vs Untreated
26912	8123137	NM_001303253 // ACAT2 // acetyl-CoA acetyltransferase 2 // 6q25.3 // 39 /// NM_005891 /	ACAT2	NM_001303253	0.0143316	2.39857	JK_CD63 up vs Untreated
16014	8015460	NM_001096 // ACLY // ATP citrate lyase // 17q21.2 // 47 /// NM_001303274 // ACLY // ATP	ACLY	NM_001096	0.00254953	1.51039	JK_CD63 up vs Untreated
20658	8062041	NM_001076552 // ACSS2 // acyl-CoA synthetase short-chain family member 2 // 20q11.22 //	ACSS2	NM_001076552	0.00336075	1.71586	JK_CD63 up vs Untreated
23280	8088560	NM_182920 // ADAMTS9 // ADAM metallopeptidase with thrombospondin type 1 motif 9 // 3p1	ADAMTS9	NM_182920	0.00106621	1.55633	JK_CD63 up vs Untreated
31922	8170135	NM_153834 // ADGRG4 // adhesion G protein-coupled receptor G4 // Xq26.3 // 139378 /// X	ADGRG4	NM_153834	0.00930025	-1.74151	JK_CD63 down vs Untreated
17008	8025402	NM_001039667 // ANGPTL4 // angiopoietin like 4 // 19p13.3 // 51129 /// NM_139314 // ANG	ANGPTL4	NM_001039667	0.00156008	-1.59177	JK_CD63 down vs Untreated
15898	8014316	NM_001278736 // CCL5 // chemokine (C-C motif) ligand 5 // 17q12 // 6352 /// NM_002985 /	CCL5	NM_001278736	0.00328089	-1.56737	JK_CD63 down vs Untreated
22426	8079407	NM_001130910 // CCRL2 // chemokine (C-C motif) receptor-like 2 // 3p21 // 9034 /// NM_0	CCRL2	NM_001130910	0.0360504	1.57591	JK_CD63 up vs Untreated
23122	8086517	NM_022842 // CDCP1 // CUB domain containing protein 1 // 3p21.31 // 64866 /// NM_178181	CDCP1	NM_022842	7.47341e-05	1.69087	JK_CD63 up vs Untreated
18193	8037205	NM_001024912 // CEACAM1 // carcinoembryonic antigen-related cell adhesion molecule 1 (b	CEACAM1	NM_001024912	0.00126193	-1.64727	JK_CD63 down vs Untreated
4303	7897774	NM_001256959 // CLCN6 // chloride channel, voltage-sensitive 6 // 1p36 // 1185 /// NM_0	CLCN6	NM_001256959	0.0216499	1.57977	JK_CD63 up vs Untreated
28772	8140864	NM_000786 // CYP51A1 // cytochrome P450, family 51, subfamily A, polypeptide 1 // 7q21.	CYP51A1	NM_000786	0.0107883	1.66072	JK_CD63 up vs Untreated
5241	7906900	XM_006711344 // DDR2 // discoidin domain receptor tyrosine kinase 2 // 1q23.3 // 4921 /	DDR2	XM_006711344	0.0122289	1.57597	JK_CD63 up vs Untreated
6137	7916432	NM_014762 // DHCR24 // 24-dehydrocholesterol reductase // 1p32.3 // 1718 /// ENST000003	DHCR24	NM_014762	5.98808e-07	1.65316	JK_CD63 up vs Untreated
9591	7950067	NM_001163817 // DHCR7 // 7-dehydrocholesterol reductase // 11q13.4 // 1717 /// NM_00136	DHCR7	NM_001163817	1.26038e-05	1.84991	JK_CD63 up vs Untreated
5778	7912537	NM_004753 // DHRS3 // dehydrogenase/reductase (SDR family) member 3 // 1p36.1 // 9249 /	DHRS3	NM_004753	0.00584895	-1.55416	JK_CD63 down vs Untreated
6183	7916853	NM_004675 // DIRAS3 // DIRAS family, GTP-binding RAS-like 3 // 1p31 // 9077 /// XM_0067	DIRAS3	NM_004675	0.0015924	-1.62349	JK_CD63 down vs Untreated
16850	8023727	NM_032160 // DSEL // dermatan sulfate epimerase-like // 18q22.1 // 92126 /// ENST000003	DSEL	NM_032160	0.00690238	1.54812	JK_CD63 up vs Untreated
31582	8167305	NM_006579 // EBP // emopamil binding protein (sterol isomerase) // Xp11.23-p11.22 // 10	EBP	NM_006579	0.019549	1.94038	JK_CD63 up vs Untreated
30810	8159992	NM_024896 // ERMP1 // endoplasmic reticulum metallopeptidase 1 // 9p24 // 79956 /// XM_	ERMP1	NM_024896	0.0196966	1.72886	JK_CD63 up vs Untreated
29951	8151532	NM_001442 // FABP4 // fatty acid binding protein 4, adipocyte // 8q21 // 2167 /// ENST0	FABP4	NM_001442	0.00666648	1.52227	JK_CD63 up vs Untreated
9443	7948612	NM_013402 // FADS1 // fatty acid desaturase 1 // 11q12.2-q13.1 // 3992 /// XM_011545022	FADS1	NM_013402	0.00722633	1.54037	JK_CD63 up vs Untreated
8581	7940565	NM_001281501 // FADS2 // fatty acid desaturase 2 // 11q12.2 // 9415 /// NM_001281502 //	FADS2	NM_001281501	3.87376e-07	1.74545	JK_CD63 up vs Untreated
16371	8019392	NM_004104 // FASN // fatty acid synthase // 17q25 // 2194 /// XM_011523538 // FASN // f	FASN	NM_004104	1.67452e-05	1.82716	JK_CD63 up vs Untreated
29177	8144669	NM_001287742 // FDFT1 // farnesyl-diphosphate farnesyltransferase 1 // 8p23.1-p22 // 22	FDFT1	NM_001287742	0.000931474	1.68436	JK_CD63 up vs Untreated
28947	8142687	NM_005302 // GPR37 // G protein-coupled receptor 37 (endothelin receptor type B-like) /	GPR37	NM_005302	0.0248339	1.50753	JK_CD63 up vs Untreated
27075	8124527	NM_005322 // HIST1H1B // histone cluster 1, H1b // 6p22.1 // 3009 /// ENST00000331442 /	HIST1H1B	NM_005322	0.00310028	-1.65683	JK_CD63 down vs Untreated
26345	8117594	NM_003521 // HIST1H2BM // histone cluster 1, H2bm // 6p22.1 // 8342 /// ENST00000621112	HIST1H2BM	NM_003521	0.00661541	-2.20619	JK_CD63 down vs Untreated
27078	8124537	NM_003535 // HIST1H3J // histone cluster 1, H3j // 6p22.1 // 8356 /// ENST00000359303 /	HIST1H3J	NM_003535	0.00165479	-1.6848	JK_CD63 down vs Untreated
27073	8124521	NM_003541 // HIST1H4K // histone cluster 1, H4k // 6p22.1 // 8362 /// NM_021968 // HIST	HIST1H4K	NM_003541	0.0186666	-1.54858	JK_CD63 down vs Untreated
6475	7919642	NM_175065 // HIST2H2AB // histone cluster 2, H2ab // 1q21 // 317772 /// ENST00000331128	HIST2H2AB	NM_175065	0.000776026	-1.58899	JK_CD63 down vs Untreated
25144	8106280	NM_000859 // HMGCR // 3-hydroxy-3-methylglutaryl-CoA reductase // 5q13.3-q14 // 3156 //	HMGCR	NM_000859	0.0321566	2.10494	JK_CD63 up vs Untreated
25694	8111941	NM_001098272 // HMGCS1 // 3-hydroxy-3-methylglutaryl-CoA synthase 1 (soluble) // 5p14-p	HMGCS1	NM_001098272	0.00518706	2.99126	JK_CD63 up vs Untreated
24631	8101449	NM_001098540 // HPSE // heparanase // 4q21.3 // 10855 /// NM_001166498 // HPSE // hepar	HPSE	NM_001098540	0.00432467	1.62143	JK_CD63 up vs Untreated
5242	7906904	NM_001304512 // HSD17B7 // hydroxysteroid (17-beta) dehydrogenase 7 // 1q23 // 51478 //	HSD17B7	NM_001304512	0.0263824	1.71261	JK_CD63 up vs Untreated
26436	8118310	NM_005345 // HSPA1A // heat shock 70kDa protein 1A // 6p21.3 // 3303 /// ENST0000037565	HSPA1A	NM_005345	8.9125e-09	-1.81825	JK_CD63 down vs Untreated
20331	8058552	NM_001282386 // IDH1 // isocitrate dehydrogenase 1 (NADP+) // 2q33.3 // 3417 /// NM_001	IDH1	NM_001282386	0.0376722	1.56125	JK_CD63 up vs Untreated
7653	7931754	NM_004508 // IDI1 // isopentenyl-diphosphate delta isomerase 1 // 10p15.3 // 3422 /// X	IDI1	NM_004508	0.0181672	1.67447	JK_CD63 up vs Untreated
17162	8026971	NM_006332 // IFI30 // interferon, gamma-inducible protein 30 // 19p13.1 // 10437 /// EN	IFI30	NM_006332	0.000216317	-1.79222	JK_CD63 down vs Untreated
8187	7937335	NM_003641 // IFITM1 // interferon induced transmembrane protein 1 // 11p15.5 // 8519 //	IFITM1	NM_003641	0.0113064	-1.5809	JK_CD63 down vs Untreated
28389	8137526	NM_005542 // INSIG1 // insulin induced gene 1 // 7q36 // 3638 /// NM_198336 // INSIG1 /	INSIG1	NM_005542	2.64446e-05	2.81012	JK_CD63 up vs Untreated
4221	7896817	NM_005101 // ISG15 // ISG15 ubiquitin-like modifier // 1p36.33 // 9636 /// ENST00000379	ISG15	NM_005101	0.00258619	-1.91555	JK_CD63 down vs Untreated
25341	8108301	NM_005733 // KIF20A // kinesin family member 20A // 5q31 // 10112 /// XR_948224 // KIF2	KIF20A	NM_005733	0.0395727	-1.53513	JK_CD63 down vs Untreated
11073	7965322	NM_000899 // KITLG // KIT ligand // 12q22 // 4254 /// NM_003994 // KITLG // KIT ligand	KITLG	NM_000899	0.0227757	1.86536	JK_CD63 up vs Untreated
24420	8099524	NM_001130834 // LDB2 // LIM domain binding 2 // 4p16 // 9079 /// NM_001290 // LDB2 // L	LDB2	NM_001130834	0.00659513	1.53905	JK_CD63 up vs Untreated
17043	8025828	NM_000527 // LDLR // low density lipoprotein receptor // 19p13.2 // 3949 /// NM_0011957	LDLR	NM_000527	2.78462e-06	2.00565	JK_CD63 up vs Untreated
25111	8105935	XR_430415 // LOC101929738 // putative POM121-like protein 1 // --- // 101929738 /// XR_	LOC101929738	XR_430415	0.00200153	1.58661	JK_CD63 up vs Untreated
18544	8040340	NM_001261427 // LPIN1 // lipin 1 // 2p25.1 // 23175 /// NM_001261428 // LPIN1 // lipin	LPIN1	NM_001261427	0.00643077	1.68569	JK_CD63 up vs Untreated
21578	8070961	NM_001001438 // LSS // lanosterol synthase (2,3-oxidosqualene-lanosterol cyclase) // 21	LSS	NM_001001438	0.00217601	1.81446	JK_CD63 up vs Untreated
10730	7961514	NM_000900 // MGP // matrix Gla protein // 12p12.3 // 4256 /// NM_001190839 // MGP // ma	MGP	NM_000900	0.0466755	-1.59747	JK_CD63 down vs Untreated
32575	8175683	NR_029638 // MIR224 // microRNA 224 // Xq28 // 407009 /// XM_011531138 // GABRE // gamm	MIR224	NR_029638	0.00740969	1.59983	JK_CD63 up vs Untreated
9719	7951259	NM_002425 // MMP10 // matrix metallopeptidase 10 // 11q22.3 // 4319 /// ENST00000279441	MMP10	NM_002425	0.019771	-1.59086	JK_CD63 down vs Untreated
27444	8128329	NM_198468 // MMS22L // MMS22-like, DNA repair protein // 6q16.1 // 253714 /// XM_006715	MMS22L	NM_198468	0.0137094	1.57486	JK_CD63 up vs Untreated
24279	8098195	NM_001017369 // MSMO1 // methylsterol monooxygenase 1 // 4q32-q34 // 6307 /// NM_006745	MSMO1	NM_001017369	0.00345065	2.32202	JK_CD63 up vs Untreated
14839	8003332	NM_002461 // MVD // mevalonate (diphospho) decarboxylase // 16q24.3 // 4597 /// XM_0115	MVD	NM_002461	0.00353211	1.49991	JK_CD63 up vs Untreated
21355	8068697	NM_002463 // MX2 // MX dynamin-like GTPase 2 // 21q22.3 // 4600 /// XM_005260983 // MX2	MX2	NM_002463	5.64075e-05	-1.83978	JK_CD63 down vs Untreated
16723	8022531	NM_000271 // NPC1 // Niemann-Pick disease, type C1 // 18q11.2 // 4864 /// XM_005258277	NPC1	NM_000271	0.020453	1.57589	JK_CD63 up vs Untreated
31993	8170590	NM_001129765 // NSDHL // NAD(P) dependent steroid dehydrogenase-like // Xq28 // 50814 /	NSDHL	NM_001129765	0.020032	1.53592	JK_CD63 up vs Untreated
10469	7958895	NM_006187 // OAS3 // 2-5-oligoadenylate synthetase 3 // 12q24.2 // 4940 /// XM_00525388	OAS3	NM_006187	0.000760125	-1.52925	JK_CD63 down vs Untreated
11242	7967117	NM_001261825 // OASL // 2-5-oligoadenylate synthetase-like // 12q24.2 // 8638 /// NM_00	OASL	NM_001261825	0.0177622	-1.51997	JK_CD63 down vs Untreated
23701	8092707	NM_001134418 // P3H2 // prolyl 3-hydroxylase 2 // 3q28 // 55214 /// NM_018192 // P3H2 /	P3H2	NM_001134418	0.000207552	-1.89987	JK_CD63 down vs Untreated
26024	8114780	NM_016580 // PCDH12 // protocadherin 12 // 5q31 // 51294 /// ENST00000231484 // PCDH12	PCDH12	NM_016580	0.00333595	1.51287	JK_CD63 up vs Untreated
24629	8101429	NM_001130715 // PLAC8 // placenta specific 8 // 4q21.22 // 51316 /// NM_001130716 // PL	PLAC8	NM_001130715	0.0242389	-2.16629	JK_CD63 down vs Untreated
26875	8122756	NM_001029884 // PLEKHG1 // pleckstrin homology domain containing, family G (with RhoGef	PLEKHG1	NM_001029884	0.0388432	1.50142	JK_CD63 up vs Untreated
15041	8005512	NM_001243936 // PRPSAP2 // phosphoribosyl pyrophosphate synthetase-associated protein 2	PRPSAP2	NM_001243936	0.0361541	1.50306	JK_CD63 up vs Untreated
28485	8138504	NM_012294 // RAPGEF5 // Rap guanine nucleotide exchange factor 5 // 7p15.3 // 9771 ///	RAPGEF5	NM_012294	0.0371321	1.50506	JK_CD63 up vs Untreated
18643	8041422	NM_001139488 // RASGRP3 // RAS guanyl releasing protein 3 (calcium and DAG-regulated) /	RASGRP3	NM_001139488	0.0387023	1.6746	JK_CD63 up vs Untreated
32778	8177277	NM_001006121 // RBMY1B // RNA binding motif protein, Y-linked, family 1, member B // Yq	RBMY1B	NM_001006121	0.0237502	-1.60894	JK_CD63 down vs Untreated
23742	8093130	NM_152617 // RNF168 // ring finger protein 168, E3 ubiquitin protein ligase // 3q29 //	RNF168	NM_152617	0.0211422	1.56459	JK_CD63 up vs Untreated
24623	8101357	BC052613 // RPS6P6 // ribosomal protein S6 pseudogene // 4q21.22 // 728131	RPS6P6	BC052613	0.00073853	1.53167	JK_CD63 up vs Untreated
18516	8040080	NM_080657 // RSAD2 // radical S-adenosyl methionine domain containing 2 // 2p25.2 // 91	RSAD2	NM_080657	0.0176577	-1.74704	JK_CD63 down vs Untreated
9941	7953383	NR_004387 // SCARNA10 // small Cajal body-specific RNA 10 // 12p13.31 // 692148 /// ENS	SCARNA10	NR_004387	0.0248497	1.50762	JK_CD63 up vs Untreated
23602	8091778	NR_003001 // SCARNA7 // small Cajal body-specific RNA 7 // 3q25.22 // 677767 /// ENST00	SCARNA7	NR_003001	0.0250736	2.03645	JK_CD63 up vs Untreated
7487	7929816	NM_005063 // SCD // stearoyl-CoA desaturase (delta-9-desaturase) // 10q24.31 // 6319 //	SCD	NM_005063	0.000120316	2.28825	JK_CD63 up vs Untreated
9433	7948493	NM_016582 // SLC15A3 // solute carrier family 15 (oligopeptide transporter), member 3 /	SLC15A3	NM_016582	0.00444365	-1.64998	JK_CD63 down vs Untreated
15888	8014230	NM_152462 // SLC35G3 // solute carrier family 35, member G3 // 17q12 // 146861 /// ENST	SLC35G3	NM_152462	0.0464721	1.54934	JK_CD63 up vs Untreated
9689	7951032	NR_003026 // SNORA1 // small nucleolar RNA, H/ACA box 1 // 11q21 // 677792 /// ENST0000	SNORA1	NR_003026	0.0229572	2.16665	JK_CD63 up vs Untreated
28003	8133688	NR_002955 // SNORA14A // small nucleolar RNA, H/ACA box 14A // 7q11.23 // 677801 /// EN	SNORA14A	NR_002955	0.0189074	1.63728	JK_CD63 up vs Untreated
7012	7925182	NR_002956 // SNORA14B // small nucleolar RNA, H/ACA box 14B // 1q42.3 // 677802 /// ENS	SNORA14B	NR_002956	0.0182503	2.21682	JK_CD63 up vs Untreated
10838	7962827	NR_002950 // SNORA2A // small nucleolar RNA, H/ACA box 2A // 12q13.11 // 677793 /// ENS	SNORA2A	NR_002950	0.0438825	1.68135	JK_CD63 up vs Untreated
15043	8005547	NR_003271 // SNORD3B-1 // small nucleolar RNA, C/D box 3B-1 // 17p11.2 // 26851 /// NR_	SNORD3B-1	NR_003271	0.00229351	2.67562	JK_CD63 up vs Untreated
29544	8148280	NM_003129 // SQLE // squalene epoxidase // 8q24.1 // 6713 /// XM_011517246 // SQLE // s	SQLE	NM_003129	0.00295634	1.9856	JK_CD63 up vs Untreated
29750	8149825	NM_003155 // STC1 // stanniocalcin 1 // 8p21.2 // 6781 /// ENST00000290271 // STC1 // s	STC1	NM_003155	3.90929e-09	2.7774	JK_CD63 up vs Untreated
4739	7902158	NM_152665 // TCTEX1D1 // Tctex1 domain containing 1 // 1p31.3 // 200132 /// XM_01154093	TCTEX1D1	NM_152665	0.0403047	1.58052	JK_CD63 up vs Untreated
5488	7909789	NM_001135599 // TGFB2 // transforming growth factor beta 2 // 1q41 // 7042 /// NM_00323	TGFB2	NM_001135599	0.00245521	-1.52508	JK_CD63 down vs Untreated
25334	8108217	NM_000358 // TGFBI // transforming growth factor, beta-induced, 68kDa // 5q31 // 7045 /	TGFBI	NM_000358	2.13778e-06	-1.70231	JK_CD63 down vs Untreated
24812	8103226	NM_152680 // TMEM154 // transmembrane protein 154 // 4q31.3 // 201799 /// XM_005262809	TMEM154	NM_152680	0.03141	1.86188	JK_CD63 up vs Untreated
14178	7996490	NM_014187 // TMEM208 // transmembrane protein 208 // 16q22.1 // 29100 /// XR_243404 //	TMEM208	NM_014187	0.0457081	1.5512	JK_CD63 up vs Untreated
14963	8004691	NM_203411 // TMEM88 // transmembrane protein 88 // 17p13.1 // 92162 /// XM_005256856 //	TMEM88	NM_203411	0.0018624	-1.64641	JK_CD63 down vs Untreated
4858	7903358	NM_001078 // VCAM1 // vascular cell adhesion molecule 1 // 1p32-p31 // 7412 /// NM_0011	VCAM1	NM_001078	0.000603874	-1.55708	JK_CD63 down vs Untreated
9468	7948894	ENST00000525239 // WDR74 // WD repeat domain 74 // 11q12.3 // 54663 /// ENST00000538098	WDR74	ENST00000525239	0.048749	2.21224	JK_CD63 up vs Untreated
